# Supplementary material for: Emergence and diversification of a host-parasite RNA ecosystem through Darwinian evolution
Source: eLife. 2020 Jul 21;9:e56038. doi: 10.7554/eLife.56038 (PMC7378860; doi:10.7554/eLife.56038)
Supplement: Figure 2—source data 2. [file elife-56038-fig2-data2.zip]

Archive with 33 entries (33 files):
- Host@013.fasta
- Host@024.fasta
- Host@033.fasta
- Host@039.fasta
- Host@043.fasta
- Host@050.fasta
- Host@053.fasta
- Host@060.fasta
- Host@065.fasta
- Host@072.fasta
- Host@086.fasta
- Host@091.fasta
- Host@094.fasta
- Host@099.fasta
- Host@104.fasta
- Host@110.fasta
- Host@115.fasta
- P160@013.fasta
- P160@024.fasta
- P160@033.fasta
- P160@043.fasta
- P160@053.fasta
- P160@060.fasta
- P160@072.fasta
- P160@086.fasta
- P160@091.fasta
- P160@094.fasta
- P160@099.fasta
- P160@104.fasta
- P160@110.fasta
- P160@115.fasta
- P450@115.fasta
- PL1000@099.fasta
