# Supplementary material for: Emergence and diversification of a host-parasite RNA ecosystem through Darwinian evolution
Source: eLife. 2020 Jul 21;9:e56038. doi: 10.7554/eLife.56038 (PMC7378860; doi:10.7554/eLife.56038)
Supplement: Figure 2—source data 2. [file elife-56038-fig2-data2.zip › Host@099.fasta]

>N96(Ancestor Host)
GGGCTACGCGAGGGAGCCACGCTGCGAAGCAGCGTGGCGGTTCTCGTGCGTCACCGAAACGCACGAAGGTCGCGCCTCTTCACGAGGCGTCACC-TGGGAGAGCGCGAAAGCGCTAGCCCGTGCTCTAGCTCTAGAAGGTCTCGAGATCTCCTCTAGAGATAATTTTGTTTAACTCTAAGAAGGAGATATACACATGCCTAAGACAGCATCTTCGCGTAACTCTCTCAGCGCACAATTGCGCCGAGCCGCGAACACAAGAA-TTGAGGCTGAAGGTAACCTCGCACTTTCCATTGCCAACGATTTACTGTTGGCCTATGGTCAGTCGCCATTTAACTCTGAGGCTGAGTGTATTTCATTCAGCCCGAGATTCGACGGGACCCCGGATGACTTTAGGATAAATTATCTTAAAGCCGAGATCATGTCGAAGTATGACGACTTCAGCCTAGGTATTGATACCGAAGCTGTTGCCTGGGAGAAGTTCCTGGCAGCAGAGGCTGAATGTGCTTTAACGAACGCTCGTCTCTATAGGCCTGACTACAGTGAGGATTTCAATTTCTCACTGGGCGAGTCATGTATACACATGGCTCGTAGAAAAATAGCCAAGCTAATAGGAGATGTTCCGTCCGTTGAGGATATGTTGCGTCACTGCCGATTTTCTGGCGGTGCTACAACAACGAATAACCGTTCGTACAGTCATCCGTCCTTCAAGTTTGCACTTCCGCAAGCGTGTACGCCTCGGGCTTTGAAGTATGTTTTAGCTCTCAGAGCTTCTACACATTTCGATATCAGAATTTCTGATATTAGCCCTTTTAATAAAGCAGTTACCGTACCTAAGAACAGTAAGACAGATCGTTGTATTGCTATCGAACCTGGTTGGAATATGTTTTTCCAACTGGGTATCGGTGGCATTCTACGCGATCGGTTGCGTTGCTGGGGTATCGATCTGAATGATCAGACGATAAATCAGCGCCGCGCTCACGAAGGCTCCGTTACTAATAACTTAGCAACGGTTGATCTCTCAGCGGCAAGCGATTCTATGTCTCTTGCCCTCTGTGAGCTCTTATTGCCCCGAGGCTGGTTTGAGGTTCTTATGGACCTCAGATCACCTAAGGGGCGATTGCCTGACGGTAGTGTTGTTACCTACGAGAAGATTTCTTCTATGGGTAACGGTTACACATTCGAGCTCGAGTCGCTTATTTTTGCTTCTCTCGCTCGTTCCGTTTGTGAGATACTGGACTTAGACTCGTCTGAGGTCACTGTTTACGGAGACGATATTATTTTACCGTCCCGTGCAGTCCCTGCCCTCCGGGAAGTTTTTAAGTATGTTGGTTTTACGACCAATACTAAAAAGACTTTTTCCGAGGGGCCGTTCAGAGAGTCGTGCGGCAAGCACTACTATTCTGGCGTAGATGTTACTCCCTTTTACATACGTCACCGTATAGTGAGTCCTGCCGATTTAATACTGGTTTTGAATAACCTATATCGGTGGGCCACTATTGACGGCGTATGGGATCCTAGGGCCCATTCTGTGTACCTCAAGTATCGTAAGTTGCTGCCTAAACAGCTGCAACATAATACTATACCTGACGGTTACGGTGATGGTGCCCTCGTCGGATCGGTCCTAATCAATCCTTTCGCGAAAAACCGCGGGTGGATCCGGTACGTACCGGTGATTACGGACCATACAAGGGACCAAGAGCGCGCTGAGTTGGGGTCGTATCTCTACGACCTCTTCTCGCGTTGTCTCTCGGAAAGTAACGATGGGTTGCCTCTTAGGGGTCCATCGGGTTGCGATTTTGCTGATCTATTTGCCATCGATCAGCTTATCTGTAGGAGTGATCCTACGAAGATAAGCAGGCCTACCGGTAAATTCGATATACAGTACATCGCGTGCTGTTGTTCGGGTTGTTGTTAGGCTTGCGGCCGCACTCGAGAGATCTAG-AGCAT-CACGGTCGAACTCCCG-TACGAGGTGCCCGCA
>H099_len1968-1988_reads855_MixB__seq1
GGGCTACGCGAGGGAGCCACGCTGCGAAGCAGCGTGGCGGTTCTCGTGCGTTACCGAAACGCACGAAGGTCGCGCCTCTCCGCGAGGCGTCACC-TGGGAGAGCGCGAAAGCGCTAGCCCGTGCTCTAGCTCTAGAAGGTCTCGAGATCTCCTCTAGAGATAATTTTGTTTAACTCTAAGAAGGAGATATACACATGCCTAAGACAGCATCTTCGCGTAACTCTTTCAGCGCACAATTGCGCCGAGCCGCGAACACAAGAA-TTGAGGCTGAAGGTAACCTCGCACTTTCCATTGCCAACGATTTACTGTTGGCCTATGGTCAGTCGCCATTTAACTCTGAGGCTGAGTGTATTTCATTCAGCCCGAGATTCGACGGGACCCCGGATGACTTTAGGATAAATTATCTTAAAGCCGAGATCATGTCGAAGTATGACGACTTCAGCCTAGGTATTGATACCGAAGCTGTTGCCTGGGAGAAGTTCCTGGCAGCAGAGGCTGAATGTGCTTTAACGAACGCTAGTCTCTATAGACCTGACTACAGTGAGGATTTCAATTTCTCACTGGGCGAGTCATGTATACACATGGCTCGTCGAAAAATAGCCAAGCTAATAGGAGATGTTCCGTCCGTTGAGGATATGTTGCGTCACTGCCGATTTTCTGGCGGTGCTACAACAACGAATAACCGTTCGTACAGTCATCCGTCCTTCAAGTTTGCACTTCCGCAAGCGTGTACGCCTCGGGCTTTGAAGTATGTTTTAGCTCTCAGAGCTTCTACACATTTCGATATCAGAATTTCTGATATTAGCCCTTTTAATAAAGCAGTTACCGTACCTAAGAACAGTAAGACAGATCGTTGTATTGCTATCGAACCTGGTTGGAATATGTTTTTCCAACTGGGTATCGGTGGCATTCTACGCGATCGGTTGCGTTGCTGGGGTATCGATCTGAATGATCAGACGATAAATCAGCGCCGCGCTCACGAAGGCTCCGTTACTAATAACTTGGCAACGGATGATCTCTCAGCGGCAAGCGATTCTATGTCTCTTGCCCTCTGTGAGCTCTTATTGCCCCGAGGCTGGTTTGAGGTTCTTATGGACCTCAGATCACCTAAGGGGCGATTGCCTGACGGTAGTGTTGTTACCTACGAGAAGATTTCTTCTATGGGTAACGGTTACACATTCGAGCTCGAGTCGCTTATTTTTGCTTCTCTCGCTCGTTCCGTTTGTGAGATACTGGACTTAGACTCGTCTGAGGTCACTGTTTACGGAGACGATATTATTTTACCGTCCCGTGCAGTCCCTGCCCTCCGGGAAGTTTTTAAGTATGTTGGTTTTACGACCAATACTAAAAAGACTTTTTCCGAGGGGCCGTTCAGAGAGTCGTGCGGCAAGCACTACTATTCTGGCGTAGATGTTACTCCCTTTTACATACGTCACCGTATAGTGAGTCCTGCCGATTTAATACTGGTTTTGAATAACCTATATCGGTGGGCCACTATTGACGGCGTATGGGATCCTAGGGCCCATTCTGTGCACCTCAAGTATCGTAAGTTGCTGCCTGAACAGCTGCAACATAATACTATACCTGACGGTTACGGTGATGGTGCCCTCGTCGGATCGGTCCTAATCAATCCTTTCGCGAAAAACCGCGGGTGGATCCGGTACGTACCGGTGATTACGGACCATACAAGGGACCAAGAGCGCGCTGAGTTGGGGTCGTATCTCTACGACCTCTTCTCGCGTTGTCTCTCGGAAAGTAACGATGGGTTGCCTCTTAGGGGTCCATCGGGTTGCGATTTTGCTGATCTATTTGCCATCGATCAGCTTATCTGTAGGAGTGATCCTACGAAGATAAGCAGGCCTACCGGTAAATTCGATATACAGTACATCGCGTGCTGTTGTTCGGGTTGTTGTTAGGCTTGCGGCCGCACTCGAGAGATCTAG-AGCAT-CACGGTCGAACTCCCG-TACGAGGTGCCCGCA
>H099_len1968-1988_reads855_MixB__seq2
GGGCTACGCGAGGGAGCCACGCTGCGAAGCAGCGTGGCGGTTCTCGTGCGTTACCGAAACGCACGAAGGTCGCGCCTCTCCGCGAGGCGTCACC-TGGGAGAGCGCGAAAGCGCTAGCCCGTGCTGTAGCTCTAGAAGGTCTCGAGATCTCCTTTAGAGATAATTTTGTTTAACTCTAAGAAGGAGATATGCACATGCCTAAGACAGCATCTTCGCGTAACTCTTTCAGCGCACAATTGCGCCGAGCCGCGAACACAAGAA-TTGAGGCTGAAGGTAACCTCGCACTTTCCATTGCCAACGATTTACTGTTGGCCTATGGTCAGTCGCCATTTAACTCTGAGGCTGAGTGTATTTCATTCAGCCCGAGATTCGACGGGACCCCGGATGACTTTAGGATAAATTATCTTAAAGCCGAGATCATGTCGAAGTATGACGACTTCAGCCTAGGTATTGATACCGAAGCTGTTGCCTGGGAGAAGTTCCTGGCAGCAGAGGCTGAATGTGCTTTAACGAACGCTCGTCTCTATAGACCTGACTACAGTGAGGATTTCAATTTCTCACTGGGCGAGTCATGTATACACATGGCTCGTCGAAAAATAGCCAAGCTAATAGGAGATGTTCCGTCCGTTGAGGATATGTTGCGTCACTGCCGATTTTCTGGCGGTGCTACAACAACGAATAACCGTTCGTACAGTCATCCGTCCTTCAAGTTTGCACTTCCGCAAGCGTGTACGCCTCGGGCTTTGAAGTATGTTTTAGCTCTCAGAGCTTCTACACATTTCGATATCAGAATTTCTGATATTAGCCCTTTTAATAAAGCAGTTACCGTACCTAAGAACAGTAAGACAGATCGTTGTATTGCTATCGAACCTGGTTGGAATATGTTCTTCCAACTGGGTATCGGTGGCATTCTACGCGATCGGTTGCGCTGCTGGGGTATCGATCTGAATGATCAGACGATAAATCAGCGCCGCGCTCACGAAGGCTCCGTTACTAATAACTTAGCAACGGTTGATCTCTCAGCGGCAAGCGATTCTATGTCTCTTGCCCTCTGTGAGCTCTTATTGCCCCGAGGCTGGTTTGAGGTTCTTATGGACCTCAGATCACCTAAGGGACGATTGCCTGACGGTAGTGTTGTTACCTACGAGAAGATTTCTTCTATGGGTAACGGTTACACATTCGAGCTCGAGTCGCTTATTTTTGCTTCTCTCGCTCGTTCCGTTTGTGAGATACTGGACTTAGACTCGTCTGAGGTCACTGTTTACGGAGACGATATTATTTTACCGTCCCGTGCAGTCCCTGCCCTCCGGGAAGTTTTTAAGTATGTTGGTTTTACGACCAATACTAAAAAGACTTTTTCCGAGGGGCCGTTCAGAGAGTCGTGCGGCAAGCACTACTATTCTGGCGTAGATGTTACTCCCTTTTACATACGTCACCGTATAGTGAGTCCTGCCGATTTAATACTGGTTTTGAATAACCTATATCGGTGGGCCACTATTGACGGCGTATGGGATCCTAGGGCCCATTCTGTGCACCTCAAGTATCGTAAGTTGCTGCCTGAACAGCTGCAACATAATACTATACCTGACGGTTACGGTGATGGTGCCCTCGTCGGATCGGTCCTAATCAATCCTTTCGCGAAAAACCGCGAGTGGATCCGGTACGTACCGGTGATTACGGACCATACAAGGGACCAAGAGCGCGCTGAGTTGGGGTCGTATCTCTACGACCTCTTCTCGCGTTGTCTCTCGGAAAGTAACGATGGGTTGCCTCTTAGGGGTCCATCGGGTTGCGATTTTGCTGATCTATTTGCCATCGATCAGCTTATCTGTAGGAGTGATCCTACGAAGATAAGCAGGCCTACCGGTAAATTCGATATACAGTACATCGCGTGCTGTTGTTCGGGTTGTTGTTAGGCTTGCGGCCGCACTCGAGAGATCTAG-AGCAT-CACGGTCGAACTCCCG-TACGAGGTGCCCGCA
>H099_len1968-1988_reads855_MixB__seq3
GGGCTACGCGAGGGAGCCACGCTGCGAAGCAGCGTGGCGGTTCTCGTGCGTTACCGAAACGCACGAAGGTCGCGCCTCTCCGCGAGGCGTCACC-TGGGAGAGCGCGAAAGCGCTAGCCCGTGCTCTAGCTCTAGAAGGTCTCGAGATCTCCTTTAGAGATAATTTTGTTTAACTCTAAGAAGGAGATATGCACATGCCTAAGACAGCATCTTCGCGTAACTCTTTCAGCGCACAATTGCGCCGAGCCGCGAACACAAGAA-TTGAGGCTGAAGGTAACCTCGCACTTTCCATTGCCAACGATTTACTGTTGGCCTATGGTCAGTCGCCATTTAACTCTGAGGCTGAGTGTATTTCATTCAGCCCGAGATTCGACGGGACCCCGGATGACTTTAGGATAAATTATCTTAAAGCCGAGATCATGTCGAAGTATGACGACTTCAGCCTAGGTATTGATACCGAAGCTGTTGCCTGGGAGAAGTTCCTGGCAGCAGAGGCTGAATGTGCTTTAACGAACGCTCGTCTCTATAGACCTGACTACAGTGAGGATTTCAATTTCTCACTGGGCGAGTCATGTATACACATGGCTCGTCGAAAAATAGCCAAGCTAATAGGAGATGTTCCGTCCGTTGAGGATATGTTGCGTCACTGCCGATTTTCTGGCGGTGTTACAACAACGAATAACCGTTCGTACAGTCATCCGTCCTTCAAGTTTGCACTTCCGCAAGCGTGTACGCCTCGGGCTTTGAAGTATGTTTTAGCTCTCAGAGCTTCTACACATTTCGATATCAGAATTTCTGATATTAGCCCTTTTAATAAAGCAGTTACCGTACCTAAGAACAGTAAGACAGATCGTTGTATTGCTATCGAACCTGGTTGGAATATGTTTTTCCAACTGGGTATCGGTGGCATTCTACGCGATCGGTTGCGTTGCTGGGGTATCGATCTGAATGATCAGACGATAAATCAGCGCCGCGCTCACGAAGGCTCCGTTACTAATAACTTAGCAACGGTTGATCTCTCAGCGGCAAGCGATTCTATGTCTCTTGCCCTCTGTGAGCTCTTATTGCCCCGAGGCTGGTTTGAGGTTCTTATGGACCTCAGATCACCTAAGGGGCGATTGCCTGACGGTAGTGTTGTTACCTACGAGAAGATTTCTTCTATGGGTAACGGTTACACATTCGAGCTCGAGTCGCTTATTTTTGCTTCTCTCGCTCGTTCCGTTTGTGAGATACTGGACTTAGACTCGTCTGAGGTCACTGTTTACGGAGACGATATTATTTTACCGTCCCGTGCAGTCCCTGCCCTCCGGGAAGTTTTTAAGTATGTTGGTTTTACGACCAATACTAAAAAGACTTTCTCCGAGGGGCCGTTCAGAGAGTCGTGCGGCAAGCACTACTATTCTGGCGTAGATGTTACTCCCTTTTACATACGTCACCGTATAGTGAGTCCTGCCGATTTAATACTGGTTTTGAATAACCTATATCGGTGGGCCACTATTGACGGCGTATGGGATCCTAGGGCCCATTCTGTGCACCTCAAGTATCGTAAGTTGCTGCCTAAACAGCTGCAACATAATACTATACCTGACGGTTACGGTGATGGTGCCCTCGTCGGATCGGTCCTAATCAATCCTTTCGCGAAAAACCGCGGGTGGATCCGGTACGTACCGGTGATTACGGACCATACAAGGGACCAAGAGCGCGCTGAGTTGGGGTCGTATCTCTACGACCTCTTCTCGCGTTGTCTCTCGGAAAGTAACGATGGGTTGCCTCTTAGGGGTCCATCGGGTTGCGATTTTGCTGATCTATTTGCCATCGATCAGCTTATCTGTAGGAGTGATCCTACGAAGATAAGCAGGCCTACCGGTAAATTCGATATACAGTACATCGCGTGCTGTTGTTCGGGTTGTTGTTAGGCTTGCGGCCGCACTCGAGAGATCTAG-AGCAT-CACGGTCGAACTCCCG-TACGAGGTGCCCGCA
>H099_len1968-1988_reads855_MixB__seq4
GGGCTACGCGAGGGAGCCACGCTGCGAAGCAGCGTGGCGGTTCTCGTGCGTTACCGAAACGCACGAAGGTCGCGCCTCTCCGCGAGGCGTCACC-TGGGAGAGCGCGAAAGCGCTAGCCCGTGCTCTAGCTCTAGAAGGTCTCGAGATCTCCTTTAGAGATAATTTTGTTTAACTCTAAGAAGGAGATATGCACATGCCTAAGACAGCATCTTCGCGTAACTCTTTCAGCGCACAATTGCGCCGAGCCGCGAACACAAGAA-TTGAGGCTGAAGGTAACCTCGCACTTTCCATTGCCAACGATTTACTGTTGGCCTATGGTCAGTCGCCATTTAACTCTGAGGCTGAGTGTATTTCATTCAGCCCGAGATTCGACGGGACCCCGGATGACTTTAGGATAAATTGTCTTAAAGCCGAGGTCATGTCGAAGTATGACGACTTCAGCCTAGGTATTGATACCGAAGCTGTTGCCTGGGAGAAGTTCCTGGCAGCAGAGGCTGAATGTGCTTTAACGAACGCTCGTCTCTATAGGCCTGACTACAGTGAGGATTTCAATTTCTCACTGGGCGAGTCATGTATACACATGGCTCGTAGAAAAATAGCCAAGCTAATAGGAGATGTTCCGTCCGTTGGGGATATGTTGCGTCACTGCCGATTTTCTGGCGGTGCTACAACAACGAATAACCGTTCGTACAGTCATCCGTCCTTCAAGTTTGCACTTCCGCAAGCGTGTACGCCTCGGGCTTTGAAGTATGTTTTAGCTCTCAGAGCTTCTACACATTTCGATATCAGAATTTCTGATATTAGCCCTTTTAATAAAGCAGTTACCGTACCTAAGAACAGTAAGACAGATCGTTGTATTGCTATCGAACCTGGTTGGAATATGTTTTTCCAACTGGGTATCGGTGGCATTCTACGCGATCGGTTGCGTTGCTGGGGTATCGATCTGAATGATCAGACGATAAATCAGCGCCGCGCTCACGAAGGCTCCGTTACTAATAACTTAGCAACGGTTGATCTCTCAGCGGCAAGCGATTCTATGTCTCTTGCCCTCTGTGAGCTCTTATTGCCCCGAGGCTGGTTTGAGGTTCTTATGGACCTCAGATCACCTAAGGGGCGATTGCCTGACGGTAGTGTTGTTACCTACGAGAAGATTTCTTCTATGGGTAACGGTTACACATTCGAGCTCGAGTCGCTTATTTTTGCTTCTCTCGCTCGTTCCGTTTGTGAGATACTGGACTTAGACTCGTCTGAGGTCACTGTTTACGGAGACGATATTATTTTACCGTCCCGTGCAGTCCCTGCCCTCGGGGAAGTTTTTAAGTATGTTGGTTTTACGACCAATACTAAAAAGACTTTTTCCGAGGGGCCGTTCAGAGAGTCGTGCGGCAAGCACTACTATTCTGGCGTAGATGTTACTCCCTTTTACATACGTCACCGTATAGTGAGTCCTGCCGATTTAATACTGGTTTTGAATAACCTATATCGGTGGGCCACTATTGACGGCGTATGGGATCCTAGGGCCCATTCTGTGCACCTCAAGTATCGTAAGTTGCTGCCTAAACAGCTGCGACGTAATACTATACCTGACGGTTACGGTGATGGTGCCCTCGTCGGATCGGTCCTAATCAATCCTTTCGCGAAAAACCGCGGGTGGATCCGGTACGTACCGGTGATTACGGACCATACAAGGGACCAAGAGCGCGCTGAGTTGGGGTCGTATCTCTACGACCTCTTCTCGCGTTGTCTCTCGGAAAGTAACGATGGGTTGCCTCTTAGGGGTCCATCGGGTTGCGATTTTGCTGATCTATTTGCCATCGATCAGCTTATCTGTAGGAGTGATCCTACGAAGATAAGCAGGCCTACCGGTAAATTCGATATACAGTACATCGCGTGCTGTTGTTCGGGTTGTTGTTAGGCTTGCGGCCGCACTCGAGAGATCTAG-AGCAT-CACGGTCGAACTCCCG-TACGAGGTGCCCGCA
>H099_len1968-1988_reads855_MixB__seq5
GGGCTACGCGAGGGAGCCACGCTGCGACGCAGCGTGGCGGTTCTCGTGCGTTACCGAAACGCACGAAGGTCGCGCCTCTCCGCGAGGCGTCACC-TGGGAGAGCGCGAAAGCGCTAGCCCGTGCTCTAGCTCTAGAAGGTCTCGAGATCTCCTTTAGAGATAATTTTGTTTAACTCTAAGAAGGAGATATGCACATGCCTAAGACAGCATCTTCGCGTAACTCTTTCAGCGCACAATTGCGCCGAGCCGCGAACACAAGAA-TTGAGGCTGAAGGTAACCTCGCACTTTCCATTGCCAACGATTTACTGTTGGCCTATGGTCAGTCGCCATTTAACTCTGAGGCTGAGTGTATTTCATTCAGCCCGAGATTCGACGGGACCCCGGATGACTTTAGGATAAATTGTCTTAAAGCCGAGGTCATGTCGAAGTATGACGACTTCAGCCTAGGTATTGATACCGAAGCTGTTGCCTGGGAGAAGTTCCTGGCAGCAGAGGCTGAATGTGCTTTAACGAACGCTCGTCTCTATAGGCCTGACTACAGTGAGGATTTCAATTTCTCACTGTGCGAGTCATGTATACACATGGCTCGTAGAAAGATAGCCAAGCTAATAGGAGATGTTCCGTCCGTTGAGGATATGTTGCGTCACTGCCGATTTTCTGGCGGTGCTACAACAACGAATAACCGTTCGTACAGTCATCCATCCTTCAAGTTTGCACTTCCGCAAGCGTGTACGCCTCGGGCTTTGAAGTATGTTTTAGCTCTCAGAGCTTCTACACATTTCGATATCAGAATTTCTGATATTAGCCCTTTTAATAAAGCAGTTACCGTACCTAAGAACAGTAAGACAGATCGTTGTATTGCTATCGAACCTGGTTGGAATATGTTTTTCCAACTGGGTATCGGTGGCATTCTACGCGATCGGTTGCGTTGCTGGGGTATCGATCTGAATGATCAGACGATAAATCAGCGCCGCGCTCACGAAGGCTCCGTTACTAATAACTTAGCAACGGTTGATCTCTCAGCGGCAAGCGATTCTATGTCTCTTGCCCTCTGTGAGCTCTTATTGCCCCGAGGCTGGTTTGAGGTTCTTATGGACCTCAGATCACCTAAGGGGCGATTGCCTGACGGTAGTGTTGTTACCTACGAGAAGATTTCTTCTATGGGTAACGGTTACACATTCGAGCTCGAGTCGCTTATTTTTGCTTCTCTCGCTCGTTCCGTTTGTGAGATACTGGACTTAGACCCGTCTGAGGTCACTGTTTACGGAGACGATATTATTTTACCGTCCCGTGCAGTCCCTGCCCTCCGGGAAGTTTTTAAGTATGTTGGTTTTACGACCAATACTAAAAAGACTTTTTCCGAGGGGCCGTTCAGAGAGTCGTGCGGCAAGCACTACTATTCTGGCGTAGATGTTACTCCCTTTTACATACGTCACCGTATAGTGAGTCCTGCCGATTTAATACTGGTTTTGAATAACCTATATCGGTGGGCCACTATTGACGGCGTATGGGATCCTAGGGCCCATTCTGTGCACCTCAAGTATCGTAAGTTGCTGCCTGAACAGCTGCAACATAATACTATACCTGACGGTTACGGTGATGGTGCCCTCGTCGGATCGGTCCTAATCAATCCTTTCGCGAAAAACCGCGGGTGGATCCGGTACGTACCGGTGATTACGGACCATACAAGGGACCAAGAGCGCGCTGAGTTGGGGTCGTATCTCTACGACCTCTTCTCGCGTTGTCTCTCGGAAAGTAACGATGGGTTGCCTCTTAGGGGTCCATCGGGTTGCGATTTTGCTGATCTATTTGCCATCGATCAGCTTATCTGTAGGAGTGATCCTACGAAGATAAGCAGGCCTACCGGTAAATTCGATATACAGTACATCGCGTGCTGTTGTTCGGGTTGTTGTTAGGCTTGCGGCCGCACTCGAGAGATCTAG-AGCAT-CACGGTCGAACTCCCG-TACGAGGTGCCCGCA
>H099_len1968-1988_reads855_MixB__seq6
GGGCTACGCGAGGGGGCCGCGCTGCGAAGCAGCGTGGCGGTTCACGTGCGTTACCGAAACGCACGAAGGTCGCGCCTCTCCGCGAGGCGTCACC-TGGGAGAGCGCGAAAGCGCTAGCCCGTGCTCTAGCTCTAGAAGGTCTCGAGATCTCCTCTAGAGATAATTTTGTTTAACTCTAAGAAGGAGATATGCACATGCCTAAGACAGCATCTTCGCGTAACTCTCTCAGCGCACAATTGCGCCGAGCCGCGAACACAAGAA-TTGAGGCTGAAGGTAACCTCGCACTTTCCATTGCCAACGATTTACTGTTGGCCTATGGTCAGTCGCCATTTAATTCTGAGGCTGAGTGTATTTCATTCAGCCCGAGATTCGACGGGACCCCGGATGACTTTAGGATAAATTATCTTAAAGCCGAGATCATGTCGAAGTATGACGACTTCAGCCTAGGTATTGATACCGAAGCTGTTGCCTGGGAGAAGTTCCTGGCAGCAGAGGCTGAATGTGCTTTAACGAACGCTCGTCTCTATAGGCCTGACTACAGTGAGGATTTCAATTTCTCACTGTGCGAGTCATGTATACACATGGCTCGTAGAAAAATAGCCAAGCTAATAGGAGATGTTCCGTCCGTTGAGGATATGTTGCGTCACTGCCGATTTTCTGGCGGTGCTACAACAACGAATAACCGTTCGTACAGTCATCCGTCCTTCAAGTTTGCACTTCCGCAAGCGTGTACGCCTCGGGCTTTGAAGTATGTTTTAGCTCTCAGAGCTTCTACACATTTCGATATCAGAATTTCTGATATTAGCCCTTTTAATAAAGCAGTTACCGTACCTAAGAACAGTAAGACAGATCGTTGTATTGCTATCGAACCTGGTTGGAATATGTTTTTCCAACTGGGTATCGGTGGCATTCTACGCGATCGGTTGCGTTGCTGGGGTATCGATCTGAATGATCAGACGATAAATCAGCGCCGCGCTCACGAAGGCTCCGTTACTAATAACTTGGCAACGGTTGATCTCTCAGCGGCAAGCGATTCTATGTCTCTTGCCCTCTGTGAGCTCTTATTGCCCCGAGGCTGGTTTGAGGTTCTTATGGACCTCAGATCACCTAAGGGGCGATTGCCTGACGGTAGTGTTGTTACCTACGAGAAGATTTCTTCTATGGGTAACGGTTACACATTCGAGCTCGAGTCGCTTATTTTTGCTTCTCTCGCTCGTTCCGTTTGTGAGATACTGGACTTAGACTCGTCTGAGGTCACTGTTTACGGAGACGATATTATTTTACCGTCCCGTGCAGTCCCTGCCCTCCGGGAAGTTTTTAAGTATGTTGGTTTTACGACCAATACTAAAAAGACTTTTTCCGAGGGGCCGTTCAGAGAGTCGTGCGGCAAGCACTACTATTCTGGCGTAGATGTTACTCCCTTTTACATACGTCACCGTATAGTGAGTCCTGCCGATTTAATACTGGTTTTGAATAACCTATATCGGTGGGCCACTATTGACGGCGTATGGGATCCTAGGGCCCATTCTGTGCACCTCAAGTATCGTAAGTTGCTGCCTGAACAGCTGCAACATAATACTATACCTGACGGTTACGGTGATGGTGCCCTCGTCGGATCGGTCCTAATCAATCCTTTCGCGAAAAACCGCGGGTGGATCCGGTACGTACCGGTGATTACGGACCATACAAGGGACCAAGAGCGCGCTGAGTTGGGGTCGTATCTCTACGACCTCTTCTCGCGTTGTCTCTCGGAAAGTAACGATGGGTTGCCTCTTAGGGGTCCATCGGGTTGCGATTTTGCTGATCTATTTGCCATCGATCAGCTTATCTGTAGGAGTGATCCTACGAAGATAAGCAGGCCTACCGGTAAATTCGATATACAGTACATCGCGTGCTGTTGTTCGGGTTGTTGTTAGGCTTGCGGCCGCACTCGAGAGATCTAG-AGCAT-CACGGTCGAACTCCCG-TACGAGGTGCCCGCA
>H099_len1968-1988_reads855_MixB__seq7
GGGCTACGCGAGGGAGCCACGCTGCGAAGCAGCGTGGCGGTTCTCGTGCGTTACCGAAACGCACGAAGGTCGCGCCTCTCCGCGAGGCGTCACC-TGGGAGAGCGCGAAAGCGCTAGCCCGTGCTCTAGCTCTAGAAGGTCTCGAGATCTCCTTTAGAGATAATTTTGTTTAACTCTAAGAAGGAGATATGCACATGCCTAAGACAGCATCTTCGCGTAACTCTTTCAGCGCACAATTGCGCCGAGCCGCGAACACAAGAA-TTGAGGCTGAAGGTAACCTCGCACTTTCCATTGCCAACGATTTACTGTTGGCCTATGGTCAGTCGCCATTTAACTCTGAGGCTGAGTGTATTTCATTCAGCCCGAGATTCGACGGGACCCCGGATGACTTTATGATAAATTGTCTTAAAGCCGAGATCATGTCGAAGTATGACGACTTCAGCCTAGGTATTGATACCGAAGCTGTTGCCTGGGAGAAGTTCCTGGCAGCAGAGGCTGAATGTGCTTTAACGAACGCTCGTCTCTATAGACCTGACTACAGTGAGGATTTCAATTTCTCACTGGGCGAGTCATGTATACACATGGCTCGTCGAAAAATAGCCAAGCTAATAGGAGATGTTCCGTCCGTTGAGGATATGTTGCGTCACTGCCGATTTTCTGGCGGTGCTACAACAACGAATAACCGTTCGTACAGTCATCCGTCCTTCAAGTTTGCACTTCCGCAAGCGTGTACGCCTCGGGCTTTGAAGTATGTTTTAGCTCTCAGAGCTTCTACACATTTCGATATCAGAATTTCTGATATTAGCCCTTTTAATAAAGCAGTTACCGTACCTAAGAACAGTAAGACAGATCGTTGTATTGCTATCGAACCTGGTTGGAATATGTTTTTCCAACTGGGTATCGGTGGCATTCTACGCGATCGGTTGCGTTGCTGGGGTATCGATCTGAATGATCAGACGATAAATCAGCGCCGCGCTCACGAAGGCTCCGTTACTAATAACTTAGCAACGGTTGATCTCTCAGCGGCAAGCGATTCTATGTCTCTTGCCCTCTGTGAGCTCTTATTGCCCCGAGGCTGGTTTGAGGTTCTTATGGACCTCAGATCACCTAAGGGGCGATTGCCTGACGGTAGTGTTGTTACCTACGAGAAGATTTCTTCTATGGGTAACGGTTACACATTCGAGCTCGAGTCGCTTATTTTTGCTTCTCTCGCTCGTTCCGTTTGTGAGATACTGGACTTAGACTCGTCTGAGGTCACTGTTTACGGAGACGATATTATTTTACCGTCCCGTGCAGTCCCTGCCCTCCGGGAAGTTTTTAAGTATGTTGGTTTTACGACCAATACTAAAAAGACTTTTTCCGAGGGGCCGTTCAGAGAGTCGTGCGGCAAGCACTACTATTCTGGCGTAGATGTTACTCCCTTTTACATACGTCACCGTATAGTGAGTCCTGCCGATTTAATACTGGTTTTGAATAACCTATATCGGTGGGCCACTATTGACGGCGTATGGGATCCTAGGGCCCATTCCGTGCACCTCAAGTATCGTAAGTTGCTGCCTAAACAGCTGCAACATAATACTATACCTGACGGTTACGGTGATGGTGCCCTCGTCGGATCGGTCCTAATCAATCCTTTCGCGGAAAACCGCGGGTGGATCCGGTACGTACCGGTGATTACGGACCATACAAGGGACCAAGAGCGCGCTGAGTTGGGGTCGTATCTCTACGACCTCTTCTCGCGTTGTCTCTCGGAAAGTAACGATGGGTTGCCTCTTAGGGGTCCATCGGGTTGCGATTTTGCTGATCTATTTGCCATCGATCAGCTTATCTGTAGGAGTGATCCTACGAAGATAAGCAGGCCTACCGGTAAATTCGATATACAGTACATCGCGTGCTGTTGTTCGGGTTGTTGTTAGGCTTGCGGCCGCACTCGAGAGATCTAG-AGCAT-CACGGTCGAACTCCCG-TACGAGGTGCCCGCA
>H099_len1968-1988_reads855_MixB__seq8
GGGCTACGCGAGGGAGCCACGCTGCGAAGCAGCGTGGCGGTTCTCGTGCGTTACCGAAACGCACGAAGGTCGCGCCTCTCCGCGAGGCGTCACC-TGGGAGAGCGCGAAAGCGCTAGCCCGTGCTCTAGCTCTAGAAGGTCTCGAGATCTCCTCTAGAGATAATTTTGTTTAACTCTAAGAAGGAGATATGCACATGCCTAAGACAGCATCTTCGCGTAACTCTCTCAGCGCACAATTGCGCCGAGCCGCGAACACAAGAA-TTGAGGCTGAAGGTAACCTCGCACTTTCCATTGCCAACGATTTACTGTTGGCCTATGGTCAGTCGCCATTTAACTCTGAGGCTGAGTGTATTTCATTCAGCCCGAGATTCGACGGGACCCCGGATGACTTTAGGATAAATTATCTTAAAGCCGAGATCATGTCGAAGTATGACGACTTCAGCCTAGGTATTGATACCGAAGCTGTTGCCTGGGAGAAGTTCCTGGCAGCAGAGGCTGAATGTGCTTTAACGAACGCTCGTCTCTATAGACCTGACTACAGTGAGGATTTCAATTTCTCACTGGGCGAGTCATGTATACACATGGCTCGTCGAAAAATAGCCAAGCTAATAGGAGATGTTCCGTCCGTTGAGGATATGTTGCGTCACTGCCGATTTTCTGGCGGTGCTACAACAACGAATAACCGTTCGTACAGTCATCCGTCCTTCAAGTTTGCACTTCCGCAAGCGTGTACGCCTCGGGCTTTGAAGTATGTTTTAGCTCTCAGAGCTTCTACACATTTCGATATCAGAATTTCTGATATTAGCCCTTTTAATAAAGCAGTTACCGTACCTAAGAACAGTAAGACAGATCGTTGTATTGCTATCGAACCTGGTTGGAATATGTTTTTCCAACTGGGTATCGGTGGCATTCTACGCGATCGGTTGCGTTGCTGGGGTATCGATCTGAATGATCAGACGATAAATCAGCGCCGCGCTCACGAAGGCTCCGTTACTAATAACTTAGCAACGGTTGATCTCTCAGCGGCAAGCGATTCTATGTCTCTTGCCCTCTGTGAGCTCTTATTGCCCCGAGGCTGGTTTGAGGTTCTTATGGACCTCAGATCACCTAAGGGGCGATTGCCTGACGGTAGTGTTGTTACCTACGAGAAGATTTCTTCTATGGGTAACGGTTACACATTCGAGCTCGAGTCGCTTATTTTTGCTTCTCTCGCTCGTTCCGTTTGTGAGATACTGGACTTAGACTCGTCTGAGGTCACTGTTTACGGAGACGATATTATTTTACCGTCCCGTGCAGTCCCTGCCCTCCGGGAAGTTTTTAAGTATGTTGGTTTTACGACCAATACTAAAAAGACTTTTTCCGAGGGGCCGTTCAGAGAGTCGTGCGGCAAGCACTACTATTCTGGCGTAGATGTTACCCCCTTTTACATACGTCACCGTATAGTGAGTCCTGCCGATTTAATACTGGTTTTGAATAACCTATATCGGTGGGCCACTATTGACGGCGTATGGGATCCTAGGACCCATTCTGTGCACCTCAAGTATCGTAAGTTGCTGCCTGAACAGCTGCAACATAATACTATACCTGACGGTTACGGTGATGGTGCCCTCGTCGGATCGGTCCTAATCAATCCTTTCGCGAAAAACCGCGGGTGGATCCGGTACGTACCGGTGATTACGGACCATACAAGGGACCAAGAGCGCGCTGAGTTGGGGTCGTATCTCTACGACCTCTTCTCGCGTTGTCTCTCGGAAAGTAACGATGGGTTGCCTCTTAGGGGTCCATCGGGTTGCGATTTTGCTGATCTATTTGCCATCGATCAGCTTATCTGTAGGAGTGATCCTACGAAGATAAGCAGGTCTACCGGTAAATTCGATATACAGTACATCGCGTGCTGTTGTTCGGGTTGTTGTTAGGCTTGCGGCCGCACTCGAGAGATCTAG-AGCAT-CACGGTCGAACTCCCG-TACGAGGTGCCCGCA
>H099_len1968-1988_reads855_MixB__seq9
GGGCTACGCGAGGGAGCCACGCTGCGAAGCAGCGTGGCGGTTCACGTGCGTTACCGAAACGCACGAAGGTCGCGCCTCTCCGCGAGGCGTCACC-TGGGAGAGCGCGAAAGCGCTAGCCCGTGCTCTAGCTCTAGAAGGTCTCGAGATCTCCT-TAGAGATAATTTTGTTTAACTCTAAGAAGGAGATATGCACATGCCTAAGACAGCATCGTCGCGTAACTCTCTCAGCGCACAATTGCGCCGAGCCGCGAACACAAGAA-TTGAGGCTGAAGGTAACCTCGCACTTTCCATTGCCAACGATTTACTGTTGGCCTATGGTCAGTCGCCATTTAACTCTGAGGCTGAGTGTATTTCATTCAGCCCGAGATTCGACGGGACCCCGGATGACTTTAGGATAAATTATCTTAAAGCCGAGATCATGTCGAAGTATGACGACTTCAGCCTAGGTATTGATACCGAAGCTGTTGCCTGGGAGAAGTTCCTGGCAGCAGAGGCTGAATGTGCTTTAACGAACGCTCGTCTCTATAGACCTGACTACAGTGAGGATTTCAATTTCTCACTGGGCGAGTCATGTATACACATGGCTCGTCGAAAAATAGCCAAGCTAATAGGAGATGTTCCGTCCGTTGAGGATATGTTGCGTCACTGCCGATTTCCTGGCGGTGCTACAACAACGAATAACCGTTCGTACAGTCATCCGTCCTTCAAGTTTGCACTTCCGCAAGCGTGTACGCCTCGGGCTTTGAAGTATGTTTTAGCTCTCAGAGCTTCTACACATTTCGATATCAGAATTTCTGATATTAGCCCTTTTAATAAAGCAGTTACCGTACCTAAGAACAGTAAGACAGATCGTTGTATTGCTATCGAACCTGGTTGGAATATGTTTTTCCAACTGGGTATCGGTGGCATTCTACGCGATCGGTTGCGTTGCTGGGGTATCGATCTGAATGATCAGACGATAAATCAGCGCCGCGCTCACGAAGGCTCCGTTACTAATAACTTAGCAACGGTTGATCTCTCAGCGGCAAGCGATTCTATGTCTCTTGCCCTCTGTGAGCTCTTATTGCCCCGAGGCTGGTTTGAGGTTCTTATGGACCTCAGATCACCTAAGGGGCGATTGCCTGACGGTAGTGTTGTTACCTACGAGAAGATTTCTTCTATGGGTAACGGTTACACATTCGAGCTCGAGTCGCTTATTTTTGCTTCTCTCGCTCGTTCCGTTTGTGAGATACTGGACTTAGACTCGTCTGAGGTCACTGTTTACGGAGACGATATTATTTTACCGTCCCGTGCAGTCCCTGCCCTCCGGGAAGTTTTTAAGTATGTTGGTTTTACGACCAATACTAAAAAGACTTTTTCCGAGGGGCCGTTCAGAGAGTCGTGCGGCAAGCACTACTATTCTGGCGTAGATGTTACTCCCTTTTACATACGTCACCGTATAGTGAGTCCTGCCGATTTAATACTGGTTTTGAATAACCTATATCGGTGGGCCACTATTGACGGCGTATGGGATCCTAGGGCCCATTCTGTGCACCTCAAGTATCGTAAGTTGCTGCCTAAACAGCTGCAACATAATACTATACCTGACGGTTACGGTGATGGTGCCCTCGTCGGATCGGTCCTAATCAATCCTTTCGCGAAAAACCGCGGGTGGATCCGGTACGTACCGGTGATTACGGACCATACAAGGGACCAAGAGCGCGCTGAGTTGGGGTCGTATCTCTACGACCTCTTCTCGCGTTGTCTCTCGGAAAGTAACGATGGGTTGCCTCTTAGGGGTCCATCGGGTTGCGATTTTGCTGATCTATTTGCCATCGATCAGCTTATCTGTAGGAGTGATCCTACGAAGATAAGCAGGCCTACCGGTAAATTCGACATACAGTACATCGCGTGCTGTTGTTCGGGTTGTTGTTAGGCTTGCGGCCGCACTCGAGAGATCTAG-AGCAT-CACGGTCGAACTCCCG-TACGAGGTGCCCGCA
>H099_len1968-1988_reads855_MixB__seq10
GGGCTACGCGAGGGGGCCGCGCTGCGAAGCAGCGTGGCGGTTCACGTGCGTTACCGAAACGCACGAAGGTCGCGCCTCTCCGCGAGGCGTCACC-TGGGAGAGCGCGAAAGCGCTAGCCCGTGCTCCAGCTCTAGAAGGTCTCGAGATCTCCTCTAGAGATAATTTTGTTTAACTCTAAGAAGGAGATATGCACATGCCTAAGACAGCATCTTCGCGTAACTCTCTCAGCGCACAATTGCGCCGAGCCGCGAACACAAGAA-TTGAGGCTGAAGGTAACCTCGCACTTTCCATTGCCAACGATTTACTGTTGGCCTATGGTCAGTCGCCATTTAACTCTGAGGCTGAGTGTATTTCATTCAGCCCGAGATTCGACGGGACCCCGGATGACTTTAGGATAAATTATCTTAAAGCCGAGATCATGTCGAAGTATGACGACTTCAGCCTAGGTATTGATACCGAAGCTGTTGCCTGGGAGAAGTTCCTGGCAGCAGAGGCTGAATGTGCTTTAACGAACGCTCGTCTCTATAGACCTGACTACAGTGAGGATTTCAATTTCTCACTGGGCGAGTCATGTATACACATGGCTCGTCGAAAAATAGCCAAGCTAATGGGAGATGTTCCGTCCGTTGAGGATATGTTGCGTCACTGCCGATTTTCTGGCGGTGCTACAACAACGAATAACCGTTCGTACAGTCATCCGTCCTTCAAGTTTGCACTTCCGCAAGCGTGTACGCCTCGGGCTTTGAAGTATGTTTTAGCTCTCAGAGCTTCTACACATTTCGATATCAGAATTTCTGATATTAGCCCTTTTAATAAAGCAGTTACCGTACCTAAGAACAGTAAGACAGATCGTTGTATTGCTATCGAACCTGGTTGGAATATGTTTTTCCAACTGGGTATCGGTGGCATTCTACGCGATCGGTTGCGTTGCT-GGGTATCGATCTGAATGATCAGACGATAAATCAGCGCCGCGCTCACGAAGGCTCCGTTACTAATAACTTAGCAACGGTTGATCTCTCAGCGGCAAGCGATTCTATGTCTCTTGCCCTCTGTGAGCTCTTATTGCCCCGAGGCTGGTTTGAGGTTCTTATGGACCTCAGATCACCTAAGGGGCGATTGCCTGACGGTAGTGTTGTTACCTACGAGAAGATTTCTTCTATGGGTAACGGTTACACATTCGAGCTCGAGTCGCTTATTTTTGCTTCTCTCGCTCGTTCCGTTTGTGAGATACTGGACTTAGACTCGTCTGAGGTCACTGTTTACGGAGACGATATTATTTTACCGTCCCGTGCAGTCCCTGCCCTCCGGGAAGTTTTTAAGTATGTTGGTTTTACGACCAATACTAAAAAGACTTTTTCCGAGGGGCCGTTCAGAGAGTCGTGCGGCAAGCACTACTATTCTGGCGTAGATGTTACTCCCTTTTACATACGTCACCGTATAGTGAGTCCTGCCGATTTAATACTGGTTTTGAATAACCTATATCGGTGGGCCACTATTGACGGCGTATGGGATCCTAGGGCCCATTCTGTGCACCTCAAGTATCGTAAGTTGCTGCCTAAACAGCTGCAACATAATACTATACCTGACGGTTACGGTGATGGTGCCCTCGTCGGATCGGTCCTAATCAATCCTTTCGCGGAAAACCGCGGGTGGATCCGGTACGTACCGGTGATTACGGACCATACAAGGGACCAAGAGCGCGCTGAGTTGGGGTCGTATCTCTACGACCTCTTCTCGCGTTGTCTCTCGGAAAGTAACGATGGGTTGCCTCTTAGGGGTCCATCGGGTTGCGATTTTGCTGATCTATTTGCCATCGATCAGCTTATCTGTAGGAGTGATCCTACGAAGATAAGCAGGCCTACCGGTAAATTCGATATACAGTACATCGCGTGCTGTTGTTCGGGTTGTTGTTAGGCTTGCGGCCGCACTCGAGAGATCTAG-AGCAT-CACGGTCGAACTCCCG-TACGAGGTGCCCGCA
>H099_len1968-1988_reads855_MixB__seq11
GGGCTACGCGAGGGAGCCACGCTGCGAAGCAGCGTGGCGGTTCTCGTGCGTTACCGAAACGCACGAAGGTCGCGCCTCTCCGCGAGGCGTCACC-TGGGAGAGCGCGAAAGCGCTAGCCCGTGCTCTAGCTCTAGAAGGTCTCGAGATCTCCTTTAGAGATAATTTTGTTTAACTCTAAGAAGGAAATATGCACATGCCTAAGACAGCATCTTCGCGTAACTCTTTCAGCGCACAATTGCGCCGAGCCGCGAACACAAGAA-TTGAGGCTGAAGGTAACCTCGCACTTTCCATTGCCAACGATTTACTGTTGGCCTATGGTCAGTCGCCATTTAACTCTGGGGCTGAGTGTATTTCATTCAGCCCGAGATTCGACGGGACCCCGGATGACTTTAGGATAAATTGTCTTAAAGCCGAGGTCATGTCGAAGTATGACGACTTCAGCCTAGGTATTGATACCGAAGCTGTTGCCTGGGAGAAGTTCCTGGCAGCAGAGGCTGAATGTGCTTTAACGAACGCTCGTCTCTATAGGCCTGACTACAGTGAGGATTTCAATTTCTCACTGGGCGAGTCATGTATACACATGGCTCGTGGAAAAATAGCCAAGCTAATAGGAGATGTTCCGTCCGTTGAGGATATGTTGCGTCACTGCCGATTTTCTGGCGGTGTTACAACAACGAATAACCGTTCGTACAGTCATCCGTCCTTCAAGTTTGCACTTCCGCAAGCGTGTACGCCTCGGGCTTTGAAGTATGTTTTAGCTCTCAGAGCTTCTACACATTTCGATATCAGAATTTCTGATATTAGCCCTTTTAATAAAGCAGTTACCGTACCTAAGAACAGTAAGACAGATCGTTGTATTGCTATCGAACCTGGTTGGAATATG-TTTTCCAACTGGGTATCGGTGGCATTCTACGCGATCGGTTGCGTTGCTGGGGTATCGATCTGAATGATCAGACGATAAATCAGCGCCGCGCTCACGAAGGCTCCGTTACTAATAACTTAGCAACGGTTGATCTCTCAGCGGCAAGCGATTCTATGTCTCTTGCCCTCTGTGAGCTCTTATTGCCCCGAGGCTGGTTTGAGGTTCTTATGGACCTCAGATCACCTAAGGGGCGATTGCCTGACGGTAGTGTTGTTACCTACGAGAAGATTTCTTCTATGGGTAACGGTTACACATTCGAGCTCGAGTCGCTTATTTTTGCTTCTCTCGCTCGTTCCGTTTGTGAGATACTGGACTTAGACTCGTCTGAGGTCACTGTTTACGGAGGCGATATTATTTTACCGTCCCGTGCAGTCCCTGCCCTCCGGGAAGTTTTTAAGTATGTTGGTTTTACGACCAATACTAAAAAGACTTTTTCCGAGGGGCCGTTCAGAGAGTCGTGCGGCAAGCACTACTATTCTGGCGTAGATGTTACTCCCTTTTACATACGTCACCGTATAGTGAGTCCTGCCGATTTAATACTGGTTTTGAATAACCTATATCGGTGGGCCACTATTGACGGCGTATGGGATCCTAGGGCCCATTCTGTGCACCTCAAGTATCGTAAGTTGCTGCCTAAACAGCTGCAACATAATACTATACCTGACGGTTACGGTGATGGTGCCCTCGTCGGATCGGTCCTAATCAATCCTTTCGCGAAAAACCGCGGGTGGATCCGGTACGTACCGGTGATTACGGACCATACAAGGGACCAAGAGCGCGCTGAGTTGGGGTCGTATCTCTACGACCTCTTCTCGCGTTGTCTCTCGGAAAGTAACGATGGGTTGCCTCTTAGGGGTCCATCGGGTTGCGATTTTGCTGATCTATTTGCCATCGATCAGCTTATCTGTAGGAGTGATCCTACGAAGATAAGCAGGCCTACCGGTAAATTCGATATACAGTACATCGCGTGCTGTTGTTCGGGTTGTTGTTAGGCTTGCGGCCGCACTCGAGAGATCTAG-AGCAT-CACGGTCGAACTCCCG-TACGAGGTGCCCGCA
>H099_len1968-1988_reads855_MixB__seq12
GGGCTACGCGAGGGAGCCACGCTGCGAAGCAGCGTGGCGGTTCTCGTGCGTTACCGAAACGCACGAAGGTCGCGCCTCTCCGCGAGGCGTCACC-TGGGAGAGCGCGAAAGCGCTAGCCCGTGCTCTAGCTCTAGAAGGTCTCGAGATCTCCTTTAGAGATAATTTTGTTTAACTCTAAGAAGGAGATATGCACATGCCTAAGACAGCATCTTCGCGTAACTCTTTCAGCGCACAATTGCGCCGAGCCGCGAACACAAGAA-TTGAGGCTGAAGGTAACCTCGCACTTTCCATTGCCAACGATTTACTGTTGGCCTATGGTCAGTCGCCATTTAACTCTGAGGCTGAGTGTATTTCATTCAGCCCGAGATTCGACGGGACCCCGGATGACTTTAGGATAAATTGTCTTAAAGCCGAGATCATGTCGAAGTATGACGACTTCAGCCTAGGTATTGATACCGAAGCTGTTGCCTGGGAGAAGTTCCTGGCAGCAGAGGCTGAATGTGCTTTAACGAACGCTCGTCTCTATAGGCCTGACTACAGTGAGGATTTCAGTTTCTCACTGGGCGAGTCATGTATACACATGGCTCGTAGAAAAATAGCCAAGCTAATAGGAGATGTTCCGTCCGTTGAGGATATGTTGCGTCACTGCCGATTTTCTGGCGGTGCTACAACAACGAATAACCGTTCGTACAGTCATCCGTCCTTCAAGTTTGCGCTTCCGCAAGCGTGTACGCCTCGGGCTTTGAAGTATGTTTTAGCTCTCAGAGCTTCTACACATTTCGATATCAGAATTTCTGATATTAGCCCTTTTAATGAAGCAGTTACCGTACCTAAGAACAGTAAGACAGATCGTTGTATTGCTATCGAACCTGGTTGGAATATG-TTTTTCAACTGGGTATCGGTGGCATTCTACGCGATCGGTTGCGTTGCTGGGGTATCGATCTGAATGATCAGACGATAAATCAGCGCCGCGCTCACGAAGGCTCCGTTACTAATAACTTAGCAACGGTTGATCTCTCAGCGGCAAGCGATTCTATGTCTCTTGCCCTCTGTGAGCTCTTATTGCCCCGAGGCTGGTTTGAGGTTCTTATGGACCTCAGATCACCTAAGGGGCGATTGCCTGACGGTAGTGTTGTTACCTACGAGAAGATTTCTTCTATGGGTAACGGTTACACATTCGAGCTCGAGTCGCTTATTTTTGCTTCTCTCGCTCGTTCCGTTTGTGAGATACTGGACTTAGACTCGTCTGAGGTCACTGTTTACGGAGACGATATTATTTTACCGTCCCGTGCAGTCCCTGCCCTCCGGGAAGTTTTTAAGTATGTTGGTTTTACGACCAATACTAAAAAGACTTTTTCCGAGGGGCCGTTCAGAGAGTCGTGCGGCAAGCACTACTATTCTGGCGTAGATGTTACTCCCTTTTACATACGTCACCGTATAGTGAGTCCTGCCGATTTAATACTGGTTTTGAATAACCTATATCGGTGGGCCACTATTGACGGCGTATGGGATCCTAGGGCCCATTCTGTGTACCGCAAGTATCGTAAGTTGCTGCCTAAACAGCTGCGACGTAATACTATACCTGACGGTTACGGTGATGGTGCCCTCGTCGGATCGGTCCTAATCAATCCTTTCGCGAAAAACCGCGGGTGGATCCGGTACGTACCGGTGATTACGGACCATACAAGGGACCAAGAGCGCGCTGAGTTGGGGTCGTATCTCTACGACCTCTTCTCGCGTTGTCTCTCGGAAAGTAACGATGGGTTGCCTCTTAGGGGTCCATCGGGTTGCGATTTTGCTGATCTATTTGCCATCGATCAGCTTATCTGTAGGAGTGATCCTACGAAGATAAGCAGGCCTACCGGTAAATTCGATATACAGTACATCGCGTGCTGTTGTTCGGGTTGTTGTTAGGCTTGCGGCCGCACTCGAGAGATCTAG-AGCAT-CACGGTCGAACTCCCG-TACGAGGTGCCAGCA
>H099_len1968-1988_reads855_MixB__seq13
GGGCTACGCGAGGGAGCCACGCTGCGAAGCAGCGTGGCGGTTCTCGTGCGTTACCGAAACGCACGAAGGTCGCGCCTCTCCGCGAGGCGTCACC-TGGGAGAGCGCGAAAGCGCTAGCCCGTGCTCTAGCTCTAGAAGGTCTCGAGATCTCCTTTAGAGATAATTTTGTTTAACTCT-AGAAGGAGATATGCACATGCCTAAGACAGCATCTTCGCGTAACTCTTTCAGCGCACAATTGCGCCGAGCCGCG-ACACAAGAA-TTGAGGCTGAAGGTAACCTCGCACTTTCCATTGCCAACGATTTACTGTTGGCCTATGGTCAGTCGCCATTTAACTCTGAGGCTGAGTGTATTTCATTCAGCCCGAGATTCGACGGGACCCCGGATGACTTTAGGATAAATTGTCTTAAAGCCGAGGTCATGTCGAAGTATGACGACTTCAGCCTAGGTATTGATACCGAAGCTGTTGCCTGGGAGAAGTTCCTGGCAGCAGAGGCTGAATGTGCTTTAACGAGCGCTCGTCTCTATAGGCCTGACTACAGTGAGGATTTCAATTTCTCACTGGGCGAGTCATGTATACACATGGCTCGTGGAAAAATAGCCAAGCTAATAGGAGATGTTCCGTCCGTTGAGGATATGTTGCGTCACTGCCGATTTTCTGGCGGTGCTACAACAACGAATAACCGTTCGTACAGTCATCCGTCCTTCAAGTTTGCGCTTCCGCAAGCGTGTACGCCTCGGGCTTTGAAGTATGTTTTAGCTCTCAGAGCTTCTACACATTTCGATATCAGAATTTCTGATATTAGCCCTTTTAATGAAGCAGTTACCGTACCTAAGAACAGTAAGACAGATCGTTGTATTGCTATCGAACCTGGTTGGAATATGTTTTTCCAACTGGGTATCGGTGGCATTCTACGCGATCGGTTGCGTTGCTGGGGTATCGATCTGAATGATCAGACGATAAATCAGCGCCGCGCTCACGAAGGCTCCGTTACTAATAACTTAGCAACGGTTGATCTCTCAGCGGCAAGCGATTCTATGTCTCTTGCCCTCTGTGAGCTCTTATTGCCCCGAGGCTGGTTTGAGGTTCTTATGGACCTCAGATCACCTAAGGGGCGATTGCCTGACGGTAGTGTTGTTACCTACGAGAAGATTTCTTCTATGGGTAACGGTTACACATTCGAGCTCGAGTCGCTTATTTTTGCTTCTCTCGCTCGTTCCGTTTGTGAGATACTGGACTTAGACCCGTCTGAGGTCACTGTTTACGGAGACGATATTATTTTACCGTCCCGTGCAGTCCCTGCCCTCCGGGAAGTTTTTAAGTATGTTGGTTTTACGACCAATACTAAAAAGACTTTTTCCGAGGGGCCGTTCAGAGAGTCGTGCGGCAAGCACTACTATTCTGGCGTAGATGTTACTCCCTTTTACATACGTCACCGTATAGTGAGTCCTGCCGATTTAATACTGGTTTTGAATAACCTATATCGGTGGGCCACTATTGACGGCGTATGGGATCCTAGGGCCCATTCTGTGTACCGCAAGTATCGTAAGTTGCTGCCTAAACAGCTGCGACGTAATACTATACCTGACGGTTACGGTGATGGTGCCCTCGTCGGATCGGTCCTAATCAATCCTTTCGCGAAAAACCGCGGGTGGATCCGGTACGTACCGGTGATTACGGACCATACAAGGGACCAAGAGCGCGCTGAGTTGGGGTCGTATCTCTACGACCTCTTCTCGCGTTGTCTCTCGGAAAGTAACGATGGGTTGCCTCTTAGGGGTCCATCGGGTTGCGATTTTGCTGATCTATTTGCCATCGATCAGCTTATCTGTAGGAGTGATCCTACGAAGATAAGCAGGCCTACCGGTAAATTCGATATACAGTACATCGCGTGCTGTTGTTCGGGTTGTTGTTAGGCTTGCGGCCGCACTCGAGAGATCTAG-AGCAT-CACGGTCGAACTCCCG-TACGAGGTGCCCGCA
>H099_len1968-1988_reads855_MixB__seq14
GGGCTACGCGAGGGAGCCACGCTGCGAAGTAGCGTGGCGGTTCTCGTGCGTTACCGAAACGCACGAAGGTCGCGCCTCTCCGCGAGGCGTCACC-TGGGAGAGCGCGAAAGCGCTAGCCCGTGCTCTAGCTCTAGAAGGTCTCGAGATCTCCTTTAGAGATAATTTTGTTTAACTCTAAGAAGGAGATATGCACATGCCTAAGACAGCATCTTCGCGTAACTCTTTCAGCGCACAATTGCGCCGAGCCGCGAACACAAGAA-TTGAGGCTGAAGGTAACCTCGCACTTTCCATTGCCAACGATTTACTGTTGGCCTATGGTCAGTCGCCATTTAACTCTGAGGCTGAGTGTATTTCATTCAGCCCGAGATTCGACGGGACCCCGGATGACTTTAGGATAAATTGTCTTAAAGCCGAGGTCATGTCGAAGTATGACGACTTCAGCCTAGGTATTGATACCGAAGCTGTTGCCTGGGAGAAGTTCCTGGCAGCAGAGGCTGAGTGTGCTTTAACGAACGCTCGTCTCTATAGGCCTGACTACAGTGAGGATTTCAATTTCTCACTGGGCGAGTCATGTATACACATGGCTCGTGGAAAAATAGCCAAGCTAATAGGAGATGTTCCGTCCGTTGAGGATATGTTGCGTCACTGCCGATTTTCTGGCGGTGCTACAACAACGAATAACCGTTCGTACAGTCATCCGTCCTTCAAGTTTGCGCTTCCGCAAGCGTGTATGCCTCGGGCTTTGAAGTATGTTTTAGCTCTCAGAGCTTCTACACATTTCGATATCAGAATTTCTGATATTAGCCCTTTTAATGAAGCAGTTACCGTACCTAAGAACAGTAAGACAGATCGTTGTATTGCTATCGAACCTGGTTGGAATATGTTTTTCCAACTGGGTATCGGTGGCATTCTACGCGATCGGTTGCGTTGCTGGGGTATCGATCTGAATGATCAGACGATAAATCAGCGCCGCGCTCACGAAGGCTCCGTTACTAATAACTTAGCAACGGTTGATCTCTCAGCGGCAAGCGATTCTATGTCTCTTGCCCTCTGTGAGCTCTTATTGCCCCGAGGCTGGTTTGAGGTTCTTATGGACCTCAGATCACCTAAGGGGCGATTGCCTGACGGTAGTGTTGTTACCTACGAGAAGATTTCTTCTATGGGTAACGGTTACACATTCGAACTCGAGTCGCTTATTTTTGCTTCTCTCGCTCGTTCCGTTTGTGAGATACTGGACTTAGACCCGTCTGAGGTCACTGTTTACGGAGACGATATTATTTTACCGTCCCGTGCAGTCCCTGCCCTCCGGGAAGTTTTTAAGTATGTTGGTTTTACGACCAATACTAAAAAGACTTTTTCCGAGGGGCCGTTCAGAGAGTCGTGCGGCAAGCACTACTATTCTGGCGTAGATGTTACTCCCTTTTACATACGTCACCGTATAGTGAGTCCTGCCGATTTAATACTGGTTTTGAATAACCTATATCGGTGGGCCACTATTGACGGCGTATGGGATCCTAGGGCCCATTCTGTGTACCGCAAGTATCGTAAGTTGCTGCCTAAACAGCTGCGACGTAATACTATACCTGACGGTTACGGTGATGGTGCCCTCGTCGGATCGGTCCTAATCAATCCTTTCGCGAAAAACCGCGGGTGGATCCGGTACGTACCGGTGATTACGGACCATACAAGGGACCAAGAGCGCGCTGAGTTGGGGTCGTATCTCTACGACCTCTTCTCGCGTTGTCTCTCGGAAAGTAACGATGGGTTGCCTCTTAGGGGTCCATCGGGTTGCGATTTTGCTGATCTATTTGCCATCGATCAGCTTATCTGTAGGAGTGATCCTACGAAGATAAGCAGGCCTACCGGTAAATTCGATATACAGTACATCGCGTGCTGTTGTTCGGGTTGTTGTTAGGCTTGCGGCCGCACTCGAGAGATCTAG-AGCAT-CACGGTCGAACTCCCG-TACGAGGTGCCCGCA
>H099_len1968-1988_reads855_MixB__seq15
GGGCTACGCGAGGGAGCCACGCTGCGAAGCAGCGTGGCGGTTCTCGTGCGTTACCGAAACGCACGAAGGTCGCGCCTCTCCGCGAGGCGTCACC-TGGGAGAGCGCGAAAGCGCTAGCCCGTGCTCTAGCTCTAGAAGGTCTCGAGATCTCCTTTAGAGATAATTTTGTTTAACTCTAAGAAGGAGATATGCACATGCCTAAGACAGCATCTTCGCGTAACTCTTTCAGCGCACAATTGCGCCGAGCCGCGAACAGAAGAA-TTGAGGCTGAAGGTAACCTCGCACTTTCCATTGCCAACGATTTACTGTTGGCCTATGGTCAGTCGCCATTTAACTCTGAGGCTGAGTGTATTTCATTCAGCCCGAGATTCGACGGGACCCCGGATGACTTTAGGATAAATTGTCTTAAAGCCGAGGTCATGTCGAAGTATGACGACTTCAGCCTAGGTATTGATACCGAAGCTGTTGCCTGGGAGAAGTTCCTGGCAGCAGAGGCTGAATGTGCTTTAACGAACGCTCGTCTCTATAGGCCTGACTACAGTGAGGATTTCAATTTCTCACTGTGCGAGTCATGTATACACATGGCTCGTAGAAAAATAGCCAAGCTAATAGGAGATGTTCCGTCCGTTGAGGATATGTTGCGTCACTGCCGATTTTCTGGCGGTGCTACAACAACGAATAACCGTTCGTACAGTCATCCGTCCTTCAAGTTTGCGCTTCCGCAAGCGTGTACGCCTCGGGCTTTGAAGTATGTTTTAGCTCCCAGAGCTTCTACACATTTCGATATCAGAATTTCTGATATTAGCCCTTTTAATGAAGCAGTTACCGTACCTAAGAACAGTAAGACAGATCGTTGTATTGCTATCGAACCTGGTTGGAATATGTTTTTCCAACTGGGTATCGGTGGCATTCTACGCGATCGGTTGCGTTGCTGGGGTATCGATCTGAATGATCAGACGATAAATCAGCGCCGCGCTCACGAAGGCTCCGTTACTAATAACTTAGCAACGGTTGATCTCTCAGCGGCAGGCGATTCTATGTCTCTTGCCCTCTGTGAGCTCTTATTGCCCCGAGGCTGGTTTGAGGTTCTTATGGACCTCAGATCACCTAAGGGGCGATTGCCTGACGGTAGTGTTGTTACCTACGAGAAGATTTCTTCTATGGGTAACGGTTACACATTCGAGCTCGAGTCGCTTATTTTTGCTTCTCTCGCTCGTTCCGTTTGTGAGATACTGGACTTAGACCCGTCTGAGGTCACTGTTTACGGAGACGATATTATTTTACCGTCCCGTGCAGTCCCTGCCCTCCGGGAAGTTTTTAAGTATGTTGGTTTTACGACCAATACTAAAAAGACTTTTTCCGAGGGGCCGTTCAGAGAGTCGTGCGGCAAGCACTACTATTCTGGCGTAGATGTTACTCCCTTTTACATACGTCACCGTATAGTGAGTCCTGCCGATTTAATACTGGTTTTGAATAACCTATATCGGTGGGCCACTATTGACGGCGTATGGGATCCTAGGGCCCATTCTGTGTACCGCAAGTATCGTAAGTTGCTGCCTAAACAGCTGCGACGTAATACTATACCTGACGGTTACGGTGATGGTGCCCTCGTCGAATCGGTCCTAATCAATCCTTTCGCGAAAAACCGCGGGTGGATCCGGTACGTACCGGTGATTACGGACCATACAAGGGACCAAGAGCGCGCTGAGTTGGGGTCGTATCTCTACGACCTCTTCTCGCGTTGTCTCTCGGAAAGTAACGATGGGTTGCCTCTTAGGGGTCCATCGGGTTGCGATTTTGCTGATCTATTTGCCATCGATCAGCTTATCTGTAGGAGTGATCCTACGAAGATAAGCAGGCCTACCGGTAAATTCGATATACAGTACATCGCGTGCTGTTGTTCGGGTTGCTGTTAGGCTTGCGGCCGCACTCGAGAGATCTAG-AGCAT-CACGGTCGAACTCCCG-TACGAGGTGCCCGCA
>H099_len1968-1988_reads855_MixB__seq16
GGGCTACGCGAGGG-GCCGCGCTGCGAAGCAGCGTGGCGGTTCTCGTGCGTTACCGAAACGCACGAAGGTCGCGCCTCTCCGCGAGGCGTCACC-TGGGAGAGCGCGAAAGCGCTAGCCCGTGCTCTAGCTCTAGAAGGTCTCGAGATCTCCTCTAGAGATAATTTTGCTTAACTCTAAGAAGGAGATATGCACATGCCTAAGACAGCATCTTCGCGTAACTCTCTCAGCGCACAATTGCGCCGAGCCGCGAACACAAGAA-TTGAGGCTGAAGGTAACCTCGCACTTTCCATTGCCAACGATTTACTGTTGGCCTATGGTCAGTCGCCATTTAACTCTGAGGCTGAGTGTATTTCATTCAGCCCGAGATTCGACGGGACCCCGGATGACTTTAGGATAAATTATCTTAAAGCCGAGATCATGTCGAAGTATGACGACTTCAGCCTAGGTATTGATACCGAAGCTGTTGCCTGGGAGAAGTTCCTGGCAGCAGAGGCTGAATGTGCTTTAACGAACGCTCGTCTCTATAGGCCTGACTACAGTGAGGATTTCAATTTCTCACTGGGCGAGTCATGTATACACATGGCTCGTGGAAAAATAGCCAAGCTAATAGGAGATGTTCCGTCCGTTGAGGATATGTTGCGTCACTGCCGATTTTCTGGCGGTGCTACAACAACGAATAACCGTTCGTACAGTCATCCGTCCTTCAAGTTTGCGCTTCCGCAAGCGTGTACGCCTCGGGCTTTGAAGTATGTTTTAGCTCTCAGAGCTTCTACACATTTCGATATCAGAATTTCTGATATTAGCCCTTTTAATGAAGCAGTTACCGTACCTAAGAACAGTAAGACAGATCGTTGTATTGCTATCGAACCTGGTTGGAATATGTTTTTCCAACTGGGTATCGGTGGCATTCTACGCGATCGGTTGCGTTGCTGGGGTATCGATCTGAATGATCGGACGATAAATCAGCGCCGCGCTCACGAAGGCTCCGTTACTAATAACTTAGCAACGGTTGATCTCTCAGCGGCAAGCGATTCTATGTCTCTTGCCCTCTGTGAGCTCTTATTGCCCCGAGGCTGGTTTGAGGTTCTTATGGACCTCAGATCACCTAAGGGGCGATTGCCTGACGGTAGTGTTGTTACCTACGAGAAGATTTCTTCTATGGGTAACGGTTACACATTCGAGCTCGAGTCGCTTATTTTTGCTTCTCTCGCTCGTTCCGTTTGTGAGATACTGGACTTAGACTCGTCTGAGGTCACTGTTTACGGAGACGATATTATTTTACCGTCCCGTGCAGTCCCTGCCCTCCGGGAAGTTTTTAAGTATGTTGGTTTTACGACCAATACTAAAAAGACTTTTTCCGAGGGGCCGTTCAGAGAGTCGTGCGGCAAGCACTACTATTCTGGCGTAGATGTTACTCCCTTTTACATACGTCACCGTATAGTGAGTCCTGCCGATTTAATACTGGTTTTGAATAACCTATATCGGTGGGCCACTATTGACGGCGTATGGGATCCTAGGGCCCATTCTGTGCACCTCAAGTATCGTAAGTTGCTGCCTAAACAGCTGCAACATAATACTATACCTGACGGTTACGGTGATGGTGCCCTCGTCGGATCGGTCCTAATCAATCCTTTCGCGAAAAACCGCGGGTGGATCCGGTACGTACCGGTGATTACGGACCATACAAGGGACCAAGAGCGCGCTGAGTTGGGGTCGTATCTCTACGACCTCTTCTCGCGTTGTCTCTCGGAAAGTAACGATGGGTTGCCTCTTAGGGGTCCATCGGGTTGCGATTTTGCTGATCTATTTGCCATCGATCAGCTTATCTGTAGGAGTGATCCTACGAAGATAAGCAGGCCTACCGGTAAATTCGATATACAGTACATCGCGTGCTGTTGTTCGGGTTGTTGTTAGGCTTGCGGCCGCACTCGAGAGATCTAG-AGCAT-CACGGTCGAACTCCCG-TACGAGGTGCCCGCA
>H099_len1968-1988_reads855_MixB__seq17
GGGCTACGCGAGGGAGCCACGCTGCGAAGCAGCGTGGCGGTTCTCGTGCGTTACCGAAACGCACGAAGGTCGCGCCTCTCCGCGAGGCGTCACC-TGGGAGAGCGCGAAAGCGCTAGCCCGTGCTC-AGCTCTAGAAGGTCTCGAGATCTCCTTTAGAGATAATTTTGTTTAACTCTAAGAAGGAGATATGCACATGCCTAAGACAGCATCTTCGCGTAACTCTTTCAGCGCACAATTGCGCCGAGCCGCGAACACAAGAA-CTGAGGCTGAAGGTAACCTCGCACTTTCCATTGCCAACGATTTACTGTTGGCCTATGGTCAGTCGCCATTTAACTCTGAGGCTGAGTGTATTTCATTCAGCCCGAGATTCGACGGGACCCCGGATGACTTTAGGATAAATTATCTTAAAGCCGAGATCATGTCGAAGTATGACGACTTCAGCCTAGGTATTGATACCGAAGCTGTTGCCTGGGAGAAGTTCCTGGCAGCAGAGGCTGAATGTGCTTTAACGAACGCTCGTCTCTATAGACCTGACTACAGTGAGGATTTCAATTTCTCACTGGGCGAGTCATGTATACACATGGCTCGTCGAAAAATAGCCAAGCTAATAGGAGATGTTCCGTCCGTTGAGGATATGTTGCGTCACTGCCGATTTTCTGGCGGTGCTACAACAACGAATAACCGTTCGTACAGTCATCCGTCCTTCAAGTTTGCACTTCCGCAAGCGTGTACGCCTCGGGCTTTGAAGTATGTTTTAGCTCTCAGAGCTTCTACACATTTCGATATCAGAATTTCTGATATTAGCCCTTTTAATAAAGCAGTTACCGTACCTAAGAACAGTAAGACAGATCGTTGTATTGCTATCGAACCTGGTTGGAATATGTTTTTCCAACTGGGTATCGGTGGCATTCTACGCGATCGGTTGCGTTGCTGGGGTATCGATCTGAATGATCAGACGATAAATCAGCGCCGCGCTCACGAAGGCTCCGTTACTAATAACTTAGCAACGGTTGATCTCTCAGCGGCAAGCGATTCTATGTCTCTTGCCCTCTGTGAGCTCTTATTGCCCCGAGGCTGGTTTGAGGTTCTTATGGACCTCAGATCACCTAAGGGGCGATTGCCTGACGGTAGTGTTGTTACCTACGAGAAGATTTCTTCTATGGGTAACGGTTACACATTCGAGCTCGAGTCGCTTATTTTTGCTTCTCTCGCTCGTTCCGTTTGTGAGATACTGGACTTAGACTCGTCTGAGGTCACTGTTTACGGAGACGATATTATTTTACCGTCCCGTGCAGTCCCTGCCCTCCGGGAAGTTTTTAAGTATGTTGGTTTTACGACCAATACTAAAAAGACTTTTTCCGAGGGGCCGTTCAGAGAGTCGTGCGGCAAGCACTACTATTCTGGCGTAGATGTTACTCCCTTTTACATACGTCACCGTATAGTGAGTCCTGCCGATTTAATACTGGTTTTGAATAACCTATATCGGTGGGCCACTATTGACGGCGTATGGGATCCTAGGGCCCATTCTGTGTACCGCAAGTATCGTAAGTTGCTGCCTGAACAGCTGCAACATAATACTATACCTGACGGTTACGGTGATGGTGCCCTCGTCGGATCGGTCCTAATCAATCCTTTCGCGAAAAACCGCGGGTGGATCCGGTACGTACCGGTGATTACGGACCGTACAAGGGACCAAGAGCGCGCTGAGTTGGGGTCGTATCTCTACGACCTCTTCTCGCGTTGTCTCTCGGAAAGTAACGATGGGTTGCCTCTTAGGGGTCCATCGGGTTGCGATTTTGCTGATCTATTTGCCATCGATCAGCTTATCTGTAGGAGCGATCCTATGAAGATAAGCAGGCCTACCGGTAAATTCGATATACAGTACATCGCGTGCTGTTGTTCGGGTTGTTGTTAGGCTTGCGGCCGCACTCGAGAGATCTAG-AGCAT-CACGGTCGAACTCCCG-TACGAGGTGCCCGCA
>H099_len1968-1988_reads855_MixB__seq18
GGGCTACGCGAGGG-GCCGCGCTGCGAAGCAGCGTGGCGGTTCTCGTGCGTTACCGAAACGCACGAAGGTCGCGCCTCTCCGCGAGGCGTCACC-TGGGAGAGCGCGAAAGCGCTAGCCCGTGCTCCAGCTCTAGAAGGTCTCGAGATCTCCTCTAGAGATAATTTTGTTTAACTCTAAGAAGGAGATATGCACATGCCTAAGACAGCATCTTCGCGTAACTCTCTCAGCGCACAATTGCGCCGAGCCGCGAACACAAGAA-TTGAGGCTGAAGGTAACCTCGCACTTTCCATTGCCAACGATTTACTGTTGGCCTATGGTCAGTCGCCATTTGACTCTGAGGCTGAGTGTATTTCATTCAGCCCGAGATTCGACGGGACCCCGGATGACTTTAGGATAAATTATCTTAAAGCCGAGATCATGTCGAAGTATGACGACTTCAGCCTAGGTATTGATACCGAAGCTGTTGCCTGGGAGAAGTTCCTGGCAGCAGAGGCTGAATGTGCTTTAACGAACGCTCGTCTCTATAGGCCTGACTACAGTGAGGATTTCAATTTCTCACTGGGCGAGTCATGTATACACATGGCTCGTAGAAAGATAGCCAAGCTAATAGGAGATGTTCCGTCCGTTGAGGATATGTTGCGTCACTGCCGATTTTCTGGCGGTGCTACAACAACGAATAACCGTTCGTACAGTCATCCGTCCTTCAAGTTTGCGCTTCCGCAAGCGTGTACGCCTCGGGCTTTGAAGTATGTTTTAGCTCTCAGAGCTTCTACACATTTCGATATCAGAATTTCTGATATTAGCCCTTTTAATGAAGCAGTTACCGTACCTAAGAACAGTAAGACAGATCGTTGTATTGCTATCGAACCTGGTTGGAATATGTTTTTCCAACTGGGTATCGGTGGCATTCTACGCGATCGGTTGCGTTGCTGGGGTATCGATCTGAATGATCAGACGATAAATCAGCGCCGCGCTCACGAAGGCTCCGTTACTAATAACTTAGCAACGGTTGATCTCTCAGCGGCAAGCGATTCTATGTCTCTTGCCCTCTGTGAGCTCTTATTGCCCCGAGGCTGGTTTGAGGTTCTTATGGACCTCAGATCACCTAAGGGGCGATTGCCTGACGGTAGTGTTGTTACCTACGAGAAGATTTCTTCTATGGGTAACGGTTACACATTCGAGCTCGAGTCGCTTATTTTTGCTTCTCTCGCTCGTTCCGTTTGTGAGATACTGGACTTAGACCCGTCTGAGGTCACTGTTTACGGAGACGATATTATTTTACCGTCCCGTGCAGTCCCTGCCCTCCGGGAAGTTTTTAAGTATGTTGGTTTTACGACCAATACTAAAAAGACTTTTTCCGAGGGGCCGTTCAGAGAGTCGTGCGGCAAGCACTACTATTCTGGCGTAGATGTTACTCCCTTTTACATACGTCACCGTATAGTGAGTCCTGCCGATTTAATACTGGTTTTGAATAACCTATATCGGTGGGCCACTATTGACGGCGTATGGGATCCTAGGGCCCATTCTGTGTACCGCAAGTATCGTAAGTTGCTGCCTAAACAGCTGCGACGTAATACTATACCTGACGGTTACGGTGATGGTGCCCTCGTCGGATCGGTCCTAATCAATCCTTTCGCGAAAAACCGCG-GTGGATCCGGTACGTACCGGTGATTACGGACCATACAAGGGACCAAGAGCGCGCTGAGTTGGGGTCGTATCTCTACGACCTCTTCTCGCGTTGTCTCTCGGAAAGTAACGATGGGTTGCCTCTTAGGGGTCCACCGGGTTGCGATTTTGCTGATCTATTTGCCATCGATCAGCTTATCTGTAGGAGTGATCCCACGAAGATAAGCAGGCCTACCGGTAAATTCGATATACAGTACATCGCGTGCTGTTGTTCGGGTTGTTGTTAGGCTTGCGGCCGCACTCGAGAGATCTAG-AGCAT-CACGGTCGAACTCCCG-TACGAGGTGCCCGCA
>H099_len1968-1988_reads855_MixB__seq19
GGGCTACGCGAGGGAGCCACGCTGCGAAGCAGCGTGGCGGTTCTCGTGCGTTACCGAAACGCACGAAGGTCGCGCCTCTCCGCGAGGCGTCACC-TGGGAGAGCGCGAAAGCGCTAGCCCGTGCTCTAGCTCTAGAAGGTCTCGAGATCTCCTTTAGAGATAATTTTGTTTAACTCTAAGAAGGAGATATGCACATGCCTAAGACAGCATCTTCGCGTAACTCTTTCAGCGCACAATTGCGCCGAGCCGCGAACACAAGAA-TTGAGGCTGAAGGTAACCTCGCACTTTCCATTGCCAACGATTTACTGTTGGCCTATGGTCAGTCGCCATTTAACTCTGAGGCTGAGTGTATTTCATTCAGCCCGAGATTCGACGGGACCCCGGATGACTTTAGGATAAATTATCTTAAAGCCGAGATCATGTCGAAGTATGACGACTTCAGCCTAGGTATTGATACCGAAGCTGTTGCCTGGGAGAAGTTCCTGGCAGCAGAGGCTGAATGTGCTTTAACGAACGCTCGTCTCTATAGGCCTGACTACAGTGAGGATTTCAATTTCTCACTGGGCGAGTCATGTATACACATGGCTCGTGGAAAAATAGCCAAGCTAATAGGAGATGTTCCGTCCGTTGAGGATATGTTGCGTCACTGCCGATTTTCTGGCGGTGCTACAACAACGAATAACCGTTCGTACAGTCATCCGTCCTTCAAGTTTGCACTTCCGCAAACGTGTACGCCTCGGGCTTTGAAGTATGTTTTAGCTCTCAGAGCTTCTACACATTTCGATATCAGAATTTCTGATATTAGCCCTTTTAATGAAGCAGTTACCGTACCTAAGAACAGTAAGACAGATCGTTGTATTGCTATCGAACCTGGTTGGAATATGTTTTTCCAACTGGGTATCGGTGGCATTCTACGCGATCGGTTGCGTTGCTGGGGTATCGATCTGAATGATCAGACGATAAATCAGCGCCGCGCTCACGAAGGCTCCGTTACTAATAACTTAGCAACGGTTGATCTCTCAGCGGCGAGCGATTCTATGTCTCTTGCCCTCTGTGAGCTCTTATTGCCCCGAGGCTGGTTTGAGGTTCTTATGGACCTCAGATCACCTAAGGGGCGATTGCCTGACGGTAGTGTTGTTACCTACGAGAAGATTTCTTCTATGGGTAACGGTTACACATTCGAGCTCGAGTCGCTTATTTTTGCTTCTCTCGCTCGTTCCGTTTGTGAGATACTGGACTTAGACCCGTCTGAGGTCACTGTTTACGGAGACGATATTATTTTACCGTCCCGTGCAGTCCCTGCCCTCCGGGAAGTTTTTAAGTATGTTGGTTTTACGACCAATACTAAAAAGACTTTTTCCGAGGGGCCGTTCAGAGAGTCGTGCGGCAAGCACTACTATTCTGGCGTAGATGTTACTCCCTTTTACATACGTCACCGTATAGTGAGTCCTGCCGATTTAATACTGGTTTTGAATAACCTATATCGGTGGGCCACTATTGACGGCGTACGGGATCCTAGGGCCCATTCTGTGTACCGCAAGTATCGTAAGTTGCTGCCTAAACAGCTGCGACGTAATACTATACCTGACGGTTACGGTGATGGTGCCCTCGTCGGATCGGTCCTAATCAATCCTTTCGCGAAAAACCGCG-GTGGATCCGGTACGTACCGGTGATTACGGACCATACAAGGGACCAAGAGCGCGCTGAGTTGGGGTCGTATCTCTACGACCTCTTCTCGCGTTGTCTCTCGGAAAGTAACGATGGGTTGCCTCTTAGGGGTCCATCGGGTTGCGATTTTGCTGATCTATTTGCCATCGATCAGCTTATCTGTAGGAGTGATCCTACGAAGATAAGCAGGCCTACCGGTAAATTCGATATACAGTACATCGCGTGCTGTTGTTCGGGTTGTTGTTAGGCTTGCGGCCGCACTCGAGAGATCTAG-AGCAT-CACGGTCGAACTCCCG-TACGAGGTGCCCGCA
>H099_len1968-1988_reads855_MixB__seq20
GGGCTACGCGAGGGGGCCGCGCTGCGAAGCAGCGTGGCGGTTCACGTGCGTTACCGAAACGCACGAAGGTCGCGCCTCTCCGCGAGGCGTCACC-TGGGAGAGCGCGAAAGCGCTAGCCCGTGCTCCAGCTCTAGAAGGTCTCGAGATCTCCTCTAGAGATAATTTTGTTTAACTCTAAGAAGGAGATATGCACATGCCTAAGACAGCATCTTCGCGTAACTCTCTCAGCGCACAATTGCGCCGAGCCGCGAACACAAGAA-TTGAGGCTGAAGGTAACCTCGCACTTTCCATTGCCAACGATTTACTGTTGGCCTATGGTCAGTCGCCATTTAACTCTGAGGCTGAGTGTATTTCATTCAGCCCGAGATTCGGCGGGACCCCGGATGACTGTAGGATAAATTATCTTAAAGCCGAGATCATGTCGAAGTATGACGACTTCAGCCTAGGTATTGATACCGAAGCTGTTGCCTGGGAGAAGTTCCTGGCAGCAGAGGCTGAATGTGCTTTAACGAACGCTCGTCTCTATAGGCCTGACTACAGTGAGGATTTCAATTTCTCACTGGGCGAGTCATGTATACACATGGCTCGTGGAAAAATAGCCAAGCTAATAGGAGATGTTCCGTCCGTTGAGGATATGTTGCGTCACTGCCGATTTTCTGGCGGTGCTACAACAACGAATAACCGTTCGTACAGTCATCCGTCCTTCAAGTTTGCGCTTCCGCAGGCGTGTACGCCTCGGGCTTTGAAGTATGTTTTAGCTCTCAGAGCTTCTACACATTTCGATATCAGAATTTCTGATATTAGCCCTTTTAATGAAGCAGTTACCGTACCTAAGAACAGTAAGACAGATCGTTGTATTGCTATCGAACCTGGTTGGAATATGTTTTTCCAACTGGGTATCGGTGGCATTCTACGCGATCGGTTGCGTTGCTGGGGTATCGATCTGAATGATCAGACGATAAATCAGCGCCGCGCTCACGAAGGCTCCGTTACTAATAACTTAGCAACGGTTGATCTCTCAGCGGCAAGCGATTCTATGTCTCTTGCCCTCTGTGAGCTCTTATTGCCCCGAGGCTGGTTTGAGGTTCTTATGGACCTCAGATCACCTAAGGGGCGATTGCCTGACGGTAGTGTTGTTACCTACGAGAAGATTTCTTCTATGGGTAACGGTTACACATTCGAGCTCGAGTCGCTTATTTTTGCTTCTCTCGCTCGTTCCGTTTGTGAGATACTGGACTTAGACCCGTCTGAGGTCACTGTTTACGGAGACGATATTATTTTACCGTCCCGTGCAGTCCCTGCCCTCCGGGAAGTTTTTAAGTATGTTGGTTTTACGACCAATACTAAAAAGACTTTTTCCGAGGGGCCGTTCAGAGAGTCGTGCGGCAAGCACTACTATTCTGGCGTAGATGTTACTCCCTTTTACATACGTCACCGTATAGTGAGTCCTGCCGATTTAATACTGGTTTTGAATAACCTATATCGGTGGGCCACTATTGACGGCGTATGGGATCCTAGGGCCCATTCTGTGTACCGCAAGTATCGTAAGTTGCTGCCTAAACAGCTGCGACGTAATACTATACCTGACGGTTACGGTGATGGTGCCCTCGTCGGATCGGTCCTAATCAATCCCTTCGCGAAAAACCGCG-GTGGATCCGGTACGTACCGGTGATTACGGACCATACAAGGGACCAAGAGCGCGCTGAGTTGGGGTCGTATCTCTACGACCTCTTCTCGCGTTGTCTCTCGGAAAGTAACGATGGGTTGCCTCTTAGGGGTCCATCGGGTTGCGATTTTGCTGATCTATTTGCCATCGATCAGCTTATCTGTAGGAGTGATCCTACGAAGATAAGCAGGCCTACCGGTAAATTCGATATACAGTACATCGCGTGCTGTTGTTCGGGTTGCTGTTAGGCTCGCGGCCGCACTCGAGAGATCTAG-AGCAT-CACGGTCGAACTCCCG-TACGAGGTGCCCGCA
>H099_len1968-1988_reads855_MixB__seq21
GGGCTACGCGAGGGAGCCACGCTGCGAAGCAGCGTGGCGGTTCTCGTGCGTTACCGAAACGCACGAAGGTCGCGCCTCTCCGCGAGGCGTCACC-TGGGAGAGCGCGAAAGCGCTAGCCCGTGCTCTAGCTCTAGAA-GTCTCGAGATCTCCTTTAGAGATAATTTTGTTTAACTCTAAGAAGGAGATATGCACATGCCTAAGACAGCATCTTCGCGTAACTCTTTCAGCGCACAATTGCGCCGAGCCGCGAACACAAGAA-TTGAGGCTGAAGGTAACCTCGCACTTTCCATTGCCAACGATTTACTGTTGGCCTATGGTCAGTCGCCATTTAACTCTGAGGCTGAGTGTATTTCATTCAGCCCGAGATTCGACGGGACCCCGGATGACTTTAGGATAAATTGTCTTAAAGCCGAGGTCATGTCGAAGTATGACGACTTCAGCCTAGGTATTGATACCGAAGCTGTTGCCTGGGAGAAGTTCCTGGCAGCAGAGGCTGAATGTGCTTTAACGAACGCTCGTCTCTATAGGCCTGACTACAGTGAGGATTTCAATTTCTCACTGGGCGAGTCATGTATACACATGGCTCGTGGAAAAATAGCCAAGCTAATAGGAGATGTTCCGTCCGTTGAGGATATGTTGCGTCACTGCCGATTTTCTGGCGGTGCTACAACAACGAATAACCGTTCGTACAGTCATCCGTCCTTCAAGTTTGCACTTCCGCAAACGTGTACGCCTCGGGCTTTGAAGTATGTTTTAGCTCTCAGAGCTTCTACACATTTCGATATCAGAATTTCTGATATTAGCCCTTTTAATGAAGCAGTTACCGTACCTAAGAACAGTAAGACAGATCGTTGTATTGCTATCGAACCTGGTTGGAATATGTTTTTCCAACTGGGTATCGGTGGCATTCTACGCGATCGGTTGCGTTGCTGGGGTATCGATCTGAATGATCAGACGATAAATCAGCGCCGCGCTCACGAAGGCTCCGTTACTAATAACTTAGCAACGGTTGATCTCTCAGCGGCAAGCGATTCTATGTCTCTTGCCCTCTGTGAGCTCTTATTGCCCCGAGGCTGGTTTGAGGCTCTTATGGACCTCAGATCACCTAAGGGGCGATTGCCTGACGGTAGTGTTGTTACCTACGAGAAGATTTCTTCTATGGGTAACGGTTACACATTCGAGCTCGAGTCGCTTATTTTTGCTTCTCTCGCTCGTTCCGTTTGTGAGATACTGGACTTAGACCCGTCTGAGGTCACTGTTTACGGAGACGATATTATTTTACCGTCCCGTGCAGTCCCTGCCCTCCGGGAAGTTTTTAAGTATGTTGGTTTTACGACCAATACTAAAAAGACTTTTTCCGAGGGGCTGTTCAGAGAGTCGTGCGGCAAGCACTACTATTCTGGCGTAGATGTTACTCCCTTTTACATACGTCACCGTATAGTGAGTCCTGCCGATTTAATACTGGTTTTGAATAACCTATATCGGTGGGCCACTATTGACGGCGTATGGGATCCTAGGGCCCATTCTGTGTACCGCAAGTATCGTAAGTTGCTGCCTAAACAGCTGCGACGTAATACTATACCTGAAGGTTACGGTGATGGTGCCCTCGTCGGATCGGTCCTAATCAATCCTTTCGCGAAAAACCGCGGGTGGATCCGGTACGTACCGGTGATTACGGACCATACAAGGGACCAAGAGCGCGCTGAGTTGGGGTCGTATCTCTACGACCTCTTCTCGCGTTGTCTCTCGGAAAGTAACGATGGGTTGCCTCTTAGGGGTCCATCGGGTTGCGATTTTGCTGATCTATTTGCCATCGATCAGCTTATCTGTAGGAGTGATCCTACGAAGATAAGCAGGCCTACCGGTAAATTCGATATACAGTACATCGCGTGCTGTTGTTCGGGTTGTTGTTAGGCTTGCGGCCGCACTCGAGAGATCTAG-AGCAT-CACGGTCGAACTCCCG-TACGAGGTGCCCGCA
>H099_len1968-1988_reads855_MixB__seq22
GGGCTACGCGAGGGAGCCACGCTGCGAAGCAGCGTGGCGGTTCTCGTGCGTTACCGAAACGCACGAAGGTCGCGCCTCTCCGCGAGGCGTCACC-TGGGAGAGCGCGAAAGCGCTAGCCCGTGCTCCAGCTCTAGAAGGTCTCGAGATCTCCTTTAGAGATAATTTTGTTTAACTCTAAGAAGGAGATATGCACATGCCTAAGACAGCATCTTCGCGTAACTCTTTCAGCGCACAATTGCGCCGAGCCGCGAACACAAGAA-TTGAGGCTGAAGGTAACCTCGCACTTTCCATTGCCAACGATTTACTGTTGGCCTATGGTCAGTCGCCACTTAACTCTGAGGCTGAGTGTATTTCATTCAGCCCGAGATTCGACGGGACCCCGGATGACTTTAGGATAAATTGTCTTAAAGCCGAGGTCATGTCGAAGTATGACGACTTCAGCCTAGGTATTGATACCGAAGCTGTTGCCTGGGAGAAGTTCCTGGCAGCAGAGGCTGAATGTGCTTTAACGAACGCTCGTCTCTATAGGCCTGACTACAGTGAGGATTTCAATTTCTCACTGGGCGAGTCATGTATACACATGGCTCGTGGAAAAATAGCCAAGCTAATAGGAGATGTTCCGTCCGTTGAGGATATGTTGCGTCACCGCCGATTTTCTGGCGGTGCTACAACAACGAATAACCGTTCGTACAGTCATCCGTCCTTCAAGTTTGCACTTCCGCAAACGTGTACGCCTCGGGCTTTGAAGTATGTTTTAGCTCTCAGAGCTTCTACACATTTCGATATCAGAATTTCTGATATTAGCCCTTTTAATGAAGCAGTTACCGTACCTAAGAACAGTAAGACAGATCGTTGTATTGCTATCGAACCTGGTTGGAATATGTTTTTCCAACTGGGTATCGGTGGCATTCTACGCGATCGGTTGCGTTGCTGGGGTATCGATCTGAATGATCAGACGATAAATCAGCGCCGCGCTCACGAAGGCTCCGTTACTAATAACTTAGCAACGGTTGATCTCTCAGCGGCAAGCGATTCTATGTCTCTTGCCCTCTGTGAGCTCTTATTGCCCCGAGGCTGGTTTGAGGTTCTTATGGACCTCAGATCACCTAAGGGGCGATTGCCTGACGGTAGTGTTGTTACCTACGAGAAGATTTCTTCTATGGGTAACGGTTACACATTCGAGCTCGAGTCGCTTATTTTTGCTTCTCTCGCTCGTTCCGTTTGTGAGATACTGGACTTAGACCCGTCTGAGGTCACTGTTTACGGAGACGATATTATTTTACCGTCCCGTGCAGTCCCTGCCCTCCGGGAAGTTTTTAAGTATGTTGGTTTTACGACCAATACTAAAAAGACTTTTTCCGAGGGGCCGTTCAGAGAGTCGTGCGGCAAGCACTACTATTCTGGCGTAGATGTTACTCCCTTTTACATACGTCACCGTATAGTGAGTCCTGCCGATTTAATACTGGTTTTGAATAACCTATATCGGTGGGCCACTATTGACGGCGTATGGGATCCTAGGGCCCATTCTGTGTACCGCAAGTATCGTAAGTTGCTGCCTAAACAGCTGCGACGTAATACTATACCTGACGGTTACGGTGATGGTGCCCTCGTCGGATCGGTCCTAATCAATCCTTTCGCGAAAAACCGCGGGTGGATCCGGTACGTACCGGTGATTACGGACCATACAAGGGACCAAGAGCGCGCTGAGTTGGGGTCGTATCTCTACGACCTCTTCTCGCGTTGTCTCTCGGAAAGTAACGATGGGTTGCCTCTTAGGGGTCCATCGGGTTGCGA-TTTGCTGATCTATTTGCCATCGATCAGCTTATCTGTAGGAGTGATCCTACGAAGATAAGCAGGCCTACCGGTAAATTCGATATACAGTACATCGCGTGCTGTTGTTCGGGTTGTTGTTAGGCTTGCGGCCGCACTCGAGAGATCTAG-AGCAT-CACGGTCGAACTCCCG-TACGAGGTGCCCGCA
>H099_len1968-1988_reads855_MixB__seq23
GGGCTACGCGAGGGAGCCACGCTGCGAAGCAGCGTGGCGGTTCTCGTGCGTTACCGAAACGCACGAAGGTCGCGCCTCTCCGCGAGGCGTCACC-TGGGAGAGCGCGAAAGCGCTAGCCCGTGCTCCAGCTCTAGAAGGTCTCGAGATCTCCTTTAGAGAT-ATTTTGTTTAACTCTAAGAAGGAGATATGCACATGCCTAAGACAGCATCTTCGCGTAACTCTTTCAGCGCACAATTGCGCCGAGCCGCGAACACAAGAA-TTGAGGCTGAAGGTAACCTCGCACTTTCCATTGCCAACGATTTACTGTTGGCCTATGGTCAGTCGCCATTTAACTCTGAGGCTGAGTGTATTTCATTCAGCCCGAAATTCGACGGGACCCCGGATGACTTTAGGATAAATTGTCTTAAAGCCGAGGTCATGTCGAAGTATGACGACTTCAGCCTAGGTATTGATACCGAAGCTGTTGCCTGGGAGAAGTTCCTGGCAGCAGAGACTGAATGTGCTTTAACGAACGCTCGTCTCTATAGGCCTGACTACAGTGAGGATTTCAATTTCTCACTGGGCGAGTCATGTATACACATGGCTCGTGGAAAAATAGCCAAGCTAATAGGAGATGTTCCGTCCGTTGAGGATATGTTGCGTCACTGCCGATTTTCTGGCGGTGCTACAACAACGAATAACCGTTCGTACAGTCATCCGTCCTTCAAGTTTGCGCTTCCGCAAGCGTGTACGCCTCGGGCTTTGAAGTATGTTTTAGCTCTCAGAGCTTCTACACATCTCGATATCAGAATTTCTGATATTAGCCCTTTTAATGAAGCAGTTACCGTACCTAAGAACAGTAAGACAGATCGTTGTATTGCTATCGAACCTGGTTGGAATATGTTTTTCCAACTGGGTATCGGTGGCATTCTACGCGATCGGTTGCGTTGCTGGGGTATCGATCTGAATGATCAGACGATAAATCAGCGCCGCGCTCACGAAGGCTCCGTTACTAATAACTTAGCAACGGTTGATCTCTCAGCGGCAAGCGATTCTATGTCTCTTGCCCTCTGTGAGCTCTTATTGCCCCGAGGCTGGTTTGAGGTTCTTATGGACCTCAGATCACCTAAGGGGCGATTGCCTGACGGTAGTGTTGTTACCTACGAGAAGATTTCTTCTATGGGTAACGGTTACACATTCGAGCTCGAGTCGCTTATTTTTGCTTCTCTCGCTCGTTCCGTTTGTGAGATACTGGACTTAGACCCGTCTGAGGTCACTGTTTACGGAGACGATATTATTTTACCGTCCCGTGCAGTCCCTGCCCTCCGGGAAGTTTTTAAGTATGTTGGTTTTACGACCAATACTAAAAAGACTTTTTCCGAGGGGCCGTTCAGAGAGTCGTGCGGCAAGCACTACTATTCTGGCGTAGATGTTACTCCCTTTTACATACGTCACCGTATAGTGAGTCCTGCCGATTTAATACTGGTTTTGAATAACCTATATCGGTGGGCCACTATTGACGGCGTATGGGATCCTAGGGCCCATTCTGTGTACCGCAAGTATCGTAAGTTGCTGCCTAAACAGCTGCGACGTAATACTATACCTGACGGTTACGGTGATGGTGCCCTCGTCGGATCGGTCCTAATCAATCCTTTCGCGAAAAACCGCGGGTGGATCCGGTACGTACCGGTGATTACGGACCATACAAGGGACCAAGAGCGCGCTGAGTTGGGGTCGTATCTCTACGACCTCTTCTCGCGTTGTCTCTCGGAAAGTAACGATGGGTTGCCTCTTAGGGGTCCATCGGGTTGCGA-TTTGCTGATCTATTTGCCATCGATCAGCTTATCTGTAGGAGTGATCCTACGAAGATAAGCAGGCCTACCGGTAAATTCGATATACAGTACATCGCGTGCTGTTGTTCGGGTTGTTGTTAGGCTTGCGGCCGCACTCGAGAGATCTAG-AGCAT-CACGGTCGAACTCCCG-TACGAGGTGCCCGCA
>H099_len1968-1988_reads855_MixB__seq24
GGGCTACGCGAGGGAGCCACGCTGCGAAGCAGCGTGGCGGTTCTCGTGCGTTACCGAAACGCACGAAGGTCGCGCCTCTCCGCGAGGCGTCACC-TGGGAGAGCGCGAAAGCGCTAGCCCGTGCTCCAGCTCTAGAAGGTCTCGAGATCTCCTTTAGAGATAATTTTGGTTAACTCTAAGAAGGAGATATGCACATGCCTAAGACAGCATCTTCGCGTAACTCTTTCAGCGCACAATTGCGCCGAGCCGCGAACACAAGAA-TTGAGGCTGAAGGTAACCTCGCACTTTCCATTGCCAACGATTTACTGTTGGCCTATGGTCAGTCGCCATTTAACTCTGAGGCTGAGTGTATTTCATTCAGCCCGAGATTCGACGGGACCCCGGATGACTTTAGGATAAATTATCTTAAAGCCGAGGTCATGTCGAAGTATGACGACTTCAGCCTAGGTATTGATACCGAAGCTGTTGCCTGGGAGAAGTTCCTGGCAGCAGAGGCTGAATGTGCTTTAACGAACGCTCGTCTCTATAGGCCTGACTACAGTGAGGATTTCAATTTCTCACTGTGCGAGTCATGTATACACATGGCTCGTAGAAAAATAGCCAAGCTAATAGGAGATGTTCCGTCCGTTGAGGATATGTTGCGTCACTGCCGATTTTCTGGCGGTGCTACAACAACGAATAACCGTTCGTACAGTCATCCGTCCTTCAAGTTTGCGCTTCCGCAAGCGTGTACGCCTCGGGCTTTGAAGTATGTTTTAGCTCTCAGAGCTTCTACACATTTCGATATCAGAATTTCTGATATTAGCCCTTTTAATGAAGCAGTTACCGTACCTAAGAACAGTAAGACAGATCGTTGTATTGCTATCGAACCTGGTTGGAATATGTTTTTCCAACTGGGTATCGGTGGCATTCTACGCGATCGGTTGCGTTGCTGGGGTATCGATCTGAATGATCAGACGATAAATCAGCGCCGCGCCCACGAAGGCTCCGTTACTAATAACTTAGCAACGGTTGATCTCTCAGCGGCAAGCGATTCTATGTCTCTTGCCCTCTGTGAGCTCTTATTGCCCCGAGGCTGGTTTGAGGTTCTTATGGACCTCAGATCACCTAAGGGGCGATTGCCTGACGGTAGTGTTGTTACCTACGAGAAGATTTCTTCTATGGGTAACGGTTACACATTCGAGCTCGAGTCGCTTATTTTTGCTTCTCTCGCTCGTTCCGTTTGTGAGATACTGGACTTAGACCCGTCTGAGGTCACTGTTTACGGAGACGATATTATTTTACCGTCCCGTGCAGTCCCTGCCCTCCGGGAAGTTTTTAAGTATGTTGGTTTTACGACCAATACTAAAAAGACTTTTTCCGAGGGGCCGTTCAGAGAGTCGTGCGGCAAGCACTACTATTCTGGCGTAGATGTTACTCCCTTTTACATACGTCACCGTATAGTGAGTCCTGCCGATTTAATACTGGTTTTGAATAACCTATATCGGTGGGCCACTATTGACGGCGTATGGGATCCTAGGGCCCATTCTGTGTACCGCAAGTATCGTAAGTTGCTGCCTAAACAGCTGCGACGTAATACTATACCTGACGGTTACGGTGATGGTGCCCTCGTCGGATCGGTCCTAATCAATCCTTTCGCGAAAAACCGCGGGTGGATCCGGTACGTACCGGTGATTACGGACCATACAAGGGACCAAGAGCGCGCTGAGTTGGGGTCGTATCTCTACGACCTCTTCTCGCGTTGTCTCTCGGAAAGTAACGATGGGTTGCCTCTTAGGGGTCCATCGGGTTGCGATTTTGCTGATCTATTTGCCATCGATCAGCTTATCTGTAGGAGTGATCCTACGAAGATAAGCAGGCCTACCGGTAAATTCGATATACAGTACATCGCGTGCTGTTGTTCGGGTTGTTGTTAGGCTTGCGGCCGCACTCGAGAGATCTAG-AGCAT-CACGGTCGAACTCCCG-TACGAGGTGCCCGCA
>H099_len1968-1988_reads855_MixB__seq25
GGGCTACGCGAGGGGGCCGCGCTGCGAAGCAGCGTGGCGGTTCACGTGCGTTACCGAAACGCACGAAGGTCGCGCCTCTCCGCGAGGCGTCACC-TGGGAGAGCGCGAAAGCGCTAGCCCGTGCTCCAGCTCTAGAAGGTCTCGAGATCTCCTCTAGAGATAATTTTGTTTAACTCTAAGAAGGAGATATGCACATGCCTAAGACAGCATCTTCGCGTAACTCTCTCAGCGCACAATTGCGCCGAGCCGCGAACACAAGAA-TTGAGGCTGAAGGTAACCTCGCACTTTCCATTGCCAACGATTTACTGTTGGCCTATGGTCAGTCGCCATTTAACTCTGAGGCTGAGTGTATTTCATTCAGCCCGAGATTCGACGGGACCCCGGATGACTTTAGGATAAATTATCTTAAAGCCGAGATCATGTCGAAGTATGACGACTTCAGCCTAGGTATTGATACCGAAGCTGTTGCCTGGGAGAAGTTCCTGGCAGCAGAGGCTGAATGTGCTTTAACGAACGCTCGTCTCTATAGGCCTGACTACAGTGAGGATTTCAATTTCTCACTGTGCGAGTCATGTATACACATGGCTCGTAGAAAAATAGCCAAGCTAATAGGAGATGTTCCGTCCGTTGAGGATATGTTGCGTCACTGCCGATTTTCTGGCGGTGCTACGACAACGAATAACCGTTCGTACAGTCATCCGTCCTTCAAGTTTGCGCTTCCGCAAGCGTGTACGCCTCGGGCCTTGAAGTATGTTTTAGCTCTCAGAGCTTCTACACATTTCGATATCAGAATTTCTGATATTAGCCCTTTTAATGAAGCAGTTACCGTACCTAAGAACAGTAAGACAGATCGTTGTATTGCTATCGAACCTGGTTGGAATATGTTTTTCCAACTGGGTATCGGTGGCATTCTACGCGATCGGTTGCGTTGCTGGGGTATCGATCTGAATGATCAGACGATAAATCAGCGCCGCGCTCACGAAGGCTCCGTTACTAATAACTTAGCAACGGTTGATCTCTCAGCGGCAAGCGATTCTATGTCTCTTGCCCTCTGTGAGCTCTTATTGCCCCGAGGCTGGTTTGAGGTTCTTATGGACCTCAGATCACCTAAGGGGCGATTGCCTGACGGTAGTGTTGTTACCTACGAGAAGATTTCTTCTATGGGTAACGGTTACACATTCGAGCTCGAGTCGCTTATTTTTGCTTCTCTCGCTCGTTCCGTTTGTGAGATACTGGACTTAGACCCGTCTGAGGTCACTGTTTACGGAGACGATATTATTTTACCGTCCCGTGCAGTCCCTGCCCTCCGGGAAGTTTTTAAGTATGTTGGTTTTACGACCAATACTAAAAAGACTTTTTCCGAGGGGCCGTTCAGAGAGTCGTGCGGCAAGCACTACTATTCTGGCGTAGATGTTACTCCCTTTTACATACGTCACCGTATAGTGAGTCCTGCCGATTTAATACTGGTTTTGAATAACCTATATCGGTGGGCCACTATTGACGGCGTATGGGATCCTAGGGCCCATTCTGTGTACCGCAAGTATCGTAAGTTGCTGCCTAAACAGCTGCGACGTAATACTATACCTGACGGTTACGGTGATGGTGCCCTCGTCGGATCGGTCCTAATCAATCCTTTCGCGAAAAAACGCGGGTGGATCCGGTACGTACCGGTGATTACGGACCATACAAGGGACCAAGAGCGCGCTGAGTTGGGGTCGTATCTCTACGACCTCTTCTCGCGTTGTCTCTCGGAAAGTAACGATGGGTTGCCTCTTAGGGGTCCATCGGGTTGCGATTTTGCTGATCTATTTGCCATCGATCAGCTTATCTGTAGGAGTGATCCTACGAAGATAAGCAGGCCTACCGGTAAATTCGATATACAGTACATCGCGTGCTGTTGTTCGGGTTGTTGTTAGGCTTGCGGCCGCACTCGAGAGATCTAG-AGCAT-CACGGTCGAACTCCCG-TACGAGGTGCCCGCA
>H099_len1968-1988_reads855_MixB__seq26
GGGCTACGCGAGGGAGCCGCGCTGCGAAGCAGCGTGGCGGTTCTCGTGCGTTACCGAAACGCACGAAGGTCGCGCCTCTCCGCGAGGCGTCACC-TGGGAGAGCGCGAAAGCGCTAGCCCGTGCTCCAGCTCTAGAAGGTCTCGAGATCTCCTCTAGAGATAATTTTGTTTAACTCTAAGAAGGAGATATGCACATGCCTAAGACAGCATCTTCGCGTAACTCTCTCAGCGCACAATTGCGCCGAGCCGCGAACACAAGAA-TTGAGGCTGAAGGTAACCTCGCACTTTCCATTGCCAACGATTTACTGTTGGCCTATGGTCAGTCGCCATTTAACTCTGAGGCTGAGTGTATTTCATTCAGCCCGAGATTCGACGGGACCCCGGATGACTTTAGGATAAATTATCTTAAAGCCGAGATCATGTCGAAGTATGACGACTTCAGCCTAGGTATTGATACCGAAGCTGTTGCCTGGGAGAAGTTCCTGGCAGCAGAGGCTGAATGTGCTTTAACGAACGCTCGTCTCTATAGGCCTGACTACAGTGAGGATTTCAATTTCTCACTGTGCGAGTCATGTATACACATGGCTCGTAGAAAAATAGCCAAGCTAATAGGAGATGTTCCGTCCGTTGAGGATATGTTGCGTCACTGCCGATTTTCTGGCGGTGCTACAACAACGAATAACCGTTCGTACAGTCATCCGTCCTTCAAGTTTGCGCTTCCGCAAGCGTGTACGCCTCGGGCTTTGAAGTATGTTTTAGCTCTCAGAGCTTCTACACATTTCGATATCAGAATTTCTGATATTAGCCCTTTTAATGAAGCAGTTACCGTACCTAAGAACAGTAAGACAGATCGTTGTATTGCTATCGAACCTGGTTGGAATATGTTTTTCCAACTGGGTATCGGTGGCATTCTACGCGATCGGTTGCGTTGCTGGGGTATCGATCTGAATGATCAGACGATAAATCAGCGCCGCGCTCACGAAGGCTCCGTTACTAATAACTTAGCAACGGTTGATCTCTCAGCGGCAAGCGATTCTATGTCTCTTGCCCTCTGTGAGCTCTTATTGCCCCGAGGCTGGTTTGAGGTTCTTATGGACCTCAGATCACCTAAGGGGCGATTGCCTGACGGTAGTGTTGTTACCTACGAGAAGATTTCTTCTATGGGTAACGGTTACACATTCGAGCTCGAGTCGCTTATTTTTGCTTCTCTCGCTCGTTCCGTTTGTGAGATACTGGACTTAGACCCGTCTGAGGTCACTGTTTACGGAGACGATATTATTTTACCGTCCCGTGCAGTCCCTGCCCTCCGGGAAGTTTTTAAGTATGTTGGTTTTACGACCAATACTAAAAAGACTTTTTCCGAGGGGCCGTTCAGAGAGTCGTGCGGCAAGCACTACTATTCTGGCGTAGATGTTACTCCCTTTTACATACGTCACCGTATAGTGAGTCCTGCCGATTTAATACTGGTTTTGAATAACCTATATCGGTGGGCCACTATTGACGGCGTATGGGATCCTAGGGCCCATTCTGTGTACCGCAAGTATCGTAAGTTGCTGCCTAAACAGCTGCGACGTAATACTATACCTGACGGTTACGGTGATGGTGCCCTCGTCGGATCGGTCCTAATCAATCCTTTCGCGAAAAACCGCGGGTGGATCCGGTACGTACCGGTGATTACGGACCATACAAGGGACCAAGAGCGCGCTGAGTTGGGGTCGTATCTCTACGACCTCTTCTCGCGTTGTCTCTCGGAAAGTAACGATGGGTTGCCTCTTAGGGGTCCATCGGGTTGCGATTTTGCTGATCTATTTGCCATCGATCAGCTTATCTGTAGGAGTGATCCTACGAAGATAAGCAGGCCTACCGGTAAATTCGATATACAGTACATCGCGTGCTGTTGTTCGGGTTGTTGTTAGGCTTGCGGCCGCACTCGAGAGATCTAG-AGCAT-CACGGTCGAACTCCCG-TACGAGGTGCCCGCA
>H099_len1968-1988_reads855_MixB__seq27
GGGCTACGCGAGGGTGCCGCGCTGCGAAGCAGCGTGGCGGTTCACGTGCGTTACCGAAACGCACGAAGGTCGCGCCTCTCCGCGAGGCGTCACC-TGGGAGAGCGCGAAAGCGCTAGCCCGTGCTCTAGCTCTAGAAGGTCTCGAGATCTCCTCTAGAGATAATTTTGTTTAACTCTAAGAAGGAGATATGCACATGCCTAAGACAGCATCTTCGCGTAACTCTCTCAGCGCACAATTGCGCCGAGCCGCGAACACAAGAA-TTGAGGCTGAAGGTAACCTCGCACTTTCCATTGCCAACGATTTACTGTTGGCCTATGGTCAGTCGCCATTTAACTCTGAGGCTGAGTGTATTTCATTCAGCCCGAGATTCGACGGGACCCCGGATGACTTTAGGATAAATTATCTTAAAGCCGAGATCATGTCGAAGTATGACGACTTCAGCCTAGGTATTGATACCGAAGCTGTTGCCTGGGAGAAGTTCCTGGCAGCAGAGGCTGAATGTGCTTTAACGAACGCTCGTCTCTATAGGCCTGACTACAGTGAGGATTTCAATTTCTCACTGTGCGAGTCATGTATACACATGGCTCGTAGAAAAATAGCCAAGCTAATAGGAGATGTTCCGTCCGTTGAGGATATGTTGCGTCACTGCCGATTTTCTGGCGGTGCTACAACAACGAATAACCGTTCGTACAGTCATCCGTCCTTCAAGTTTGCGCTTCCGCAAGCGTGTACGCCTCGGGCTTTGAAGTATGTTTTAGCTCTCAGAGCTTCTACACATTTCGATATCAGAATTTCTGATATTAGCCCTTTTAATGAAGCAGTTACCGTACCTAAGAACAGTAAGACAGATCGTTGTATTGCTATCGAACCTGGTTGGAATATGTTTTTCCAACTGGGTATCGGTGGCATTCTACGCGATCGGTTGCGTTGCTGGGGTATCGATCTGAATGATCAGACGATAAATCAGCGCCGCGCTCACGAAGGCTCCGTTACTAATAACTTAGCAACGGTTGATCTCTCAGCGGCAAGCGATTCTATGTCTCTTGCCCTCTGTGAGCTCTTATTGCCCCGAGGCTGGTTTGAGGTTCTTATGGACCTCAGATCACCTAAGGGGCGATTGCCTGACGGTAGTGTTGTTACCTACGAGAAGATTTCTTCTATGGGTAACGGTTACACATTCGAGCTCGAGTCGCTTATTTTTGCTTCTCTCGCTCGTTCCGTTTGTGAGATACTGGACTTAGACCCGTCTGAGGTCACTGTTTACGGAGACGATATTATTTTACCGTCCCGTGCAGTCCCTGCCCTCCGGGAAGTTTTTAAGTATGTTGGTTTTACGACCAATACTAAAAAGACTTTTTCCGAGGGGCCGTTCAGAGAGTCGTGCGGCAAGCACTACTATTCTGGCGTAGATGTTACTCCCTTTTACATACGTCACCGTATAGTGAGTCCTGCCGATTTAATACTGGTTTTGAATAACCTATATCGGTGGGCCACTATTGACGGCGTATGGGATCCTAGGGCCCATTCTGTGTACCGCAAGTATCGTAAGTTGCTGCCTAAACAGCTGCGACGTAATACTATACCTGACGGTTACGGTGATGGTGCCCTCGTCGGATCGGTCCTAATCAATCCTTTCGCGAAAAACCGCGGGTGGATCCGGTACGTACCGGTGATTACGGACCATACAAGGGACCAAGAGCGCGCTGAGTTGGGGTCGTATCTCTACGACCTCTTCTCGCGTTGTCTCTCGGAAAGTAACGATGGGTTGCCTCTTAGGGGTCCATCGGGTTGCGATTTTGCTGATCTATTTGCCATCGATCAGCTTATCTGTAGGAGTGATCCTACGAAGATAAGCAGGCCTACCGGTAAATTCGATATACAGTACATCGCGTGCTGTTGTCCGGGTTGTTGTTAGGCTTGCGGCCGCACTCGAGAGATCTAG-AGCAT-CACGGTCGAACTCCCA-TACGAGGTGCCCGCA
>H099_len1968-1988_reads855_MixB__seq28
GGGCTACGCGAGGGGGCCGCGCTGCGAAGCAGCGTGGCGGTTCACGTGCGTTACCGAAACGCACGAAGGTCGCGCCTCTCCGCGAGGCGTCACC-TGGGAGAGCGCGAAAGCGCTAGCCCGTGCTCTAGCTCTAGAAGGTCTCGAGATCTCCTCTAGAGATAATTTTGTTCAACTCTAAGAAGGAGATATGCACATGCCTAAGACAGCATCTTCGCGTAACTCTCTCAGCGCACAATTGCGCCGAGCCGCGAACACAAGAA-TTGAGGCTGAAGGTAACCTCGCACTTTCCATTGCCAACGATTTACTGTTGGCCTATGGTCAGTCGCCATTTAACTCTGAGGCTGAGTGTATTTCATTCAGCCCGAGATTCGACGGGACCCCGGATGACTTTAGGATAAATTATCTTAAAGCCGAGATCATGTCGAAGTATGACGACTTCAGCCTAGGTATTGATACCGAAGCTGTTGCCTGGGAGAAGTTCCTGGCAGCAGAGGCTGAATGTGCTTTAACGAACGCTCGTCTCTATAGGCCTGACTACAGTGAGGATTTCAATTTCTCACTGTGCGAGTCATGTATACACATGGCTCGTAGAAAAATAGCCAAGCTAATAGGAGATGTTCCGTCCGTTGAGGATATGTTGCGTCACTGCCGATTTTCTGGCGGTGCTACAACAACGAATAACCGTTCGTACAGTCATCCGTCCTTCAAGTTTGCGCTTCCGCAAGCGTGTACGCCTCGGGCTTTGAAGTATGTTTTAGCTCTCAGAGCTTCTACACATTTCGATATCAGAATTTCTGATATTAGCCCTTTTAATGAAGCAGTTACCGTACCTAAGAACAGTAAGACAGATCGTTGTATTGCTATCGAACCTGGTTGGAATATGTTTTTCCAACTGGGTATCGGTGGCATTCTACGCGATCGGTTGCGTTGCTGGGGTATCGATCTGAATGATCAGACGATAAATCAGCGCCGCGCTCACGAAGGCTCCGTTACTAATAACTTAGCAACGGTTGATCTCTCAGCGGCAAGCGATTCTATGTCTCTTGCCCTCTGTGAGCTCTTATTGCCCCGAGGCTGGTTTGAGGTTCTTATGGACCTCAGATCACCTAAGGGGCGATTGCCTGACGGTAGTGTTGTTACCTACGAGAAGGTTTCTTCTATGGGTAACGGTTACACATTCGAGCTCGAGTCGCTTATTTTTGCTTCTCTCGCTCGTTCCGTCTGTGAGATACTGGACTTAGACCCGTCTGAGGTCACTGTTTACGGAGACGATATTATTTTACCGTCCCGTGCAGTCCCTGCCCTCCGGGAAGTTTTTAAGTATGTTGGTTTTACGACCAATACTAAAAAGACTTTTTCCGAGGGGCCGTTCAGAGAGTCGTGCGGCAAGCACTACTATTCTGGCGTAGATGTTATTCCCTTTTACATACGTCACCGTATAGTGAGTCCTGCCGATTTAATACTGGTTTTGAATAACCTATATCGGTGGGCCACTATTGACGGCGTATGGGATCCTAGGGCCCATTCTGTGTACCGCAAGTATCGTAAGTTGCTGCCTAAACAGCTGCGACGTAATACTATACCTGACGGTTACGGTGATGGTGCCCTCGTCGGATCGGTCCTAATCAATCCTTTCGCGAAAAACCGCGGGTGGATCCGGTACGTACCGGTGATTACGGACCATACAAGGGACCAAGAGCGCGCTGAGTTGGGGTCGTATCTCTACGACCTCTTCTCGCGTTGTCTCTCGGAAAGTAACGATGGGTTGCCTCTTAGGGGTCCATCGGGTTGCGATTTTGCTGATCTATTTGCCATCGATCAGCTTATCTGTAGGAGTGATCCTACGAAGATAAGCAGGCCTACCGGTAAATTCGATATACAGTACATCGCGTGCTGTTGTTCGGGTTGTTGTTAGGCTTGCGGCCGCACTCGAGAGATCTAG-AGCAT-CACGGTCGAACTCCCG-TACGAGGTGCCCGCA
>H099_len1968-1988_reads855_MixB__seq29
GGGCTACGCGAGGGGGCCGCGCTGCGAAGCAGCGTGGCGGTTCACGTGCGTTACCGAAACGCACGAAGGTCGCGCCTCTCCGCGAGGCGTCACC-TGGGAGAGCGCGAAAGCGCTAGCCCGTGCTCTAGCTCTAGAAGGTCTCGAGATCTCCTCTAGAGATAATTTTGTTTAACTCTAAGAAGGAGATATGCACATGCCTAAGACAGCATCTTCGCGTAACTCTCTCAGCGCACAATTGCGCCGAGCCGCGAACACAAGAA-TTGAGGCTGAAGGTAACCTCGCACTTTCCATTGCCAACGATTTACTGTTGGCCTATGGTCAGTCGCCATTTAACTCTGAGGCTGAGTGTATTTCATTCAGCCCGAGATTCGACGGGACCCCGGATGACTTTAGGATAAATTATCTTAAAGCCGAGATCATGTCGAAGTATGACGACTTCAGCCTAGGTATTGATACCGAAGCTGTTGCCTGGGAGAAGTTCCTGGCAGCAGAGGCTGAATGTGCTTTAACGAACGCTCGTCTCTATAGGCCTGACTACAGTGAGGATTTCAATTTCTCACTGTGCGAGTCATGTATACACATGGCTCGTAGAAAAATAGCCAAGCTAATAGGAGATGTTCCGTCCGTTGAGGATATGTTGCGTCACTGCCGATTTTCTGGCGGTGCTACAACAACGAATAACCGTTCGTACAGTCATCCGTCCTTCAAGTTTGCGCTTCCGCAAGCGTGTACGCCTCGGGCTTTGAAGTATGTTTTAGCTCTCAGAGCTTCTACACATTTCGATATCAGAATTTCTGATATTAGCCCTTTTAATGAAGCAGTTACCGTACCTAAGAACAGTAAGACAGATCGTTGTATTGCTATCGAACCTGGTTGGAATATGTTTTTCCAACTGGGTATCGGTGGCATTCTACGCGATCGGTTGCGTTGCTGGGGTATCGATCTGAATGATCAGACGATAAATCAGCGCCGCGCTCACGAAGGCTCCGTTACTAATAACTTAGCAACGGTTGATCTCTCAGCGGCAAGCGATTCTATGTCTCTTGCCCTCTGTGAGCTCTTATTGCCCCGAGGCTGGTTTGAGGTTCTTATGGACCTCAGATCACCTAAGGGGCGATTGCCTGACGGTAGTGTTGTTACCTACGAGAAGATTTCTTCTATGGGTAACGGTTACACATTCGAGCTCGAGTCGCTTATTTTTGCTTCTCTCGCTCGTTCCGTTTGTGAAATACTGGACTTAGACCCGTCTGAGGTCACTGTTTACGGAGACGATATTATTTTACCGTCCCGTGCAGTCCCTGCCCTCCGGGAAGTTTTTAAGTATGTTGGTTTTACGACCAATACTAAAAAGACTTTTTCCGAGGGGCCGTTCAGAGAGTCGTGCGGCAAGCACTACTATTCTGGCGTAGATGTTACTCCCTTTTACATACGTCACCGTATAGTGAGTCCTGCCGATTTAATACTGGTTTTGAATAACCTATATCGGTGGGCCACTATTGACGGCGTATGGGATCCTAGGGCCCATTCTGTGTACCGCAAGTATCGTAAGTTGCTGCCTAAACAGCTGCGACGTAATACTATACCTGACGGTTACGGTGATGGTGCCCTCGTCGGATCGGTCCTAATCAATCCTTTCGCGAAAAACCGCGGGTGGATCCGGTACGTACCGGTGATTACGGACCATACAAGGGACCAAGAGCGCGCTGAGTTGGGGTCGTATCTCTACGACCTCTTCTCGCGTTGTCTCTCGGAAAGTAACGATGGGTTGCCTCTTAGGGGTCCATCGGGTTGCGATTTTGCTGATCTATTTGCCATCGATCAGCTTATCTGTAGGAGTGATCCTACGAAGATAAGCAGGCCTACCGGTAAATTCGATATACAGTACATCGCGTGCTGTTGTTCGGGTTGTTGTTAGGCTTGCGGCCGCACTCGAGAGATCTAG-AGCAT-CACGGTCGAACTCCCG-TACGAGGTGCCCGCA
>H099_len1968-1988_reads855_MixB__seq30
GGGCTACGCGAGGGGGCCGCGCTGCGAAGCAGCGTGGCGGTTCACGTGCGTTACCGAAACGCACGAAGGTCGCGCCTCTCCGCGAGGCGTCACC-TGGGAGAGCGCGAAAGCGCTAGCCCGTGCTCTAGCTCTAGAAGGTCTCGAGATCTCCTCTAGAGATAATTTTGTTTAACTCTAAGAAGGAGATATGCACATGCCTAAGACAGCATCTTCGCGTAACTCTCTCAGCGCACAATTGCGCCGAGCCGCGAACACAAGAA-TTGAGGCTGAAGGTAACCTCGCACTTTCCATTGCCAACGATTTACTGTTGGCCTATGGTCAGTCGCCATTTAACTCTGAGGCTGAGTGTATTTCATTCAGCCCGGGATTCGACGGGACCCCGGATGACTTTAGGATAAATTATCTTAAAGCCGAGATCATGTCGAAGTATGACGACTTCAGCCTAGGTATTGATACCGAAGCTGTTGCCTGGGAGAAGTTCCTGGCAGCAGAGGCTGAATGTGCTTTAACGAACGCTCGTCTCTATAGGCCTGACTACAGTGAGGATTTCAATTTCTCACTGTGCGAGTCATGTATACACATGGCTCGTAGAAAAATAGCCAAGCTAATAGGAGATGTTCCGTCCGTTGAGGATATGTTGCGTCACTGCCGATTTTCTGGCGGTGCTACAACAACGAATAACCGTTCGTACAGTCATCCGTCCTTCAAGTTTGCGCTTCCGCAAGCGTGTACGCCTCGGGCTTTGAAGTATGTTTTAGCTCTCAGAGCTTCTACACATTTCGATATCAGAATTTCTGATATTAGCCCTTTTAATGAAGCAGTTACCGTACCTAAGAACAGTAAGACAGATCGTTGTATTGCTATCGAACCTGGTTGGAATATGTTTTTCCAACTGGGTATCGGTGGCATTCTACGCGATCGGTTGCGTTGCTGGGGTATCGATCTGAATGATCAGACGATAAATCAGCGCCGCGCTCACGAAGGCTCCGTTACTAATAACTTAGCAACGGTTGATCTCTCAGCGGCAAGCGATTCTATGTCTCTTGCCCTCTGTGAGCTCTTATTGCCCCGAGGCTGGTTTGAGGTTCTTATGGACCTCAGATCACCTAAGGGGCGATTGCCTGACGGTAGTGTTGTTACCTACGAGAAGATTTCTTCTATGGGTAACGGTTACACATTCGAGCTCGAGTCGCTTATTTTTGCTTCTCTCGCTCGTTCCGTTTGTGAGATACTGGACTTAGACCCGTCTGAGGTCACTGTTTACGGAGACGATATTATTTTACCGTCCCGTGCAGTCCCTGCCCTCCGGGAAGTTTTTAAGTATGTTGGTTTTACGACCAATACTAAAAAGACTTTTTCCGAGGGGCCGTTCAGAGAGTCGTGCGGCAAGCACTACTATTCTGGCGTAGATGTTACTCCCTTTTACATACGTCACCGTATAGTGAGTCCTGCCGATTTAATACTGGTTTTGAATAACCTATATCGGTGGGCCACTATTGACGGCGTATGGGATCCTAGGGCCCATTCTGTGTACCGCAAGTATCGTAAGTTGCTGCCTAAACAGCTGCGACGTAATACTATACCTGACGGTTACGGTGATGGTGCCCTCGTCGGATCGGTCCTAATCAATCCTTTCGCGAAAAACCGCGGGTGGATCCGGTACGTACCGGTGATTACGGACCATACAAGGGACCAAGAGCGCGCTGAGTTGGGGTCGTATCTCTACGACCTCTTCTCGCGTTGTCTCTCGGAAAGTAACGATGGGTTGCCTCTTAGGGGTCCATCGGGTTGCGATTTTGCTGATCTATTTGCCATCGATCAGCTTATCTGTAGGAGTGATCCTACGAAGATAAGCAGGCCTACCGGTAAATTCGATATACAGTACATCGCGTGCTGTTGTTCGGGTTGTTGTTAGGCTTGCGGCCGCACTCGAGAGATCTAG-AGCAT-CACGGTCGAACTCCCG-TACGAGGTGCCCGCA
>H099_len1968-1988_reads855_MixB__seq31
GGGCTACGCGAGGGAGCCGCGCTGCGAAGCAGCGTGGCGGTTCACGTGCGTTACCGAAACGCACGAAGGTCGCGCCTCTCCGCGAGGCGTCACC-TGGGAGAGCGCGAAAGCGCTAGCCCGTGCTCTAGCTCTAGAAGGTCTCGAGATCTCCTCTAGAGATAATTTTGTTTAACTCTAAGAAGGAGATATGCACATGCCTAAGACAGCATCTTCGCGTAACTCTCTCAGCGCACAATTGCGCCGAGCCGCGAACACAAGAA-TTGAGGCTGAAGGTAACCTCGCACTTTCCATTGCCAACGATTTACTGTTGGCCTATGGTCAGTCGCCATTTAACTCTGAGGCTGAGTGTATTTCATTCAGCCCGAGATTCGACGGGACCCCGGATGACTTTAGGATAAATTATCTTAAAGCCGAGATCATGTCGAAGTATGACGACTTCAGCCTAGGTATTGATACCGAAGCTGTTGCCTGGGAGAAGTTCCTGGCAGCAGAGGCTGAATGTGCTTTAACGAACGCTCGTCTCTATAGGCCTGACTACAGTGAGGATTTCAATTTCTCACTGTGCGAGTCATGTATACACATGGCTCGTAGAAAGATAGCCAAGCTAATAGGAGATGTTCCGTCCGTTGAGGATATGTTGCGTCACTGCCGATTTTCTGGCGGTGCTACAACAACGAATAACCGTTCGTACAGTCATCCGTCCTTCAAGTTTGCGCTTCCGCAAGCGTGTACGCCTCGGGCTTTGAAGTATGTTTTAGCTCTCAGAGCTTCTACACATTTCGATATCAGAATTTCTGATATTAGCCCTTTTAATGAAGCAGTTACCGTACCTAAGAACAGTAAGACAGATCGTTGTATTGCTATCGAACCTGGTTGGAATATGTTTTTCCAACTGGGTATCGGTGGCATTCTACGCGATCGGTTGCGTTGCTGGGGTATCGATCTGAATGATCAGACGATAAATCAGCGCCGCGCTCACGAAGGCTCCGTTACTAATAACTTAGCAACGGTTGATCTCTCAGCGGCAAGCGATTCTATGTCTCTTGCCCTCTGTGAGCTCTTATTGCCCCGAGGCTGGTTTGAGGTTCTTATGGACCTCAGATCACCTAAGGGGCGATTGCCTGACGGTAGTGTTGTTACCTACGAGAAGATTTCTTCTATGGGTAACGGTTACACATTCGAGCTCGAGTCGCTTATTTTTGCTTCTCTCGCTCGTTCCGTTTGTGAGATACTGGACTTAGACCCGTCTGAGGTCACTGTTTACGGAGACGATATTATTTTACCGTCCCGTGCAGTCCCTGCCCTCCGGGAAGTTTTTAAGTATGTTGGTTTTACGACCAATACTAAAAAGACTTTTTCCGAGGGGCCGTTCAGAGAGTCGTGCGGCAAGCACTACTATTCTGGCGTAGATGTTACTCCCTTTTACATACGTCACCGTATAGTGAGTCCTGCCGATTTAATACTGGTTTTGAATAACCTATATCGGTGGGCCACTATTGACGGCGTATGGGATCCTAGGGCCCATTCTGTGTACCGCAAGTATCGTAAGTTGCTGCCTAAACAGCTGCGACGTAATACTATACCTGACGGTTACGGTGATGGTGCCCTCGTCGGATCGGTCCTAATCAATCCTTTCGCGAAAAACCGCGGGTGGATCCGGTACGTACCGGTGATTACGGACCATACAAGGGACCAAGAGCGCGCTGAGTTGGGGTCGTATCTCTACGACCTCTTCTCGCGTTGTCTCTCGGAAAGTAACGATGGGTTGCCTCTTAGGGGTCCATCGGGTTGCGATTTTGCTGATCTATTTGCCATCGATCAGCTTATCTGTAGGAGTGATCCTACGAAGATAAGCAGGCCTACCGGTAAATTCGATATACAGTACATCGCGTGCTGTTGTTCGGGTTGTTGTTAGGCTTGCGGCCGCACTCGAGAGATCTAG-AGCAT-CACGGTCGAACTCCCG-TACGAGGTGCCCGCA
>H099_len1968-1988_reads855_MixB__seq32
GGGCTACGCGAGGGGGCCGCGCTGCGAAGCAGCGTGGCGGTTCACGTGCGTTACCGAAACGCACGAAGGTCGCGCCTCTCCGCGAGGCGTCACC-TGGGAGAGCGCGAAAGCGCTAGCCCGTGCTCTAGCTCTAGAAGGTCTCGAGATCTCCTCTAGAGATAATTTTGTTTAACTCTAAGAAGGAGATATGCACATGCCTAAGACAGCATCTTCGCGTAACTCTCTCAGCGCACAATTGCGCCGAGCCGCGAACACAAGAA-TTGAGGCTGAAGGTAACCTCGCACTTTCCATTGCCAACGATTTACTGTTGGCCTATGGTCAGTCGCCATTTAACTCTGAGGCTGAGTGTATTTCATTCAGCCCGAGATTCGACGGGACCCCGGATGACTTTAGGATAAATTATCTTAAAGCCGAGATCATGTCGAAGTATGACGACTTCAGCCTAGGTATTGATACCGAAGCTGTTGCCTGGGAGAAGTTCCTGGCAGCAGAGGCTGAATGTGCTTTAACGAACGCTCGTCTCTATAGGCCTGACTACAGTGAGGATTTCAATTTCTCACTGTGCGAGTCATGTATACACATGGCTCGTAGAAAGATAGCCAAGCTAATAGGAGATGTTCCGTCCGTTGAGGATATGTTGCGTCACTGCCGATTTTCTGGCGGTGCTACAACAACGAATAACCGTTCGTACAGTCATCCGTCCTTCAAGTTTGCGCTTCCGCAAGCGTGTACGCCTCGGGCTTTGAAGTATGTTTTAGCTCTCAGAGCTTCTACACATTTCGATATCAGAATTTCTGATATTAGCCCTTTTAATGAAGCAGTTACCGTACCTAAGAACAGTAAGACAGATCGTTGTATTGCTATCGAACCTGGTTGGAATATGTTTTTCCAACTGGGTATCGGTGGCATTCTACGCGATCGGTTGCGTTGCTGGGGTATCGATCTGAATGATCAGACGATAAATCAGCGCCGCGCTCACGAAGGCTCCGTTACTAATAACTTAGCAACGGTTGATCTCTCAGCGGCAAGCGATTCTATGTCTCTTGCCCTCTGTGAGCTCTTATTGCCCCGAGGCTGGTTTGAGGTTCTTATGGACCTCAGATCACCTAAGGGGCGATTGCCTGACGGTAGTGTTGTTACCTACGAGAAGATTTCTTCTATGGGTAACGGTTACACATTCGAGCTCGAGTCGCTTATTTTTGCTTCTCTCGCTCGTTCCGTTTGTGAGATACTGGACTTAGACCCGTCTGAGGTCACTGTTTACGGAGACGATATTATTTTACCGTCCCGTGCAGTCCCTGCCCTCCGGGAAGTTTTTAAGTATGTTGGTTTTACGACCAATACTAAAAAGACTTTTTCCGAGGGGCCGTTCAGAGAGTCGTGCGGCAAGCACTACTATTCTGGCGTAGATGTTACTCCCTTTTACATACGTCACCGTATAGTGAGTCCTGCCGATTTAATACTGGTTTTGAATAACCTATATCGGTGGGCCACTATTGACGGCGTATGGGATCCTAGGGCCCATTCTGTGTACCGCAAGTATCGTAAGTTGCTGCCTAAACAGCTGCGACGTAATACTATACCTGACGGTTACGGTGATGGTGCCCTCGTCGGATCGGTCCTAATCAATCCTTTCGCGAAAAACCGCGGGTGGATCCGGTACGTACCGGTGATTACGGACCATACAAGGGACCAAGAGCGCGCTGAGTTGGGGTCGTATCTCTACGACCTCTTCTCGCGTTGTCTCTCGGAAAGTAACGATGGGTTGCCTCTTAGGGGTCCATCGGGTTGCGATTTTGCTGATCTATTTGCCATCGATCAGCTTATCTGTAGGAGTGATCCTACGAAGATAAGCAGGCCTACCGGTAAATTCGATATACAGTACATCGCGTGCTGTTGTTCGGGTTGTTGTTAGGCTTGCGGCCGCACTCGAGAGATCTAG-AGCAT-CACGGTCGAACTCCCG-TACGAGGTGCCCGCA
>H099_len1968-1988_reads855_MixB__seq33
GGGCTACGCGAGGGGGCCGCGCTGCGAAGCAGCGTGGCGGTTCACGTGCGTTACCGAAACGCACGAAGGTCGCGCCTCTCCGCGAGGCGTCACC-TGGGAGAGCGCGAAAGCGCTAGCCCGTGCTCTAGCTCTAGAAGGTCTCGAGATCTCCTCTAGAGATAATTTTGTTTAACTCTAAGAAGGAGATATGCACATGCCTAAGACAGCATCTTCGCGTAACTCTCTCAGCGCACAATTGCGCCGAGCCGCGAACACAAGAA-TTGAGGCTGAAGGTAACCTCGCACTTTCCATTGCCAACGATTTACTGTTGGCCTATGGTCAGTCGCCATTTAACTCTGAGGCTGAGTGTATTTCATTCAGCCCGAGATTCGACGGGACCCCGGATGACTTTAGGATAAATTATCTTAAAGCCGAGATCATGTCGAAGTATGACGACTTCAGCCTAGGTATTGATACCGAAGCTGTTGCCTGGGAGAAGTTCCTGGCAGCAGAGGCTGAATGTGCTTTAACGAACGCTCGTCTCTATAGGCCTGACTACAGTAAGGATTTCAATTTCTCACTGTGCGAGTCATGTATACACATGGCTCGTAGAAAGATAGCCAAGCTAATAGGAGATGTTCCGTCCGTTGAGGATATGTTGCGTCACTGCCGATTTTCTGGCGGTGCTACAACAACGAATAACCGTTCGTACAGTCATCCGTCCTTCAAGTTTGCGCTTCCGCAAGCGTGTACGCCTCGGGCTTTGAAGTATGTTTTAGCTCTCAGAGCTTCTACACATTTCGATATCAGAATTTCTGATATTAGCCCTTTTAATGAAGCAGTTACCGTACCTAAGAACAGTAAGACAGATCGTTGTATTGCTATCGAACCTGGTTGGAATATGTTTTTCCAACTGGGTATCGGTGGCATTCTACGCGATCGGTTGCGTTGCTGGGGTATCGATCTGAATGATCAGACGATAAATCAGCGCCGCGCTCACGAAGGCTCCGTTACTAATAACTTAGCAACGGTTGATCTCTCAGCGGCAAGCGATTCTATGTCTCTTGCCCTCTGTGAGCTCTTATTGCCCCGAGGCTGGTTTGAGGTTCTTATGGACCTCAGATCACCTAAGGGGCGATTGCCTGACGGTAGTGTTGTTACCTACGAGAAGATTTCTTCTATGGGTAACGGTTACACATTCGAGCTCGAGTCGCTTATTTTTGCTTCTCTCGCTCGTTCCGTTTGTGAGATACTGGACTTAGACCCGTCTGAGGTCACTGTTTACGGAGACGATATTATTTTACCGTCCCGTGCAGTCCCTGCCCTCCGGGAAGTTTTTAAGTATGTTGGTTTTACGACCAATACTAAAAAGACTTTTTCCGAGGGGCCGTTCAGAGAGTCGTGCGGCAAGCACTACTATTCTGGCGTAGATGTTACTCCCTTTTACATACGTCACCGTATAGTGAGTCCTGCCGATTTAATACTGGTTTTGAATAACCTATATCGGTGGGCCACTATTGACGGCGTATGGGATCCTAGGGCCCATTCTGTGTACCGCAAGTATCGTAAGTTGCTGCCTAAACAGCTGCGACGTAATACTATACCTGACGGTTACGGTGATGGTGCCCTCGTCGGATCGGTCCTAATCAATCCTTTCGCGAAAAACCGCGGGTGGATCCGGTACGTACCGGTGATTACGGACCATACAAGGGACCAAGAGCGCGCTGAGTTGGGGTCGTATCTCTACGACCTCTTCTCGCGTTGTCTCTCGGAAAGTAACGATGGGTTGCCTCTTAGGGGTCCATCGGGTTGCGATTTTGCTGATCTATTTGCCATCGATCAGCTTATCTGTAGGAGTGATCCTACGAAGATAAGCAGGCCTACCGGTAAATTCGATATACAGTACATCGCGTGCTGTTGTTCGGGTTGTTGTTAGGCTTGCGGCCGCACTCGAGAGATCTAG-AGCAT-CACGGTCGAACTCCCG-TACGAGGTGCCCGCA
>H099_len1968-1988_reads855_MixB__seq34
GGGCTACGCGAGGGGGCCGCGCTGCGAAGCAGCGTGGCGGTTCACGTGCGTTACCGAAACGCACGAAGGTCGCGCCTCTCCGCGAGGCGTCACC-TGGGAGAGCGCGAAAGCGCTAGCCCGTGCTCTAGCTCTAGAAGGTCTCGAGATCTCCTCTAGAGATAATTTTGTTTAACTCTAAGAAGGAGATATGCACATGCCTAAGACAGCATCTTCGCGTAACTCTCTCAGCGCACAATTGCGCCGAGCCGCGAACACAAGAA-TTGAGGCTGAAGGTAACCTCGCACTTTCCATTGCCAACGATTTACTGTTGGCCTATGGTCAGTCGCCATTTAACTCTGAGGCTGAGTGTATTTCATTCAGCCCGAGATTCGACGGGACCCCGGATGACTTTAGGATAAATTATCTTAAAGCCGAGATCATGTCGAAGTATGACGACTTCAGCCTAGGTATTGATACCGAAGCTGTTGCCTGGGAGAAGTTCCTGGCAGCAGAGGCTGAATGTGCTTTAACGAACGCTCGTCTCTATAGGCCTGACTACAGTGAGGATTTCAATTTCTCACTGTGCGAGTCATGTATACACATGGCTCGTAGAAAGATAGCCAAGCTAATAGGAGATGTTCCGTCCGTTGAGGATATGTTGCGTCACTGCCGATTTTCTGGCGGTGCTACAACAACGAATAACCGTTCGTACAGTCATCCGTCCTTCAAGTTTGCGCTTCCGCAAGCGTGTACGCCTCGGGCTTTGAAGTATGTTTTAGCTCTCAGAGCTTCTACACATTTCGATATCAGAATTTCTGATATTAGCCCTTTTAATGAAGCAGTTACCGTACCTAAGAACAATAAGACAGATCGTTGTATTGCTATCGAACCTGGTTGGAATATGTTTTTCCAACTGGGTATCGGTGGCATTCTACGCGATCGGTTGCGTTGCTGGGGTATCGATCTGAATGATCAGACGATAAATCAGCGCCGCGCTCACGAAGGCTCCGTTACTAATAACTTAGCAACGGTTGATCTCTCAGCGGCAAGCGATTCTATGTCTCTTGCCCTCTGTGAGCTCTTATTGCCCCGAGGCTGGTTTGAGGTTCTTATGGACCTCAGATCACCTAAGGGGCGATTGCCTGACGGTAGTGTTGTTACCTACGAGAAGATTTCTTCTATGGGTAACGGTTACACATTCGAGCTCGAGTCGCTTATTTTTGCTTCTCTCGCTCGTTCCGTTTGTGAGATACTGGACTTAGACCCGTCTGAGGTCACTGTTTACGGAGACGATATTATTTTACCGTCCCGTGCAGTCCCTGCCCTCCGGGAAGTTTTTAAGTATGTTGGTTTTACGACCAATACTAAAAAGACTTTTTCCGAGGGGCCGTTCAGAGAGTCGTGCGGCAAGCACTACTATTCTGGCGTAGATGTTACTCCCTTTTACATACGTCACCGTATAGTGAGTCCTGCCGATTTAATACTGGTTTTGAATAACCTATATCGGTGGGCCACTATTGACGGCGTATGGGATCCTAGGGCCCATTCTGTGTACCGCAAGTATCGCAAGTTGCTGCCTAAACAGCTGCGACGTAATACTATACCTGACGGTTACGGTGATGGTGCCCTCGTCGGATCGGTCCTAATCAATCCTTTCGCGAAAAACCGCGGGTGGATCCGGTACGTACCGGTGATTACGGACCATACAAGGGACCAAGAGCGCGCTGAGTTGGGGTCGTATCTCTACGACCTCTTCTCGCGTTGTCTCTCGGAAAGTAACGATGGGTTGCCTCTTAGGGGTCCATCGGGTTGCGATTTTGCTGATCTATTTGCCATCGATCAGCTTATCTGTAGGAGTGATCCTACGAAGATAAGCAGGCCTACCGGTAAATTCGATATACAGTACATCGCGTGCTGTTGTTCGGGTTGTTGTTAGGCTTGCGGCCGCACTCGAGAGATCTAG-AGCAT-CACGGTCGAACTCCCG-TACGAGGTGCCCGCA
>H099_len1968-1988_reads855_MixB__seq35
GGGCTACGCGAGGGGGCCGTGCTGCGAAGCAGCGTGGCGGTTCACGTGCGTTACCGAAACGCACGAAGGTCGCGCCTCTCCGCGAGGCGTCACC-TGGGAGAGCGCGAAAGCGCTAGCCCGTGCTCTAGCTCTAGAAGGTCTCGAGATCTCCTCTAGAGATAATTTTGTTTAACTCTAAGAAGGAGATATGCACATGCCTAAGACAGCATCTTCGCGTAACTCTCTCAGCGCACAATTGCGCCGAGCCGCGAACACAAGAA-TTGAGGCTGAAGGTAACCTCGCACTTTCCATTGCCAACGATTTACTGTTGGCCTATGGTCAGTCGCCATTTAACTCTGAGGCTGAGTGTATTTCATTCAGCCCGAGATTCGACGGGACCCCGGATGACTTTAGGATAAATTGTCTTAAAGCCGAGATCATGTCGAAGTATGACGACTTCAGCCTAGGTATTGATACCGAAGCTGTTGCCTGGGAGAAGTTCCTGGCAGCAGAGGCTGAATGTGCTTTAACGAACGCTCGTCTCTATAGGCCTGACTACAGTGAGGATTTCAATTTCTCACTGTGCGAGTCATGTATACACATGGCTCGTAGAAAGATAGCCAAGCTAATAGGAGATGTTCCGTCCGTTGAGGATATGTTGCGTCACTGCCGATTTTCTGGCGGTGCTACAACAACGAATAACCGTTCGTACAGTCATCCGTCCTTCAAGTTTGCGCTTCCGCAAGCGTGTACGCCTCGGGCTTTGAAGTATGTTTTAGCTCTCAGAGCTTCTACACATTTCGATATCAGAATTTCTGATATTAGCCCTTTTAATGAAGCAGTTACCGTACCTAAGAACAGTAAGACAGATCGTTGTATTGCTATCGAACCTGGTTGGAATATGTTTTTCCAACTGGGTATCGGTGGCATTCTACGCGATCGGTTGCGTTGCTGGGGTATCGATCTGAATGATCAGACGATAAATCAGCGCCGCGCTCACGAAGGCTCCGTTACTAATAACTTAGCAACGGTTGATCTCTCAGCGGCAAGCGATTCTATGTCTCTTGCCCTCTGTGAGCTCTTATTGCCCCGAGGCTGGTTTGAGGTTCTTATGGACCTCAGATCACCTAAGGGGCGATTGCCTGACGGTAGTGTTGTTACCTACGAGAAGATTTCTTCTATGGGTAACGGTTACACATTCGAGCTCGAGTCGCTTATTTTTGCTTCTCTCGCTCGTTCCGTTTGTGAGATACTGGACTTAGACCCGTCTGAGGTCACTGTTTACGGAGACGATATTATTTTACCGTCCCGTGCAGTCCCTGCCCTCCGGGAAGTTTTTAAGTATGTTGGTTTTACGACCAATACTAAAAAGACTTTTTCCGAGGGGCCGTTCAGAGAGTCGTGCGGCAAGCACTACTATTCTGGCGTAGATGTTACTCCCTTTTACATACGTCACCGTATAGTGAGTCCTGCCGATTTAATACTGGTTTTGAATAACCTATATCGGTGGGCCACTATTGACGGCGTATGGGATCCTAGGGCCCATTCTGTGTACCGCAAGTATCGTAAGTTGCTGCCTAAACAGCTGCGACGTAATACTATACCTGACGGTTACGGTGATGGTGCCCTCGTCGGATCGGTCCTAATCAATCCTTTCGCGAAAAACCGCGGGTGGATCCGGTACGTACCGGTGATTACGGACCATACAAGGGACCAAGAGCGCGCTGAGTTGGGGTCGTATCTCTACGACCTCTTCTCGCGTTGTCTCTCGGAAAGTAACGATGGGTTGCCTCTTAGGGGTCCATCGGGTTGCGATTTTGCTGATCTATTTGCCATCGATCAGCTTATCTGTAGGAGTGATCCTACGAAGATAAGCAGGCCTACCGGTAAATTCGATATACAGTACATCGCGTGCTGTTGTTCGGGTTGTTGTTAGGCTTGCGGCCGCACTCGAGAGATCTAG-AGCAT-CACGGTCGAACTCCCG-TACGAGGTGCCCGCA
>H099_len1968-1988_reads855_MixB__seq36
GGGCTACGCGAGGGGGCCGCGCTGCGAAGCAGCGTGGCGGTTCACGTGCGTTACCGAAACGCACGAAGGTCGCGCCTCTCCGCGAGGCGTCACC-TGGGAGAGCGCGAAAGCGCTAGCCCGTGCTCTAGCTCTAGAAGGTCTCGAGATCTCCTCTAGAGATAATTTTGTTTAACTCTAAGAAGGAGATATGCACATGCCTAAGACAGCATCTTCGCGTAACTCTCTCAGCGCACAATTGCGCCGAGCCGCGAACACAAGAA-TTGAGGCTGAAGGTAACCTCGCACTTTCCATTGCCAACGATTTACTGTTGGCCTATGGTCAGTCGCCATTTAACTCTGAGGCTGAGTGTATTTCATTCAGCCCGAGATTCGACGGGACCCCGGATGACTTTAGGATAAATTATCTTAAAGCCGAGATCATGTCGAAGTATGACGACTTCAGCCTAGGTATTGATACCGAAGCTGTTGCCTGGGAGAAGTTCCTGGCAGCAGAGGCTGAATGTGCTTTAACGAACGCTCGTCTCTATAGGCCTGACTACAGTGAGGATTTCAATTTCTCACTGTGCGAGTCATGTATACACATGGCTCGTAGAAAGATAGCCAAGCTAATAGGAGATGTTCCGTCCGTTGAGGATATGTTGCGTCACTGCCGATTTTCTGGCGGTGCTACAACAACGAATAACCGTTCGTACAGTCATCCGTCCTTCAAGTTTGCGCTTCCGCAAGCGTGTACGCCTCGGGCTTTGAAGTATGTTTTAGCTCTCAGAGCTTCTACACATTTCGATATCAGAATTTCTGATATTAGCCCTTTTAATGAAGCAGTTACCGTGCCTAAGAACAGTAAGACAGATCGTTGTATTGCTATCGAACCTGGTTGGAATATGTTTTTCCAACTGGGTATCGGTGGCATTCTACGCGATCGGTTGCGTTGCTGGGGTATCGATCTGAATGATCAGACGATAAATCAGCGCCACGCTCACGAAGGCTCCGTTACTAATAACTTAGCAACGGTTGATCTCTCAGCGGCAAGCGATTCTATGTCTCTTGCCCTCTGTGAGCTCTTATTGCCCCGAGGCTGGTTTGAGGTTCTTATGGACCTCAGATCACCTAAGGGGCGATTGCCTGACGGTAGTGTTGTTACCTACGAGAAGATTTCTTCTATGGGTAACGGTTACACATTCGAGCTCGAGTCGCTTATTTTTGCTTCTCTCGCTCGTTCCGTTTGTGAGATACTGGACTTAGACCCGTCTGAGGTCACTGTTTACGGAGACGATATTATTTTACCGTCCCGTGCAGTCCCTGCCCTCCGGGAAGTTTTTAAGTATGTTGGTTTTACGACCAATACTAAAAAGACTTTTTCCGAGGGGCCGTTCAGAGAGTCGTGCGGCAAGCACTACTATTCTGGCGTAGATGTTACTCCCTTTTACATACGTCACCGTATAGTGAGTCCTGCCGATTTAATACTGGTTTTGAATAACCTATATCGGTGGGCCACTATTGACGGCGTATGGGATCCTAGGGCCCATTCTGTGTACCGCAAGTATCGTAAGTTGCTGCCTAAACAGCTGCGACGTAATACTATACCTGACGGTTACGGTGATGGTGCCCTCGTCGGATCGGTCCTAATCAATCCTTTCGCGAAAAACCGCGGGTGGATCCGGTACGTACCGGTGATTACGGACCATACAAGGGACCAAGAGCGCGCTGAGTTGGGGTCGTATCTCTACGACCTCTTCTCGCGTTGTCTCTCGGAAAGTAACGATGGGTTGCCTCTTAGGGGTCCATCGGGTTGCGATTTTGCTGATCTATTTGCCATCGATCAGCTTATCTGTAGGAGTGATCCTACGAAGATAAGCAGGCCTACCGGTAAATTCGATATACAGTACATCGCGTGCTGTTGTTCGGGTTGTTGTTAGGCTTGCGGCCGCACTCGAGAGATCTAG-AGCAT-CACGGTCGAACTCCCG-TACGAGGTGCCCGCA
>H099_len1968-1988_reads855_MixB__seq37
GGGCTACGCGAGGGGGCCGCGCTGCGAAGCAGCGTGGCGGTTCACGTGCGTTACCGAAACGCACGAAGGTCGCGCCTCTCCGCGAGGCGTCACC-TGGGAGAGCGCGAAAGCGCTAGCCCGTGCTCTAGCTCTAGAAGGTCTCGAGATCTCCTCTAGAGATAATTTTGTTTAACTCTAAGAAGGAGATATGCACATGCCTAAGACAGCATCTTCGCGTAACTCTCTCAGCGCACAATTGCGCCGAGCCGCGAACACAAGAA-TTGAGGCTGAAGGTAACCTCGCACTTTCCATTGCCAACGATTTACTGTTGGCCTATGGTCAGTCGCCATTTAACTCTGAGGCTGAGTGTATTTCATTCAGCCCGAGATTCGACGGGACCCCGGATGACTTTAGGATAAATTATCTTAAAGCCGAGATCATGTCGAAGTATGACGACTTCAGCCTAGGTATTGATACCGAAGCTGTTGCCTGGGAGAAGTTCCTGGCAGCAGAGGCTGAATGTGCTTTAACGAACGCTCGTCTCTATAGGCCTGACTACAGTGAGGATTTCAATTTCTCACTGTGCGAGTCATGTATACACATGGCTCGTAGAAAAATAGCCAAGCTAATAGGAGATGTTCCGTCCGTTGAGGATATGTTGCGTCACTGCCGATTTTCTGGCGGTGCTACAACAACGAATAACCGTTCGTACAGTCATCCGTCCTTCAAGTTTGCGCTTCCGCAAGCGTGTACGCCTCGGGCTTTGAAGTATGTTTTAGCTCTCAGAGCTTCTACACACTTCGATATCAGAATTTCTGATATTAGCCCTTTTAATGAAGCAGTTACCGTACCTAAGAACAGTAAGACAGATCGTTGTATTGCTATCGAACCTGGTTGGAATATGTTTTTCCAACTGGGTATCGGTGGCATTCTACGCGATCGGTTGCGTTGCTGGGGTATCGATCTGAATGATCAGACGATAAATCAGCGCCGCGCTCACGAAGGCTCCGTTACTAATAACTTAGCAACAGTTGATCTCTCAGCGGCAAGCGATTCTATGTCTCTTGCCCTCTGTGAGCTCTTATTGCCCCGAGGCTGGTTTGAGGTTCTTATGGACCTCAGATCACCTAAGGGGCGATTGCCTGACGGTAGTGTTGTTACCTACGAGAAGATTTCTTCTATGGGTAACGGTTACACATTCGAGCTCGAGTCGCTTATTTTTGCTTCTCTCGCTCGTTCCGTTTGTGAGATACTGGACTTAGACCCGTCTGAGGTCACTGTTTACGGAGACGATATTATTTTACCGTCCCGTGCAGTCCCTGCCCTCCGGGAAGTTTTTAAGTATGTTGGTTTTACGACCAATACTAAAAAGACTTTTTCCGAGGGGCCGTTCAGAGAGTCGTGCGGCAAGCACTACTATTCTGGCGTAGATGTTACTCCCTTTTACATACGTCACCGTATAGTGAGTCCTGCCGATTTAATACTGGTTTTGAATAACCTATATCGGTGGGCCACTATTGACGGCGTATGGGATCCTAGGGCCCATTCTGTGTACCGCAAGTATCGTAAGTTGCTGCCTAAACAGCTGCGACGTAATACTATACCTGACGGTTACGGTGATGGTGCCCTCGTCGGATCGGTCCTAATCAATCCTTTCGCGAAAAACCGCGGGTGGATCCGGTACGTACCGGTGATTACGGACCATACAAGGGACCAAGAGCGCGCTGAGTTGGGGTCGTATCTCTACGACCTCTTCTCGCGTTGTCTCTCGGAAAGTAACGATGGGTTGCCTCTTAGGGGTCCATCGGGTTGCGATTTTGCTGATCTATTTGCCATCGATCAGCTTATCTGTAGGAGTGATCCTACGAAGATAAGCAGGCCTACCGGTAAATTCGATATACAGTACATCGCGTGCTGTTGTTCGGGTTGTTGTTAGGCTTGCGGCCGCACTCGAGAGATCTAG-AGCAT-CACGGTCGAACTCCCG-TACGAGGTGCCCGCA
>H099_len1968-1988_reads855_MixB__seq38
GGGCTACGCGAGGGGGCCGCGCTGCGAAGCAGCGTGGCGGTTCACGTGCGTTACCGAAACGCACGAAGGTCGCGCCTCTCCGCGAGGCGTCACC-TGGGAGAGCGCGAAAGCGCTAGCCCGTGCTCTAGCTCTAGAAGGTCTCGAGATCTCCTCTAGAGATAATTTTGTTTAACTCTAAGAAGGAGATATGCACATGCCTAAGACAGCATCTTCGCGTAACTCTCTCAGCGCACAATTGCGCCGAGCCGCGAACACAAGAA-TTGAGGCTGAAGGTAACCTCGCACTTTCCATTGCCAACGATTTACTGTTGGCCTATGGTCAGTCGCCATTTAACTCTGAGGCTGAGTGTATTTCATTCAGCCCGAGATTCGACGGGACCCCGGATGACTTTAGGATAAATTATCTTAAAGCCGAGATCATGTCGAAGTATGACGACTTCAGCCTAGGTATTGATACCGAAGCTGTTGCCTGGGAGAAGTTCCTGGCAGCAGAGGCTGAATGTGCTTTAACGAACGCTCGTCTCTATAGGCCTGACTACAGTGAGGATTTCAATTTCTCACTGTGCGAGTCATGTATACACATGGCTCGTAGAAAAATAGCCAAGCTAATAGGAGATGTTCCGTCCGTTGAGGATATGTTGCGTCACTGCCGATTTTCTGGCGGTGCTACAACAACGAATAACCGTTCGTACAGTCATCCGTCCTTCAAGTTTGCGCTTCCGCAAGCGTGTACGCCTCGGGCTTTGAAGTATGTTTTAGCTCTCAGAGCTTCTACACATTTCGATATCAGAATTTCTGATATTAGCCCTTTTAATGAAGCAGTTACCGTACCTAAGAACAGTAAGACAGATCGTTGTATTGCTATCGAACCTGGTTGGAATATGTTTTTCCAACTGGGTATCGGTGGCATTCTACGCGATCGGTTGCGTTGCTGGGGTATCGATCTGAATGATCAGACGATAAATCAGCGCCGCGCTCACGAAGGCTCCGTTACTAATAACTTAGCAACGGTTGATCTCTCAGCGGCAAGCGATTCTATGTCTCTTGCCCTCTGTGAGCTCTTATTGCCCCGAGGCTGGTTTGAGGTTCTTATGGACCTCAGATCACCTAAGGGGCGATTGCCTGACGGTAGTGTTGTTACCTACGAGAAGATTTCTTCTATGGGTAACGGTTATACATTCGAGCTCGAGTCGCTTATTTTTGCTTCTCTCGCTCGTTCCGTTTGTGAGATACTGGACTTAGACCCGTCTGAGGTCACTGTTTACGGAGACGATATTATTTTACCGTCCCGTGCAGTCCCTGCTCTCCGGGAAGTTTTTAAGTATGTTGGTTTTACGACCAATACTAAAAAGACTTTTTCCGAGGGGCCGTTCAGAGAGTCGTGCGGCAAGCACTACTATTCTGGCGTAGATGTTACTCCCTTTTACATACGTCACCGTATAGTGAGTCCTGCCGATTTAATACTGGTTTTGAATAACCTATATCGGTGGGCCACTATTGACGGCGTATGGGATCCTAGGGCCCATTCTGTGTACCGCAAGTATCGTAAGTTGCTGCCTAAACAGCTGCGACGTAATACTATACCTGACGGTTACGGTGATGGTGCCCTCGTCGGATCGGTCCTAATCAATCCTTTCGCGAAAAACCGCGGGTGGATCCGGTACGTACCGGTGATTACGGACCATACAAGGGACCAAGAGCGCGCTGAGTTGGGGTCGTATCTCTACGACCTCTTCTCGCGTTGTCTCTCGGAAAGTAACGATGGGTTGCCTCTTAGGGGTCCATCGGGTTGCGATTTTGCTGATCTATTTGCCATCGATCAGCTTATCTGTAGGAGTGATCCTACGAAGATAAGCAGGCCTACCGGTAAATTCGATATACAGTACATCGCGTGCTGTTGTTCGGGTTGTTGTTAGGCTTGCGGCCGCACTCGAGAGATCTAG-AGCAT-CACGGTCGAACTCCCG-TACGAGGTGCCCGCA
>H099_len1968-1988_reads855_MixB__seq39
GGGCTACGCGAGGGGGCCGCGCTGCGAAGCAGCGTGGCGGTTCACGTGCGTTACCGAAACGCACGAAGGTCGCGCCTCTCCGCGAGGCGTCACC-TGGGAGAGCGCGAAAGCGCTAGCCCGTGCTCTAGCTCTAGAAGGTCTCGAGATCTCCTCTAGAGATAATTTTGTTTAACTCTAAGAAGGAGATATGCACATGCCTAAGACAGCATCTTCGCGTAACTCTCTCAGCGCACAATTGCGCCGAGCCGCGAACACAAGAA-TTGAGGCTGAAGGTAACCTCGCACTTTCCATTGCCAACGATTTACTGTTGGCCTATGGTCAGTCGCCATTTAACTCTGAGGCTGAGTGTATTTCATTCAGCCCGAGATTCGACGGGACCCCGGATGACTTTAGGATAAATTATCTTAAAGCCGAGATCATGTCGAAGTATGACGACTTCAGCCTAGGTATTAATACCGAAGCTGTTGCCTGGGAGAAGTTCCTGGCAGCAGAGGCTGAATGTGCTTTAACGAACGCTCGTCTCTATAGGCCTGACTACAGTGAGGATTTCAATTTCTCACTGTGCGAGTCATGTATACACATGGCTCGTAGAAAAATAGCCAAGCTAATAGGAGATGTTCCGTCCGTTGAGGATATGTTGCGTCACTGCCGATTTTCTGGCGGTGCTACAACAACGAATAACCGTTCGTACAGTCATCCGTCCTTCAAGTTTGCGCTTCCGCAAGCGTGTACGCCTCGGGCTTTGAAGTATGTTTTAGCTCTCAGAGCTTCTACACATTTCGATATCAGAATTTCTGATATTAGCCCTTTTAATGAAGCAGTTACCGTACCTAAGAACAGTAAGACAGATCGTTGTATTGCTATCGAACCTGGTTGGAATATGTTTTTCCAACTGGGTATCGGTGGCATTCTACGCGATCGGTTGCGTTGCTGGGGTATCGATCTGAATGATCAGACGATAAATCAGCGCCGCGCTCACGAAGGCTCCGTTACTAATAACTTAGCAACGGTTGATCTCTCAGCGGCAAGCGATTCTATGTCTCTTGCCCTCTGTGAGCTCTTATTGCCCCGAGGCTGGTTTGAGGTTCTTATGGACCTCAGATCACCTAAGGGGCGATTGCCTGACGGTAGTGTTGTTACCTACGAGAAGATTTCTTCTATGGGTAACGGTTACACATTCGAGCTCGAGTCGCTTATTTTTGCTTCTCTCGCTCGTTCCGTTTGTGAGATACTGGACTTAGACCCGTCTGAGGTCACTGTTTACGGAGACGATATTATTTTACCGTCCCGTGCAGTCCCTGCCCTCCGGGAAGTTTTTAAGTATGTTGGTTTTACGACCAATACTAAAAAGACTTTTTCCGAGGGGCCGTTCAGAGAGTCGTGCGGCAAGCACTACTATTCTGGCGTAGATGTTACTCCCTTTTACATACGTCACCGTATAGTGAGTCCTGCCGATTTAATACTGGTTTTGAATAACCTATATCGGTGGGCCACTATTGACGGCGTATGGGATCCTAGGGCCCATTCTGTGTACCGCAAGTATCGTAAGTTGCTGCCTAAACAGCTGCGACGTAATACTATACCTGACGGTTACGGTGATGGTGCCCTCGTCGGATCGGTCCTAATCAATCCTTTCGCGAAAAACCGCGGGTGGATCCGGTACGTACCGGTGATTACGGACCATACAAGGGACCAAGAGCGCGCTGAGTTGGGGTCGTATCTCTACGACCTCTTCTCGCGTTGTCTCTCGGAAAGTAACGATGGGCTGCCTCTTAGGGGTCCATCGGGTTGCGATTTTGCTGATCTATTTGCCATCGATCAGCTTATCTGTAGGAGTGATCCTACGAAGATAAGCAGGCCTACCGGTAAATTCGATATACAGTACATCGCGTGCTGTTGTTCGGGTTGTTGTTAGGCTTGCGGCCGCACTCGAGAGATCTAG-AGCAT-CACGGTCGAACTCCCG-TACGAGGTGCCCGCA
>H099_len1968-1988_reads855_MixB__seq40
GGGCTACGCGAGGGGGCCGCGCTGCGAAGCAGCGTGGCGGTTCACGTGCGTTACCGAAACGCACGAAGGTCGCGCCTCTCCGCGAGGCGTCACC-TGGGAGAGCGCGAAAGCGCTAGCCCGTGCTCTAGCTCTAGAAGGTCTCGAGATCTCCTCTAGAGATAATTTTGTTTAACTCTAAGAAGGAGATATGCACATGCCTAAGACAGCATCTTCGCGTAACTCTCTCAGCGCACAATTGCGCCGAGCCGCGAACACAAGAA-TTGAGGCTGAAGGTAACCTCGCACTTTCCATTGCCAACGATTTACTGTTGGCCTATGGTCAGTCGCCATTTAACTCTGAGGCTGAGTGTATTTCATTCAGCCCGAGATTCGACGGGACCCCGGATGACTTTAGGATAAATTATCTTAAAGCCGAGATCATGTCGAAGTATGACGACTTCAGCCTAGGTATTGATACCGAAGCTGTTGCCTGGGAGAAGTTCCTGGCAGCAGAGGCTGAATGTGCTTTAACGAACGCTCGTCTCTATAGGCCTGACTACAGTGAGGATTTCAATTTCTCACTGTGCGAGTCATGTATACACATGGCTCGTAGAAAAATAGCCAAGCTAATAGGAGATGTTCCGTCCGTTGAGGATATGTTGCGTCACTGCCGATTTTCTGGCGGTGCTACAACAACGAATAACCGTTCGTACAGTCATCCGTCCTTCAAGTTTGCGCTTCAGCAAGCGTGTACGCCTCGGGCTTTGAAGTATGTTTTAGCTCTCAGAGCTTCTACACATTTCGATATCAGAATTTCTGATATTAGCCCTTTTAATGAAGCAGTTACCGTACCTAAGAACAGTAAGACAGATCGTTGTATTGCTATCGAACCTGGTTGGAATATGTTTTTCCAACTGGGTATCGGTGGCATTCTACGCGATCGGTTGCGTTGCTGGGGTATCGATCTGAATGATCAGACGATAAATCAGCGCCGCGCTCACGAAGGCTCCGTTACTAATAACTTAGCAACGGTTGATCTCTCAGCGGCAAGCGATTCTATGTCTCTTGCCCTCTGTGAGCTCTTATTGCCCCGAGGCTGGTTTGAGGTTCTTATGGACCTCAGATCACCTAAGGGGCGATTGCCTGACGGTAGTGTTGTTACCTACGAGAAGATTTCTTCTATGGGTAACGGTTACACATTCGAGCTCGAGTCGCTTATTTTTGCTTCTCTCGCTCGTTCCGTTTGTGAGATACTGGACTTAGACCCGTCTGAGGTCACTGTTTACGGAGACGATATTATTTTACCGTCCCGTGCAGTCCCTGCCCTCCGGGAAGTTTTTAAGTATGTTGGTTTTACGACCAATACTAAAAAGACTTTTTCCGAGGGGCCGTTCAGAGAGTCGTGCGGCAAGCACTACTATTCTGGCGTAGATGTTACTCCCTTTTACATACGTCACCGTATAGTGAGTCCTGCCGATTTAATACTGGTTTTGAATAACCTATATCGGTGGGCCACTATTGACGGCGTATGGGATCCTAGGGCCCATTCTGTGTACCGCAAGTATCGTAAGTTGCTGCCTAAACAGCTGCGACGTAATACTATACCTGACGGTTACGGTGATGGTGCCCTCGTCGGATCGGTCCTAATCAATCCTTTCGCGAAAAACCGCGGGTGGATCCGGTACGTACCGGTGATTACGGACCATACAAGGGACCAAGAGCGCGCTGAGTTGGGGTCGTATCTCTACGACCTCTTCTCGCGTTGTCTCTCGGAAAGTAACGATGGGTTGCCTCTTAGGGGTCCATCGGGTTGCGATTTTGCTGATCTATTTGCCATCGATCAGCTTATCTGTAGGAGTGATCCTACGAAGATAAGCAGGCCTACCGGTAAATTCGATATACAGTACATCGCGTGCTGTTGTTCGGGTTGTTGTTAGGCTTGCGGCCGCACTCGAGAGATCTAG-AGCAT-CACGGTCGAACTCCCG-TACGAGGTGCCCGCA
>H099_len1968-1988_reads855_MixB__seq41
GGGCTACGCGAGGGGGCCGCGCTGCGAAGCAGCGTGGCGGTTCACGTGCGTTACCGAAACGCACGAAGGTCGCGCCTCTCCGCGAGGCGTCACC-TGGGAGAGCGCGAAAGCGCTAGCCCGTGCTCTAGCTCTAGAAGGTCTCGAGATCTCCTCTAGAGATAATTTTGTTTAACTCTAAGAAGGAGATATGCACATGCCTAAGACAGCATCTTCGCGTAACTCTCTCAGCGCACAATTGCGCCGAGCCGCGAACACAAGAA-TTGAGGCTGAAGGTAACCTCGCACTCTCCATTGCCAACGATTTACTGTTGGCCTATGGTCAGTCGCCATTTAACTCTGGGGCTGAGTGTATTTCATTCAGCCCGAGATTCGACGGGACCCCGGATGACTTTAGGATAAATTATCTTAAAGCCGAGATCATGTCGAAGTATGACGACTTCAGCCTAGGTATTGATACCGAAGCTGCTGCCTGGGAGAAGTTCCTGGCAGCAGAGGCTGAATGTGCTTTAACGAACGCTCGTCTCTATAGGCCTGACTACAGTGAGGATTTCAATTTCTCACTGTGCGAGTCATGTATACACATGGCTCGTAGAAAGATAGCCAAGCTAATAGGAGATGTTCCGTCCGTTGAGGATATGTTGCGTCACTGCCGATTTTCTGGCGGTGCTACAACAACGAATAACCGTTCGTACAGTCATCCGTCCTTCAAGTTTGCGCTTCCGCAAGCGTGTACGCCTCGGGCTTTGAAGTATGTTTTAGCTCTCAGAGCTTCTACACATTTCGATATCAGAATTTCTGATATTAGCCCTTTTAATGAAGCAGTTACCGTACCTAAGAACAGTAAGACAGATCGTTGTATTGCTATCGAACCTGGTTGGAATATGTTTTTCCAACTGGGTATCGGTGGCATTCTACGCGATCGGTTGCGTTGCTGGGGTATCGATCTGAATGATCAGACGATAAATCAGCGCCGCGCTCACGAAGGCTCCGTTACTAATAACTTAGCAACGGTTGATCTCTCAGCGGCAAGCGATTCTATGTCTCTTGCCCTCTGTGAGCTCTTATTGCCCCGAGGCTGGTTTGAGGTTCTTATGGACCTCAGATCACCTAAGGGGCGATTGCCTGACGGTAGTGTTGTTACCTACGAGAAGATTTCTTCTATGGGTAACGGTTACACATTCGAGCTCGAGTCGCTTATTTTTGCTTCTCTCGCTCGTTCCGTTTGTGAGATACTGGACTTAGACCCGTCTGAGGTCACTGTTTACGGAGACGATATTATTTTACCGTCCCGTGCAGTCCCTGCCCTCCGGGAAGTTTTTAAGTATGTTGGTTTTACGACCAATACTAAAAAGACTTTTTCCGAGGGGCCGTTCAGAGAGTCGTGCGGCAAGCACTACTATTCTGGCGTAGATGTTACTCCCTTTTACATACGTCACCGTATAGTGAGTCCTGCCGATTTAATACTGGTTTTGAATAACCTATATCGGTGGGCCACTATTGACGGCGTATGGGATCCTAGGGCCCATTCTGTGTACCGCAAGTATCGTAAGTTGCTGCCTAAACAGCTGCGACGTAATACTATACCTGACGGTTACGGTGATGGTGCCCTCGTCGGATCGGTCCTAATCAATCCTTTCGCGAAAAACCGCGGGTGGATCCGGTACGTACCGGTGATTACGGACCATACAAGGGACCAAGAGCGCGCTGAGTTGGGGTCGTATCTCTACGACCTCTTCTCGCGTTGTCTCTCGGAAAGTAACGATGGGTTGCCTCTTAGGGGTCCATCGGGTTGCGATTTTGCTGATCTATTTGCCATCGATCAGCTTATCTGTAGGAGTGATCCTACGAAGATAAGCAGGCCTACCGGTAAATTCGATATACAGTACATCGCGTGCTGTTGTTCGGGTTGTTGTTAGGCTTGCGGCCGCACTCGAGAGATCTAG-AGCAT-CACGGTCGAACTCCCG-TACGAGGTGCCCGCA
>H099_len1968-1988_reads855_MixB__seq42
GGGCTACGCGAGGGGGCCGCGCTGCGAAGCAGCGTGGCGGTTCACGTGCGTTACCGAAACGCACGAAGGTCGCGCCTCTCCGCGAGGCGTCACC-TGGGAGAGCGCGAAAGCGCTAGCCCGTGCTCTAGCTCTAGAAGGTCTCGAGATCTCCTCTAGAGATAATTTTGTTTAACTCTAAGAAGGAGATATGCACATGCCTAAGACAGCATCTTCGCGTAACTCTCTCAGCGCACAATTGCGCCGAGCCGCGAACATAAGAA-TTGAGGCTGAAGGTAACCTCGCACTTTCCATTGCCAACGATTTACTGTTGGCCTATGGTCAGTCGCCATTTAACTCTGAGGCTGAGTGTATTTCATTCAGCCCGAGATTCGACGGGACCCCGGATGACTTTAGGATAAATTATCTTAAAGCCGAGATCATGTCGAAGTATGACGACTTCAGCCTAGGTATTGATACCGAAGCTGTTGCCTGGGAGAAGTTCCTGGCAGCAGAGGCTGAATGTGCTTTAACGAACGCTCGTCTCTATAGGCCTGACTACAGTGAGGATTTCAATTTCTCACTGTGCGAGTCATGTATACACATGGCTCGTAGAAAGATAGCCAAGCTAATAGGAGATGTTCCATCCGTTGAGGATATGTTGCGTCACTGCCGATTTTCTGGCGGTGCTACAACAACGAATAACCGTTCGTACAGTCATCCGTCCTTCAAGTTTGCGCTTCCGCAAGCGTGTACGCCTCGGGCTTTGAAGTATGTTTTAGCTCTCAGAGCTTCTACACATTTCGATATCAGAATTTCTGATATTAGCCCTTTTAATGAAGCAGTTACCGTACCTAAGAACAGTAAGACAGATCGTTGTATTGCTATCGAACCTGGTTGGAATATGTTTTTCCAACTGGGTATCGGTGGCATTCTACGCGATCGGTTGCGTTGCTGGGGTATCGATCTGAATGATCAGACGATAAATCAGCGCCGCGCTCACGAAGGCTCCGTTACTAATAACTTAGCAACGGTTGATCTCTCAGCGGCAAGCGATTCTATGTCTCTTGCCCTCTGTGAGCTCTTATTGCCCCGAGGCTGGTTTGAGGTTCTTATGGACCTCAGATCACCTAAGGGGCGATTGCCTGACGGTAGTGTTGTTACCTACGAGAAGATTTCTTCTATGGGTAACGGTTACACATTCGAGCTCGAGTCGCTTATTTTTGCTTCTCTCGCTCGTTCCGTTTGTGAGATACTGGACTTAGACCCGTCTGAGGTCACTGTTTACGGAGACGATATTATTTTATCGTCCCGTGCAGTCCCTGCCCTCCGGGAAGTTTTTAAGTATGTTGGTTTTACGACCAATACTAAAAAGACTTTTTCCGAGGGGCCGTTCAGAGAGTCGTGCGGCAAGCACTACTATTCTGGCGTAGATGTTACTCCCTTTTACATACGTCACCGTATAGTGAGTCCTGCCGATTTAATACTGGTTTTGAATAACCTATATCGGTGGGCCACTATTGACGGCGTATGGGATCCTAGGGCCCATTCTGTGTACCGCAAGTATCGTAAGTTGCTGCCTAAACAGCTGCGACGTAATACTATACCTGACGGTTACGGTGATGGTGCCCTCGTCGGATCGGTCCTAATCAATCCTTTCGCGAAAAACCGCGGGTGGATCCGGTACGTACCGGTGATTACGGACCATACAAGGGACCAAGAGCGCGCTGAGTTGGGGTCGTATCTCTACGACCTCTTCTCGCGTTGTCTCTCGGAAAGTAACGATGGGTTGCCTCTTAGGGGTCCATCGGGTTGCGATTTTGCTGATCTATTTGCCATCGATCAGCTTATCTGTAGGAGTGATCCTACGAAGATAAGCAGGCCTACCGGTAAATTCGATATACAGTACATCGCGTGCTGTTGTTCGGGTTGTTGTTAGGCTTGCGGCCGCACTCGAGAGATCTAG-AGCAT-CACGGTCGAACTCCCG-TACGAGGTGCCCGCA
>H099_len1968-1988_reads855_MixB__seq43
GGGCTACGCGAGGGGGCCGCGCTGCGAAGCAGCGTGGCGGTTCACGTGCGTTACCGAAACGCACGAAGGTCGCGCCTCTCCGCGAGGCGTCACC-TGGGAGAGCGCGAAAGCGCTAGCCCGTGCTCTAGCTCTAGAAGGTCTCGAGATCTCCTCTAGAGATAATTTTGTTTAACTCTAAGAAGGAGATATGCACATGCCTAAGACAGCATCTTCGCGTAACTCTCTCAGCGCACAATTGCGCCGAGCCGCGAACACAAGAA-TTGAGGCTGAAGGTAACCTCGCACTTTCCATTGCCAACGATTTACTGTTGGCCTATGGTCAGTCGCCATTTAACTCTGAGGCTGAGTGTATTTCATTCAGCCCGAGATTCGACGGGACCCCGGATGACTTTAGGATAAATTATCTTAAAGCCGAGATCATGTCGAAGTATGACGACTTCAGCCTAGGTATTGATACCGAAGCTGTTGCCTGGGAGAAGTTCCTGGCAGCAGAGGCTGAATGTGCTTTAACGAACGCTCGTCTCTATAGGCCTGACTACAGTGAGGATTTCAATTTCTCACTGTGCGAGTCATGTATACACATGGCTCGTAGAAAGATAGCCAAGCTAATATGAGATGTTCCGTCCGTTGAGGATATGTTGCGTCACTGCCGATTTTCTGGCGGTGCTACAACAACGAATAACCGTTCGTACAGTCATCCGTCCTTCAAGTTTGCGCTTCCGCAAGCGTGTACGCCTCGGGCTTTGAAGTATGTTTTAGCTCTCAGAGCTTCTACACATTTCGATATCAGAATTTCTGATATTAGCCCTTTTAATGAAGCAGTTACCGTACCTAAGAACAGTAAGACAGATCGTTGTATTGCTATCGAACCTGGTTGGAATATGTTTTTCCAACTGGGTATCGGTGGCATTCTACGCGATCGGTTGCGTTGCTGGGGTATCGATCTGAATGATCAGACGATAAATCAGCGCCGCGCTCACGAAGGCTCCGTTACTAATAACTTAGCAACGGTTGATCTCTCAGCGGCAAGCGATTCTATGTCTCTTGCCCTCTGTGAGCTCTTATTGCCCCGAGGCTGGTTTGAGGTTCTTATGGACCTCAGATCACCTAAGGGGCGATTGCCTGACGGTAGTGTTGTTACCTACGAGAAGATTTCTTCTATGGGTAACGGTTACACATTCGAGCTCGAGTCGCTTATTTTTGCTCCTCTCGCTCGTTCCGTTTGTGAGATACTGGACTTAGACCCGTCTGAGGTCACTGTTTACGGAGACGATATTATTTTACCGTCCCGTGCAGTCCCTGCCCTCCGGGAAGTTTTTAAGTATGTTGGTTTTACGACCAATACTAAAAAGACTTTTTCCGAGGGGCCGTTCAGAGAGTCGTGCGGCAAGCACTACTATTCTGGCGTAGATGTTACTCCCTTTTACATACGTCACCGTATAGTGAGTCCTGCCGATTTAATACTGGTTTTGAATAACCTATATCGGTGGGCCACTATTGACGGCGTATGGGATCCTAGGGCCCATTCTGTGTACCGCAAGTATCGTAAGTTGCTGCCTAAACAGCTGCGACGTAATACTATACCTGACGGTTACGGTGATGGTGCCCTCGTCGGATCGGTCCTAATCAATCCTTTCGCGAAAAACCGCGGGTGGATCCGGTACGTACCGGTGATTACGGACCATACAAGGGACCAAGAGCGCGCTGAGTTGGGGTCGTATCTCTACGACCTCTTCTCGCGTTGTCTCTCGGAAAGTAACGATGGGTTGCCTCTTAGGGGTCCATCGGGTTGCGATTTTGCTGATCTATTTGCCATCGATCAGCTTATCTGTAGGAGTGATCCTACGAAGATAAGCAGGCCTACCGGTAAATTCGATATACAGTACATCGCGTGCTGTTGTTCGGGTTGTTGTTAGGCTTGCGGCCGCACTCGAGAGATCTAG-AGCAT-CACGGTCGAACTCCCG-TACGAGGTGCCCGCA
>H099_len1968-1988_reads855_MixB__seq44
GGGCTACGCGAGGGGGCCGCGCTGCGAAGCAGCGTGGCGGTTCACGTGCGTTACCGAAACGCACGAAGGTCGCGCCTCTCCGCGAGGCGTCACC-TGGGAGAGCGCGAAAGCGCTAGCCCGTGCTCTAGCTCTAGAAGGTCTCGAGATCTCCTCTAGAGATAATTTTGTTTAACTCTAAGAAGGAGATATGCACATGCCTAAGACAGCATCTTCGCGTAACTCTCTCAGCGCACAATTGCGCCGAGCCGCGAACACAAGAA-TTGAGGCTGAAGGTAACCTCGCACTTTCCATTGCCAACGATTTACTGTTGGCCTATGGTCAGTCGCCATTTAACTCTGAGGCTGAGTGTATTTCATTCAGCCCGAGATTCGACGGGACCCCGGATGACTTTAGGATAAATTATCTTAAAGCCGAGATCATGTCGAAGTATGACGACTTCAGCCTAGGTATTGATACCGAAGCTGTTGCCTGGGAGAAGTTCCTGGCAGCAGAGGCTGAATGTGCTTTAACGAACGCTCGTCTCTATAGGCCTGACTACAGTGAGGATTTCAATTTCTCACTGTGCGAGTCATGTATACACATGGCTCGTAGAAAGATAGCCAAGCTAATAGGAGATGTTCCGTCCGTTGAGGATATGTTGCGTCACTGCCGATTTTCTGGCGGTGCTACAACAACGAATAACCGTTCGTACAGTCATCCGTCCTTCAAGTTTGCGCTTCCGCAAGCGTGTACGCCTCGGGCTTTGAAGTATGTTTTAGCTCTCAGAGCTTCTACACATTTCGATATCAGAATTTCTGATATTAGCCCTTTTAATGAAGCAGTTACCGTACCTAAGAACAGTAAGACAGATCGTTGTATTGCTATCGAACCTGGTTGGAATATGTTTTTCCAACTGGGTATCGGTGGCATTCTACGCGATCGGTTGCGTTGCTGGGGTATCGATCTGAATGATCAGACGATAAATCAGCGCCGCGCTCACGAAGGCTCCGTTACTAATAACTTAGCAACGGTTGATCTCTCAGCGGCAAGCGATTCTATGTCTCTTGCCCTCTGTGAGCTCTTATTGCCCCGAGGCTGGTTTGAGGTTCTTATGGACCTCAGATCACCTAAGGGGCGATTGCCTGACGGTAGTGTTGTTACCTACGAGAAGATTTCTTCTATGGGTAACGGTTACACATTCGAGCTCGAGTCGCTTATTTTTGCTTCTCTCGCTCGTTCCGTTTGTGAGATACTGGACTTAGACCCGTCTGAGGTCACTGTTTACGGAGACGATATTATTTTACCGTCCCGTGCAGTCCCTGCCCTCCGCGAAGTTTTTAAGTATGTTGGTTTTACGACCAATACTAAAAAGACTTTTTCCGAGGGGCCGTTCAGAGAGTCGTGCGGCAAGCACTACTATTCTGGCGTAGATGTTACTCCCTTTTACATACGTCACCGTATAGTGAGTCCTGCCGATTTAATACTGGTTTTGAATAACCTATATCGGTGGGCCACTATTGACGGCGTATGGGATCCTAGGGCCCATTCTGTGTACCGCAAGTATCGTAAGTTGCTGCCTAAACAGCTGCGACGTAATACTATACCTGACGGTTACGGTGATGGTGCCCTCGTCGGATCGGTCCTAATCAATCCCTTCGCGAAAAACCGCGGGTGGATCCGGTACGTACCGGTGATTACGGACCATACAAGGGACCAAGAGCGCGCTGAGTTGGGGTCGTATCTCTACGACCTCTTCTCGCGTTGTCTCTCGGAAAGTAACGATGGGTTGCCTCTTAGGGGTCCATCGGGTTGCGATTTTGCTGATCTATTTGCCATCGATCAGCTTATCTGTAGGAGTGATCCTACGAAGATAAGCAGGCCTACCGGTAAATTCGATATACAGTACATCGCGTGCTGTTGTTCGGGTTGTTGTTAGGCTTGCGGCCGCACTCGAGAGATCTAG-AGCAT-CACGGTCGAACTCCCG-TACGAGGTGCCCGCA
>H099_len1968-1988_reads855_MixB__seq45
GGGCTACGCGAGGGGGCCGCGCTGCGAAGCAGCGTGGCGGTTCACGTGCGTTACCGAAACGCACGAAGGTCGCGCCTCTCCGCGAGGCGTCACC-TGGGAGAGCGCGAAAGCGCTAGCCCGTGCTCTAGCTCTAGAAGGTCTCGAGATCTCCTCTAGAGATAATTTTGTTTAACTCTAAGAAGGAGATATGCACATGCCTAAGACAGCATCTTCGCGTAACTCTCTCAGCGCACAATTGCGCCGAGCCGCGAACACAAGAA-TTGAGGCTGAAGGTAACCTCGCACTTTCCATTGCCAACGATTTACTGTTGGCCTATGGTCAGTCGCCATTTAACTCTGAGGCTGAGTGTATTTCATTCAGCCCGAGATTCGACGGGACCCCGGATGACTTTAGGATAAATTATCTTAAAGCCGAGATCATGTCGAAGTATGACGACTTCAGCCTAGGTATTGATACCGAAGCTGTTGCCTGGGAGAAGTTCCTGGCAGCAGAGGCTGAATGTGCTTTAACGAACGCTCGTCTCTATAGGCCTGACTACAGTGAGGATTTCAATTTCTCACTGTGCGAGTCATGTATACACATGGCTCGTAGAAAGATAGCCAAGCTAATAGGAGATGTTCCGTCCGTTGAGGATATGTTGCGTCACTGCCGATTTTCTGGCGGTGCTACAACAACGAATAACCGTTCGTACAGTCATCCGTCCTTCAAGTTTGCGCTTCCGCAAGCGTGTACGCCTCGGGCTTTGAAGTATGTGTTAGCTCTCAGAGCTTCTACACATTTCGATATCAGAATTTCTGATATTAGCCCTTTTAATGAAGCAGTTACCGTACCTAAGAACAGTAAGACAGATCGTTGTATTGCTATCGAACCTGGTTGGAATATGTTTTTCCAACTGGGTATCGGTGGCATTCTACGCGATCGGTTGCGTTGCTGGGGTATCGATCTGAATGATCAGACGATAAATCAGCGCCGCGCTCACGAAGGCTCCGTTACTAATAACTTAGCAACGGTTGATCTCTCAGCGGCAAGCGATTCTATGTCTCTTGCCCTCTGTGAGCTCTTATTGCCCCGAGGCTGGTTTGAGGTTCTTATGGACCTCAGATCACCTAAGGGGCGATTGCCTGACGGTAGTGTTGTTACCTACGAGAAGATTTCTTCTATGGGTAACGGTTACACATTCGAGCTCGAGTCGCTTATTTTTGCTTCTCTCGCTCGTTCCGTTTGTGAGATACTGGACTTAGACCCGTCTGAGGTCACTGTTTACGGAGACGATATTATTTTACCGTCCCGTGCAGTCCCTGCCCTCCGGGAAGTTTTTAAGTATGTTGGTTTTACGACCAATACTAAAAAGACTTTTTCCGAGGGGCCGTTCAGAGAGTCGTGCGGCAAGCACTACTATTCTGGCGTAGATGTTACTCCCTTTTACATACGTCACCGTATAGTGAGTCCTGCCGATTTAATACTGGTTTTGAATAACCTATATCGGTGGGCCACTATTGACGGCGTATGGGATCCTAGGGCCCATTCTGTGTACCGCAAGTATCGTGAGTTGCTGCCTAAACAGCTGCGACGTAATACTATACCTGACGGTTACGGTGATGGTGCCCTCGTCGGATCGGTCCTAATCAATCCTTTCGCGAAAAACCGCGGGTGGATCCGGTACGTACCGGTGATTACGGACCATACAAGGGACCAAGAGCGCGCTGAGTTGGGGTCGTATCTCTACGACCTCTTCTCGCGTTGTCTCTCGGAAAGTAACGATGGGTTGCCTCTTAGGGGTCCATCGGGTTGCGATTTTGCTGATCTATTTGCCATCGATCAGCTTATCTGTAGGAGTGATCCTACGAAGATAAGCAGGCCTACCGGTAAATTCGATATACAGTACATCGCGTGCTGTTGTTCGGGTTGTTGTTAGGCTTGCGGCCGCACTCGAGAGATCTAG-AGCAT-CACGGTCGAACTCCCG-TACGAGGTGCCCGCA
>H099_len1968-1988_reads855_MixB__seq46
GGGCTACGCGAGGGGGCCGCGCTGCTAAGCAGCGTGGCGGTTCACGTGCGTTACCGAAACGCACGAAGGTCGCGCCTCTCCGCGAGGCGTCACC-TGGGAGAGCGCGAAAGCGCTAGCCCGTGCTCTAGCTCTAGAAGGTCTCGAGGTCTCCTCTAGAGATAATTTTGTTTAACTCTAAGAAGGAGATATGCACATGCCTAAGACAGCATCTTCGCGTAACTCTCTCAGCGCACAATTGCGCCGAGCCGCGAACACAAGAA-TTGAGGCTGAAGGTAACCTCGCACTTTCCATTGCCAACGATTTACTGTTGGCCTATGGTCAGTCGCCATTTAACTCTGAGGCTGAGTGTATTTCATTCAGCCCGAGATTCGACGGGACCCCGGATGACTTTAGGATAAATTATCTTAAAGCCGAGATCATGTCGAAGTATGACGACTTCAGCCTAGGTATTGATACCGAAGCTGTTGCCTGGGAGAAGTTCCTGGCAGCAGAGGCTGAATGTGCTTTAACGAACGCTCGTCTCTATAGGCCTGACTACAGTGAGGATTTCAATTTCTCACTGTGCGAGTCATGTATACACATGGCTCGTAGAAAGATAGCCAAGCTAATAGGAGATGTTCCGTCCGTTGAGGATATGTTGCGTCACTGCCGATTTTCTGGCGGTGCTACAACAACGAATAACCGTTCGTACAGTCATCCGTCCTTCAAGTTTGCGCTTCCGCAAGCGTGTACGCCTCGGGCTTTGAAGTATGTTTTAGCTCTCAGAGCTTCTACACATTTCGATATCAGAATTTCTGATATTAGCCCTTTTAATGAAGCAGTTACCGTACCTAAGAACAGTAAGACAGATCGTTGTATTGCTATCGAACCTGGTTGGAATATGTTTTTCCAACTGGGTATCGGTGGCATTCTACGCGATCGGTTGCGTTGCTGGGGTATCGATCTGAATGATCAGACGATAAATCAGCGCCGCGCTCACGAAGGCTCCGTTACTAATAACTTAGCAACGGTTGATCTCTCAGCGGCAAGCGATTCTATGTCTCTTGCCCTCTGTGAGCTCTTATTGCCCCGAGGCTGGTTTGAGGTTCTTATGGACCTCAGATCACCTAAGGGGCGATTGCCTGACGGTAGTGTTGTTACCTACGAGAAGATTTCTTCTATGGGTAACGGTTACACATTCGAGCTCGAGTCGCTTATTTTTGCTTCTCTCGCTCGTTCCGTTTGTGAGATACTGGACTTAGACCCGTCTGAGGTCACTGTTTACGGAGACGATATTATTTTACCGTCCCGTGCAGTCCCTGCCCTCCGGGAAGTTTTTAAGTATGTTGGTTTTACGACCAATACTAAAAAGACTTTTTCCGAGGGGCCGTTCAGAGAGTCGTGCGGCAAGCACTACTATTCTGGCGTAGATGTTACTCCCTTTTACATACGTCACCGTATAGTGAGTCCTGCCGATTTAATACTGGTTTTGAATAACCTATATCGGTGGGCCACTATTGACGGCGTATGGGATCCTAGGGCCCATTCTGTGTACCGCAAGTATCGTAAGTTGCTGCCTAAACAGCTGCGACGTAATACTATACCTGACGGTTACGGTGATGGTGCCCTCGTCGGATCGGTCCTAATCAATCCTTTCGCGAAAAACCGCGGGTGGATCCGGTACGTACCGGTGATTACGGACCATACAAGGGACCAAGAGCGCGCTGAGTTGGGGTCGTATCTCTACGACCTCTTCTCGCGTTGTCTCTCGGAAAGTAACGATGGGTTGCCTCTTAGGGGTCCATCGGGTTGCGATTTTGCTGATCTATTTGCCATCGATCAGCTTATCTGTAGGAGTGATCCTACGAAGATAAGCAGGCCTACCGGTAAATTCGATATACAGTACATCGCGTGCTGTTGTTCGGGTTGTTGTTAGGCTTGCGGCCGCACTCGAGAGATCTAG-AGCAT-CACGGTCGAACTCCCG-TACGAGGTGCCCGCA
>H099_len1968-1988_reads855_MixB__seq47
GGGCTACGCGAGGGGGCCGCGCTGCTAAGCAGCGTGGCGGTTCACGTGCGTTACCGAAACGCACGAAGGTCGCGCCTCTCCGCGAGGCGTCACC-TGGGAGAGCGCGAAAGCGCTAGCCCGTGCTCTAGCTCTAGAAGGTCTCGAGATCTCCTCTAGAGATAATTTTGTTTAACTCTAAGAAGGAGATATGCACATGCCTAAGACAGCATCTTCGCGTAACTCTCTCAGCGCACAATTGCGCCGAGCCGCGAACACAAGAA-TTGAGGCTGAAGGTAACCTCGCACTTTCCATTGCCAACGATTTACTGTTGGCCTATGGCCAGTCGCCATTTAACTCTGAGGCTGAGTGTATTTCATTCAGCCCGAGATTCGACGGGACCCCGGATGACTTTAGGATAAATTATCTTAAAGCCGAGATCATGTCGAAGTATGACGACTTCAGCCTAGGTATTGATACCGAAGCTGTTGCCTGGGAGAAGTTCCTGGCAGCAGAGGCTGAATGTGCTTTAACGAACGCTCGTCTCTATAGGCCTGACTACAGTGAGGATTTCAATTTCTCACTGTGCGAGTCATGTATACACATGGCTCGTAGAAAAATAGCCAAGCTAATAGGAGATGTTCCGTCCGTTGAGGATATGTTGCGTCACTGCCGATTTTCTGGCGGTGCTACAACAACGAATAACCGTTCGTACAGTCATCCGTCCTTCAAGTTTGCGCTTCCGCAAGCGTGTACGCCTCGGGCTTTGAAGTATGTTTTAGCTCTCAGAGCTTCTACACATTTCGATATCAGAATTTCTGATATTAGCCCTTTTAATGAAGCAGTTACCGTACCTAAGAACAGTAAGACAGATCGTTGTATTGCTATCGAACCTGGTTGGAATATGTTTTTCCAACTGGGTATCGGTGGCATTCTACGCGATCGGTTGCGTTGCTGGGGTATCGATCTGAATGATCAGACGATAAATCAGCGCCGCGCTCACGAAGGCTCCGTTACTAATAACTTAGCAACGGTTGATCTCTCAGCGGCAAGCGATTCTATGTCTCTTGCCCTCTGTGAGCTCTTATTGCCCTGAGGCTGGTTTGAGGTTCTTATGGACCTCAGATCACCTAAGGGGCGATTGCCTGACGGTAGTGTTGTTACCTACGAGAAGATTTCTTCTATGGGTAACGGTTACACATTCGAGCTCGAGTCGCTTATTTTTGCTTCTCTCGCTCGTTCCGTTTGTGAGATACTGGACTTAGACCCGTCTGAGGTCACTGTTTACGGAGACGATATTATTTTACCGTCCCGTGCAGTCCCTGCCCTCCGGGAAGTTTTTAAGTATGTTGGTTTTACGACCAATACTAAAAAGACTTTTTCCGAGGGGCCGTTCAGAGAGTCGTGCGGCAAGCACTACTATTCTGGCGTAGATGTTACTCCCTTTTACATACGTCACCGTATAGTGAGTCCTGCCGATTTAATACTGGTTTTGAATAACCTATATCGGTGGGCCACTATTGACGGCGTATGGGATCCTAGGGCCCATTCTGTGTACCGCAAGTATCGTAAGTTGCTGCCTAAACAGCTGCGACGTAATACTATACCTGACGGTTACGGTGATGGTGCCCTCGTCGGATCGGTCCTAATCAATCCTTTCGCGAAAAACCGCGGGTGGATCCGGTACGTACCGGTGATTACGGACCATACAAGGGACCAAGAGCGCGCTGAGTTGGGGTCGTATCTCTACGACCTCTTCTCGCGTTGTCTCTCGGAAAGTAACGATGGGTTGCCTCTTAGGGGTCCATCGGGTTGCGATTTTGCTGATCTATTTGCCATCGATCAACTTATCTGTAGGAGTGATCCTACGAAGATAAGCAGGCCTACCGGTAAATTCGATATACAGTACATCGCGTGCTGTTGTTCGGGTTGTTGTTAGGCTTGCGGCCGCACTCGAGAGATCTAG-AGCAT-CACGGTCGAACTCCCG-TACGAGGTGCCCGCA
>H099_len1968-1988_reads855_MixB__seq48
GGGCTACGCGAGGGGGCCGCGCTGCGAAGCAGCGTGGCGGTTCACGTGCGTTACCGAAACGCACGAAGGTCGCGCCTCTCCGCGAGGCGTCACC-TGGGAGAGCGCGAAAGCGCTAGCCCGTGCTCTAGCTCTAGAAGGTCTCGAGATCTCCTCTAGAGATAATTTTGTTTAACTCTAAGAAGGAGATATGCACATGCCTAAGACAGCATCTTCGCGTAACTCTCTCAGCGCACAATTGCGCCGAGCCGCGAACACAAGAA-TTGAGGCTGAAGGTAACCTCGCGCTTTCCATTGCCAACGATTTGCTGTTGGCCTATGGTCAGTCGCCATTTAACTCTGAGGCTGAGTGTATTTCATTCAGCCCGAGATTCGACGGGACCCCGGATGACTTTAGGATAAATTATCTTAAAGCCGAGATCATGTCGAAGTATGACGACTTCAGCCTAGGTATTGATACCGAAGCTGTTGCCTGGGAGAAGTTCCTGGCAGCAGAGGCTGAATGTGCTTTAACGAACGCTCGTCTCTATAGGCCTGACTACAGTGAGGATTTCAATTTCTCACTGTGCGAGTCATGTATACACATGGCTCGTAGAAAAATAGCCAAGCTAATAGGAGATGTTCCGTCCGTTGAGGATATGTTGCGTCACTGCCGATTTTCTGGCGGTGCTACAACAACGAATAACCGTTCGTACAGTCATCCGTCCTTCAAGTTTGCGCTTCCGCAAGCGTGTACGCCTCGGGCTTTGAAGTATGTTTTAGCTCTCAGAGCTTCTACACATTTCGATATCAGAATTTCTGATATTAGCCCTTTTAATGAAGCAGTTACCGTACCTAAGAACAGTAAGACAGATCGTTGTATTGCTATCGAACCTGGTTGGAATATGTTTTTCCAACTGGGTATCGGTGGCATTCTACGCGATCGGTTGCGTTGCTGGGGTATCGATCTGAATGATCAGACGATAAATCAGCGCCGCGCTCACGAAGGCTCCGTTACTAATAACTTAGCAACGGTTGATCTCTCAGCGGCAAGCGATTCTATGTCTCTTGCCCTCTGTGAGCTCTTATTGCCCCGAGGCTGGTTTGAGGTTCTTATGGACCTCAGATCACCTAAGGGGCGATTGCCTGACGGTAGTGTTGTTACCTACGAGAAGATTTCTTCTATGGGTAACGGTTACACATTCGAGCTCGAGTCGCTTATTTTTGCTTCTCTCGCTCGTTCCGTTTGTGAGATACTGGACTTAGACCCGTCTGAGGTCACTGTTTACGGAGACGATATTATTTTACCGTCCCGTGCAGTCCCTGCCCTCCGGGAAGTTTTTAAGTATGTTGGTTTTACGACCAATACTAAAAAGACTTTTTCCGAGGGGCCGTTCAGAGAGTCGTGCGGCAAGCACTACTATTCTGGCGTAGATGTTACTCCCTTTTACATACGTCACCGTATAGTGAGTCCTGCCGATTTAATACTGGTTTTGAATAACCTATATCGGTGGGCCACTATTGACGGCGTATGGGATCCTAGGGCCCATTCTGTGTACCGCAAGTATCGTAAGTTGCTGCCTAAACAGCTGCGACGTAATACTATACCTGACGGTTACGGTGATGGTGCCCTCGTCGGATCGGTCCTAATCAATCCTTTCGCGAAAAACCGCGGGTGGATCCGGTACGTACCGGTGATTACGGACCATACAAGGGACCAAGAGCGCGCTGAGTTGGGGTCGTATCTCTACGACCTCTTCTCGCGTTGTCTCTCGGAAAGTAACGATGGGTTGCCTCTTAGGGGTCCATCGGGTTGCGATTTTGCTGATCTATTTGCCATCGATCAGCTTATCTGTAGGAGTGATCCTACGAGGATAAGCAGGCCTACCGGTAAATTCGATATACAGTACATCGCGTGCTGTTGTTCGGGTTGTTGTTAGGCTTGCGGCCGCACTCGAGAGATCTAG-AGCAT-CACGGTCGAACTCCCG-TACGAGGTGCCCGCA
>H099_len1968-1988_reads855_MixB__seq49
GGGCTACGCGAGGGGGCCGCGCTGCGAAGCAGCGTGGCGGTTCACGTGCGTTACCGAAACGCACGAAGGTCGCGCCTCTCCGCGAGGCGTCACC-TGGGAGAGCGCGAAAGCGCTAGCCCGTGCTCCAGCTCTAGAAGGTCTCGAGATCTCCTCTAGAGATAATTTTGTTTAACTCTAAGAAGGAGATATGCACATGCCTAAGACAGCATCTTCGCGTAACTCTCTCAGCGCACAATTGCGCCGAGCCGCGAGCACAAGAA-TTGAGGCTGAAGGTAACCTCGCACTTTCCATTGCCAACGATTTACTGTTGGCCTATGGTCAGTCGCCATTTAACTCTGAGGCTGAGTGTATTTCATTCAGCCCGAGATTCGACGGGACCCCGGATGACTTTAGGATAAATTATCTTAAAGCCGAGATCATGTCGAAGTATGACGACTTCAGCCTAGGTATTGATACCGAAGCTGTTGCCTGGGAGAAGTTCCTGGCAGCAGAGGCTGAATGTGCTTTAACGAACGCTCGTCTCTATAGGCCTGACTACAGTGAGGATTTCAATTTCTCACTGTGCGAGTCATGTATACACATGGCTCGTAGAAAAATAGCCAAGCTAATAGGAGATGTTCCGTCCGTTGAGGATATGTTGCGTCACTGCCGATTTTCTGGCGGTGCTACAACAACGAATAACCGTTCGTACAGTCATCCGTCCTTCAAGTTTGCGCTTCCGCAAGCGTGTACGCCTCGGGCTTTGAAGTATGTTTTAGCTCTCAGAGCTTCTACACATTTCGATATCAGAATTTCTGATATTAGCCCTTTTAATGAAGCAGTTACCGTACCTAAGAACAGTAAGACAGATCGTTGTATTGCTATCGAACCTGGTTGGAATATGTTTTTCCAACTGGGTATCGGTGGCATTCTACGCGATCGGTTGCGTTGCTGGGGTATCGATCTGAATGATCAGACGATAAATCAGCGCCGCGCTCACGAAGGCTCCGTTACTAATAACTTAGCAACGGTTGATCTCTCAGCGGCAAGCGATTCTATGTCTCTTGCCCTCTGTGAGCTCTTATTGCCCCGAGGCTGGTTTGAGGTTCTTATGGACCTCAGATCACCTAAGGGGCGATTGCCTGACGGTAGTGTTGTTACCTACGAGAAGATTTCTTCTATGGGTAACGGTTACACATTCGAGCTCGAGTCGCTTATTTTTGCTTCTCTCGCTCGTTCCGTTTGTGAGATACTGGACTTAGACCCGTCTGAGGTCACTGTTTACGGAGACGATATTATTTTACCGTCCCGTGCAGTCCCTGCCCTCCGGGAAGTTTTTAAGTATGTTGGTTTTACGACCAATACTAAAAAGACTTTTTCCGAGGGGCCGTTCAGAGAGTCGTGCGGCAAGCACTACTATTCTGGCGTAGATGTTACTCCCTTTTACATACGTCACCGTATAGTGAGTCCTGCCGATTTAATACTGGTTTTGAATAACCTATATCGGTGGGCCACTATTGACGGCGTATGGGATCCTAGGGCCCATTCTGTGTACCGCAAGTATCGTAAGTTGCTGCCTAAACAGCTGCGACGTAATACTATACCTGACGGTTACGGTGATGGTGCCCTCGTCGGATCGGTTCTAATCAATCCTTTCGCGAAAAACCGCGGGTGGATCCGGTACGTACCGGTGATTACGGACCATACAAGGGACCAAGAGCGCGCTGAGTTGGGGTCGTATCTCTACGACCTCTTCTCGCGTTGTCTCTCGGAAAGTAACGATGGGTTGCCTCTTAGGGGTCCATCGGGTTGCGATTTTGCTGATCTATTTGCCATCGATCAGCTTATCTGTAGGAGTGATCCTACGAAGATAAGCAGGCCTACCGGTAAATTCGATATACAGTACATCGCGTGCTGTTGTTCGGGTTGTTGTTAGGCTTGCGGCCGCACTCGAGAGATCTAG-AGCAT-CACGGTCGAACTCCCG-TACGAGGTGCCCGCA
>H099_len1968-1988_reads855_MixB__seq50
GGGCTACGCGAGGGGGCCGCGCTGCGAAGCAGCGTGGCGGTTCACGTGCGTTACCGAAACGCACGAAGGTCGCGCCTCTCCGCGAGGCGTCACC-TGGGAGAGCGCGAAAGCGCTAGCCCGTGCTCTAGCTCTAGAAGGTCTCGAGATCTCCTCTAGAGATAATTTTGTTTAACTCTAAGAAGGAGATATGCACATGCCTAAGACAGCATCTTCGCGTAACTCTCTCAGCGCACAATTGCGCCGAGCCGCGAACACAAGAA-TTGAGGCTGAAGGTAACCTCGCACTTTCCATTGCCAACGATTTACTGTTGGCCTATGGTCAGTCGCCATTTAACTCTGAGGCTGAGTGTATTTCATTCAGCCCGAGATTCGACGGGACCCCGGATGACTTTAGGATAAATTATCTTAAAGCCGAGATCATGTCGAAGTATGACGACTTCAGCCTAGGTATTGATACCGAAGCTGTTGCCTGGGAGAAGTTCCTGGCAGCAGAGGCTGAATGTGCTTTAACGAACGCTCGTCTCTATAGGCCTGACTACAGTGAGGATTTCAATTTCTCACTGTGCGAGTCATGTATACACATGGCTCGTAGAAAAATAGCCAAGCTAATAGGAGATGTTCCGTCCGTTGAGGATATGTTGCGTCACTGCCGATTTTCTGGCGGTGCTACAACAACGAATAACCGTTCGTACAGTCATCCGTCCTTCAAGTTTGCGCTTCCGCAAGCGTGTACGCCTCGGGCTTTGAAGTATGTTTTAGCTCTCAGAGCTTCTACACATTTCGATATCAGAATTTCCGATATTAGCCCTTTTAATGAAGCAGTTACCGTACCTAAGAACAGTAAGACAGATCGTTGTATTGCTATCGAACCTGGTTGGAATATGTTTTTCCAACTGGGTATCGGTGGCATTCTACGCGATCGGTTGCGTTGCTGGGGTATCGATCTGAATGATCAGACGATAAATCAGCGCCGCGCTCACGAAGGCTCCGTTACTAATAACTTAGCAACGGTTGATCTCTCAGCGGCAAGCGATTCTATGTCTCTTGCCCTCTGTGAGCTCTTATTGCCCCGAGGCTGGTTTGAGGTTCTTATGGACCTCAGATCACCTAAGGGGCGATTGCCTGACGGTAGTGTTGTTACCTACGAGAAGATTTCTTCTATGGGTAACGGTTACACATTCGAGCTCGAGTCGCTTATTTTTGCTTCTCTCGCTCGTTCCGTTTGTGAGATACTGGACTTAGACCCGTTTGAGGTCACTGTTTACGGAGACGATATTATTTTACCGTCCCGTGCAGTCCCTGCCCTCCGGGAAGTTTTTAAGTATGTTGGTTTTACGACCAATACTAAAAAGACTTTTTCCGAGGGGCCGTTCAGAGAGTCGTACGGCAAGCACTACTATTCTGGCGTAGATGTTACTCCCTTTTACATACGTCACCGTATAGTGAGTCCTGCCGATTTAATACTGGTTTTGAATAACCTATATCGGTGGGCCACTATTGACGGCGTATGGGATCCTAGGGCCCATTCTGTGTACCGCAAGTATCGTAAGTTGCTGCCTAAACAGCTGCGACGTAATACTATACCTGACGGTTACGGTGATGGTGCCCTCGTCGGATCGGTCCTAATCAATCCTTTCGCGAAAAACCGCGGGTGGATCCGGTACGTACCGGTGATTACGGACCATACAAGGGACCAAGAGCGCGCTGAGTTGGGGTCGTATCTCTACGACCTCTTCTCGCGTTGTCTCTCGGAAAGTAACGATGGGTTGCCTCTTAGGGGTCCATCGGGTTGCGATTTTGCTGATCTATTTGCCATCGATCAGCTTATCTGTAGGAGTGATCCTACGAAGATAAGCAGGCCTACCGGTAAATTCGATATACAGTACATCGCGTGCTGTTGTTCGGGTTGTTGTTAGGCTTGCGGCCGCACTCGAGAGATCTAG-AGCAT-CACGGTCGAACTCCCG-TACGAGGTGCCCGCA
>H099_len1968-1988_reads855_MixB__seq51
GGGCTACGCGAGGGGGCCGCGCTGCGAAGCAGCGTGGCGGTTCACGTGCGTTACCGAAACGCACGAAGGTCGCGCCTCTCCACGAGGCGTCACC-TGGGAGAGCGCGAAAGCGCTAGCCCGTGCTCTAGCTCTAGAAGGTCTCGAGATCTCCTCTAGAGATAATTTTGTTTAACTCTAAGAAGGAGATATGCACATGCCTAAGACAGCATCTTCGCGTAACTCTCTCAGCGCACAATTGCGCCGAGCCGCGAACACAAGAA-TTGAGGCTGAAGGTAACCTCGCACTTTCCATTGCCAACGATTTACTGTTGGCCTATGGTCAGTCCCCATTTAACTCTGAGGCTGAGTGTATTTCATTCAGCCCGAGATTCGACGGGACCCCGGATGACTTTAGGATAAATTATCTTAAAGCCGAGATCATGTCGAAGTATGACGACTTCAGCCTAGGTATTGATACCGAGGCTGTTGCCTGGGAGAAGTTCCTGGCAGCAGAGGCTGAATGTGCTTTAACGAACGCTCGTCTCTATAGGCCTGACTACAGTGAGGATTTCAATTTCTCACTGTGCGAGTCATGTATACACATGGCTCGTAGAAAGATAGCCAAGCTAATAGGAGATGTTCCGTCCGTTGAGGATATGTTGCGTCACTGCCGATTTTCTGGCGGTGCTACAACAACGAATAACCGTTCGTACAGTCATCCGTCCTTCAAGTTTGCGCTTCCGCAAGCGTGTACGCCTCGGGCTTTGAAGTATGTTTTAGCTCTCAGAGCTTCTACACATTTCGATATCAGAATTTCTGATATTAGCCCTTTTAATGAAGCAGTTACCGTACCTAAGAACAGTAAGACAGATCGTTGTATTGCTATCGAACCTGGTTGGAATATGTTTTTCCAACTGGGTATCGGTGGCATTCTACGCGATCGGTTGCGTTGCTGGGGTATCGATCTGAATGATCAGACGATAAATCAGCGCCGCGCTCACGAAGGCTCCGTTACTAATAACTTAGCAACGGTTGATCTCTCAGCGGCAAGCGATTCTATGTCTCTTGCCCTCTGTGAGCTCTTATTGCCCCGAGGCTGGTTTGAGGTTCTTATGGACCTCAGATCACCTAAGGGGCGATTGCCTGACGGTAGTGTTGTTACCTACGAGAAGATTTCTTCTATGGGTAACGGTTACACATTCGAGCTCGAGTCGCTTATTTTTGCTTCTCTCGCTCGTTCCGTTTGTGAGATACTGGACTTAGACCCGTCTGAGGTCACTGTTTACGGAGACGATATTATTTTACCGTCCCGTGCAGTCCCTGCCCTCCGGGAAGTTTTTAAGTATGTTGGTTTTACGACCAATACTAAAAAGACTTTTTCCGAGGGGCCGTTCAGAGAGTCGTGCGGCAAGCACTACTATTCTGGCGTAGATGTTACTCCCTTTTACATACGTCACCGTATAGTGAGTCCTGCCGATTTAATACTGGTTTTGAATAACCTATATCGGTGGGCCACTATTGACGGCGTATGGGATCCTAGGGCCCATTCTGTGTACCGCAAGTATCGTAAGTTGCTGCCTAAACAGCTGCGACGTAATACTATACCTGACGGTTACGGTGATGGTGCCCTCGTCGGATCGGTCCTAATCAATCCTTTCGCGAAAAACCGCGGGTGGATCCGGTACGTACCGGTGATTACGGACCATACAAGGGACCAAGAGCGCGCTGAGTTGGGGTCGTATCTCTACGACCTCTTCTCGCGTTGTCTCTCGGAAAGTAACGATGGGTTGCCTCTTAGGGGTCCATCGGGTTGCGATTTTGCTGATCTATTTGCCATCGATCAGCTTATCTGTAGGAGTGATCCTACGAAGATAAGCAGGCCTACCGGTAAATTCGATATACAGTACATCGCGTGCTGTTGTTCGGGTTGTTGTTAGGCTTGCGGCCGCACTCGAGAGATCTAG-AGCAT-CACGGTCGAACTCCCG-TACGAGGTGCCCGCA
>H099_len1968-1988_reads855_MixB__seq52
GGGCTACGCGAGGGGGCCGCGCTGCGAAGCAGCGTGGCGGTTCACGTGCGTTACCGAAACGCACGAAGGTCGCGCCTCTCCGCGAGGCGTCACC-TGGGAGAGCGCGAAAGCGCTAGCCCGTGCTCTAGCTCTAGAAGGTCTCGAGATCTCCTCTAGAGATAATTTTGTTTAACTCTAAGAAGGAGATATGCACATGCCTAAGACAGCATCTTCGCGTAACTCTCTCAGCGCACAATTGCGCCGAGCCGCGAACACAAGAA-TTGAGGCTGAAGGTAACCTCGCACTTTCCATTGCCAACGATTTACTGTTGGCCTATGGTTAGTCGCCATTTAACTCTGAGGCTGAGTGTATTTCATTCAGCCCGAGATTCGACGGGACCCCGGATGACTTTAGGATAAATTATCTTAAAGCCGAGATCATGTCGAAGTATGACGACTTCAGCCTAGGTATTGATACCGAAGCTGTTGCCTGGGAGAAGTTCCTGGCAGCAGAGGCTGAATGTGCTTTAACGAACGCTCGTCTCTATAGGCCTGACTACAGTGAGGATTTCAATTTCTCACTGTGCGAGTCATGTATACACATGGCTCGTAGAAAGATAGCCAAGCTAATAGGAGATGTTCCGTCCGTTGAGGATATGTTGCGTCACTGCCGATTTTCTGGCGGTGCTACAACAACGAATAACCGTTCGTACAGTCATCCGTCCTTCAAGTTTGCGCTTCCGCAAGCGTGTACGCCTCGGGCTTTGAAGTATGTTTTAGCTCTCAGAGCTTCTACACATTTCGATATCAGAATTTCTGATATTAGCCCTTTTAATGAAGCAGTTACCGTACCTAAGAACAGTAAGACAGATCGTTGTATTGCTATCGAACCTGGTTGGAATATGTTTTTCCAACTGGGTATCGGTGGCATTCTACGCGATCGGTTGCGTTGCTGGGGTATCGATCTGAATGATCAGACGATAAATCAGCGCCGCGCTCACGAAGGCTCCGTTACTAATAACTTAGCAACGGTTGATCTCTCAGCGGCAAGCGATTCTATGTCTCTTGCCCTCTGTGAGCTCTTATTGCCCCGAGGCTGGTTTGAGGTTCTTATGGACCTCAGATCACCTAAGGGGCGATTGCCTGACGGTAGTGTTGTTACCTACGAGAAGATTTCTTCTATGGGTATCGGTTACACATTCGAGCTCGAGTCGCTTATTTTTGCTTCTCTCGCTCGTTCCGTTTGTGAGATACTGGACTTAGACCCGTCTGAGGTCACTGTTTACGGAGACGATATTATTTTACCGTCCCGTGCAGTCCCTGCCCTCCGGGAAGTTTTTAAGTATGTTGGTTTTACGACCAATACTAAAAAGACTTTTTCCGAGGGGCCGTTCAGAGAGTCGTGCGGCAAGCACTACTATTCTGGCGTAGATGTTACTCCCTTTTACATACGTCACCGTATAGTGAGTCCTGCCGATTTAATACTGGTTTTGAATAACCTATATCGGTGGGCCACTATTGACGGCGTATGGGATCCTAGGGCCCATTCTGTGTACCGCAAGTATCGTAAGTTGCTGCCTAAACAGCTGCGACGTAATACTATACCTGACGGTTACGGTGATGGTGCCCTCGTCGGATCGGTCCTAATCAATCCTTTCGCGAAAAACCGCGGGTGGATCCGGTACGTACCGGTGATTACGGACCATACAAGGGACCAAGAGCGCGCTGAGTTGGGGCCGTATCTCTACGACCTCTTCTCGCGTTGTCTCTCGGAAAGTAACGATGGGTTGCCTCTTAGGGGTCCATCGGGTTGCGATTTTGCTGATCTATTTGCCATCGATCAGCTTATCTGTAGGAGTGATCCTACGAAGATAAGCAGGCCTACCGGTAAATTCGATATACAGTACATCGCGTGCTGTTGTTCGGGTTGTTGTTAGGCTTGCGGCCGCACTCGAGAGATCTAG-AGCAT-CACGGTCGAACTCCCG-TACGAGGTGCCCGCA
>H099_len1968-1988_reads855_MixB__seq53
GGGCTACGCGAGGGGGCCGCGCTGCGAAGCAGCGTGGCGGTTCACGTGCGTTACCGAAACGCACGAAGGTCGCGCCTCTCCGCGAGGCGTCACC-TGGGAGAGCGCGAAAGCGCTAGCCCGTGCTCCAGCTCTAGAAGGTCTCGAGATCTCCTCTAGAGATAATTTTGTTTAACTCTAAGAAGGAGATATGCACATGCCTAAGACAGCATCTTCGCGTAACTCTCTCAGCGCACAATTGCGCCGAGCCGCGGACACAAGAA-TTGAGGCTGAAGGTAACCTCGCACTTTCCATTGCCAACGATTTACTGTTGGCCTATGGTCAGTCGCCATTTAACTCTGAGGCTGAGTGTATTTCATTCAGCCCGAGATTCGACGGGACCCCGGATGACTTTAGGATAAATTATCTTAAAGCCGAGATCATGTCGAAGTATGACGACTTCAGCCTAGGTATTGATACCGAAGCTGTTGCCTGGGAGAAGTTCCTGGCAGCAGAGGCTGAATGTGCTTTAACGAACGCTCGTCTCTATAGGCCTGACTACAGTGAGGATTTCAATTTCTCACTGTGCGAGTCATGTATACACATGGCTCGTAGAAAAATAGCCAAGCTAATAGGAGATGCTCCGTCCGTTGAGGATATGTTGCGTCACTGCCGATTTTCTGGCGGTGCTACAACAACGAATAACCGTTCGTACAGTCATCCGTCCTTCAAGTTTGCGCTTCCGCAAGCGTGTACGCCTCGGGCTTTGAAGTATGTTTTAGCTCTCAGAGCTTCTACACATTTCGATATCAGAATTTCTGATATTAGCCCTTTTAATGAAGCAGTTACCGTACCTAAGAACAGTAAGACAGATCGTTGTATTGCTATCGAACCTGGTTGGAATATGTTTTTCCAACTAGGTATCGGTGGCATTCTACGCGATCGGTTGCGTTGCTGGGGTATCGATCTGAATGATCAGACGATAAATCAGCGCCGCGCTCACGAAGGCTCCGTTACTAACAACTTAGCAACGGTTGATCTCTCAGCGGCAAGCGATTCTATGTCTCTTGCCCTCTGTGAGCTCTTATTGCCCCGAGGCTGGTTTGAGGTTCTTATGGACCTCAGATCACCTAAGGGGCGATTGCCTGACGGTAGTGTTGTTACCTACGAGAAGATTTCTTCTATGGGTAACGGTTACACATTCGAGCTCGAGTCGCTTATTTTTGCTTCTCTCGCTCGTTCCGTTTGTGAGATACTGGACTTAGACCCGTCTGAGGTCACTGTTTACGGAGACGATATTATTTTACCGTCCCGTGCAGTCCCTGCCCTCCGGGAAGTTTTTAAGTATGTTGGTTTTACGACCAATACTAAAAAGACTTTTTCCGAGGGGCCGTTCAGAGAGTCGTGCGGCAAGCACTACTATTCTGGCGTAGATGTTACTCCCTTTTACATACGTCACCGTATAGTGAGTCCTGCCGATTTAATACTGGTTTTGAATAACCTATATCGGTGGGCCACTATTGACGGCGTATGGGATCCTAGGGCCCATTCTGTGTACCGCAAGTATCGTAAGTTGCTGCCTAAACAGCTGCGACGTAATACTATACCTGACGGTTACGGTGATGGTGCCCTCGTCGGATCGGTCCTAATCAATCCTTTCGCGAAAAACCGCGGGTGGATCCGGTACGTACCGGTGATTACGGACCATACAAGGGACCAAGAGCGCGCTGAGTTGGGGTCGTATCTCTACGACCTCTTCTCGCGTTGTCTCTCGGAAAGTAACGATGGGTTGCCTCTTAGGGGTCCATCGGGTTGCGATTTTGCTGATCTATTTGCCATCGATCAGCTTATCTGTAGGAGTGATCCTACGAAGATAAGCAGGCCTACCGGTAAATTCGATATACAGTACATCGCGTGCTGTTGTTCGGGTTGTTGTTAGGCTTGCGGCCGCACTCGAGAGATCTAG-AGCAT-CACGGTCGAACTCCCG-TACGAGGTGCCCGCA
>H099_len1968-1988_reads855_MixB__seq54
GGGCTACGCGAGGGGGCCGCGCTGCGAAGCAGCGTGGCGGTTCACGTGCGTTACCGAAACGCACGAAGGTCGCGCCTCTCCGCGAGGCGTCACC-TGGGAGAGCGCGAAAGCGCTAGCCCGTGCTCTAGCTCTAGAAGGTCTCGAGATCTCCTCTAGAGATAATTTTGTTTAACTCTAAGAAGGAGATATGCACATGCCTAAGACAGCATCTTCGCGTAACTCTCTCAGCGCACAATTGCGCCGAGCCGCGAACACAAGAA-TTGAGGCTGAAGGTAACCTCGCACTTTCCATTGCCAACGATTTACTGTTGGCCTATGGTCAGTCGCCATTTAACTCTGAGGCTGAGTGTATTTCATTCAGCCCGAGATTCGACGGGACCCCGGATGACTTTAGGATAAATTATCTTAAAGCCGAGATCATGTCGAAGTATGACGACTTCAGCCTAGGTATTGATACCGAAGCTGTTGCCTGGGAGAAGTTCCTGGCAGCAGAGGCTGAATGTGCTTTAACGAACGCTCGTCTCTATAGGCCTGACTACAGTGAGGATTTCAATTTCTCACTGTGCGAGTCGTGTATACACATGGCTCGTAGAAAAATAGCCAAGCTAATAGGAGATGTTCCGTCCGTTGAGGATATGTTGCGTCACTGCCGATTTTCTGGCGGTGCTACAACAACGAATAACCGTTCGTACAGTCATCCGTCCTTCAAGTTTGCGCTTCCGCAAGCGTGTACGCCTCGGGCTTTGAAGTATGTTTTAGCTCTCAGAGCTTCTACACATTTCGATATCAGAATTTCTGATATTAGCCCTTTTAATGAAGCAGTTACCGTACCTAAGAACAGTAAGACAGATCGTTGTATTGCTATCGAACCTGGTTGGAATATGTTTTTCCAACTGGGTATCGGTGGCATTCTACGCGATCGGTTGCGTTGCTGGGGTATCGATCTGAATGATCAGACGATAAATCAGCGCCGCGCTCACGAAGGCTCCGTTACTAATAACTTAGCAACGGTTGATCTCTCAGCGGCAAGCGATTCTATGTCTCTTGCCCTCTGTGAGCTCTTATTGCCCCGAGGCTGGTTTGAGGTTCTTATGGACCTCAGATCACCTAAGGGGCGATTGCCTGACGGTAGTGTTGTTACCTACGAGAAGATTTCTTCTATGGGTAACGGTTACACATTCGAGCTCGAGTCGCTTATTTTTGCTTCTCTCGCTCGTTCCGTTTGTGAGATACTGGACTTAGACCCGTCTGAGGTCACTGTTCACGGAGACGATATTATTTTACCGTCCCGTGCAGTCTCTGCCCTCCGGGAAGTTTCTAAGTATGTTGGTTTTACGACCAATACTAAAAAGACTTTTTCCGAGGGGCCGTTCAGAGAGTCGTGCGGCAAGCACTACTATTCTGGCGTAGATGTTACTCCCTTTTACATACGTCACCGTATAGTGAGTCCTGCCGATTTAATACTGGTTTTGAATAACCTATATCGGTGGGCCACTATTGACGGCGTATGGGATCCTAGGGCCCATTCTGTGTACCGCAAGTATCGTAAGTTGCTGCCTAAACAGCTGCGACGTAATACTATACCTGACGGTTACGGTGATGGTGCCCTCGTCGGATCGGTCCTAATCAATCCTTTCGCGAAAAACCGCGGGTGGATCCGGTACGTACCGGTGATTACGGACCATACAAGGGACCAAGAGCGCGCTGAGTTGGGGTCGTATCTCTACGACCTCTTCTCGCGTTGTCTCTCGGAAAGTAACGATGGGTTGCCTCTTAGGGGTCCATCGGGTTGCGATTTTGCTGATCTATTTGCCATCGATCAGCTTATCTGTAGGAGTGATCCTACGAAGATAAGCAGGCCTACCGGTAAATTCGATATACAGTACATCGCGTGCTGTTGTTCGGGTTGTTGTTAGGCTTGCGGCCGCACTCGAGAGATCTAG-AGCAT-CACGGTCGAACTCCCG-TACGAGGTGCCCGCA
>H099_len1968-1988_reads855_MixB__seq55
GGGCTACGCGAGGGGGCCGCGCTGCGAAGCAGCGTGGCGGTTCACGTGCGTTACCGAAACGCACGAAGGTCGCGCCTCTCCGCGAGGCGTCACC-TGGGAGAGCGCGAAAGCGCTAGCCCGTGCTCTAGCTCTAGAAGGTCTCGAGATCTCCTCTAGAGATAATTTTGTTTAACTCTAAGAAGGAGATATGCACATGCCTAAGACAGCATCTTCGCGTAACTCTCTCAGCGCACAATTGCGCCGAGCCGCGAACACAAGAA-TTGAGGCTGAAGGTAACCTCGCACTTTCCATTGCCAACGATTTACTGTTGGCCTATGGTCAGTCGCCATTTAACTCTGAGGCTGAGTGTATTTCATTCAGCCCGAGATTCGACGGGACCCCGGATGACTTTAGGATAAATTATCTTAAAGCCGAGATCATGTCGAAGTATGACGACTTCAGCCTAGGTATTGATACCGAAGCTGTTGCCTGGGAGAAGTTCCTGGCAGCAGAGGCTGAATGTGCTTTGACGAACGCTCGTCTCTATAGGCCTGACTACAGTGAGGATTTCAATTTCTCACTGTGCGAGTCATGTATACACATGGCTCGTAGAAAAATAGCCAAGCTAATAGGAGATGTTCCGTCCGTTGAGGATATGTTGCGTCACTGCCGATTTTCTGGCGGTGCTACAACAACGAATAACCGTTCTTACAGTCATCCGTCCTTCAAGTTTGCGCTTCCGCAAGCGTGTACGCCTCGGGCTTTGAAGTATGTTTTAGCTCTCAGAGCTTCTACACATTTCGATATCAGAATTTCTGATATTAGCCCTTTTAATGAAGCAGTTACCGTACCTAAGAACAGTAAGACAGATCGTTGTATTGCTATCGAACCTGGTTGGAATATGTTTTTCCAACTGGGTATCGGTGGCATTCTACGCGATCGGTTGCGTTGCTGGGGTATCGATCTGAATGATCAGACGATAAATCAGCGCCGCGCTCACGAAGGCTCCGTTACTAATAACTTAGCAACGGTTGATCTCTCAGCGGCAAGCGATTCTATGTCTCTTGCCCTCTGTGAGCTCTTATTGCCCCGAGGCTGGTTTGAGGTTCTTATGGACCTCAGATCACCTAAGGGGCGATTGCCTGACGGTAGTGTTGTTACCTACGAGAAGATTTCTTCTATGGGTAACGGTTACACATTCGAGCTCGAGTCGCTTATTTTTGCTTCTCTCGCTCGTTCCGTTTGTGAGATACTGGACTTAGACCCGTCTGAGGTCACTGTTTACGGAGACGATATTATTTTACCGTCCCGTGCAGTCCCTGCCCTCCGGGAAGTTTTTAAGTATGTTGGTTTTACGACCAATACTAAAAAGACTTTTTCCGAGGGGCCGTTCAGAGAGTCGTGCGGCAAGCACTACTATTCTGGCGTAGATGTTACTCCCTTTTACATACGTCACCGTATAGTGAGTCCTGCCGATTTAATACTGGTTTTGAATAACCTATATCGGTGGGCCACTATTGACGGCGTATGGGATCCTAGGGCCCATTCTGTGTACCGCAAGTATCGTAAGTTGCTGCCTAAACAGCTGCGACGTAATACTATACCTGACGGTTACGGTGATGGTGCCCTCGTCGGATCGGTCCTAATCAATCCTTTCGCGAAAAACCGCGGGTGGATCCGGTACGTACCGGTGATTACGGACCACACAAGGGACCAAGAGCGCGCTGAGTTGGGGTCGTATCTCTACGACCTCTTCTCGCGTTGTCTCTCGGAAAGTAACGATGGGTTGCCTCTTAGGGGTCCATCGGGTTGCGATTTTGCTGATCTATTTGCCATCGATCAGCTTATCTGTAGGAGTGATCCTACGAAGATAAGCAGGCCTACCGGTAAATTCGATATACAGTACATCGCGTGCTGTTGTTCGGGTTGTTGTTAGGCTTGCGGCCGCACTCGAGAGATCTAG-AGCAT-CACGGTCGAACTCCCG-TACGAGGTGCCCGCA
>H099_len1968-1988_reads855_MixB__seq56
GGGCTACGCGAGGGGGCCGCGCTGCGAAGCAGCGTGGCGGTTCACGTGCGTTACCGAAACGCACGAAGGTCGCGCCTCTCCGCGAGGCGTCACC-TGGGAGAGCGCGAAAGCGCTAGCCCGTGCTCTAGCTCTAGAAGGTCTCGAGATCTCCTCTAGAGATAATTTTGTTTAACTCTAAGAAGGAGATATGCACATGCCTAAGACAGCATCTTCGCGTAACTCTCTCAGCGCACAATTGCGCCGAGCCGCGAACACAAGAA-TTGAGGCTGAAGGTAACCTCGCACTTTCCATTGCCAACGATTTACTGTTGGCCTATGGTCAGTCGCCATTTAACTCTGAGGCTGAGTGTATTTCATTCAGCCCGAGATTCGACGGGACCCCGGATGACTTTAGGATAAATTATCTTAAAGCCGAGATCATGTCGAAGTATGACGGCTTCAGCCTAGGTATTGATACCGAAGCTGTTGCCTGGGAGAAGTTCCTGGCAGCAGAGGCTGAATGTGCTTTAACGAACGCTCGTCTCTATAGGCCTGACTACAGTGAGGATTTCAATTTCTCACTGTGCGAGTCATGTATACACATGGCTCGTAGAAAAATAGCCAAGCTAATAGGAGATGTTCCGTCCGTTGAGGATATGTTGCGTCACTGCCGATTTTCTGGCGGTGCTACAACAACGAATAACCGTTCGTACAGTCATCCGTCCTTCAAGTTTGCGCTTCCGCAAGCGTGTACGCCTCGGGCTTTGAAGTATGTTTTAGCTCTCAGAGCTTCTACACATTTCGATATCAGAATTTCTGATATTAGCCCTTTTAATGAAGCAGTTACCGTACCTAAGAACAGTAAGACAGATCGTTGTATTGCTATCGAACCTGGTTGGAATATGTTTTTCCAACTGGGTATCGGTGGCATTCTACGCGATCGGTTGCGTTGCTGGGGTATCGATCTGAATGATCAGACGATAAATCAGCGCCGCGCTCACGAAGGCTCCGTTACTAATAACTTAGCAACGGTTGATCTCTCAGCGGCAAGCGATTCTATGTCTCTTGCCATCTGTGAGCTCTTATTGCCCCGAGGCTGGTTTGAGGTTCTTATGGACCTCAGATCACCTAAGGGGCGATTGCCTGACGGTAGTGTTGTTACCTACGAGAAGATTTCTTCTATGGGTAACGGTTACACATTCGAGCTCGAGTCGCTTATTTTTGCTTCTCTCGCTCGTTCCGTTTGTGAGATACTGGACTTAGACCCGTCTGAGGTCACTGTTTACGGAGACGATATTATTTTACCGTCCCGTGCAGTCCCTGCCCTCCGGGAAGTTTTTAAGTATGTTGGTTTTACGACCAATACTAAAAAGACTTTTTCCGAGGGGCCGTTCAGAGAGTCGTGCGGCAAGCACTACTATTCTGGCGTAGATGTTACTCCCTTTTACATACGTCACCGTATAGTGAGTCCTGCCGATTTAATACTGGTTTTGAATAACCTATATCGGTGGGCCACTATTGACGGCGTATGGGATCCTAGGGCCCATTCTGTGTACCGCAAGTATCGTAAGTTGCTGCCTAAACAGCTGCGACGTAATACTATACCTGACGGTTACGGTGATGGTGCCCTCGTCGGATCGGTCCTAATCAATCCTTTCGCGAAAAACCGCGGGTGGATCCGGTACGTACCGGTGATTACGGACCATACAAGGGACCAAGAGCGCGCTGAGTTGGGGTCGTATCTCTACGACCTCTTCTCGCGTTGTCTCTCGGAAAGTAACGATGGGTTGCCTCTTAGGGGTCCATCGGGTTGCGATTTTGCTGATCTATTTGCCATCGATCAGCTTATCTGTAGGAGTGATCCTACGAAGATAAGCAGGCCTACCGGTAAATTCGATATACAGTACATCGCGTGCTGTTGTTCGGGTTGTTGTTAGGCTTGCGGCCGCACTCGAGAGATCTAG-AGCAT-CACGGTCGAACTCCCG-TACGAGATGCCCGCA
>H099_len1968-1988_reads855_MixB__seq57
GGGCTACGCGAGGGGGCCGCGCTGCGAAGCAGCGTGGCGGTTCACGTGCGTTACCGAAACGCACGAAGGTCGCGCCTCTCCGCGAGGCGTCACC-TGGGAGAGCGCGAAAGCGCTAGCCCGTGCTCTAGCTCTAGAAGGTCTCGAGATCTCCTCTAGAGATAATTTTGTTTAACTCTAAGAAGGAGATATGCACATGCCTAAGACAGCATCTTCGCGTAACTCTCTCAGCGCACAATTGCGCCGAGTCGCGAACACAAGAA-TTGAGGCTGAAGGTAACCTCGCACTTTCCATTGCCAACGATTTACTGTTGGCCTATGGTCAGTCGCCATTTAACTCTGAGGCTGAGTGTATTTCATTCAGCCCGAGATTCGACGGGACCCCGGATGACTTTAGGATAAATTATCTTAAAGCCGGGATCATGTCGAAGTATGACGACTTCAGCCTAGGTATTGATACCGAAGCTGTTGCCTGGGAGAAGTTCCTGGCAGCAGAGGCTGAATGTGCTTTAACGAACGCTCGTCTCTATAGGCCTGACTACAGTGAGGATTTCAATTTCTCACTGTGCGAGTCATGTATACACATGGCTCGTAGAAAAATAGCCAAGCTAATAGGAGATGTTCCGTCCGTTGAGGATATGTTGCGTCACTGCCGATTTTCTGGCGGTGCTACAACAACGAATAACCGTTCGTACAGTCATCCGTCCTTCAAGTTTGCGCTTCCGCAAGCGTGTACGCCTCGGGCTTTGAAGTATGTTTTAGCTCTCAGAGCTTCTACACATTTCGATATCAGAATTTCTGATATTAGCCCTTTTAATGAAGCAGTTACCGTACCTAAGAACAGTACGACAGATCGTTGTATTGCTATCGAACCTGGTTGGAATATGTTTTTCCAACTGGGTATCGGTGGCATTCTACGCGATCGGTTGCGTTGCTGGGGTATCGATCTGAATGATCAGACGATAAATCAGCGCCGCGCTCACGAAGGCTCCGTTACTAATAACTTAGCAACGGTTGATCTCTCAGCGGCAAGCGATTCTATGTCTCTTGCCCTCTGTGAGCTCTTATTGCCCCGAGGCTGGTTTGAGGTTCTTATGGACCTCAGATCACCTAAGGGGCGATTGCCTGACGGTAGTGTTGTTACCTACGAGAAGATTTCTTCTATGGGTAACGGTTACACATTCGAGCTCGAGTCGCTTATTTTTGCTTCTCTCGCTCGTTCCGTTTGTGAGATACTGGACTTAGACCCGTCTGAGGTCACTGTTTACGGAGACGATATTATTTTACCGTCCCGTGCAGTCTCTGCCCTCCGGGAAGTTTTTAAGTATGTTGGTTTTACGACCAATACTAAAAAGACTTTTTCCGAGGGGCCGTTCAGAGAGTCGTGCGGCAAGCACTACTATTCTGGCGTAGATGTTACTCCCTTTTACATACGTCACCGTATAGTGAGTCCTGCCGATTTAATACTGGTTTTGAATAACCTATATCGGTGGGCCACTATTGACGGCGTATGGGATCCTAGGGCCCATTCTGTGTACCGCAAGTATCGTAAGTTGCTGCCTAAACAGCTGCGACGTAATACTATACCTGACGGTTACGGTGATGGTGCCCTCGTCGGATCGGTCCTAATCAATCCTTTCGCGAAAAACCGCGGGTGGATCCGGTACGTACCGGTGATTACGGACCATACAAGGGACCAAGAGCGCGCTGAGTTGGGGTCGTATCTCTACGACCTCTTCTCGCGTTGTCTCTCGGAAAGTAACGATGGGTTGCCTCTTAGGGGTCCATCGGGTTGCGATTTTGCTGATCTATTTGCCATCGATCAGCTTATCTGTAGGAGTGATCCTACGAAGATAAGCAGGCCTACCGGTAAATTCGATATACAGTACATCGCGTGCTGTTGTTCGGGTTGTTGTTAGGCTTGCGGCCGCACTCGAGAGATCTAG-AGCAT-CACGGTCGAACTCCCG-TACGAGGTGCCCGCA
>H099_len1968-1988_reads855_MixB__seq58
GGGCTACGCGAGGGGGCCGCGCTGCGAAGCAGCGTGGCGGTTCACGTGCGTTACCGAAACGCACGAAGGTCGCGCCTCTCCGCGAGGCGTCACC-TGGGAGAGCGCGAAAGCGCTAGCCCGTGCTCCAGCTCTAGAAGGTCTCGAGATCTCCTCTAGGGATAATTTTGTTTAACTCTAAGAAGGAGATATGCACATGCCTAAGACAGCATCTTCGCGTAACTCTCTCAGCGCACAATTGCGCCGAGCCGCGAACACAAGAA-TTGAGGCTGAAGGTAACCTCGCACTTTCCATTGCCAACGATTTACTGTTGGCCTATGGTCAGTCGCCATTTAACTCTGAGGCTGAGTGTATTTCATTCAGCCCGAGATTCGACGGGACCCCGGATGACTTTAGGATAAATTATCTTAAAGCCGAGATCATGTCGAAGTATGACGACTTCAGCCTAGGTATTGATACCGAAGCTGTTGCCTGGGAGAAGTTCCTGGCAGCAGAGGCTGAATGTGCTTTAACGAACGCTCGTCTCTATAGACCTGACTACAGTGGGGATTTCAATTTCTCACTGGGCGAGTCATGTATACACATGGCTCGTAGAAAAATAGCCAAGCTAATAGGAGATGTTCCGTCCGTTGAGGATATGTTGCGTCACTGCCGATTTTCTGGCGGTGCTACAACAACGAATAACCGTTCGTACAGTCATCCGTCCTTCAAGTTTGCGCTTCCGCAAGCGTGTACGCCTCGGGCTTTGAAGTATGTTTTAGCTCTCAGAGCTTCTACACATTTCGATATCAGAATTTCTGATATTAGCCCTTTTAATGAAGCAGTTACCGTACCTAAGAACAGTAAGACAGATCGTTGTATTGCTATCGAACCTGGTTGGAATATGTTTTTCCAACTGGGTATCGGTGGCATTCTACGCGATCGGTTGCGTTGCTGGGGTATCGATCTGAATGATCAGACGATAAATCAGCGCCGCGCTCACGAAGGCTCCGTTACTAATAACTTAGCAACGGTTGATCTCTCAGCGGCAAGCGATTCTATGTCTCTTGCCCTCTGTGAGCTCTTATTGCCCCGAGGCTGGTTTGAGGTTCTTATGGACCTCAGATCACCTAAGGGGCGATTGCCTGACGGTAGTGTTGTTACCTACGAGAAGATTTCTTCTATGGGTAACGGTTACACATTCGAGCTCGAGTCGCTTATTTTTGCTTCTCTCGCTCGTTCCGTTTGTGAGATACTGGACTTAGACCCGTCTGAGGTCACTGTTTACGGAGACGATATTATTTTACCGTCCCGTGCAGTCCCTGCCCTCCGGGAAGTTTTTAAGTATGTTGGTTTTACGACCAATACTAAAAAGACTTTTTCCGAGGGGCCGTTCAGAGAGTCGTGCGGCAAGCACTACTATTCTGGCGTAGATGTTACTCCCTTTTACATACGTCACCGTATAGTGAGTCCTGCCGATTTAATACTGGTTTTGAATAACCTATATCGGTGGGCCACTATTGACGGCGTATGGGATCCTAGGGCCCATTCTGTGTACCGCAAGTATCGTAAGTTGCTGCCTAAACAGCTGCGACGTAATACTATACCTGACGGTTACGGTGATGGTGCCCTCGTCGGATCGGTCCTAATCAATCCTTTCGCGAAAAACCGCGGGTGGATCCGGTACGTACCGGTGATTACGGACCATACAAGGGACCAAGAGCGCGCTGAGTTGGGGTCGTATCTCTACGACCTCTTCTCGCGTTGTCTCTCGGAAAGTAACGATGGGTTGCCTCTTAGGGGTCCATCGGGTTGCGATTTTGCTGATCTATTTGCCATCGATCAGCTTATCTGTAGGAGTGATCCTACGAAGATAAGCAGGCCTACCGGTAAATTCGATATACAGTACATCGCGTGCTGTTGTTCGGGTTGTTGTTAGGCTTGCGGCCGCACTCGAGAGATCTAG-AGCAT-CACGGTCGAACTCCCG-TACGAGGTGCCCGCA
>H099_len1968-1988_reads855_MixB__seq59
GGGCTACGCGAGGGGGCCGCGCTGCGAAGCAGCGTGGCGGTTCACGTGCGTTACCGAAACGCACGAAGGTCGCGCCTCTCCGCGAGGCGTCACC-TGGGAGAGCGCGAAAGCGCTAGCCCGTGCTCCTGCTCTAGAAGGTCTCGAGATCTCCTCTAGAGATAATTTTGTTTAACTCTAAGAAGGAGATATGCACATGCCTAAGACAGCATCTTCGCGTAACTCTCTCAGCGCACAATTGCGCCGAGCCGCGAACACAAGAA-TTGAGGCTGAAGGTAACCTCGCACTTTCCATTGCCAACGATTTACTGTTGGCCTATGGTCAGTCGCCATTTAACTCTGAGGCTGAGTGTATTTCATTCAGCCCGAGATTCGACGGGACCCCGGATGACTTTAGGATAAATTATCTTAAAGCCGAGATCATGTCGAAGTATGACGACTTCAGCCTAGGTATTGATACCGAAGCTGTTGCCTGGGAGAAGTTCCTGGCAGCAGAGGCTGAATGTGCTTTAACGAACGCTCGTCTCTATAGGCCTGACTACAGTGAGGATTTCAATTTCTCACTGGGCGAGTCATGTATACACATGGCTCGTAGAAAAATAGCCAAGCTAATAGGAGATGTTCCGTCCGTTGAGGATATGTTGCGTCACTGCCGATTTTCTGGCGGTGCTACAACAACGAATAACCGTTCGTACAGTCATCCGTCCTTCAAGTTTGCGCTTCCGCAAGCGTGTACGCCTCGGGCTTTGAAGTATGTTTTAGCTCTCAGAGCTTCTACACATTTCGATATCAGAATTTCTGATATTAGCCCTTTTAATGAAGCAGTTACCGTACCTAAGAACAGTAAGACAGATCGTTGTATTGCTATCGAACCTGGTTGGAATATGTTTTTCCAACTGGGTATCGGTGGCATTCTACGCGATCGGTTGCGTTGCTGGGGTATCGATCTGAATGATCAGACGATAAATCAGCGCCGCGCTCACGAAGGCTCCGTTACTAATAACTTAGCAACGGTTGATCTCTCAGCGGCAAGCGATTCTATGTCTCTTGCCCTCTGTGAGCTCTTATTGCCCCGAGGCTGGTTTGAGGTTCTTATGGACCTCAGATCACCTAAGGGGCGATTGCCTGACGGTAGTGTTGTTACCTACGAGAAGATTTCTTCTATGGGTAACGGTTACACATTCGAGCTCGAGTCGCTTATTTTTGCTTCTCTCGCTCGTTCCGTTTGTGAGATACTGGACTTAGACCCGTCTGAGGTCACTGTTTACGGAGACGATATTATTTTACCGTCCCGTGCAGTCCCTGCCCTCCGGGAAGTTTTTAAGTATGTTGGTTTTACGACCAATACTAAAAAGACTTTTTCCGAGGGGCCGTTCAGAGAGTCGTGCGGCAAGCACTACTATTCTGGCGTAGATGTTACTCCCTTTTACATACGTCACCGTATAGTGAGTCCTGCCGATTTAATACTGGTTTTGAATAACCTATATCGGTGGGCCACTATTGACGGCGTATGGGATCCTAGGGCCCATTCTGTGTACCGCAAGTATCGTAAGTCGCTGCCTAAACAGCTGCGACGTAATACTATACCTGACGGTTACGGTGATGGTGCCCTCGTCGGATCGGTCCTAATCAATCCTTTCGCGAAAAACCGCGGGTGGATCCGGTACGTACCGGTGATTACGGACCATACAAGGGACCAAGAGCGCGCTGAGTTGGGGTCGTATCTCTACGACCTCTTCTCGCGTTGTCTCTCGGAAAGTAACGATGGGTTGCCTCTTAGGGGTCCATCGGGTTGCGATTTTGCTGATCTATTTGCCATCGATCAGCTTATCTGTAGGAGTGATCCTACGAAGATAAGCAGGCCTACCGGTAAATTCGATATACAGTACATCGCGTGCTGTTGTTCGGGTTGCTGTTAGGCTTGCGGCCGCACTCGAGAGATCTAG-AGCAT-CACGGTCGAACTCCCG-TACGAGGTGCCCGCA
>H099_len1968-1988_reads855_MixB__seq60
GGGCTACGCGAGGGGGCCGCGCTGCGAAGCAGCGTGGCGGTTCACGTGCGTTACCGAAACGCACGAAGGTCGCGCCTCTCCGCGAGGCGTCACC-TGGGAGAGCGCGAAAGCGCTAGCCCGTGCTCCAGCTCTAGAAGGTCTCGAGATCTCCTCTAGAGATAATTTTGTTTAACTCTAAGAAGGAGATATGCACATGCCTAAGACAGCATCTTCGCGTAACTCTCTCAGCGCACAATTGCGCCGAGCCGCGAACACAAGAA-TTGAGGCTGAAGGTAACCTCGCACTTTCCATTGCCAACGATTTACTGTTGGCCTATGGTCAGTCGCCATTTAACTCTGAGGCTGAGTGTATTTCATTCAGCCCGAGATTCGACGGGACCCCGGATGACTTTAGGATAAATTATCTTAAAGCCGAGATCATGTCGAAGTATGACGACTTCAGCCTAGGTATTGATACCGAAGCTGTTGCCTGGGAGAAGTTCCTGGCAGCAGAGGCTGAATGTGCTTTAACGAACGCTCGTCTCTATAGGCCTGACTACAGTGAGGATTTCAATTTCTCACTGGGCGAGTCATGTATACACATGGCTCGTGGAAAAATAGCCAAGCTAATAGGAGATGTTCCGTCCGTTGAGGATATGTTGCGTCACTGCCGATTTTCTGGCGGTGCTACAACAACGAATAACCGTTCGTACAGTCATCCGTCCTTCAAGTTTGCGCTTCCGCAAGCGTGTACGCCTCGGGCTTTGAAGTATGTTTTAGCTCTCAGAGCTTCTACACATTTCGATATCAGAATTTCTGATATTAGCCCTTTTAATGAAGCAGTTACCGTACCTAAGAACAGTAAGACAGATCGTTGTATTGCTATCGAACCTGGTTGGAATATGTTTTTCCAACTGGGTATCGGTGGCATTCTACGCGATCGGTTGCGTTGCTGGGGTATCGATCTGAATGATCAGACGATAAATCAGCGCCGCGCTCACGAAGGCTCCGTTACTAATAACTTAGCAACGGTTGATCTCTCAGCGGCAAGCGATTCTATGTCTCTTGCCCTCTGTGAGCTCTTATTGCCCCGAGGCTGGTTTGAGGTTCTTATGGACCTCAGATCACCTAAGGGGCGATTGCCTGACGGTAGTGTTGTTACCTACGAGAAGATTTCTTCTATGGGTAACGGTTACACATTCGAGCTCGAGTCGCTTATTTTTGCTTCTCTCGCTCGTTCCGTTTGTGAGATACTGGACTTAGACCCGTCTGAGGTCACTGTTTACGGAGACGATATTATTTTACCGTCCCGTGCAGTCCCTGCCCTCCGGGAAGTTTTTAAGTATGTTGGTTTTACGACCAATACTAAAAAGACTTTTTCCGAGGGGCCGTTCAGAGAGTCGTGCGGCAAGCACTACTATTCTGGCGTAGATGTTACTCCCTTTTACATACGTCACCGTATAGTGAGTCCTGCCGATTTAATACTGGTTTTGAATAACCTATATCGGTGGGCCACTATTGACGGCGTATGGGATCCTAGGGCCCATTCTGTGTACCGCAAGTATCGTAAGTTGCTGCCTAAACAGCTGCGACGTAATACTATACCTGACGGTTACGGTGATGGTGCCCTCGTCGGATCGGTCCTAATCAATCCTTTCGCGAAAAACCGCGGGTGGATCCGGTACGTACCGGTGATTACGGACCATACAAGGGACCAAGAGCGCGCTGAGTTGGGGTCGTATCTCTACGACCTCTTCTCGCGTTGTCTCTCGGAAAGTAACGACGGGTTGCCTCTTAGGGGTCCATCGGGTTGCGATTTTGCTGATCTATTTGCCATCGATCAGCTTATCTGTAGGAGTGATCCTACGAAGATAAGCAGGCCTACCGGTAAATTCGATATACAGTACATCGCGTGCTGTTGTTCGGGTTGTTGTTAGGCTTGTGGCCGCACTCGAGAGATCTAG-AGCAT-CACGGTCGAACTCCCG-TACGAGGTGCCCGCA
>H099_len1968-1988_reads855_MixB__seq61
GGGCTACGCGAGGGGGCCGCGCTGCGAAGCAGCGTGGCGGTTCACGTGCGTTACCGAAACGCACGAAGGTCGCGCCTCTCCGCGAGGCGTCACC-TGGGAGAGCGCGAAAGCGCTAGCCCGTGCTCCAGCTCTAGAAGGTCTCGAGATCTCCTCTAGAGATAATTTTGTTTAACTCTAAGAAGGAGATATGCACATGCCTAAGACAGCATCTTCGCGTAACTCTCTCAGCGCACAATTGCGCCGAGCCGCGAACACAAGAA-TTGAGGCTGAAGGTAACCTCGCACTTTCCATTGCCAACGATTTACTGTTGGCCTATGGTCAGTCGCCATTTAACTCTGAGGCTGAGTGTATTTCATTCAGCCCGAGATTCGACGGGACCCCGGATGACTTTAGGATAAATTATCTTAAAGCCGAGATCATGTCGAAGTATGACGACTTCAGCCTAGGTATTGATACCGAAGCTGTTGCCTGGGAGAAGTTCCTGGCAGCAGAGGCTGAATGTGCTTTAACGAACGCTCGTCTCTATAGGCCTGACTACAGTGAGGATTTCAATTTCTCACTGGGCGAGTCATGTATACACATGGCTCGTGGAAAAATAGCCAAGCTAATAGGAGATGTTCCGTCCGTTGAGGATATGTTGCGTCACTGCCGATTTTCTGGCGGTGCTACAACAACGAATAACCGTTCGTACAGTCATCCGTCCTTCAAGTTTGCGCTTCCGCAAGCGTGTACGCCTCGGGCTTTGAAGTATGTTTTAGCTCTCAGAGCTTCTACACATTTCGATATCAGAATTTCTGATATTAGCCCTTTTAATGAAGCAGTTACCGTACCTAAGAACAGTAAGACAGATCGTTGTATTGCTATCGAACCTGGTTGGAATATGTTTTTCCAACTGGGTATCGGTGGCATTCTACGCGATCGGTTGCGTTGCTGGGGTATCGATCTGAATGATCAGACGATAAATCAGCGCCGCGCTCACGAAGGCTCCGTTACTAATAACTTAGCAACGGTTGATCTCTCAGCGGCAAGCGATTCTATGTCTCTTGCCCTCTGTGAGCTCTTATTGCCCCGAGGCTGGTTTGAGGTTCTTATGGACCTCAGATCACCTAAGGGGCGATTGCCTGACGGTAGTGTTGTTACCTACGAGAAGATTTCTTCTATGGGTAACGGTTACACATTCGAGCTCGAGTCGCTTATTTTTGCTTCTCTCGCTCGTTCCGTTTGTGAGATACTGGACTTAGACCCGTCTGAGGTCACTGTTTACGGAGACGATATTATTTTACCGTCCCGTGCAGTCCCTGCCCTCCGGGAAGTTTTTAAGTATGTTGGTTTTACGACCAATACTAAAAAGACTTTTTCCGAGGGGCCGTTCAGAGAGTCGTGCGGCAAGCACTACTATTCTGGCGTAGATGTTACTCCCTTTTACATACGTCACCGTATAGTGAGTCCTGCCGATTTAATACTGGTTTTGAATAACCTATATCGGTGGGCCACTATTGACGGCGTATGGGATCCTAGGGCCCATTCTGTGTACCGCAAGTATCGTAAGTTGCTGCCTAAACAGCTGCGACGTAATACTATACCTGACGGTTACGGTGATGGTGCCCTCGTCGGATCGGTCCTAATCAATCCTTTCGCGAAAAACCGCGGGTGGATCCGGTACGTACCGGTGATTACGGACCATACAAGGGACCAAGAGCGCGCTGAGTTGGGGTCGTATCTCTACGACCTCTTCTCGCGTTGTCTCTCGGAAAGTAACGATGGGTTGCCTCTTAGGGGTCCATCGGGTTGCGATTTTGCTGATCTATTTGCCATCGATCAGCTTATCTGTAGGAGTGATCCTACGAAGATAAGCAGGCCTACCGGTAAATTCGATATACAGTACATCGCGTGCTGTTGTTCGGGTTGTTGTTAGGCTTGCGGCCGCACTCGAGAGATCTAG-AGCAT-CACGGTCGAACTCCCG-TACGAGGTGCCCGCA
>H099_len1968-1988_reads855_MixB__seq62
GGGCTACGCGAGGGGGCCGCGCTGCGAAGCAGCGTGGCGGTTCACGTGCGTTACCGAAACGCACGAAGGTCGCGCCTCTCCGCGAGGCGTCACC-TGGGAGAGCGCGAAAGCGCTAGCCCGTGCTCTAGCTCTAGAAGGTCTCGAGATCTCCTCTAGAGATAATTTTGTTTAACTCTAAGAAGGAGATATGCACATGCCTAAGACAGCATCTTCGCGTAACTCTCTCAGCGCACAATTGCGCCGAGCCGCGAACACAAGAA-TTGAGGCTGAAGGTAACCTCGCACTTTCCATTGCCAACGATTTACTGTTGGCCTATGGTCAGTCGCCATTTAACTCTGAGGCTGAGTGTATTTCATTCAGCCCGAGATTCGACGGGACCCCGGATGACTTTAGGATAAATTATCTTAAAGCCGAGATCATGTCGAAGTATGACGACTTCAGCCTAGGTATTGATACCGAAGCTGTTGCCTGGGAGAAGTTCCTGGCAGCAGAGGCTGAATGTGCTTTAACGAACGCTCGTCTCTATAGGCCTGACTACAGTGAGGATTTCAATTTCTCACTGGGCGAGTCATGTATACACATGGCTCGTGGAAAAATAGCCAAGCTAATAGGAGATGTTCCGTCCGTTGAGGATATGTTGCGTCACTGCCGATTTTCTGGCGGTGCTACAACAACGAATAACCGTTCGTACAGTCATCCGTCCTTCAAGTTTGCGCTTCCGCAAGCGTGTACGCCTCGGGCTTTGAAGTATGTTTTAGCTCTCAGAGCTTCTACACATTTCGATATCAGAATTTCTGATATTAGCCCTTTTAATGAAGCAGTTACCGTACCTAAGAACAGTAAGACAGATCGTTGTATTGCTATCGAACCTGGTTGGAATATGTTTTTCCAACTGGGTATCGGTGGCATTCTACGCGATCGGTTGCGTTGCTGGGGTATCGATCTGAATGATCAGACGATAAATCAGCGCCGCGCTCACGAAGGCTCCGTTACTAATAACTTAGCAACGGTTGATCTCTCAGCGGCAAGCGATTCTATGTCTCTTGCCCTCTGTGAGCTCTTATTGCCCCGAGGCTGGTTTGAGGTTCTTATGGACCTCAGATCACCTAAGGGGCGATTGCCTGACGGTAGTGTTGTTACCTACGAGAAGATTTCTTCTATGGGTAACGGTTACACATTCGAGCTCGAGTCGCTTATTTTTGCTTCTCTCGCTCGTTCCGTTTGTGAGATACTGGACTTAGACCCGTCTGAGGTCACTGTTTACGGAGACGATATTATTTTACCGTCCCGTGCAGTCCCTGCCCTCCGGGAAGTTTTTAAGTATGTTGGTTTTACGACCAATACTAAAAAGACTTTTTCCGAGGGGCCGTTCAGAGAGTCGTGCGGCAAGCACTACTATTCTGGCGTAGATGTTACTCCCTTTTACATACGTCACCGTATAGTGAGTCCTGCCGATTTAATACTGGTTTTGAATAACCTATATCGGTGGGCCACTATTGACGGCGTATGGGATCCTAGGGCCCATTCTGTGTACCGCAAGTATCGTAAGTTGCTGCCTAAACAGCTGCGACGTAATACTATACCTGACGGTTACGGTGATGGTGCCCTCGTCGGATCGGTCCTAATCAATCCTTTCGCGAAAAACCGCGGGTGGATCCGGTACGTACCGGTGATTACGGACCATACAAGGGACCAAGAGCGCGCTGAGTTGGGGTCGTATCTCTACGACCTCTTCTCGCGTTGTCTCTCGGAAAGTAACGATGGGTTGCCTCTTAGGGGTCCATCGGGTTGCGATTTTGCTGATCTATTTGCCATCGATCAGCTTATCTGTAGGAGTGATCCTACGAAGATAAGCAGGCCTACCGGTAAATTCGATATACAGTACATCGCGTGCTGTTGTTCGGGTTGTTGTTAGGCTTGCGGCCGCACTCGAGAGATCTAG-AGCAT-CACGGTCGAACTCCCG-TACGAGGTGCCCGCA
>H099_len1968-1988_reads855_MixB__seq63
GGGCTACGCGAGGGGGCCGCGCTGCGAAGCAGCGTGGCGGTTCACGTGCGTTACCGAAACGCACGAAGGTCGCGCCTCTCCGCGAGGCGTCACC-TGGGAGAGCGCGAAAGCGCTAGCCCGTGCTCCAGCTCTAGAAGGTCTCGAGATCTCCTCTAGAGATAATTTTGTTTAACTCTAAGAAGGAGATATGCACATGCCTAAGACAGCATCTTCGCGTAACTCTCTCAGCGCACAATTGCGCCGAGCCGCGAACACAAGAA-TTGAGGCTGAAGGTAACCTCGCACTTTCCATTGCCAACGATTTACTGTTGGCCTATGGTCAGTCGCCATTTAACTCTGAGGCTGAGTGTATTTCATTCAGCCCGAGATTCGACGGGACCCCGGATGACTTTAGGATAAATTATCTTAAAGCCGAGATCATGTCGAAGTATGACGACTTCAGCCTAGGTATTGATACCGAAGCTGTTGCCTGGGAGAAGTTCCTGGCAGCAGAGGCTGAATGTGCTTTAACGAACGCTCGTCTCTATAGGCCTGACTACAGTGAGGATTTCAATTTCTCACTGGGCGAGTCATGTATACACATGGCTCGTGGAAAAATAGCCAAGCTAATAGGAGATGTTCCGTCCGTTGAGGATATGTTGCGTCACTGCCGATTTTCTGGCGGTGCTACAACAACGAATAACCGTTCGTACAGTCATCCGTCCTTCAAGTTTGCGCTTCCGCAAGCGTGTACGCCTCGGGCTTTGAAGTATGTTTTAGCTCTCAGAGCTTCTACACACTTCGATATCAGAATTTCTGATATTAGCCCTTTTAATGAAGCAGTTACCGTACCTAAGAACAGTAAGACAGATCGTTGTATTGCTATCGAACCTGGTTGGAATATGTTTTTCCAACTGGGTATCGGTGGCATTCTACGCGATCGGTTGCGTTGCTGGGGTATCGATCTGAATGATCAGACGATAAATCAGCGCCGCGCTCACGAAGGCTCCGTTACTAATAACTTAGCAACGGTTGATCTCTCAGCGGCAAGCGATTCTATGTCTCTTGCCCTCTGTGAGCTCTTATTGCCCCGAGGCTGGTTTGAGGTTCTTATGGACCTCAGATCACCTAAGGGGCGATTGCCTGACGGTAGTGTTGTTACCTACGAGAAGATTTCTTCTATGGGTAACGGTTACACATTCGAGCTCGAGTCGCTTATTTTTGCTTCTCTCGCTCGTTCCGTTTGTGAGATACTGGACTTAGACCCGTCTGAGGTCACTGTTTACGGAGACGATATTATTTTACCGTCCCGTGCAGTCCCTGCCCTCCGGGAAGTTTTTAAGTATGTTGGTTTTACGACCAATACTAAAAAGACTTTTTCCGAGGGGCCGTTCAGAGAGTCGTGCGGCAAGCACTACTATTCTGGCGTAGATGTTACTCCCTTTTACATACGTCACCGTATAGTGAGTCCTGCCGATTTAATACTGGTTTTGAATAACCTATATCGGTGGGCCACTATTGACGGCGTATGGGATCCTAGGGCCCATTCTGTGTACCGCAAGTATCGTAAGTTGCTGCCTAAACAGCTGCGACGTAATACTATACCTGACGGTTACGGTGATGGTGCCCTCGTCGGATCGGTCCTAATCAATCCTTTCGCGAAAAACCGCGGGTGGATCCGGTACGTACCGGTGATTACGGACCATACAAGGGACCAAGAGCGCGCTGAGTTGGGGTCGTATCTCTACGACCTCTTCTCGCGTTGTCTCTCGGAAAGTAACGATGGGTTGCCTCTTAGGGGTCCATCGGGTTGCGATTTTGCTGATCTATTTGCCATCGATCAGCTTATCTGTAGGAGTGATCCTACGAAGATAAGCAGGCCTACCGGTAAATTCGATATACAGTACATCGCGTGCTGTTGTTCGGGTTGTTGTTAGGCTTGCGGCCGCACTCGAGAGATCTAG-AGCAT-CACGGTCGAACTCCCG-TACGAGGTGCCCGCA
>H099_len1968-1988_reads855_MixB__seq64
GGGCTACGCGAGGGGGCCGCGCTGCGAAGCAGCGTGGCGGTTCACGTGCGTTACCGAAACGCACGAAGGTCGCGCCTCTCCGCGAGGCGTCACC-TGGGAGAGCGCGAAAGCGCTAGCCCGTGCTCCAGCTCTAGAAGGTCTCGAGATCTCCTCTAGAGATAATTTTGTTTAACTCTAAGAAGGAGATATGCACATGCCTAAGACAGCATCTTCGCGTAACTCTCTCAGCGCACAATTGCGCCGAGCCGCGAACACAAGAA-TTGAGGCTGAAGGTAACCTCGCACTTTCCATTGCCAACGATTTACTGTTGGCCTATGGTCAGTCGCCATTTAACTCTGAGGCTGAGTGTATTTCATTCAGCCCGAGATTCGACGGGACCCCGGATGACTTTAGGATAAATTATCTTAAAGCCGAGATCATGTCGAAGTATGACGACTTCAGCCTAGGTATTGATACCGAAGCTGTTGCCTGGGAGAAGTTCCTGGCAGCAGAGGCTGAATGTGCTTTAACGAACGCTCGTCTCTATAGGCCTGACTACAGTGAGGATTTCAATTTCTCACTGGGCGAGTCATGTATACACATGGCTCGTAGAAAAATAGCCAAGCTAATAGGAGATGTTCCGTCCGTTGAGGATATGTTGCGTCACTGCCGATTTTCTGGCGGTGCTACAACAACGAATAACCGTTCGTACAGTCATCCGTCCTTCAAGTTTGCGCTTCCGCAAGCGTGTACGCCTCGGGCTTTGAAGTATGTTTTAGCTCTCAGAGCTTCTACACATTTCGATATCAGAATTTCTGATATTAGCCCTTTTAATGAAGCAGTTACCGTACCTAAGAACAGTAAGACAGATCGTTGTATTGCTATCGAACCTGGTTGGAATATGTTTTTCCAACTGGGTATCGGTGGCATTCTACGCGATCGGTTGCGTTGCTGGGGTATCGATCTGAATGATCAGACGATAAATCAGCGCCGCGCTCACGAAGGCTCCGTTACTAATAACTTAGCAACGGTTGATCTCTCAGCGGCAAGCGATTCTATGTCTCTTGCCCTCTGTGAGCTCTTATTGCCCCGAGGCTGGTTTGAGGTTCTTATGGACCTCAGATCACCTAAGGGGCGATTGCCTGACGGTAGTGTTGTTACCTACGAGAAGATTTCTTCTATGGGTAACGGTTACACATTCGAGCTCGAGTCGCTTATTTTTGCTTCTCTCGCTCGTTCCGTTTGTGAGATACTGGACTTAGACCCGTCTGAGGTCACTGTTTACGGAGACGATATTATTTTACCGTCCCGTGCAGTCCCTGCCCTCCGGGAAGTTTTTAAGTATGTTGGTTTTACGACCAATACTAAAAAGACTTTTTCCGAGGGGCCGTTCAGAGAGTCGTGCGGCAAGCACTACTATTCTGGCGTAGATGTTACTCCCTTTTACATACGTCACCGTATAGTGAGTCCTGCCGATTTAATACTGGTTTTGAATAACCTATATCGGTGGGCCACTATTGACGGCGTATGGGATCCTAGGGCCCATTCTGTGTACCGCAAGTATCGTAAGTTGCTGCCTAAACAGCTGCGACGTAATACTATACCTGACGGTTACGGTGATGGTGCCCTCGTCGGATCGGTCCTAATCAATCCTTTCGCGAAAAACCGCGGGTGGATCCGGTACGTACCGGTGATTACGGACCATACAAGGGACCAAGAGCGCGCTGAGTTGGGGTCGTATCTCTACGACCTCTTCTCGCGTTGTCTCTCGGAAAGTAACGATGGGTTGCCTCTTAGGGGTCCATCGGGTTGCGATTTTGCTGATCTATTTGCCATCGATCAGCTTATCTGTAGGAGTGATCCTACGAAGATAAGCAGGCCTACCGGTAAATTCGATATACAGTACATCGCGTGCTGTTGTTCGGGTTGTTGTTAGGCTTGCGGCCGCACTCGAGAGATCTAG-AGCAT-CACGGTCGAACTCCCG-TACGAGGTGCCCGCA
>H099_len1968-1988_reads855_MixB__seq65
GGGCTACGCGAGGGGGCCGCGCTGCGAAGCAGCGTGGCGGTTCACGTGCGTTACCGAAACGCACGAAGGTCGCGCCTCTCCGCGAGGCGTCACC-TGGGAGAGCGCGAAAGCGCTAGCCCGTGCTCCAGCTCTAGAAGGTCTCGAGATCTCCTCTAGAGATAATTTTGTTTAACTCTAAGAAGGAGATATGCACATGCCTAAGACAGCGTCTTCGCGTAACTCTCTCAGCGCACAATTGCGCCGAGCCGCGAACACAAGAA-TTGAGGCTGAAGGTAACCTCGCACTTTCCATTGCCAACGATTTACTGTTGGCCTATGGTCAGTCGCCATTTAACTCTGAGGCTGAGTGTATTTCATTCAGCCCGAGATTCGACGGGACCCCGGATGACTTTAGGATAAATTATCTTAAAGCCGAGATCATGTCGAAGTATGACGACTTCAGCCTAGGTATTGATACCGAAGCTGTTGCCTGGGAGAAGTTCCTGGCAGCAGAGGCTGAATGTGCTTTAACGAACGCTCGTCTCTATAGGCCTGACTACAGTGAGGATTTCAATTTCTCACTGGGCGAGTCATGTATACACATGGCTCGTAGAAAAATAGCCAAGCTAATAGGAGATGTTCCGTCCGTTGAGGATATGTTGCGTCACTGCCGATTTTCTGGCGGTGCTACAACAACGAATAACCGTTCGTACAGTCATCCGTCCTTCAAGTTTGCGCTTCCGCAAGCGTGTACGCCTCGGGCTTTGAAGTATGTTTTAGCTCTCAGAGCTTCTACACATTTCGATATCAGAATTTCTGATATTAGCCCTTTTAATGAAGCAGTTACCGTACCTAAGAACAGTAAGACAGATCGTTGTATTGCTATCGAACCTGGTTGGAATATGTTTTTCCAACTGGGTATCGGTGGCATTCTACGCGATCGGTTGCGTTGCTGGGGTATCGATCTGAATGATCAGACGATAAATCAGCGCCGCGCTCACGAAGGCTCCGTTACTAATAACTTAGCAACGGTTGATCTCTCAGCGGCAAGCGATTCTATGTCTCTTGCCCTCTGTGAGCTCTTATTGCCCCGAGGCTGGTTTGAGGTTCTTATGGACCTCAGATCACCTAAGGGGCGATTGCCTGACGGTAGTGTTGTTACCTACGAGAAGATTTCTTCTATGGGTAACGGTTACACATTCGAGCTCGAGTCGCTTATTTTTGCTTCTCTCGCTCGTTCCGTTTGTGAGATACTGGACTTAGACCCGTCTGAGGTCACTGTTTACGGAGACGATATTATTTTACCGTCCCGTGCAGTCCCTGCCCTCCGGGAAGTTTTTAAGTATGTTGGTTTTACGACCAATACTAAAAAGACTTTTTCCGAGGGGCCGTTCAGAGAGTCGTGCGGCAAGCACTACTATTCTGGCGTAGATGTTACTCCCTTTTACATACGTCACCGTATAGTGAGTCCTGCCGATTTAATACTGGTTTTGAATAACCTATATCGGTGGGCCACTATTGACGGCGTATGGGATCCTAGGGCCCATTCTGTGTACCGCAAGTATCGTAAGTTGCTGCCTAAACAGCTGCGACGTAATACTATACCTGACGGTTACGGTGATGGTGCCCTCGTCGGATCGGTCCTAATCAATCCTTTCGCGAAAAACCGCGGGTGGATCCGGTACGTACCGGTGATTACGGACCATACAAGGGACCAAGAGCGCGCTGAGTTGGGGTCGTATCTCTACGACCTCTTCTCGCGTTGTCTCTCGGAAAGTAACGATGGGTTGCCTCTTAGGGGTCCATCGGGTTGCGATTTTGCTGATCTATTTGCCATCGATCAGCTTATCTGTAGGAGTGATCCTACGAAGATAAGCAGGCCTACCGGTAAATTCGATATACAGTACATCGCGTGCTGTTGTTCGGGTTGTTGTTAGGCTTGCGGCCGCACTCGAGAGATCTAG-AGCAT-CACGGTCGAACTCCCG-TACGAGGTGCCCGCA
>H099_len1968-1988_reads855_MixB__seq66
GGGCTACGCGAGGGGGCCGCGCTGCGAAGCAGCGTGGCGGTTCACGTGCGTTACCGAAACGCACGAAGGTCGCGCCTCTCCGCGAGGCGTCACC-TGGGAGAGCGCGAAAGCGCTAGCCCGTGCTCCAGCTCTAGAAGGTCTCGAGATCTCCTCTAGAGATAATTTTGTTTAACTCTAAGAAGGAGATATGCACATGCCTAAGACAGCATCTTCGCGTAACTCTCTCAGCGCACAATTGCGCCGAGCCGCGAACACAAGAA-TTGAGGCTGAAGGTAACCTCGCACTTTCCATTGCCAACGATTTACTGTTGGCCTATGGTCAGTCGCCATTTAACTCTGAGGCTGAGTGTATTTCATTCAGCCCGAGATTCGACGGGACCCCGGATGACTTTAGGATAAATTATCTTAAAGCCGAGATCATGTCGAAGTATGACGACTTCAGCCTAGGTATTGATACCGAAGCTGTTGCCTGGGAGAAGTTCCTGGCAGCAGAGGCTGAATGTGCTTTAACGAACGCTCGTCTCTATAGGCCTGACTACAGTGAGGATTTCAATTTCTCACTGGGCGAGTCATGTATACACATGGCTCGTAGAAAAATAGCCAAGCTAATAGGAGATGTTCCGTCCGTTGAGGATATGTTGCGTCACTGCCGATTTTCTGGCGGTGCTACAACAACGAATAACCGTTCGTACAGTCATCCGTCCTTCAAGTTTGCGCTTCCGCAAGCGTGTACGCCTCGGGCTTTGAAGTATGTTTTAGCTCTCAGAGCTTCTACACATTTCGATATCAGAATTTCTGATATTAGCCCTTTTAATGAAGCAGTTACCGTACCTAAGAACAGTAAGACAGATCGTTGTATTGCTATCGAACCTGGTTGGAATATGTTTTTCCAACTGGGTATCGGTGGCATTCTACGCGATCGGTTGCGTTGCTGGGGTATCGATCTGAATGATCAGACGATAAATCAGCGCCGCGCTCACGAAGGCTCCGTTACTAATAACTTAGCAACGGTTGATCTCTCAGCGGCAAGCGATTCTATGTCTCTTGCCCTCTGTGAGCTCTTATTGCCCCGAGGCTGGTTTGAGGTTCTTATGGACCTCAGATCACCTAAAGGGCGATTGCCTGACGGTAGTGTTGTTACCTACGAGAAGATTTCTTCTATGGGTAACGGTTACACATTCGAGCTCGAGTCGCTTATTTTTGCTTCTCTCGCTCGTTCCGTTTGTGAGATACTGGACTTAGACCCGTCTGAGGTCACTGTTTACGGAGACGATATTATTTTACCGTCCCGTGCAGTCCCTGCCCTCCGGGAAGTTTTTAAGTATGTTGGTTTTACGACCAATACTAAAAAGACTTTTTCCGAGGGGCCGTTCAGAGAGTCGTGCGGCAAGCACTACTATTCTGGCGTAGATGTTACTCCCTTTTACATACGTCACCGTATAGTGAGTCCTGCCGATTTAATACTGGTTTTGAATAACCTATATCGGTGGGCCACTATTGACGGCGTATGGGATCCTAGGGCCCATTCTGTGTACCGCAAGTATCGTAAGTTGCTGCCTAAACAGCTGCGACGTAATACTATACCTGACGGTTACGGTGATGGTGCCCTCGTCGGATCGGTCCTAATCAATCCTTTCGCGAAAAACCGCGGGTGGATCCGGTACGTACCGGTGATTACGGACCATACAAGGGACCAAGAGCGCGCTGAGTTGGGGTCGTATCTCTACGACCTCTTCTCGCGTTGTCTCTCGGAAAGTAACGATGGGTTGCCTCTTAGGGGTCCATCGGGTTGCGATTTTGCTGATCTATTTGCCATCGATCAGCTTATCTGTAGGAGTGATCCTACGAAGATAAGCAGGCCTACCGGTAAATTCGATATACAGTACATCGCGTGCTGTTGTTCGGGTTGTTGTTAGGCTTGCGGCCGCACTCGAGAGATCTAG-AGCAT-CACGGTCGAACTCCCG-TACGAGGTGCCCGCA
>H099_len1968-1988_reads855_MixB__seq67
GGGCTACGCGAGGGGGCCGCGCTGCGAAGCAGCGTGGCGGTTCACGTGCGTTACCGAAACGCACGAAGGTCGCGCCTCTCCGCGAGGCGTCACC-TGGGAGAGCGCGAAAGCGCTAGCCCGTGCTCTAGCTCTAGAAGGTCTCGAGATCTCCTCTAGAGATAATTTTGTTTAACTCTAAGAAGGAGATATGCACATGCCTAAGACAGCATCTTCGCGTAACTCTCTCAGCGCACAATTGCGCCGAGCCGCGAACACAAGAA-TTGAGGCTGAAGGTAACCTCGCACTTTCCATTGCCAACGATTTACTGTTGGCCTATGGTCAGTCGCCATTTAACTCTGAGGCTGAGTGTATTTCATTCAGCCCGAGATTCGACGGGACCCCGGATGACTTTAGGATAAATTATCTTAAAGCCGAGATCATGTCGAAGTATGACGACTTCAGCCTAGGTATTGATACCGAAGCTGTTGCCTGGGAGAAGTTCCTGGCAGCAGAGGCTGAATGTGCTTTAACGAACGCTCGTCTCTATAGACCTGACTACAGTGAGGATTTCAATTTCTCACTGGGCGAGTCATGTATACACATGGCTCGTAGAAAAATAGCCAAGCTAATAGGAGATGTTCCGTCCGTTGAGGATATGTTGCGTCACTGCCGATTTTCTGGCGGTGCTACAACAACGAATAACCGTTCGTACAGTCATCCGTCCTTCAAGTTTGCGCTTCCGCAAGCGTGTACGCCTCGGGCTTTGAAGTATGTTTTAGCTCTCAGAGCTTCTACACATTTCGATATCAGAATTTCTGATATTAGCCCTTTTAATGAAGCAGTTACCGTACCTAAGAACAGTAAGACAGATCGTTGTATTGCTATCGAACCTGGTTGGAATATGTTTTTCCAACTGGGTATCGGTGGCATTCTACGCGATCGGTTGCGTTGCTGGGGTATCGATCTGAATGATCAGACGATAAATCAGCGCCGCGCTCACGAAGGCTCCGTTACTAATAACTTAGCAACGGTTGATCTCTCAGCGGCAAGCGATTCTATGTCTCTTGCCCTCTGTGAGCTCTTATTGCCCCGAGGCTGGTTTGAGGTTCTTATGGACCTCAGATCACCTAAGGGGCGATTGCCTGACGGTAGTGTTGTTACCTACGAGAAGATTTCTTCTATGGGTAACGGTTACACATTCGAGCTCGAGTCGCTTATTTTTGCTTCTCTCGCTCGTTCCGTTTGTGAGATACTGGACTTAGACCCGTCTGAGGTCACTGTTTACGGAGACGATATTATTTTACCGTCCCGTGCAGTCCCTGCCCTCCGGGAAGTTTTTAAGTATGTTGGTTTTACGACCAATACTAAAAAGACTTTTTCCGAGGGGCCGTTCAGAGAGTCGTGCGGCAAGCACTACTATTCTGGCGTAGATGTTACTCCCTTTTACATACGTCACCGTATAGTGAGTCCTGCCGATTTAATACTGGTTTTGAATAACCTATATCGGTGGGCCACTATTGACGGCGTATGGGATCCTAGGGCCCATTCTGTGTACCGCAAGTATCGTAAGTTGCTGCCTAAACAGCTGCGACGTAATACTATACCTGACGGTTACGGTGATGGTGCCCTCGTCGGATCGGTCCTAATCAATCCTTTCGCGAAAAACCGCGGGTGGATCCGGTACGTACCGGTGATTACGGACCATACAAGGGACCAAGAGCGCGCTGAGTTGGGGTCGTATCTCTACGACCTCTTCTCGCGTTGTCTCTCGGAAAGTAACGATGGGTTGCCTCTTAGGGGTCCATCGGGTTGCGATTTTGCTGATCTATTTGCCATCGATCAGCTTATCTGTAGGAGTGATCCTACGAAGATAAGCAGGCCTACCGGTAAATTCGATATACAGTACATCGCGTGCTGTTGTTCGGGTTGTTGTTAGGCTTGCGGCCGCACTCGAGAGATCTAG-AGCAT-CACGGTCGAACTCCCG-TACGAGGTGCCCGCA
>H099_len1968-1988_reads855_MixB__seq68
GGGCTACGCGAGGGGGCCGCGCTGCGAAGCAGCGTGGCGGTTCACGTGCGTTACCGAAACGCACGAAGGTCGCGCCTCTCCGCGAGGCGTCACC-TGGGAGAGCGCGAAAGCGCTAGCCCGTGCTCCAGCTCTAGAAGGTCTCGAGATCTCCTCTAGAGATAATTTTGTTTAACTCTAAGAAGGAGATATGCACATGCCTAAGACAGCATCTTCGCGTAACTCTCTCAGCGCACAATTGCGCCGAGCCGCGAACACAAGAA-TTGAGGCTGAAGGTAACCTCGCACTTTCCATTGCCAACGATTTACTGTTGGCCTATGGTCAGTCGCCATTTAACTCTGAGGCTGAGTGTATTTCATTCAGCCCGAGATTCGACGGGACCCCGGATGACTTTAGGATAAATTATCTTAAAGCCGAGATCATGTCGAAGTATGACGACTTCAGCCTAGGTATTGATACCGAAGCTGTTGCCTGGGAGAAGTTCCTGGCAGCAGAGGCTGAATGTGCTTTAACGAACGCTCGTCTCTATAGGCCTGACTACAGTGAGGATTTCAATTTCTCACTGGGCGAGTCATGTATACACATGGCTCGTGGAAAAATAGCCAAGCTAATAGGAGATGTTCCGTCCGTTGAGGATATGTTGCGTCACTGCCGATTTTCTGGCGGTGCTACAACAACGAATAACCGTTCGTACAGTCATCCGTCCTTCAAGTTTGCGCTTCCGCAAGCGTGTACGCCTCGGGCTTTGAAGTATGTTTTAGCTCTCAGAGCTTCTACACATTTCGATATCAGAATTTCTGATATTAGCCCTTTTAATGAAGCAGTTACCGTACCTAAGAACAGTAAGACAGATCGTTGTATTGCTATCGAACCTGGTTGGAATATGTTTTTCCAACTGGGTATCGGTGGCATTCTACGCGATCGGTTGCGTTGCTGGGGTATCGATCTGAATGATCAGACGATAAATCAGCGCCGCGCTCACGAAGGCTCCGTTACTAATAACTTAGCAACGGTTGATCTCTCAGCGGCAAGCGATTCTATGTCTCTTGCCCTCTGTGAGCTCTTATTGCCCCGAGGCTGGTTTGAGGTTCTTATGGACCTCAGATCACCTAAGGGGCGATTGCCTGACGGTAGTGTTGTTACCTACGAGAAGATTTCTTCTATGGGTAACGGTTACACATTCGAGCTCGAGTCGCTTATTTTTGCTTCTCTCGCTCGTTCCGTTTGTGAGATACTGGACTTAGACCCGTCTGAGGTCACTGTTTACGGAGACGATATTATTTTACCGTCCCGTGCAGTCCCTGCCCTCCGGGAAGTTTTTAAGTATGTTGGTTTTACGACCAATACTAAAAAGACTTTTTCCGAGGGGCCGTTCAGAGAGTCGTGCGGCAAGCACTACTATTCTGGCGTAGATGTTACTCCCTTTTACATACGTCACCGTATAGTGAGTCCTGCCGATTTAATACTGGTTTTGAATAACCTATATCGGTGGGCCACTATTGACGGCGTATGGGATCCTAGGGCCCATTCTGTGTGCCGCAAGTATCGTAAGTTGCTGCCTAAACAGCTGCGACGTAATACTATACCTGACGGTTACGGTGATGGTGCCCTCGTCGGATCGGTCCTAATCAATCCTTTCGCGAAAAACCGCGGGTGGATCCGGTACGTACCGGTGATTACGGACCATACAAGGGACCAAGAGCGCGCTGAGTTGGGGTCGTATCTCTACGACCTCTTCTCGCGTTGTCTCTCGGAAAGTAACGATGGGTTGCCTCTTAGGGGTCCATCGGGTTGCGATTTTGCTGATCTATTTGCCATCGATCAGCTTATCTGTAGGAGTGATCCTACGAAGATAAGCAGGCCTACCGGTAAATTCGATACACAGTACATCGCGTGCTGTTGTTCGGGTTGTTGTTAGGCTTGCGGCCGCACTCGAGAGATCTAG-AGCAT-CACGGTCGAACTCCCG-TACGAGGTGCCCGCA
>H099_len1968-1988_reads855_MixB__seq69
GGGCTACGCGAGGGGGCCGCGCTGCGAAGCAGCGTGGCGGTTCACGTGCGTTACCGAAACGCACGAAGGTCGCGCCTCTCCGCGAGGCGTCACC-TGGGAGAGCGCGAAAGCGCTAGCCCGTGCTCCTGCTCTAGAAGGTCTCGAGATCTCCTCTAGAGATAATTTTGTTTAACTCTAAGAAGGAGATATGCACATGCCTAAGACAGCATCTTCGCGTAACTCTCTCAGCGCACAATTGCGCCGAGCCGCGAACACAAGAA-TTGAGGCTGAAGGTAACCTCGCACTTTCCATTGCCAACGATTTACTGTTGGCCTATGGTCAGTCGCCATTTAACTCTGAGGCTGAGTGTATTTCATTCAGCCCGAGATTCGACGGGACCCCGGATGACTTTAGGATAAATTATCTTAAAGCCGAGATCATGTCGAAGTATGACGACTTCAGCCTAGGTATTGATACCGAAGCTGTTGCCTGGGAGAAGTTCCTGGCAGCAGAGGCTGAATGTGCTTTAACGAACGCTCGTCTCTATAGGCCTGACTACAGTGAGGATTTCAATTTCTCACTGGGCGAGTCATGTATACACATGGCTCGTGGAAAAATAGCCAAGCTAATAGGAGATGTTCCGTCCGTTGAGGATATGTTGCGTCACTGCCGATTTTCTGGCGGTGCTACAACAACGAATAACCGTTCGTACAGTCATCCGTCCTTCAAGTTTGCGCTTCCGCAAGCGTGTACGCCTCGGGCTTTGAAGTATGTTTTAGCTCTCAGAGCTTCTACACATTTCGATATCAGAATTTCTGATATTAGCCCTTTTAATGAAGCAGTTACCGTACCTAAGAACAGTAAGACAGATCGTTGTATTGCTATCGAACCTGGTTGGAATATGTTTTTCCAACTGGGTATCGGTGGCATTCTACGCGATCGGTTGCGTTGCTGGGGTATCGATCTGAATGATCAGACGATAAATCAGCGCCGCGCTCACGAAGGCTCCGTTACTAATAACTTAGCAACGGTTGATCTCTCAGCGGCAAGCGATTCTATGTCTCTTGCCCTCTGTGAGCTCTTATTGCCCCGAGGCTGGTTTGAGGTTCTTATGGACCTCAGATCACCTAAGGGGCGATTGCCTGACGGTAGTGTTGTTACCTACGAGAAGATTTCTTCTATGGGTAACGGTTACACATTCGAGCTCGAGTCGCTTATTTTTGCTTCTCTCGCTCGTTCCGTTTGTGAGATACTGGACTTAGACCCGTCTGAGGTCACTGTTTACGGAGACGATATTATTTTACCGTCCCGTGCAGTCCCTGCCCTCCGGGAAGTTTTTAAGTATGTTGGTTTTACGACCAATACTAAAAAGACTTTTTCCGAGGGGCCGTTCAGAGAGTCGTGCGGCAAGCACTACTATTCTGGCGTAGATGTTACTCCCTTTTACATACGTCACCGTATAGTGAGTCCTGCCGATTTAATACTGGTTTTGAATAACCTATATCGGTGGGCCACTATTGACGGCGTATGGGATCCTAGGGCCCATTCTGTGTACCGCAAGTATCGTAAGTTGCTGCCTAAACAGCTGCGACGTAATACTATACCTGACGGTTACGGTGATGGTGCCCTCGTCGGATCGGTCCTAATCAATCCTTTCGCGAAAAACCGCGGGTGGATCCGGTACGTACCGGTGATTACGGACCATACAAGGGACCAAGAGCGCGCTGAGTTGGGGTCGTATCTCTACGACCTCTTCTCGCGTTGTCTCTCGGAAAGTAACGATGGGTTGCCTCTTAGGGGTCCATCGGGTTGCGATTTTGCTGATCTATTTGCCATCGATCAGCTTATCTGTAGGAGTGATCCTACGAAGATAAGCAGGCCTACCGGTAAATTCGATATACAGTACATCGCGTGCTGTTGTTCGGGTTGTTGTTAGGCTTGCGGCCGCACTCGAGAGATCTAG-AGCAT-CACGGTCGAACTCCCG-TACGAGGTGCCCGCA
>H099_len1968-1988_reads855_MixB__seq70
GGGCTACGCGAGGGGGCCGCGCTGCGAAGCAGCGTGGCGGTTCACGTGCGTTACCGAAACGCACGAAGGTCGCGCCTCTCCGCGAGGCGTCACC-TGGGAGAGCGCGAAAGCGCTAGCCCGTGCTCTAGCTCTAGAAGGTCTCGAGATCTCCTCTAGAGATAATTTTGTTTAACTCTAAGAAGGAGATATGCACATGCCTAAGACAGCATCTTCGCGTAACTCTCTCAGCGCACAATTGCGCCGAGCCGCGAACACAAGAA-TTGAGGCTGAAGGTAACCTCGCACTTTCCATTGCCAACGATTTACTGTTGGCCTATGGTCAGTCGCCATTTAACTCTGAGGCTGAGTGTATTTCATTCAGCCCGAGATTCGACGGGACCCCGGATGACTTTAGGATAAATTATCTTAAAGCCGAGATCATGTCGAAGTATGACGACTTCAGCCTAGGTATTGATACCGAAGCTGTTGCCTGGGAGAAGTTCCTGGCAGCAGAGGCTGAATGTGCTTTAACGAACGCTCGTCTCTATAGGCCTGACTACAGTGAGGATTTCAATTTCTCACTGGGCGAGTCATGTATACACATGGCTCGTGGAAAAATAGCCAAGCTAATAGGAGATGTTCCGTCCGTTGAGGATATGTTGCGTCACTGCCGATTTTCTGGCGGTGCTACAACAACGAATAACCGTTCGTACAGTCATCCGTCCTTCAAGTTTGCGCTTCCGCAAGCGTGTACGCCTCGGGCTTTGAAGTATGTTTTAGCTCTCAGAGCTTCTACACATTTCGATATCAGAATTTCTGATATTAGCCCTTTTAATGAAGCAGTTACCGTACCTAAGAACAGTAAGACAGATCGTTGTATTGCTATCGAACCTGGTTGGAATATGTTTTTCCAACTGGGTATCGGTGGCATTCTACGCGATCGGTTGCGTTGCTGGGGTATCGATCTGAATGATCAGACGATAAATCAGCGCCGCGCTCACGAAGGCTCCGTTACTAATAACTTAGCAACAGTTGATCTCTCAGCGGCAAGCGATTCTATGTCTCTTGCCCTCTGTGAGCTCTTATTGCCCCGAGGCTGGTTTGAGGTTCTTATGGACCTCAGATCACCTAAGGGGCGATTGCCTGACGGTAGTGTTGTTACCTACGAGAAGATTTCTTCTATGGGTAACGGTTACACATTCGAGCTCGAGTCGCTTATTTTTGCTTCTCTCGCTCGTTCCGTTTGTGAGATACTGGACTTAGACCCGTCTGAGGTCACTGTTTACGGAGACGATATTATTTTACCGTCCCGTGCAGTCCCTGCCCTCCGGGAAGTTTTTAAGTATGTTGGTTTTACGACCAATACTAAAAAGACTTTTTCCGAGGGGCCGTTCAGAGAGTCGTGCGGCAAGCACTACTATTCTGGCGTAGATGTTACTCCCTTTTACATACGTCACCGTATAGTGAGTCCTGCCGATTTAATACTGGTTTTGAATAACCTATATCGGTGGGCCACTATTGACGGCGTATGGGATCCTAGGGCCCATTCTGTGTACCGCAAGTATCGTAAGTTGCTGCCTAAACAGCTGCGACGTAATACTATACCTGACGGTTACGGTGATGGTGCCCTCGTCGGATCGGTCCTAATCAATCCTTTCGCGAAAAACCGCGGGTGGATCCGGTACGTACCGGTGATTACGGACCATACGAGGGACCAAGAGCGCGCTGAGTTGGGGTCGTATCTCTACGACCTCTTCTCGCGTTGTCTCTCGGAAAGTAACGATGGGTTGCCTCTTAGGGGTCCATCGGGTTGCGATTTTGCTGATCTATTTGCCATCGATCAGCTTATCTGTAGGAGTGATCCTACGAAGATAAGCAGGCCTACCGGTAAATTCGATATACAGTACATCGCGTGCTGTTGTTCGGGTTGTTGTTAGGCTTGCGGCCGCACTCGAGAGATCTAG-AGCAT-CACGGTCGAACTCCCG-TACGAGGTGCCCGCA
>H099_len1968-1988_reads855_MixB__seq71
GGGCTACGCGAGGGGGCCGCGCTGCGAAGCAGCGTGGCGGTTCACGTGCGTTACCGAAACGCACGAAGGTCGCGCCTCTCCGCGAGGCGTCACC-TGGGAGAGCGCGAAAGCGCTAGCCCGTGCTCTAGCTCTAGAAGGTCTCGAGATCTCCTCTAGAGATAATTTTGTTTAACTCTAAGAAGGAGATATGCACATGCCTAAGACAGCATCTTCGCGTAACTCTCTCAGCGCACAATTGCGCCGAGCCGCGAACACAAGAA-TTGAGGCTGAAGGTAACCTCGCACTTTCCATTGCCAACGATTTACTGTTGGCCTATGGTCAGTCGCCATTTAACTCTGAGGCTGAGTGTATTTCATTCAGCCCGAGATTCGACGGGACCCCGGATGACTTTAGGATAAATTATCTTAAAGCCGAGATCATGTCGAAGTATGACGACTTCAGCCTAGGTATTGATACCGAAGCTGTTGCCTGGGAGAAGTTCCTGGCAGCAGAGGCTGAATGTGCTTTAACGAACGCTCGTCTCTATAGGCCTGACTACAGTGAGGATTTCAATTTCTCACTGGGCGAGTCATGTATACACATGGCTCGTAGAAAAATAGCCAAGCTAATAGGAGATGTTCCGTCCGTTGAGGATATGTTGCGTCACTGCCGATTTTCCGGCGGTGCTACAACAACGAATAACCGTTCGTACAGTCATCCGTCCTTCAAGTTTGCGCTTCCGCAAGCGTGTACGCCTCGGGCTTTGAAGTATGTTTTAGCTCTCAGAGCTTCTACACATTTCGATATCAGAATTTCTGATATTAGCCCTTTTAATGAAGCAGTTACCGTACCTAAGAACAGTAAGACAGATCGTTGTATTGCTATCGAACCTGGTTGGAATATGTTTTTCCAACTGGGTATCGGTGGCATTCTACGCGATCGGTTGCGTTGCTGGGGTATCGATCTGAATGATCAGACGATAAATCAGCGCCGCGCTCACGAAGGCTCCGTTACTAATAACTTAGCAACGGTTGATCTCTCAGCGGCAAGCGATTCTATGTCTCTTGCCCTCTGTGAGCTCTTATTGCCCCGAGGCTGGTTTGAGGTTCTTATGGACCTCAGATCACCTAAGGGGCGATTGCCTGACGGTAGTGTTGTTACCTACGAGAAGATTTCTTCTATGGGTAACGGTTACACATTCGAGCTCGAGTCGCTTATTTTTGCTTCTCTCGCTCGTTCCGTTTGTGAGATACTGGACTTAGACCCGTCTGAGGTCACTGTTTACGGAGACGATATTATTTTACCGTCCCGTGCAGTCCCTGCCCTCCGGGAAGTTTTTAAGTATGTTGGTTTTACGACCAATACTAAAAAGACTTTTTCCGAGGGGCCGTTCAGAGAGTCGTGCGGCAAGCACTACTATTCTGGCGTAGATGTTACTCCCTTTTACATACGTCACCGTATAGTGAGTCCTGCCGATTTAATACTGGTTTTGAATAACCTATATCGGTGGGCCACTATTGACGGCGTATGGGATCCTAGGGCCCATTCTGTGTACCGCAAGTATCGTAAGTTGCTGCCTAAACAGCTGCGACGTAATACTATACCTGACGGTTACGGTGATGGTGCCCTCGTCGGATCGGTCCTAATCAATCCTTTCGCGAAAAACCGCGGGTGGATCCGGTACGTACCGGTGATTACGGACCATACAAGGGACCAAGAGCGCGCTGAGTTGGGGTCGTATCTCTACGACCTCTTCTCGCGTTGTCTCTCGGAAAGTAACGATGGGTTGCCTCTTAGGGGTCCATCGGGTTGCGATTTTGCTGATCTATTTGCCATCGATCAGCTTATCTGTAGGAGTGATCCTACGAAGATAAGCAGGCCTACCGGTGAATTCGATATACAGTACATCGCGTGCTGTTGTTCGGGTTGTTGTTAGGCTTGCGGCCGCACTCGAGAGATCTAG-AGCAT-CACGGTCGAACTCCCG-TACGAGGTGCCCGCA
>H099_len1968-1988_reads855_MixB__seq72
GGGCTACGCGAGGGGGCCGCGCTGCGAAGCAGCGTGGCGGTTCACGTGCGTTACCGAAACGCACGAAGGTCGCGCCTCTCCGCGAGGCGTCACC-TGGGAGAGCGCGAAAGCGCTAGCCCGTGCTCCAGCTCTAGAAGGTCTCGAGATCTCCTCTAGAGATAATTTTGTTTAACTCTAAGAAGGAGATATGCACATGCCTAAGACAGCATCTTCGCGTAACTCTCTCAGCGCACAATTGCGCCGAGCCGCGAACACAAGAA-TTGAGGCTGAAGGTAACCTCGCACTTTCCATTGCCAACGATTTACTGTTGGCCTATGGTCAGTCGCCATTTAACTCTGAGGCTGAGTGTATTTCATTCAGCCCGAGATTCGACGGGACCCCGGATGACTTTAGGATAAATTATCTTAAAGCCGAGATCATGTCGAAGTATGACGACTTCAGCCTAGGTATTGATACCGAAGCTGTTGCCTGGGAGAAGTTCCTGGCAGCAGAGGCTGAATGTGCTTTAACGAACGCTCGTCTCTATAGGCCTGACTACAGTGAGGATTTCAGTTTCTCACTGGGCGAGTCATGTATACACATGGCTCGTAGAAAAATAGCCAAGCTAATAGGAGATGTTCCGTCCGTTGAGGATATGTTGCGTCACTGCCGATTTTCTGGCGGTGCTACAACAACGAATAACCGTTCGTACAGTCATCCGTCCTTCAAGTTTGCGCTTCCGCAAGCGTGTACGCCTCGGGCTTTGAAGTATGTTTTAGCTCTCAGAGCTTCTACACATTTCGATATCAGAATTTCTGATATTAGCCCTTTTAATGAAGCAGTTACCGTACCTAAGAACAGTAAGACAGATCGTTGTATTGCTATCGAACCTGGTTGGAATATGTTTTTCCAACTGGGTATCGGTGGCATTCTACGCGATCGGTTGCGTTGCTGGGGTATCGATCTGAATGATCAGACGATAAATCAGCGCCGCGCTCACGAAGGCTCCGTTACTAATAACTTAGCAACGGTTGATCTCTCAGCGGCAAGCGATTCTATGTCTCTTGCCCTCTGTGAGCTCTTATTGCCCCGAGGCTGGTTTGAGGTTCTTATGGACCTCAGATCACCTAAGGGGCGATTGCCTGACGGTAGTGTTGTTACCTACGAGAAGATTTCTTCTATGGGTAACGGTTACACATTCGAGCTCGAGTCGCTTATTTTTGCTTCTCTCGCTCGTTCCGTTTGTGAGATACTGGACTTAGACCCGTCTGAGGTCACTGTTTACGGAGACGATATTATTTTACCGTCCCGTGCAGTCCCTGCCCTCCGGGAAGTTTTTAAGTATGTTGGTTTTACGACCAATACTAAAAAGACTTTTTCCGAGGGGCCGTTCAGAGAGTCGTGCGGCAAGCACTACTATTCTGGCGTAGATGTTACTCCCTTTTACATACGTCACCGTATAGTGAGTCCTGCCGATTTAATACTGGTTTTGAATAACCTATATCGGTGGGCCACTATTGACGGCGTATGGGATCCTAGGGCCCATTCTGTGTACCGCAAGTATCGTAAGTTGCTGCCTAAACAGCTGCGACGTAATACTATACCTGACGGTTACGGTGATGGTGCCCTCGTCGGATCGGTCCTAATCAATCCTTTCGCGAAAAACCGCGGGTGGATCCGGTACGTACCGGTGATTACGGACCATACAAGGGACCAAGAGCGCGCTGAGTTGGGGTCGTATCTCTACGACCTCTTCTCGCGTTGTCTCTCGGAAAGTAACGATGGGTTGCCTCTTAGGGGTCCATCGGGTTGCGATTTTGCTGATCTATTTGCCATCGATCAGCTTATCTGTAGGAGTGATCCTACGAAGATAAGCAGGCCTACCGGTAAATTCGATATACAGTACATCGCGTGCTGTTGTTCGGGTTGCTGTTAGGCTTGCGGCCGCACTCGAGAGATCTAG-AGCAT-CACGGTCGAACTCCCG-TACGAGATGCCCGCA
>H099_len1968-1988_reads855_MixB__seq73
GGGCTACGCGAGGGGGCCGCGCTGCGAAGCAGCGTGGCGGTTCACGTGCGTTACCGAAACGCACGAAGGTCGCGCCTCTCCGCGAGGCGTCACC-TGGGAGAGCGCGAAAGCGCTAGCCCGTGCTCCAGCTCTAGAAGGTCTCGAGATCTCCTCTAGAGATAATTTTGTTTAACTCTAAGAAGGAGATATGCACATGCCTAAGACAGCATCTTCGCGTAACTCTCTCAGCGCACAATTGCGCCGAGCCGCGAACACAAGAA-TTGAGGCTGAAGGTAACCTCGCACTTTCCATTGCCAACGATTTACTGTTGGCCTATGGTCAGTCGCCATTTAACTCTGAGGCTGAGTGTATTTCATTCAGCCCGAGATTCGACGGGACCCCGGATGACTTTAGGATAAATTATCTTAAAGCCGAGATCATGTCGAAGTATGACGACTTCAGCCTAGGTATTGATACCGAAGCTGTTGCCTGGGAGAAGTTCCTGGCAGCAGAGGCTGAATGTGCTTTAACGAACGCTCGTCTCTATAGGCCTGACTACAGTGAGGATTTCAATTTCTCACTGGGCGAGTCATGTATACACATGGCTCGTAGAAAAATAGCCAAGCTAATAGGAGATGTTCCGTCCGTTGAGGATATGTTGCGTCACTGCCGATTTTCTGGCGGTGCTATAACAACGAATAACCGTTCGTACAGTCATCCGTCCTTCAAGTTTGCGCTTCCGCAAGCGTGTACGCCTCGGGCTTTGAAGTATGTTTTAGCTCTCAGAGCTTCTACACATTTCGATATCAGAATTTCTGATATTAGCCCTTTTAATGAAGCAGTTACCGTACCTAAGAACGGTAAGACAGATCGTTGTATTGCTATCGAACCTGGTTGGAATATGTTTTTCCAACTGGGTATCGGTGGCATTCTACGCGATCGGTTGCGTTGCTGGGGTATCGATCTGAATGATCAGACGATAAATCAGCGCCGCGCTCACGAAGGCTCCGTTACTAATAACTTAGCAACGGTTGATCTCTCAGCGGCAAGCGATTCTATGTCTCTTGCCCTCTGTGAGCTCTTATTGCCCCGAGGCTGGTTTGAGGTTCTTATGGACCTCAGATCACCTAAGGGGCGATTGCCTGACGGTAGTGTTGTTACCTACGAGAAGATTTCTTCTATGGGTAACGGTTACACATTCGAGCTCGAGTCGCTTATTTTTGCTTCTCTCGCTCGTTCCGTTTGTGAGATACTGGACTTAGACCCGTCTGAGGTCACTGTTTACGGAGACGATATTATTTTACCGTCCCGTGCAGTCCCTGCCCTCCGGGAAGTTTTTAAGTATGTTGGTTTTACGACCAATACTAAAAAGACTTTTTCCGAGGGGCCGTTCAGAGAGTCGTGCGGCAAGCACTACTATTCTGGCGTAGATGTTACTCCCTTTTACATACGTCACCGTATAGTGAGTCCTGCCGATTTAATACTGGTTTTGAATAACCTATATCGGTGGGCCACTATTGACGGTGTATGGGATCCTAGGGCCCATTCTGTGTACCGCAAGTATCGTAAGTTGCTGCCTAAACAGCTGCGACGTAATACTATACCTGACGGTTACGGTGATGGTGCCCTCGTCGGATCGGTCCTAATCAATCCTTTCGCGAAAAACCGCGGGTGGATCCGGTACGTACCGGTGATTACGGACCATACAAGGGACCAAGAGCGCGCTGAGTTGGGGTCGTATCTCTACGACCTCTTCTCGCGTTGTCTCTCGGAAAGTAACGATGGGTTGCCTCTTAGGGGTCCATCGGGTTGCGATTTTGCTGATCTATTTGCCATCGATCAGCTTATCTGTAGGAGTGATCCTACGAAGATAAGCAGGCCTACCGGTAAATTCGATATACAGTACATCGCGTGCTGTTGTTCGGGTTGTTGTTAGGCTTGCGGCCGCACTCGAGAGATCTAG-AGCAT-CACGGTCGAACTCCCG-TACGAGGTGCCCGCA
>H099_len1968-1988_reads855_MixB__seq74
GGGCTACGCGAGGGGGCCGCGCTGCGAAGCAGCGTGGCGGTTCACGTGCGTTACCGAAACGCACGAAGGTCGCGCCTCTCCGCGAGGCGTCACC-TGGGAGAGCGCGAAAGCGCTAGCCCGTGCTCCAGCTCTAGAAGGTCTCGAGATCTCCTCTAGAGATAATTTTGTTTAACTCTAAGAAGGAGATATGCACATGCCTAAGACAGCATCTTCGCGTAACTCTCTCAGCGCACAATTGCGCCGAGCCGCGAACACAAGAA-TTGAGGCTGAAGGTAACCTCGCACTTTCCATTGCCAACGATTTACTGTTGGCCTATGGTCAGTCGCCATTTAACTCTGAGGCTGAGTGTATTTCATTCAGCCCGAGATTCGACGGGACCCCGGATGACTTTAGGATAAATTATCTTAAAGCCGAGATCATGTCGAAGTATGACGACTTCAGCCTAGGTATTGATACCGAAGCTGTTGCCTGGGAGAAGTTCCTGGCAGCAGAGGCTGAATGTGCTTTAACGAACGCTCGTCTCTATAGGCCTGACTACAGTGAGGATTTCAATTTCTCACTGGGCGAGTCATGTATACACATGGCTCGTAGAAAAATAGCCAAGCTAATAGGAGATGTTCCGTCCGTTGAGGATATGTTGCGTCACTGCCGATTTTCTGGCGGTGCTACAACAACGAATAACCGTTCGTACAGTCATCCGTCCTTCAAGTTTGCGCTTCCGCAAGCGTGTACGCCTCGGGCTTTGAAGTATGTTTTAGCTCTCAGAGCTTCTACACATTTCGATATCAGAATTTCTGATATTAGCCCTTTTAATGAAGCAGTTACCGTACCTAAGAACAGTAAGACAGATCGTTGTATTGCTATCGAACCTGGTTGGAATATGTTTTTCCAACTGGGTATCGGTGGCATTCTACGCGATCGGTTGCGTTGCTGGGGTATCGATCTGAATGATCAGACGATAAATCAGCGCCGCGCTCACGAAGGCTCCGTTACTAATAACTTAGCAACGGTTGATCTCTCAGCGGCAAGCGATTCTATGTCTCTTGCCCTCTGTGAGCTCTTATTGCCCCGAGGCTGGTTTGAGGTTCTTATGGACCTCAGATCACCTAAGGGGCGATTGCCTGACGGTAGTGTTGTTACCTACGAGAAGATTTCTTCTATGGGTAACGGTTACACATTCGAGCTCGAGTCGCTTATTTTTGCTTCTCTCGCTCGTTCCGTTTGTGAGATACTGGACTTAGACCCGTCTGAGGTCACTGTTTACGGAGACGATATTATTTTACCGTCCCGTGCAGTCCCTGCCCTCCGGGAAGTTTTTAAGTATGTTGGTTTTACGACCAATACTAAAAAGACTTTTTCCGAGGGGCCGTTCAGAGAGTCGTGCGGCAAGCACTACTATTCTGGCGTAGATGTTACTCCCTTTTACATACGTCACCGTATAGTGAGTCCTGCCGATTTAATACTGGTTTTGAATAACCTATATCGGTGGGCCACTATTGACGGCGTATGGGATCCTAGGGCCCATTCTGTGTACCGCAAGTATCGTAAGTTGCTGCCTAAACAGCTGCGACGTAATACTATACCTGACGGTTACGGTGATGGTGCCCTCGTCGGATCGGTCCTAATCAATCCTTTCGCGAAAAACCGCGGGTGGATCCGGTACGTACCGGTGATTACGGACCATACAAGGGACCAAGAGCGCGCTGAGTTGGGGTCGTATCTCTACGACCTCTTCTCGCGTTGTCTCTCGGAAAGTAATGATGGGTTGCCTCTTAGGGGTCCATCGGGTTGCGATTTTGCTGATCTATTTGCCATCGATCAGCTTATCTGTAGGAGTGATCCTACGAAGATAAGCAGGCCTACCGGTAAATTCGATATACAGTACATCGCGTGCTGTTGTTCGGGTTGTTGTTAGGCTTGCGGCCGCACTCGAGAGATCTAG-AGCTT-CACGGTCGAACTCCCG-TACGAGGTGCCCGCA
>H099_len1968-1988_reads855_MixB__seq75
GGGCTACGCGAGGGGGCCGCGCTGCGAAGCAGCGTGGCGGTTCACGTGCGTTACCGAAACGCACGAAGGTCGCGCCTCTCCGCGAGGCGTCACC-TGGGAGAGCGCGAAAGCGCTAGCCCGTGCTCCAGCTCTAGAAGGTCTCGAGATCTCCTCTAGAGATAATTTTGTTTAACTCTAAGAAGGAGATATGCACATGCCTAAGACAGCATCTTCGCGTAACTCTCTCAGCGCACAATTGCGCCGAGCCGCGAACACAAGAA-TTGAGGCTGAAGGTAACCTCGCACTTTCCATTGCCAACGATTTACTGTTGGCCTATGGTCAGTCGCCATTTAACTCTGAGGCTGAGTGTATTTCATTCAGCCCGAGATTCGACGGGACCCCGGATGACTTTAGGATAAATTATCTTAAAGCCGAGATCATGTCGAAGTATGACGACTTCAGCCTAGGTATTGATACCGAAGCTGTTGCCTGGGAGAAGTTCCTGGCAGCAGAGGCTGAATGTGCTTTGACGAACGCTCGTCTCTATAGGCCTGACTACAGTGAGGATTTCAATTTCTCACTGGGCGAGTCATGTATACACATGGCTCGTGGAAAAATAGCCAAGCTAATAGGAGATGTTCCGTCCGTTGAGGATATGTTGCGTCACTGCCGATTTTCTGGCGGTGCTACAACAACGAATAACCGTTCGTACAGTCATCCGTCCTTCAAGTTTGCGCTTCCGCAAGCGTGTACGCCTCGGGCTTTGAAGTATGTTTTAGCTCTCAGAGCTTCTACACATTTCGATATCAGAATTTCTGATATTAGCCCTTTTAATGAAGCAGTTACCGTACCTAAGAACAGTAAGACAGATCGTTGTATTGCTATCGAACCTGGTTGGAATATGTTTTTCCAACTGGGTATCGGTGGCATTCTACGCGATCGGTTGCGTTGCTGGGGTATCGATCTGAATGATCAGACGATAAATCAGCGCCGCGCTCACGAAGGCTCCGTTACTAATAACTTAGCAACGGTTGATCTCTCAGCGGCAAGCGATTCTATGTCTCTTGCCCTCTGTGAGCTCTTATTGCCCCGAGGCTGGTTTGAGGTTCTTATGGACCTCAGATCACCTAAGGGGCGATTGCCTGACGGTAGTGTTGTTACCTACGAGAAGATTTCTTCTATGGGTAACGGTTACACATTCGAGCTCGAGTCGCTTATTTTTGCTTCTCTCGCTCGTTCCGTTTGTGAGATACTGGACTTAGACCCGTCTGAGGTCACTGTTTACGGAGACGATATTATTTTACCGTCCCGTGCAGTCCCTGCCCTCCGGGAAGTTTTTAAGTATGTTGGTTTTACGACCAATACTAAAAAGACTTTTTCCGAGGGGCCGTTCAGAGAGTCGTGCGGCAAGCACTACTATTCTGGCGTAGATGTTACTCCCTTTTACATACGTCACCGTATAGTGAGTCCTGCCGATTTAATACTGGTTTTGAATAACCTATATCGGTGGGCCACTATTGACGGCGTATGGGATCCTAGGGCCCATTCTGTGTACCGCAAGTATCGTAAGTTGCTGCCTAAACAGCTGCGACGTAATACTATACCTGACGGTTACGGTGATGGTGCCCTCGTCGGATCGGTCCTAATCAATCCTTTCGCGAAAAACCGCGGGTGGATCCGGTACGTACCGGTGATTACGGACCATACAAGGGACCAAGAGCGCGCTGAGTTGGGGTCGTATCTCTACGACCTCTTCTCGCGTTGTCTCTCGGATAGTAACGATGGGTTGCCTCTTAGGGGTCCATCGGGTTGCGATTTTGCTGATCTATTTGCCATCGATCAGCTTATCTGTAGGAGTGATCCTACGAAGATAAGCAGGCCTACCGGTAAATTCGATATACAGTACATCGCGTGCTGTTGTTCGGGTTGTTGTTAGGCTTGCGGCCGCACTCGAGAGATCTAG-AGCAT-CACGGTCGAACTCCCG-TACGAGGTGCCCGCA
>H099_len1968-1988_reads855_MixB__seq76
GGGCTACGCGAGGGGGCCGCGCTGCGAAGCAGCGTGGCGGTTCACGTGCGTTACCGAAACGCACGAAGGTCGCGCCTCTCCGCGAGGCGTCACC-TGGGAGAGCGCGAAAGCGCTAGCCCGTGCTCTAGCTCTAGAAGGTCTCGAGATCTCCTCTAGAGATAATTTTGTTTAACTCTAAGAAGGAGATATGCACATGCCTAAGACAGCATCTTCGCGTAACTCTCTCAGCGCACAATTGCGCCGAGCCGCGAACACAAGAA-TTGAGGCTGAAGGTAACCTCGCACTTTCCATTGCCAACGATTTACTGTTGGCCTATGGTCAGTCGCCATTTAACTCTGAGGCTGAGTGTATTTCATTCAGCCCGAGATTCGACGGGACCCCGGATGACTTTAGGATAAATTATCTTAAAGCCGAGATCATGTCGAAGTATGACGACTTCAGCCTAGGTATTGATACCGAAGCTGTTGCCTGGGAGAAGTTCCTGGCAGCAGAGGCTGAATGTGCTTTAACGAACGCTCGTCTCTATAGGCCTGACTACAGTGAGGATTTCAGTTTCTCACTGGGCGAGTCATGTATACACATGGCTCGTAGAAAAATAGCCAAGCTAATAGGAGATGTTCCGTCCGTTGAGGATATGTTGCGTCACTGCCGATTTTCTGGCGGTGCTACAACAACGAATAACCGTTCGTACAGTCATCCGTCCTTCAAGTTTGCGCTTCCGCAAGCGTGTACGCCTCGGGCTTTGAAGTATGTTTTAGCTCTCAGAGCTTCTACACATTTCGATATCAGAATTTCTGATATTAGCCCTTTTAATGAAGCAGTTACCGTACCTAAGAACAGTAAGACAGATCGTTGTATTGCTATCGAACCTGGTTGGAATATGTTTTTCCAACTGGGTATCGGTGGCATTCTACGCGATCGGTTGCGTTGCTGGGGTATCGATCTGAATGATCAGACGATAAATCAGCGCCGCGCTCACGAAGGCTCCGTTACTAATAACTTAGCAACGGTTGATCTCTCAGCGGCAAGCGATTCTATGTCTCTTGCCCTCTGTGAGCTCTTATTGCCCCGAGGCTGGTTTGAGGTTCTTATGGACCTCAGATCACCTAAGGGGCGATTGCCTGACGGTAGTGTTGTTACCTACGAGAAGATTTCTTCTATGGGTAACGGTTACACATTCGAGCTCGAGTCGCTTATTTTTGCTTCTCTCGCTCGTTCCGTTTGTGAGATACTGGACTTAGACCCGTCTGAAGTCACTGTTTACGGAGACGATATTATTTTACCGTCCCGTGCAGTCCCTGCCCTCCGGGAAGTTTTTAAGTATGTTGGTTTTACGACCAATACTAAAAAGACTTTTTCCGAGGGGCCGTTCAGAGAGTCGTGCGGCAAGCACTACTATTCTGGCGTAGATGTTACTCCCTTTTACATACGTCACCGTATAGTGAGTCCTGCCGATTTAATACTGGTTTTGAATAACCTATATCGGTGGGCCACTATCGACGGCGTATGGGATCCTAGGGCCCATTCTGTGTACCGCAAGTATCGTAAGTTGCTGCCTAAACAGCTGCGACGTAATACTATACCTGACGGTTACGGTGATGGTGCCCTCGTCGGATCGGTCCTAATCAATCCTTTCGCGAAAAACCGCGGGTGGATCCGGTACGTACCGGTGATTACGGACCATACAAGGGACCAAGAGCGCGCTGAGTTGGGGTCGTATCTCTACGACCTCTTCTCGCGTTGTCTCTCGGAAAGTAACGATGGGTTGCCTCTTAGGGGTCCATCGGGTTGCGATTTTGCTGATCTATTTGCCATCGATCAGCTTATCTGTAGGAGTGATCCTACGAAGATAAGCAGGCCTACCGGTAAATTCGATATACAGTACATCGCGTGCTGTTGTTCGGGTTGTTGTTAGGCTTGCGGCCGCACTCGAGAGATCTAG-AGCAT-CACGGTCGAACTCCCG-TACGAGGTGCCCGCA
>H099_len1968-1988_reads855_MixB__seq77
GGGCTACGCGAGGGGGCCGCGCTGCGAAGCAGCGTGGCGGTTCACGTGCGTTACCGAAACGCACGAAGGTCGCGCCTCTCCGCGAGGCGTCACC-TGGGAGAGCGCGAAAGCGCTAGCCCGTGCTCTAGCTCTAGAAGGTCTCGAGATCTCCTCTAGAGATAATTTTGTTTAACTCTAAGAAGGAGATATGCACATGCCTAAGACAGCATCTTCGCGTAACTCTCTCAGCGCACAATTGCGCCGAGCCGCGAACACAAGAA-TTGAGGCTGAAGGTAACCTCGCACTTTCCATTGCCAACGATTTACTGTTGGCCTATGGTCAGTCGCCATTTAACTCTGAGGCTGAGTGTATTTCATTCAGCCCGAGATTCGACGGGACCCCGGATGACTTTAGGATAAATTATCTTAAAGCCGAGATCATGTCGAAGTATGACGACTTCAGCCTAGGTATTGATACCGAAGCTGTTGCCTGGGAGAAGTTCCTGGCAGCAGAGGCTGAATGTGCTTTAACGAACGCTCGTCTCTATAGGCCTGACTACAGTGAGGATTTCAATTTCTCACTGGGCGAGTCATGTATACACATGGCTTGTAGAAAAATAGCCAAGCTAATAGGAGATGTTCCGTCCGTTGAGGATATGTTGCGTCACTGCCGATTTTCTGGCGGTGCTACAACAACGAATAACCGTTCGTACAGTCATCCGTCCTTCAAGTTTGCGCTTCCGCAAGCGTGTACGCCTCGGGCTTTGAAGTATGTTTTAGCTCTCAGAGCTTCTACACATTTCGATATCAGAATTTCTGATATTAGCCCTTTTAATGAAGCAGTTACCGTACCTAAGAACAGTAAGACAGATCGTTGTATTGCTATCGAACCTGGTTGGAATATGTTTTTCCAACTGGGTATCGGTGGCATTCTACGCGATCGGTTGCGTTGCTGGGGTATCGATCTGAATGATCAGACGATAAATCAGCGCCGCGCTCACGAAGGCTCCGTTACTAATAACTTAGCAACGGTTGATCTCTCAGCGGCAAGCGATTCTATGTCTCTTGCCCTCTGTGAGCTCTTATTGCCCCGAGGCTGGTTTGAGGTTCTTATGGACCTCAGATCACCTAAGGGGCGATTGCCTGACGGTAGTGTTGTTACCTACGAGAAGATTTCTTCTATGGGTAACGGTTACACATTCGAGCTCGAGTCGCTTATTTTTGCTTCTCTCGCTCGTTCCGTTTGTGAGATACTGGACTTAGACCCGTCTGAGGTCACTGTTTACGGAGACGATATTATTTTACCGTCCCGTGCAGTCCCTGCCCTCCGGGAAGTTTTTAAGTATGTTGGTTTTACGACCAATACTAAAAAGACTTTTTCCGAGGGGCCGTTCAGAGAGTCGTGCGGCAAGCACTACTATTCTGGCGTAGATGTTACTCCCTTTTACATACGTCACCGTATAGTGAGTCCTGCCGATTTAATACTGGTTTTGAATAACCTATATCGGTGGGCCGCTATTGACGGCGTATGGGATCCTAGGGCCCATTCTGTGTACCGCAAGTATCGTAAGTTGCTGCCTAAACAGCTGCGACGTAATACTATACCTGACGGTTACGGTGATGGTGCCCTCGTCGGATCGGTCCTAATCAATCCTTTCGCGAAAAACCGCGGGTGGATCCGGTACGTACCGGTGATTACGGACCATACAAGGGACCAAGAGCGCGCTGAGTTGGGGTCGTATCTCTACGACCTCTTCTCGCGCTGTCTCTCGGAAAGTAACGATGGGTTGCCTCTTAGGGGTCCATCGGGTTGCGATTTTGCTGATCTATTTGCCATCGATCAGCTTATCTGTAGGAGTGATCCTACGAAGATAAGCAGGCCTACCGGTAAATTCGATATACAGTACATCGCGTGCTGTTGTTCGGGTTGTTGTTAGGCTTGCGGCCGCACTCGAGAGATCTAG-AGCAT-CACGGTCGAACTCCCG-TACGAGGTGCCCGCA
>H099_len1968-1988_reads855_MixB__seq78
GGGCTACGCGAGGGGGCCGCGCTGCGAAGCAGCGTGGCGGTTCACGTGCGTTACCGAAACGCACGAAGGTCGCGCCTCTCCGCGAGGCGTCACC-TGGGAGAGCGCGAAAGCGCTAGCCCGTGCTCTAGCTCTAGAAGGTCTCGAGATCTCCTCTAGAGATAATTTTGTTTAACTCTAAGAAGGAGATATGCACATGCCTAAGACAGCATCTTCGCGTAACTCTCTCAGCGCACAATTGCGCCGAGTCGCGAACACAAGAA-TTGAGGCTGAAGGTAACCTCGCACTTTCCATTGCCAACGATTTACTGTTGGCCTATGGTCAGTCGCCATTTAACTCTGAGGCTGAGTGTATTTCATTCAGCCCGAGATTCGACGGGACCCCGGATGACTTTAGGATAAATTATCTTAAAGCCGAGATCATGTCGAAGTATGACGACTTCAGCCTAGGTATTGATACCGAAGCTGTTGCCTGGGAGAAGTTCCTGGCAGCAGAGGCTGAATGTGCTTTAACGAACGCTCGTCTCTATAGGCCTGACTACAGTGAGGATTTCAATTTCTCACTGGGCGAGTCATGTATACACATGGCTCGTAGAAAAATAGCCAAGCTAATAGGAGATGTTCCGTCCGTTGAGGATATGTTGCGTCACTGCCGATTTTCTGGCGGTGCTACAACAACGAATAACCGTTCGTACAGTCATCCGTCCTTCAAGTTTGCGTTTCCGCAAGCGTGTACGCCTCGGGCTTTGAAGTATGTTTTAGCTCTCAGAGCTTCTACACATTTCGATATCAGAATTTCTGATATTAGCCCTTTTAATGAAGCAGTTACCGTACCTAAGAACAGTAAGACAGATCGTTGTATTGCTATCGAACCTGGTTGGAATATGTTTTTCCAACTGGGTATCGGTGGCATTCTACGCGATCGGTTGCGTTGCTGGGGTATCGATCTGAATGATCAGACGATAAATCAGCGCCGCGCTCACGAAGGCTCCGTTACTAATAACTTAGCAACGGTTGATCTCTCAGCGGCAAGCGATTCTATGTCTCTTGCCCTCTGTGAGCTCTTATTGCCCCGAGGCTGGTTTGAGGTTCTTATGGACCTCAGATCACCTAAGGGGCGATTGCCTGACGGTAGTGTTGTTACCTACGAGAAGATTTCTTCTATGGGTAACGGTTACACATTCGAGCTCGAGTCGCTTATTTTTGCTTCTCTCGCTCGTTCCGTTTGTGAGATACTGGACTTAGACCCGTCTGAGGTCACTGTTTACGGAGACGATATTATTTTACCGTCCCGTGCAGTCCCTGCCCTCCGGGAAGTTTTTAAGTATGTTGGTTTTACGACCAATACTAAAAAGACTTTTTCCGAGGGGCCGTTCAGAGAGTCGTGCGGCAAGCACTACTATTCTGGCGTAGATGTTACTCCCTTTTACATACGTCACCGTATAGTGAGTCCTGCCGATTTAATACTGGTTTTGAATAACCTATATCGGTGGGCCACTATTGACGGCGTATGGGATCCTAGGGCCCATTCTGTGTACCGCAAGTATCGTAAGTTGCTGCCTAAACAGCTGCGACGTAATACTATACCTGACGGTTACGGTGATGGTGCCCTCGTCGGATCGGTCCTAATCAATCCTTTCGCGAAAAACCGCGGGTGGATCCGGTACGTACCGGTGATTACGGACCATACAAGGGACCAAGAGCGCGCTGAGTTGGGGTCGTATCTCTACGACCTCTTCTCGCGTTGTCTCTCGGAAAGTAACGATGGGTTGCCTCTTAGGGGTCCATCGGGTTGCGATTTTGCTGATCTATTTGCCATCGATCAGCCTATCTGTAGGAGTGATCCTACGAAGATAAGCAGGCCTACCGGTAAATTCGATATACAGTACATCGCGTGCTGTTGTTCGGGTTGTTGTTAGGCTTGCGGCCGCACTCGAGAGATCTAG-AGCAT-CACGGTCGAACTCCCG-TACGAGGTGCCCGCA
>H099_len1968-1988_reads855_MixB__seq79
GGGCTACGCGAGGGGGCCGCGCTGCGAAGCAGCGTGGCGGTTCACGTGCGTTACCGAAACGCACGAAGGTCGCGCCTCTCCGCGAGGCGTCACC-TGGGAGAGCGTGAAAGCGCTAGCCCGTGCCCTAGCTCTAGAAGGTCTCGAGATCTCCTCTAGAGATAATTTTGTTTAACTCTAAGAAGGAGATATGCACATGCCTAAGACAGCATCTTCGCGTAACTCTCTCAGCGCACAATTGCGCCGAGCCGCGAACACAAGAA-TTGAGGCTGAAGGTAACCTCGCACTTTCCATTGCCAACGATTTACTGTTGGCCTATGGTCAGTCGCCATTTAACTCTGAGGCTGAGTGTATTTCATTCAGCCCGAGATTCGACGGGACCCCGGATGACTTTAGGATAAATTATCTTAAAGCCGAGATCATGTCGAAGTATGACGACTTCAGCCTAGGTATTGATACCGAAGCTGTTGCCTGGGAGAAGTTCCTGGCAGCAGAGGCTGAATGTGCTTTAACGAACGCTCGTCTCTATAGGCCTGACTACAGTGAGGATTTCAATTTCTCACTGGGCGAGTCATGTATACACATGGCTCGTAGAAAAATAGCCAAGCTAATAGGAGATGTTCCGTCCGTTGAGGATATGTTGCGTCACTGCCGATTTTCTGGCGGTGCTACAACAACGAATAACCGTTCGTACAGTCATCCGTCCTTCAAGTTTGCGCTTCCGCAAGCGTGTACGCCTCGGGCTTTGAAGTATGTTTTAGCTCTCAGAGCTTCTACACATTTCGATATCAGAATTTCTGATATTAGCCCTTTTAATGAAGCAGTTACCGTACCTAAGAACAGTAAGACAGATCGTTGTATTGCTATCGAACCTGGTTGGAATATGTTTTTCCAACTGGGTATCGGTGGCATTCTACGCGATCGGTTGCGTTGCTGGGGTATCGATCTGAATGATCAGACGATAAATCAGCGCCGCGCTCACGAAGGCTCCGTTACTAATAACTTAGCAACGGTTGATCTCTCAGCGGCAAGCGATTCTATGTCTCTTGCCCTCTGTGAGCTCTTATTGCCCCGAGGCTGGTTTGAGGTTCTTATGGACCTCAGATCACCTAAGGGGCGATTGCCTGACGGTAGTGTTGTTACCTACGAGAAGATTTCTTCTATGGGTAACGGTTACACATTCGAGCTCGAGTCGCTTATTTTTGCTTCTCTCGCTCGTTCCGTTTGTGAGATACTGGACTTAGACCCGTCTGAGGTCACTGTTTACGGAGACGATATTATTTTACCGTCCCGTGCAGTCCCTGCCCTCCGGGAAGTTTTTAAGTATGTTGGTTTTACGACCAATACTAAAAAGACTTTTTCCGAGGGGCCGTTCAGAGAGTCGTGCGGCAAGCACTACTATTCTGGCGTAGATGTTACTCCCTTTTACATACGTCACCGTATAGTGAGTCCTGCCGATTTAATACTGGTTTTGAATAACCTATATCGGTGGGCCACTATTGACGGCGTATGGGATCCTAGGGCCCATTCTGTGTACCGCAAGTATCGTAAGTTGCTGCCTAAACAGCTGCGACGTAATACTATACCTGACGGTTACGGTGATGGTGCCCTCGTCGGATCGGTCCTAATCAATCCTTTCGCGAAAAACCGCGGGTGGATCCGGTACGTACCGGTGATTACGGACCATACAAGGGACCAAGAGCGCGCTGAGTTGGGGTCGTATCTCTACGACCTCTCCTCGCGTTGTCTCTCGGAAAGTAACGATGGGTTGCCTCTTAGGGGTCCATCGGGTTGCGATTTTGCTGATCTATTTGCCATCGATCAGCTTATCTGTAGGAGTGATCCTACGAAGATAAGCAGGCCTACCGGTAAATTCGATATACAGTACATCGCGTGCTGTTGTTCGGGTTGTTGTTAGGCTTGCGGCCGCACTCGAGAGATCTAG-AGCAT-CACGGTCGAACTCCCG-TACGAGGTGCCCGCA
>H099_len1968-1988_reads855_MixB__seq80
GGGCTACGCGAGGGGGCCGCGCTGCGAAGCAGCGTGGCGGTTCACGTGCGTTACCGAAACGCACGAAGGTCGCGCCTCTCCGCGAGGCGTCACC-TGGGAGAGCGCGAAAGCGCTAGCCCGTGCTCTAGCTCTAGAAGGTCTCGAGATCTCCTCTAGAGATAATTTTGTTTAACTCTAAGAAGGAGATATGCACATGCCTAAGACAGCATCTTCGCGTAACTCTCTCAGCGCACAATTGCGCCGAGCCGCGAACACAAGAA-TTGAGGCTGAAGGTAACCTCGCACTTTCCATTGCCAACGATTTACTGTTGGCCTATGGTCAGTCGCCATTTAACTCTGAGGCTGAGTGTATTTCATTCAGCCCGAGATTCGACGGGACCCCGGATGACTTTAGGATAAATTATCTTAAAGCCGAGATCATGTCGAAGTATGACGACTTCAGCCTAGGTATTGATACCGAAGCTGTTGCCTGGGAGAAGTTCCTGGCAGCAGAGGCTGAATGTGCTTTAACGAACGCTCGTCTCTATAGGCCTGACTACAGTGAGGATTTCAATTTCTCACTGGGCGAGTCATGTATACACATGGCTCGTCGAAAAATAGCCAAGCTAATAGGAGATGTTCCGTCCGTTGAGGATATGTTGCGTCACTGCCGATTTTCTGGCGGTGCTACAACAACGAATAACCGTTCGTACAGTCATCCGTCCTTCAAGTTTGCGCTTCCGCAAGCGTGTACGCCTCGGGCTTTGAAGTATGTTTTAGCTCTCAGAGCTTCTACACATTTCGATATCAGAATTTCTGATATTAGCCCTTTTAATGAAGCAGTTACCGTACCTAAGAACAGTAAGACAGATCGTTGTATTGCTATCGAACCTGGTTGGAATATGTTTTTCCAACTGGGTATCGGTGGCATTCTACGCGATCGGTTGCGTTGCTGGGGTATCGATCTGAATGATCAGACGATAAATCAGCGCCGCGCTCACGAAGGCTCCGTTACTAATAGCTTAGCAACGGTTGATCTCTCAGCGGCAAGCGATTCTATGTCTCTTGCCCTCTGTGAGCTCTTATTGCCCCGAGGCTGGTTTGAGGTTCTTATGGACCTCAGATCACCTAAGGGGCGATTGCCTGACGGTAGTGTTGTTACCTACGAGAAGATTTCTTCTATGGGTAACGGTTACACATTCGAGCTCGAGTCGCTTATTTTTGCTTCTCTCGCTCGTTCCGTTTGTGAGATACTGGACTTAGACCCGTCTGAGGTCACTGTTTACGGAGACGATATTATTTTACCGTCCCGTGCAGTCCCTGCCCTCCGGGAAGTTTTTAAGTATGTTGGTTTTACGACCAATACTAAAAAGACTTTTTCCGAGGGGCCGTTCAGAGAGTCGTGCGGCAAGCACTATTATTCTGGCGTAGATGTTACTCCCTTTTACATACGTCACCGTATAGTGAGTCCTGCCGATTTAATACTGGTTTTGAATAACCTATATCGGTGGGCCACTATTGACGGCGTATGGGATCCTAGGGCCCATTCTGTGTACCGCAAGTATCGTAAGTTGCTGCCTAAACAGCTGCGACGTAATACTATACCTGACGGTTACGGTGATGGTGCCCTCGTCGGATCGGTCCTAATCAATCCTTTCGCGAAAAACCGCGGGTGGATCCGGTACGTACCGGTGATTACGGACCATACAAGGGACCAAGAGCGCGCTGAGTTGGGGTCGTATCTCTACGACCTCTTCTCGCGTTGTCTCTCGGAAAGTAACGATGGGTTGCCTCTTAGGGGTCCATCGGGTTGCGATTTTGCTGATCTATTTGCCATCGATCAGCTTATCTGTAGGAGTGATCCTACGAAGATAAGCAGGCCTACCGGTAAATTCGATATACAGTACATCGCGTGCTGTTGTTCGGGTTGTTGTTAGGCTTGCGGCCGCACTCGAGAGATCTAG-AGCAT-CACGGTCGAACTCCCG-TACGAGGTGCCCGCA
>H099_len1968-1988_reads855_MixB__seq81
GGGCTACGCGAGGGGGCCGCGCTGCGAAGCAGCGTGGCGGTTCACGTGCGTTACCGAAACGCACGAAGGTCGCGCCTCTCCGCGAGGCGTCACC-TGGGAGAGCGCGAAAGCGCTAGCCCGTGCCCTAGCTCTAGAAGGTCTCGAGATCTCCTCTAGAGATAATTTTGTTTAACTCTAAGAAGGAGATATGCACATGCCTAAGACAGCATCTTCGCGTAACTCTCTCAGCGCACAATTGCGCCGAGCCGCGAACACAAGAA-TTGAGGCTGAAGGTAACCTCGCACTTTCCATTGCCAACGATTTACTGTTGGCCTATGGTCAGTCGCCATTTAACTCTGAGGCTGAGTGTATTTCATTCAGCCCGAGATTCGACGGGACCCCGGATGACTTTAGGATAAATTATCTTAAAGCCGAGATCATGTCGAAGTATGACGACTTCAGCCTAGGCATTGATACCGAAGCTGTTGCCTGGGAGAAGTTCCTGGCAGCAGAGGCTGAATGTGCTTTAACGAACGCTCGTCTCTATAGGCCTGACTACAGTGAGGATTTCAGTTTCTCACTGGGCGAGTCATGTATACACATGGCTCGTCGAAAAATAGCCAAGCTAATAGGAGATGTTCCGTCCGTTGAGGATATGTTGCGTCACTGCCGATTTTCTGGCGGTGCTACAACAACGAATAACCGTTCGTACAGTCATCCGTCCTTCAAGTTTGCGCTTCCGCAAGCGTGTACGCCTCGGGCTTTGAAGTATGTTTTAGCTCTCAGAGCTTCTACACATTTCGATATCAGAATTTCTGATATTAGCCCTTTTAATGAAGCAGTTACCGTACCTAAGAACAGTAAGACAGATCGTTGTATTGCTATCGAACCTGGTTGGAATATGTTTTTCCAACTGGGTATCGGTGGCATTCTACGCGATCGGTTGCGTTGCTGGGGTATCGATCTGAATGATCAGACGATAAATCAGCGCCGCGCTCACGAAGGCTCCGTTACTAATAACTTAGCAACGGTTGATCTCTCAGCGGCAAGCGATTCTATGTCTCTTGCCCTCTGTGAGCTCTTATTGCCCCGAGGCTGGTTTGAGGTTCTTATGGACCTCAGATCACCTAAGGGGCGATTGCCTGACGGTAGTGTTGTTACCTACGAGAAGATTTCTTCTATGGGTAACGGTTACACATTCGAGCTCGAGTCGCTTATTTTTGCTTCTCTCGCTCGTTCCGTTTGTGAGATACTGGACTTAGACCCGTCTGAGGTCACTGTTTACGGAGACGATATTATTTTACCGTCCCGTGCAGTCCCTGCCCTCCGGGAAGTTTTTAAGTATGTTGGTTTTACGACCAATACTAAAAAGACTTTTTCCGAGGGGCCGTTCAGAGAGTCGTGCGGCAAGCACTACTATTCTGGCGTAGATGTTACTCCCTTTTACATACGTCACCGTATAGTGAGTCCTGCCGATTTAATACTGGTTTTGAATAACCTATATCGGTGGGCCACTATTGACGGCGTATGGGATCCTAGGGCCCACTCTGTGTACCGCAAGTATCGTAAGTTGCTGCCTAAACAGCTGCGACGTAATACTATACCTGACGGTTACGGTGATGGTGCCCTCGTCGGATCGGTCCTAATCAATCCTTTCGCGAAAAACCGCGGGTGGATCCGGTACGTACCGGTGATTACGGACCATACAAGGGACCAAGAGCGCGCTGAGTTGGGGTCGTATCTCTACGACCTCTTCTCGCGTTGTCTCTCGGAAAGTAACGATGGGTTGCCTCTTAGGGGTCCATCGGGTTGCGATTTTGCTGATCTATTTGCCATCGATCAGCTTATCTGTAGGAGTGATCCTACGAAGATAAGCAGGCCTACCGGTAAATTCGATATACAGTACATCGCGTGCTGTTGTTCGGGTTGTTGTTAGGCTTGCGGCCGCACTCGAGAGATCTAG-AGCAT-CACGGTCGAACTCCCG-TACGAGGTGCCCGCA
>H099_len1968-1988_reads855_MixB__seq82
GGGCTACGCGAGGGGGCCGCGCTGCGAAGCAGCGTGGCGGTTCACGTGCGTTACCGAAACGCACGAAGGTCGCGCCTCTCCGCGAGGCGTCACC-TGGGAGAGCGCGAAAGCGCTAGCCCGTGCTCCAGCTCTAGAAGGTCTCGAGATCTCCTCTAGAGATAATTTTGTTTAACTCTAAGAAGGAGATATGCACATGCCTAAGACAGCATCTTCGCGTAACTCTCTCAGCGCACAATTGCGCCGAGCCGCGAACACAAGAA-TTGAGGCTGAAGGTAACCTCGCACTTTCCATTGCCAACGATTTACTGTTGGCCTATGGTCAGTCGCCATTTAACTCTGAGGCTGAGTGTATTTCATTCAGCCCGAGATTCGACGGGACCCCGGATGACTTTAGGATAAATTATCTTAAAGCCGAGATCATGTCGATGTATGACGACTTCAGCCTAGGTATTGATACCGAAGCTGTTGCCTGGGAGAAGTTCCTGGCAGCAGAGGCTGAATGTGCTTTAACGAACGCTCGTCTCTATAGGCCTGACTACAGTGAGGATTTCAATTTCTCACTGGGCGAGTCATGTATACACATGGCTCGTAGAAAAATAGCCAAGCTAATAGGAGATGTTCCGTCCGTTGAGGATATGTTGCGTCACTGCCGATTTTCTGGCGGTGCTACAACAACGAATAACCGTTCGTACAGTCATCCGTCCTTCAAGTTTGCGCTTCCGCAAGCGTGTACGCCTCGGGCTTTGAAGTATGTTTTAGCTCTCAGAGCTTCTACACATTTCGATATCAGAATTTCTGATATTAGCCCTTTTAATGAAGCAGTTACCGTACCTAAGAACAGTAAGACAGATCGTTGTATTGCTATCGAACCTGGTTGGAATATGTTTTTCCAACTGGGTATCGGTGGCATTCTACGCGATCGGTTGCGTTGCTGGGGTATCGATCTGAATGATCAGACGATAAATCAGCGCCGCGCTCACGAAGGCTCCGTTACTAATAACTTAGCAACGGTTGATCTCTCAGCGGCAAGCGATTCTATGTCTCTTGCCCTCTGTGAGCTCTTATTGCCCCGAGGCTGGTTTGAGGTTCTTATGGACCTCAGATCACCTAAGGGGCGATTGCCTGACGGTAGTGTTGTTACCTACGAGAAGATTTCTTCTATGGGTAACGGTTACACATTCGAGCTCGAGTCGCTTATTTTTGCTTCTCTCGCTCGTTCCGTTTGTGAGATACTGGACTTAGACCCGTCTGAGGTCACTGTTTACGGAGACGATATTATTTTACCGTCCCGTGCAGTCCCTGCCCTCCGGGAAGTTTTTAAGTATGTTGGTTTTACGACCAATACTAAAAAGACTTTTTCCGAGGGGGCGTTCAGAGAGTCGTGCGGCAAGCACTACTATTCTGGCGTAGATGTTACTCCCTTTTACATACGTCACCGTATAGTGAGTCCTGCCGATTTAATACTGGTTTTGAATAACCTATATCGGTGGGCCACTATTGACGGCGTATGGGATCCTAGGGCCCATTCTGTGTACCGCAAGTATCGTAAGTTGCTGCCTAAACAGCTGCGACGTAATACTATACCTGACGGTTACGGTGATGGTGCCCTCGTCGGATCGGTCCTAATCAATCCTTTCGCGAAAAACCGCGGGTGGATCCGGTACGTACCGGTGATTACGGACCATACAAGGGACCAAGAGCGCGCTGAGTTGGGGTCGTATCTCTACGACCTCTTCTCGCGTTGTCTCTCGGAAAGTAACGATGGGTTGCCTCTTAGGGGTCCATCGGGTTGCGATTTTGCTGATCTATTTGCCATCGATCAGCTTATCTGTAGGAGTGATCCTACGAAGATAAGCAGGCCTACCGGTAAATTCGATATACAGTACATCGCGTGCTGTTGTTCGGGTTGTTGTTAGGCTTGCGGCCGCACTCGAGAGATCTAG-AGCAT-CACGGTCGAACTCCCG-TACGAGGTGCCCGCA
>H099_len1968-1988_reads855_MixB__seq83
GGGCTACGCGAGGGGGCCGCGCTGCGAAGCAGCGTGGCGGTTCACGTGCGTTACCGAAACGCACGAAGGTCGCGCCTCTCCGCGAGGCGTCACC-TGGGAGAGCGCGAAAGCGCTAGCCCGTGCTCCAGCTCTAGAAGGTCTCGAGATCTCCTCTAGAGATAATTTTGTTTAACTCTAAGAAGGAGATATGCACATGCCTAAGACAGCATCTTCGCGTAACTCTCTCAGCGCACAATTGCGCCGAGCCGCGAACGCAAGAA-TTGAGGCTGAAGGTAACCTCGCACTTTCCATTGCCAACGATTTACTGTTGGCCTATGGTCAGTCGCCATTTAACTCTGAGGCTGAGTGTATTTCATTCAGCCCGAGATTCGACGGGACCCCGGATGACTTTAGGATAAATTATCTTAAAGCCGAGATCATGTCGAAGTATGACGACTTCAGCCTAGGTATTGATACCGAAGCTGTTGCCTGGGAGAAGTTCCTGGCAGCAGAGGCTGAATGTGCTTTAACGAACGCTCGTCTCTATAGGCCTGACTACAGTGAGGATTTCAATTTCTCACTGGGCGAGTCATGTATACACATGGCTCGTGGAAAAATAGCCAAGCTAATAGGAGATGTTCCGTCCGTTGAGGATATGTTGCGTCACTGCCGATTTTCTGGCGGTGCTACAACAACGAATAACCGTTCGTACAGTCATCCGTCCTTCAAGTTTGCGCTTCCGCAAGCGTGTACGCCTCGGGCTTTGAAGTATGTTTTAGCTCTCAGAGCTTCTACACATTTCGATATCAGAATTTCTGATATTAGCCCTTTTAATGAAGCAGTTACCGTACCTAAGAACAGTAAGACAGATCGTTGTATTGCTATCGAACCTGGTTGGAATATGTTTTTCCAACTGGGTATCGGTGGCATTCTACGCGATCGGTTGCGTTGCTGGGGTATCGATCTGAATGATCAGACGATAAATCAGCGCCGCGCTCACGAAGGCTCCGTTACTAATAACTTAGCAACGGTTGATCTCTCAGCGGCAAGCGATTCTATGTCTCTTGCCCTCTGTGAGCTCTTATTGCCCCGAGGCTGGTTTGAGGTTCTTATGGACCTCAGATCACCTAAGGGGCGATTGCCTGACGGTAGTGTTGTTACCTACGAGAAGATTTCTTCTATGGGTAACGGTTACACATTCGAGCTCGAGTCGCTTATTTTTGCTTCTCTCGCTCGTTCCGTTTGTGAGATACTGGACTTAGACCCGTCTGAGGTCACTGTTTACGGAGACGATATTATTTTACCGTCCCGTGCAGTCCCTGCCCTCCGGGAAGTTTTTAAGTATGTTGGTTTTACGACCAATACTAAAAAGACTTTTTCCGAGGGGCCGTTCAGAGAGTCGTGCGGCAAGCACTACTATTCTGGCGTAGATGTTACTCCCTTTTACATACGTCACCGTATAGTGAGTCCTGCCGATTTAATACTGGTTTTGAATAACCTATATCGGTGGGCCACTATTGACGGCGTATGGGATCCTAGGGCCCATTCTGTGTACCGCAAGTATCGTAAGTTGCTGCCTAAACAGCTGCGACGTAATACTATACCTGACGGTTACGGTGATGGTGCCCTCGTCGGATCGGTCCTAATCAATCCTTTCGCGAAAAACCGCGGGTGGATCCGGTACGTACCGGTGATTACGGACCATACAAGGGACCAAGAGCGCGCTGAGTTGGGGTCGTATCTCTACGACCTCTTCTCGCGTTGTCTCTCGGAAAGTAACGATGGGTTGCCTCTTAGGGGTCCATCGGGTTGTGATTTTGCTGATCTATTTGCCATCGATCAGCTTATCTGTAGGAGTGATCCTACGGAGATAAGCAGGCCTACCGGCAAATTCGATATACAGTACATCGCGTGCTGTTGTTCGGGTTGTTGTTAGGCTTGCGGCCGCACTCGAGAGATCTAG-AGCAT-CACGGTCGAACTCCCG-TACGAGGTGCCCGCA
>H099_len1968-1988_reads855_MixB__seq84
GGGCTACGCGAGGGGGCCACGCTGCGAAGCAGCGTGGCGGTTCACGTGCGTTACCGAAACGCACGAAGGTCGCGCCTCTCCGCGAGGCGTCACC-TGGGAGAGCGCGAAAGCGCTAGCCCGTGCTCTAGCTCTAGAAGGTCTCGAGATCTCCTTTAGAGATAATTTTGTTTAACTCTAAGAAGGAGATATGCACATGCCTAAGACAGCATCTTCGCGTAACTCTCTCAGCGCACAATTGCGCCGAGCCGCGAACACAAGAA-TTGAGGCTGAAGGTAACCTCGCACTTTCCATTGCCAACGATTTACTGTTGGCCTATGGTCAGTCGCCATTTAACTCTGAGGCTGAGTGTATTTCATTCAGCCCGAGATTCGACGGGACCCCGGATGACTTTAGGATAAATTATCTTAAAGCCGAGATCATGTCGAAGTATGACGACTTCAGCCTAGGTATTGATACCGAAGCTGTTGCCTGGGAGAAGTTCCTGGCAGCAGAGGCTGAATGTGCTTTAACGAACGCTCGTCTCTATAGGCCTGACTACAGTGAGGATTTCAATTTCTCACTGGGCGAGTCATGTATACACATGGCTCGTAGAAAGATAGCCAAGCTAATAGGAGATGTTCCGTCCGTTGAGGATATGTTGCGTCACTGCCGATTTTCTGGCGGTGCTACAACAACGAATAACCGTTCGTACAGTCATCCGTCCTTCAAGTTTGCGCTTCCGCAAGCGTGTACGCCTCGGGCTTTGAAGTATGTTTTAGCTCTCAGAGCTTCTACACATTTCGATATCAGAATTTCTGATATTAGCCCTTTTAATGAAGCAGTTACCGTACCTAAGAACAGTAAGACAGATCGTTGTATTGCTATCGAACCTGGTTGGAATATGTTTTTCCAACTGGGTATCGGTGGCATTCTACGCGATCGGTTGCGTTGCTGGGGTATCGATCTGAATGATCAGACGATAAATCAGCGCCGCGCTCACGAAGGCTCCGTTACTAATAACTTAGCAACGGTTGATCTCTCAGCGGCAAGCGATTCTATGTCTCTTGCCCTCTGTGAGCTCTTATTGCCCCGAGGCTGGTTTGAGGTTCTTATGGACCTCAGATCACCTAAGGGGCGATTGCCTGACGGTAGTGTTGTTACCTACGAGAAGATTTCTTCTATGGGTAACGGTTACACATTCGAGCTCGAGTCGCTTATTTTTGCTTCTCTCGCTCGTTCCGTTTGTGAGATACTGGACTTAGACCCGTCTGAGGTCACTGTTTACGGAGACGATATTATTTTACCGTCCCGTGCAGTCCCTGCCCTCCGGGAAGTTTTTAAGTATGTTGGTTTTACGACCAATACTAAAAAGACTTTTTCCGAGGGGCCGTTCAGAGAGTCGTGCGGCAAGCACTACTATTCTGGCGTAGATGTTACTCCCTTTTACATACGTCACCGTATAGTGAGTCCTGCCGATTTAATACTGATTTTGAATAACCTATATCGGTGGGCCACTATTGACGGCGTATGGGATCCTAGGGCCCATTCTGTGTACCGCAAGTATCGTAAGTTGCTGCCTAAACAGCTGCGACGTAATACTATACCTGACGGTTACGGTGATGGTGCCCTCGTCGGATCGGTCCTAATCAATCCTTTCGCGAAAAACCGCGGGTGGATCCGGTACGTACCGGTGATTACGGACCATACAAGGGACCAAGAGCGCGCTGAGTTGGGGTCGTATCTCTACGACCTCTTCTCGCGTTGTCTCTCGGAAAGTAACGATGGGTTGCCTCTTAGGGGTCCATCGGGTTGCGATTTTGCTGATCTATTTGCCATCGATCAGCTTATCTGTAGGAGTGATCCTACGAAGATAAGCAGGCCTACCGGTAAATTCGATATACAGTACATCGCGTGCTGTTGTTCGGGTTGTTGTTAGGCTTGCGGCCGCACTCGAGAGATCTAG-AGCAT-CACGGTCGAACTCCCG-TACGAGGTGCCCGCA
>H099_len1968-1988_reads855_MixB__seq85
GGGCTACGCGAGGGGGCCACGCTGCGAAGCAGCGTGGCGGTTCACGTGCGTTACCGAAACGCACGAAGGTCGCGCCTCTCCGCGAGGCGTCACC-TGGGAGAGCGCGAAAGCGCTAGCCCGTGCTCTAGCTCTAGAAGGTCTCGAGATCTCCTCTAGAGATAATTTTGTTTAGCTCTAAGAAGGAGATATGCACATGCCTAAGACAGCATCTTCGCGTAACTCTCTCAGCGCACAATTGCGCCGAGCCGCGAACACAAGAA-TTGAGGCTGAAGGTAACCTCGCACTTTCCATTGCCAACGATTTACTGTTGGCCTATGGTCAGTCGCCATTTAACTCTGAGGCTGAGTGTATTTCATTCAGCCCGAGATTCGACGGGACCCCGGATGACTTTAGGATAAATTATCTTAAAGCCGAGATCATGTCGAAGTATGACGACTTCAGCCTAGGTATTGATACCGAAGCTGTTGCCTGGGAGAAGTTCCTGGCAGCAGAGGCTGAATGTGCTTTAACGAACGCTCGTCTCTATAGGCCTGACTACAGTGAGGATTTCAATTTCTCACTGGGCGAGTCATGTATACACATGGCTCGTAGAAAAATAGCCAAGCTAATAGGAGATGTTCCGTCCGTTGAGGATATGTTGCGTCACTGCCGATTTTCTGGCGGTGCTACAACAACGAATAACCGTCCGTACAGTCATCCGTCCTTCAAGTTTGCACTTCCGCAAGCGTGTACGCCTCGGGCTTTGAAGTATGTTTTAGCTCTCAGAGCTTCTACACATTTCGATATCAGAATTTCTGATATTAGCCCTTTTAATGAAGCAGTTACTGTACCTAAGAACAGTAAGACAGATCGTTGTATTGCTATCGAACCTGGTTGGAATATGTTTTTCCAACTGGGTATCGGTGGCATTCTACGCGATCGGTTGCGTTGCTGGGGTATCGATCTGAATGATCAGACGATAAATCAGCGCCGCGCTCACGAAGGCTCCGTTACTAATAACTTAGCAACGGTTGATCTCTCAGCGGCAAGCGATTCTATGTCTCTTGCCCTCTGTGAGCTCTTATTGCCCCGAGGCTGGTTTGAGGTTCTTATGGACCTCAGATCACCTAAGGGGCGATTGCCTGACGGTAGTGTTGTTACCTACGAGAAGATTTCTTCTATGGGTAACGGTTACACATTCGAGCTCGAGTCGCTTATTTTTGCTTCTCTCGCTCGTTCCGTTTGTGAGATACTGGACTTAGACTCGTCTGAGGTCACTGTTTACGGAGACGATATTATTTTACCGTCCCGTGCAGTCCCTGCCCTCCGGGAAGTTTTTAAGTATGTTGGTTTTACGACCAATACTAAAAAGACTTTTTCCGAGGGGCCGTTCAGAGAGTCGTGCGGCAAGCACTACTATTCTGGCGTAGATGTTACTCCCTTTTACATACGTCACCGTATAGTGAGTCCTGCCGATTTAATACTGGTTTTGAATAACCTATATCGGTGGGCCACTATTGACGGCGTATGGGATCCTAGGGCCCATTCTGTGTACCGCAAGTATCGTAAGTTGCTGCCTAAACAGCTGCGACGTAATACTATACCTGACGGTTACGGTGATGGTGCCCTCGTCGGATCGGTCCTAATCAATCCTTTCGCGAAAAACCGCGGGTGGATCCGGTACGTACCGGTGATTACGGACCATACAAGGGACCAAGAGCGCGCTGAGTTGGGGTCGTATCTCTACGACCTCTTCTCGCGTTGTCTCTCGGAAAGTAACGATGGGTTGCCTCTTAGGGGTCCATCGGGTTGCGATTTTGCTGATCTATTTGCCATCGATCAGCTTATCTGTAGGAGTGATCCTACGAAGATAAGCAGGCCTACCGGTAAATTCGATATACAGTACATCGCGTGCTGTTGTTCGGGTTGTTGTTAGGCTTGCGGCCGCACTCGAGAGATCTAG-AGCAT-CACGGTCGAACTCCCG-TACGAGGTGCCCGCA
>H099_len1968-1988_reads855_MixB__seq86
GGGCTACGCGAGGGGGCCGCGCTGCGAAGCAGCGTGGCGGTTCACGTGCGTTACCGAAACGCACGAAGGTCGCGCCTCTCCGCGAGGCGTCACC-TGGGAGAGCGCGAAAGCGCTAGCCCGTGCTCTAGCTCTAGAAGGTCTCGAGATCTCCTCTAGAGATAATTTTGTTTAACTCTAAGAAGGAGATATGCACATGCCTAAGACAGCATCTTCGCGTAACTCTCTCAGCGCACAATTGCGCCGAGCCGCGAACACAAGAA-TTGAGGCTGAAGGTAACCTCGCACTTTCCATTGCCAACGATTTACTGTTGGCCTATGGTCAGTCGCCATTTAACTCTGAGGCTGAGTGTATTTCATTCAGCCCGAGATTCGACGGGACCCCGGATGACTTTAGGATAAATTATCTTAAAGCCGAGATCATGTCGAAGTATGACGACTTCAGCCTAGGTATTGATACCGAAGCTGTTGCCTGGGAGAAGTTCCTGGCAGCAGAGGCTGAATGTGCTTTAACGAACGCTCGTCTCTATAGGCCTGACTACAGTGAGGATTTCAGTTTCTCACTGGGCGAGTCATGTATACACATGGCTCGTAGAAAAATAGCCGAGCTAATAGGAGATGTTCCGTCCGTTGAGGATATGTTGCGTCACTGCCGATTTTCTGGCGGTGCTACAACAACGAATAACCGTTCGTACAGTCATCCGTCCTTCAAGTTTGCGCTTCCGCAAGCGTGTACGCCTCGGGCTTTGAAGTATGTTTTAGCTCTCAGAGCTTCTACACATTTCGATATCAGAATTTCTGATATTAGCCCTTTTAATGAAGCAGTTACCGTACCTAAGAACAGTAAGACAGATCGTTGTATTGCTATCGAACCTGGTTGGAATATGTTTTTCCAACTGGGTATCGGTGGCATTCTACGCGATCGGTTGCGTTGCTGGGGTATCGATCTGAATGATCAGACGATAAATCAGCGCCGCGCTCACGAAGGCTCCGTTACTAATAACTTAGCAACGGTTGATCTCTCAGCGGCAAGCGATTCTATGTCTCTTGCCCTCTGTGAGCTCTTATTGCCCCGGGGCTGGTTTGAGGTTCTTATGGACCTCAGATCACCTAAGGGGCGATTGCCTGACGGTAGTGTTGTTACCTACGAGAAGATTTCTTCTATGGGTAACGGTTACACATTCGAGCTCGAGTCGCTTATTTTTGCTTCTCTCGCTCGTTCCGTTTGTGAGATACTGGACTTAGACCCGTCTGAGGTCACTGTTTACGGAGACGATATTATTTTACCGTCCCGTGCAGTCCCTGCCCTCCGGGAAGTTTTTAAGTATGTTGGTTTTACGACCAATACTAAAAAGACTTTTTCCGAGGGGCCGTTCAGAGAGTCGTGCGGCAAGCACTACTATTCTGGCGTAGATGTTACTCCCTTTTACATACGTCACCGTATAGTGAGTCCTGCCGATTTAATACTGGTTTTGAATAACCTATATCGGTGGGCCACTGTTGACGGCGTATGGGATCCTAGGGCCCATTCTGTGTACCGCAAGTATCGTAAGTTGCTGCCTAAACAGCTGCGACGTAATACTATACCTGACGGTTACGGTGATGGTGCCCTCGTCGGATAGGTCCTAATCAATCCTTTCGCGAAAAACCGCGGGTGGATCCGGTACGTACCGGTGATTACGGACCATACAAGGGACCAAGAGCGCGCTGAGTTGGGGTCGTATCTCTACGACCTCTTCTCGCGTTGTCTCTCGGAAAGTAACGATGGGTTGCCTCTTAGGGGTCCATCGGGTTGCGATTTTGCTGATCTATTTGCCATCGATCAGCTTATCTGTAGGAGTGATCCTACGAAGATAAGCAGGCCTACCGGTAAATTCGATATACAGTACATCGCGTGCTGTTGTTCGGGTTGTTGTTAGGCTTGCGGCCGCACTCGAGAGATCTAG-AGCAT-CACGGTCGAACTCCCG-TACGAGGTGCCCGCA
>H099_len1968-1988_reads855_MixB__seq87
GGGCTACGCGAGGGGGCCGCGCTGCGAAGCAGCGTGGCGGTTCACGTGCGTTACCGAAACGCACGAAGGTCGCGCCTCTCCGCGAGGCGTCACC-TGGGAGAGCGCGAAAGCGCTAGCCCGTGCTCCAGCTCTAGAAGGTCTCGAGATCTCCTCTAGAGATAATTTTGTTTAACTCTAAGAAGGAGATATGCACATGCCTAAGACAGCATCTTCGCGTAACTCTCTCAGCGCACAATTGCGCCGAGCCGCGAACACAAGAA-TTGAGGCTGAAGGTAACCTCGCACTTTCCATTGCCAACGATTTACTGTTGGCCTATGGTCAGTCGTCATTTAACTCTGAGGCTGAGTGTATTTCATTCAGCCCGAGATTCGACGGGACCCCGGATGACTTTAGGATAAATTATCTTAAAGCCGAGATCATGTCGAAGTATGACGACTTCAGCCTAGGTATTGATACCGAAGCTGTTGCCTGGGAGAAGTTCCTGGCAGCAGAGGCTGAATGTGCTTTAACGAACGCTCGTCTCTATAGGCCTGACTACAGTGAGGATTTCAATTTCTCACTGGGCGAGTCATGTATACACATGGCTCGTAGAAAAATAGCCAAGCTAATAGGAGATGTTCCGTCCGTTGAGGATATGTTGCGTCACTGCCGATTTTCTGGCGGTGCTACAACAACGAATAACCGTTCGTACAGTCATCCGTCCTTCAAGTTTGCGCTTCCGCAAGCGTGTACGCCTCGGGCTTTGAAGTATGTTTTAGCTCTCAGAGCTTCTACACATTTCGATATCAGAATTTCTGATATTAGCCTTTTTAATGAAGCAGTTACCGTACCTAAGAACAGTAAGACAGATCGTTGTATTGCTATCGAACCTGGTTGGAATATGTTTTTCCAACTGGGTATCGGTGGCATTCTACGCGATCGGTTGCGTTGCTGGGGTATCGATCTGAATGATCAGACGATAAATCAGCGCCGCGCTCACGAAGGCTCCGTTACTAATAACTTAGCAACGGTTGATCTCTCAGCGGCAAGCGATTCTATGTCTCTTGCCCTCTGTGAGCTCTTATTGCCCCGAGGCTGGTTTGAGGTTCTTATGGACCTCAGATCACCTAAGGGGCGATTGCCTGACGGTAGTGTTGTTACCTACGAGAAGATTTCTTCTATGGGTAACGGTTACACATTCGAGCTCGAGTCGCTTATTTTTGCTTCTCTCGCTCGTTCCGTTTGTGAGATACTGGACTTAGACCCGTCTGAGGTCACTGTTTACGGAGACGATATTATTTTACCGTCCCGTGCAGTCCCTGCCCTCCGGGAAGTTTTTAAGTATGTTGGTTTTACGACCAATACTAAAAAGACTTTTTCCGAGGGGCCGTTCAGAGAGTCGTGCGGCAAGCACTACTATTCTGGCGTAGATGTTACTCCCTTTTACATACGTCACCGTATAGTGAGTCCTGCCGATTTAATACTGGTTTTGAATAACCTATATCGGTGGGCCACTATTGACGGCGTATGGGATCCTAGGGCCCATTCTGTGTACCGCAAGTATCGTAAGTTGCTGCCTAAACAGCTGCGACGTAATACTATACCTGACGGTTACGGTGATGGTGCCCTCGTCGGATCGGTCCTAATCAATCCTTTCGCGAAAAACCGCGGGTGGATCCGGTACGTACCGGTGATTACGGACCATACAAGGGACCAAGAGCGCGCTGAGTTGGGGTCGTATCTCTACGACCTCTTCTCGCGTTGTCTCTCGGAAAGTAACGATGGGTTGCCTCTTATGGGTCCATCGGGTTGCGATTTTGCTGATCTATTTGCCATCGATTAGCTTATCTGTAGGAGTGATCCTACGAAGATAAGCAGGCCTACCGGTAAATTCGATATACAGTACATCGCGTGCTGTTGTTCGGGTTGTTGTTAGGCTTGCGGCCGCACTCGAGAGATCTAG-AGCTT-CACGGTCGAACTCCCG-TACGAGGTGCCCGCA
>H099_len1968-1988_reads855_MixB__seq88
GGGCTACGCGAGGGAGCCGCGCTGCGAAGCAGCGTGGCGGTTCACGTGCGTTACCGAAACGCACGAAGGTCGCGCCTCTCCGCGAGGCGTCACC-TGGGAGAGCGCGAAAGCGCTAGCCCGTGCTCTTGCTCTAGAAGGTCTCGAGATCTCCTCTAGAGATAATTTTGTTCAACTCTAAGAAGGAGATATGCACATGCCTAAGACAGCATCTTCGCGTAACTCTCTCAGCGCACAATTGCGCCGAGCCGCGAACACAAGAA-TTGAGGCTGAAGGTAACCTCGCACTTTCCATTGCCAACGATTTACTGTTGGCCTATGGTCAGTCGCCATTTAACTCTGAGGCTGAGTGTATTTCATTCAGCCCGAGATTCGACGGGACCCCGGATGACTTTAGGATAAATTATCTTAAAGCCGAGATCATGTCGAAGTATGACGACTTCAGCCTAGGTATTGATACCGAAGCTGTTGCCTGGGAGAAGTTCCTGGCAGCAGAGGCTGAATGTGCTTTAACGAACGCTCGTCTCTATAGGCCTGACTACAGTGAGGATTTCAATTTCTCACTGTGCGAGTCATGTATACACATGGCTCGTAGAAAAATAGCCAAGCTAATAGGAGATGTTCCGTCCGTTGAGGATATGTTGCGTCACTGCCGATTTTCTGGCGGTGCTACAACAACGAATAACCGTTCGTACAGTCATCCGTCCTTCAAGTTCGCGCTTCCGCAAGCGTGTACGCCTCGGGCTTTGAAGTATGTTTTAGCTCTCAGAGCTTCTACACATTTCGATATCAGAATTTCTGATATTAGCCCTTTTAATGAAGCAGTTACCGTACCTAAGAACAGTAAGACAGATCGTTGTATTGCTATCGAACCTGGTTGGAATATGTTTTTCCAACTGGGTATCGGTGGCATTCTACGCGATCGGTTGCGTTGCTGGGGTATCGATCTGAATGATCAGACGATAAATCAGCGCCGCGCTCACGAAGGCTCCGTTACTAATAACTTAGCAACGGTTGATCTCTCAGCGGCAAGCGATTCTATGTCTCTTGCCCTCTGTGAGCTCTTATTGCCCCGAGGCTGGTTTGAGGTTCTTATGGACCTCAGATCACCTAAGGGGCGATTGCCTGACGGTAGTGTTGTTACCTACGAGAAGATTTCTTCTATGGGTAACGGTTACACATTCGAGCTCGAGTCGCTTATTTTTGCTTCTCTCGCTCGTTCCGTTTGTGAGATACTGGACTTAGACCCGTCTGAGGTCACTGTTTACGGAGACGATATTATTTTACCGTCCCGTGCAGTCCCTGCCCTCCGGGAAGTTTTTAAGTATGTTGGTTTTACGACCAATACTAAAAAGACTTTTTCCGAGGGGCCGTTCAGAGAGTCGTGCGGCAAGCACTACTATTCTGGCGTAGATGTTACTCCCTTTTACATACGTCACCGTATAGTGAGTCCTGCCGATTTAATACTGGTTTTGAATAACCTATATCGGTGGGCCACTATTGACGGCGTATGGGATCCTAGGGCCCATTCTGTGTACCGCAAGTATCGTAAGTTGCTGCCTAAACAGCTGCGACGTAATACTATACCTGACGGTTACGGTGATGGTGCCCTCGTCGGATCGGTCCTAATCAATCCTTTCGCGAAAAACCGCGGGTGGATCCGGTACGTACCGGTGATTACGGACCATACAAGGGACCAAGAGCGCGCTGAGTTGGGGTCGTATCTCTACGACCTCTTCTCGCGTTGTCTCTCGGAGAGTAACGATGGGTTGCCTCTTAGGGGTCCATCGGGTTGCGATTTTGCTGATCTATTTGCCATCGATCAGCTTATCTGTAGGAGTGATCCTACGAAGATAAGCAGGCCTACCGGTAAATTCGATATACAGTACATCGCGTGCTGTTGTTCGGGTTGTTGTTAGGCTTGCGGCCGCACTCGAGAGATCTAG-AGCAT-CACGGTCGAACTCCCG-TACGAGGTGCCCGCA
>H099_len1968-1988_reads855_MixB__seq89
GGGCTACGCGAGGGGGCCGCGCTGCGAAGCAGCGTGGCGGTTCACGTGCGTTACCGAAACGCACGAAGGTCGCGCCTCTCCGCGAGGCGTCACC-TGGGAGAGCGCGAAAGCGCTAGCCCGTGCTCTAGCTCTAGAAGGTCTCGAGATCTCCTCTAGAGATAATTTTGTTTAACTCTAAGAAGGAGATATGCACATGCCTAAGACAGCATCTTCGCGTAACTCTCTCAGCGCACAATTGCGCCGAGCCGCGAACACAAGAA-TTGAGGCTGAAGGTAACCTCGCACTTTCCATTGCCAACGATTTACTGTTGGCCTATGGTCAGTCGCCATTTAACTCTGAGGCTGAGTGTATTTCATTCAGCCCGAGATTCGACGGGACCCCGGATGACTTTAGGATAAATTATCTTAAAGCCGAGATCATGTCGAAGTATGACGACTTCAGCCTAGGTATTGATACCGAAGCTGTTGCCTGGGAGAAGTTCCTGGCAGCAGAGGCTGAATGTGCTTTAACGAACGCTCGTCTCTATAGGCCTGACTACAGTGAGGATTTCAATTTCTCACTGTGCGAGTCATGTATACACATGGCTCGTAGAAAAATAGCCAAGCTAATAGGAGATGTTCCGTCCGTTGAGGATATGTTGCGTCACTGCCGATTTTCTGGCGGTGCTACAACAACGAATAACCGTTCGTACAGTCATCCGTCCTTCAAGTTTGCGCTTCCGTAAGCGTGTACGCCTCGGGCTTTGAAGTATGTTTTAGCTCTCGGAGCTTCTACACATTTCGATATCAGAATTTCTGATATTAGCCCTTTTAATGAAGCAGTTACCGTACCTAAGAACAGTAAGACAGATCGTTGTATTGCTATCGAACCTGGTTGGAATATGTTTTTCCAACTGGGTATCGGCGGCATTCTACGCGATCGGTTGCGTTGCTGGGGTATCGATCTGAATGATCAGACGATAAATCAGCGCCGCGCTCACGAAGGCTCCGTTACTAATAACTTAGCAACGGTTGATCTCTCAGCGGCAAGCGATTCTATGTCTCTTGCCCTCTGTGAGCTCTTATTGCCCCGAGGCTGGTTTGAGGTTCTTATGGACCTCAGATCACCTAAGGGGCGATTGCCTGACGGTAGTGTTGTTACCTACGAGAAGATTTCTTCTATGGGTAACGGTTACACATTCGAGCTCGAGTCGCTTATTTTTGCTTCTCTCGCTCGTTCCGTTTGTGAGATACTGGACTTAGACCCGTCTGAGGTCACTGTTTACGGAGACGATATTATTTTACCGTCCCGTGCAGTCCCTGCCCTCCGGGAAGTTTTTAAGTATGTTGGTTTTACGACCAATACTAAAAAGACTTTTTCCGAGGGGCCGTTCAGAGAGTCGTGCGGCAAGCACTACTATTCTGGCGTAGATGTTACTCCCTTTTACATACGTCACCGTATAGTGAGTCCTGCCGATTTAATACTGGTTTTGAATAACCTATATCGGTGGGCCACTATTGACGGCGTATGGGATCCTAGGGCCCATTCTGTGTACCGCAAGTATCGTAAGTTGCTGCCTAAACAGCTGCGACGTAATACTATACCTGACGGTTACGGTGATGGTGCCCTCGTCGGATCGGTCCTAATCAATCCTTTCGCGAAAAACCGCGGGTGGATCCGGTACGTACCGGTGATTACGGACCATACAAGGGACCAAGAGCGCGCCGAGTTGGGGTCGTATCTCTACGACCTCTTCTCGCGTTGTCTCTCGGAAAGTAACGATGGGTTGCCTCTTATGGGTCCATCGGGTTGCGATTTTGCTGATCTATTTGCCATCGATCAGCTTATCTGTAGGAGTGATCCTACGAAGATAAGCAGGCCTACCGGTAAATTCGATATACAGTACATCGCGTGCTGTTGTTCGGGTTGTTGTTAGGCTTGCGGCCGCACTCGAGAGATCTAG-AGCAT-CACGGTCGAACTCCCG-TACGAGGTGCCCGCA
>H099_len1968-1988_reads855_MixB__seq90
GGGCTACGCGAGGGGGCCGCGCTGCGAAGCAGCGTGGCGGTTCACGTGCGTTACCGAAACGCACGAAGGTCGCGCCTCTCCGCGAGGCGTCACC-TGGGAGAGCGCGAAAGCGCTAGCCCGTGCTCTAGCTCTAGAAGGTCTCGAGATCTCCTCTAGAGATAATTTTGTTTAACTCTAAGAAGGAGATATGCGCATGCCTAAGACAGCATCTTCGCGTAACTCTCTCAGCGCACAATTGCGCCGAGCCGCGAACACAAGAA-TTGAGGCTGAAGGTAACCTCGCACTTTCCATTGCCAACGATTTATTGTTGGCCTATGGTCAGTCGCCATTTAGCTCTGAGGCTGAGTGTATTTCATTCAGCCCGAGATTCGACGGGACCCCGGATGACTTTAGGATAAATTATCTTAAAGCCGAGATCATGTCGAAGTATGACGACTTCAGCCTAGGTATTGATACCGAAGCTGTTGCCTGGGAGAAGTTCCTGGCAGCAGAGGCTGAATGTGCTTTAACGAACGCTCGTCTCTATAGGCCTGACTACAGTGAGGATTTCAATTTCTCACTGTGCGAGTCATGTATACACATGGCTCGTAGAAAGATAGCCAAGCTAATAGGAGATGTTCCGTCCGTTGAGGATATGTTGCGTCACTGCCGATTTTCTGGCGGTGCTACAACAACGAATAACCGTTCGTACAGTCATCCGTCCTTCAAGTTTGTGCTTCCGCAAGCGTGTACGCCTCGGGCTTTGAAGTATGTTTTAGCTCTCAGAGCTTCTACACATTTCGATATCAGAATTTCTGATATTAGCCCTTTTAATGAAGCAGTTACCGTACCTAAGAACAGTAAGACAGATCGTTGTATTGCTATCGAACCTGGTTGGAATATGTTTTTCCAACTGGGTATCGGTGGCATTCTACGCGATCGGTTGCGTTGCTGGGGTATCGATCTGAATGATCAGACGATAAATCAGCGCCGCGCTCACGAAGGCTCCGTTACTAATAACTTAGCAACGGTTGATCTCTCAGCGGCAAGCGATTCTATGTCTCTTGCCCTCTGTGAGCTCTTATTGCCCCGAGGCTGGTTTGAGGTTCTTATGGACCTCAGATCACCTAAGGGGCGATTGCCTGACGGTAGTGTTGTTACCTACGAGAAGATTTCTTCTATGGGTAACGGTTACACATTCGAGCTCGAGTCGCTTATTTTTGCTTCTCTCGCTCGTTCCGTTTGTGAGATACTGGACTTAGACCTGTCTGAGGTCACTGTTTACGGAGACGATATTATTTTACCGTCCCGTGCAGTCCCTGCCCTCCGGGAAGTTTTTAAGTATGTTGGTTTTACGACCAATACTAAAAAGACTTTTTCCGAGGGGCCGTTCAGAGAGTCGTGCGGCAAGCACTACTATTCTGGCGTAGATGTTACTCCCTTTTACATACGTCACCGTATAGTGAGTCCTGCCGATTTAATACTGGTTTTGAATAACCTATATCGGTGGGCCACTATTGACGGCGTATGGGATCCTAGGGCCCATCCTGTGTACCGCAAGTATCGTAAGTTGCTGCCTAAACAGCTGCGACGTAATACTATACCTGACGGTTACGGTGATGGTGCCCTCGTCGGATCGGTCCTAATCAATCCTTTCGCGAAAAACCGCGGGTGGATCCGGTACGTACCGGTGATTACGGACCATACAAGGGACCAAGAGCGCGCTGAGTTGGGGTCGTATCTCTACGACCTCTTCTCGCGTTGTCTCTCGGAAAGTAACGATGGGTTGCCTCTTAGGGGTCCATCGGGTTGCGATTTTGCTGATCTATTTGCCATCGATCAGCTTATCTGTAGGAGTGATCCTACGAAGATAAGCAGGCCTACCGGTAAATTCGATATACAGTACATCGCGTGCTGTTGTTCGGGTTGTTGTTAGGCTTGCGGCCGCACTCGAGAGATCTAG-AGCAT-CACGGTCGAACTCCCG-TACGAGGTGCCCGCA
>H099_len1968-1988_reads855_MixB__seq91
GGGCTACGCGAGGGGGCCGCGCTGCGAAGCAGCGTGGCGGTTCACGTGCGTTACCGAAACGCACGAAGGTCGCGCCTCTCCGCGAGGCGTCACC-TGGGAGAGCGCGAAAGCGCTAGCCCGTGCTCCAGCTCTAGAAGGTCTCGAGATCTCCTCTAGAGATAATTTTGTTTAACTCTAAGAAGGAGATATGCACATGCCTAAGACAGCATCTTCGCGTAACTCTCTCAGCGCACAATTGCGCCGAGCCGCGAACACAAGAA-TTGAGGCTGAAGGTAACCTCGCACTTTCCATTGCCAACGATTTACTGTTGGCCTATGGTCAGTCGCCATTTAACTCTGAGGCTGAGTGTATTTCATTCAGCCCGAGATTCGACGGGACCCCGGATGACTTTAGGATAAATTATCTTAAAGCCGAGATCATGTCGAAGTATGACGACTTCAGCCTAGGTATTGATACCGAAGATGTTGCCTGGGAGAAGTTCCTGGCAGCAGAGGCTGAATGTGCTTTAACGAACGCTCGTCTCTATAGGCCTGACTACAGTGAGGATTTCAATTTCTCACTGGGCGAGTCATGTATACACATGGCTCGTAGAAAAATAGCCAAGCTAATAGGAGATGTTCCGTCCGTTGAGGATATGTTGCGTCACTGCCGATTTTCTGGCGGTGCTACAACAACGAATAACCGTTCGTACAGTCATCCGTCCTTCAAGTTTGCGCTTCCGCAAGCGTGTACGCCTCGGGCTTTGAAGTATGTTTTAGCTCTCAGAGCTTCTACACATTTCGATATCAGAATTTCTGATATTAGCCCTTTTAATGAAGCAGTTACCGTACCTAAGAACAGTAAGACAGATCGTTGTATTGCTATCGAACCTGGTTGGAATATGTTTTTCCAACTGGGTATCGGTGGCATTCTACGCGATCGGTTGCGTTGCTGGGGTATCGATCTGAATGATCAGACGATAAATCAGCGCCGCGCTCACGAAGGCTCCGTTACTAATAACTTAGCAACGGTTGATCTCTCAGCGGCAAGCGATTCTATGTCTCTTGCCCTCTGTGAGCTCTTATTGCCCCGAGGCTGGTTTGAGGTTCTTATGGACCTCAGATCACCTAAGGGGCGATTGCCTGACGGTAGTGTTGTTACCTACGAGAAGATTTCTTCTATGGGTAACGGTTACACATTCGAGCTCGAGTCGCTTATTTTTGCTTCTCTCGCTCGTTCCGTTTGTGAGATACTGGACTTAGACCCGTCTGAGGTCACTGTTTACGGAGACGATATTATTTTACCGTCCCGTGCAGTCCCTGCCCTCCGGGAAGTTTTTAAGTATGTTGGTTTTACGACCAATACTAAAAAGACTTTTTCCGAGGGGCCGTTCAGAGAGTCGTGCGGCAAGCACTACTATTCTGGCGTAGATGTTACTCCCTTTTACATACGTCACCGTATAGTGAGTCCTGCCGATTTAATACTGG-TTTGAATAACCTATATCGGTGGGCCACTATTGACGGCGTATGGGATCCTAGGGCCCATTCTGTGTACCGCAAGTATCGTAAGTTGCTGCCTAAACAGCTGCGACGTAATACTATACCTGACGGTTACGGTGATGGTGCCCTCGTCGGATCGGTCCTAATCAATCCTTTCGCGAAAAACCGCGGGTGGATCCGGTACGTACCGGTGATTACGGACCATACAAGGGACCAAGAGCGCGCTGAGTTGGGGTCGTATCTCTACGACCTCTTCTCGCGTTGTCTCTCGGAAAGTAACGATGGGTTGCCTCTTAGGGGTCCATCGGGTTGCGATTTTGCTGATCTATTTGCCATCGATCAGCTTATCTGTAGGAGTGATCCTACGAAGATAAGCAGGCCTACCGGTAAATTCGATATACAGTACATCGCGTGCTGTTGTTCGGGTTGTTGTTAGGCTTGCGGCCGCACTCGAGAGATCTAG-AGCAT-CACGGTCGAACTCCCG-TACGAGGTGCCCGCA
>H099_len1968-1988_reads855_MixB__seq92
GGGCTACGCGAGGGGGCCGCGCTGCGAAGCAGCGTGGCGGTTCACGTGCGTTACCGAAACGCACGAAGGTCGCGCCTCTCCGCGAGGCGTCACC-TGGGAGAGCGCGAAAGCGCTAGCCCGTGCTCCAGCTCTAGAAGGTCTCGAGATCTCCTCTAGAGATAATTTTGTTTAACTCTAAGAAGGAGATATGCACATGCCTAAGACAGCATCTTCGCGTAACTCTCTCAGCGCACAATTGCGCCGAGCCGCGAACACAAGAA-TTGAGGCTGAAGGTAACCTCGCACTTTCCATTGCCAACGATTTACTGTTGGCCTATGGTCAGTCGCCATTTAACTCTGAGGCTGAGTGTATTTCATTCAGCCCGAGATTCGACGGGACCCCGGATGACTTTAGGATAAATTATCTTAAAGCCGAGATCATGTCGAAGTATGACGACTTCAGCCTAGGTATTGATACCGAAGCTGTTGCCTGGGAGAAGTTCCTGGCAGCAGAGGCTGAATGTGCTTTAACGAACGCTCGTCTCTATAGGCCTGACTACAGTGAGGATTTCAATTTCTCACTGGGCGAGTCATGTATACACATGGCTCGTGGAAAAATAGCCAAGCTAATAGGAGATGTTCCGTCCGTTGAGGATATGTTGCGTCACTGCCGATTTTCTGGCGGTGCTACAACAACGAATAACCGTTCGTACAGTCATCCGTCCTTCAAGTTTGCGCTTCCGCAAGCGTGTACGCCTCGGGCTTTGAAGTATGTTTTAGCTCTCAGAGCTTCTACACATTTCGATATCAGAATTTCTGATATTAGCCCTTTTAATGAAGCAGTTACCGTACCTAAGAACAGTAAGACAGATCGTTGTATTGCTATCGAACCTGGTTGGAATATGTTTTTCCAACTGGGTATCGGTGGCATTCTACGCGATCGGTTGCGTTGCTGGGGTATCGATCTGAATGATCAGACGATAAATCAGCGCCGCGCTCACGAAGGCTCCGTTACTAATAACTTAGCAACGGTTGATCTCTCAGCGGCAAGCGATTCTATGTCTCTTGCCCTCTGTGAGCTCTTATTGCCCCGAGGCTGGTTTGAGGTTCTTATGGACCTCAGATCACCTAAGGGGCGATTGCCTGACGGTAGTGTTGTTACCTACGAGAAGATTTCTTCTATGGGTAACGGTTACACATTCGAGCTCGAGTCGCTTATTTTTGCTTCTCTCGCTCGTTCCGTTTGTGAGATACTGGACTTAGACCCGTCTGAGGTCACTGTTTACGGAGACGATATTATTTTACCGTCCCGTGCAGTCCCTGCCCTCCGGGAAGTTTTTAAGTATGTTGGTTTTACGACCAATACTAAAAAGACTTTTTCCGAGGGGCCGTTCAGAGAGTCGTGCGGCAAGCACTACTATTCTGGCGTAGATGTTACTCCCTTTTACATACGTCACCGTATAGTGAGTCCTGCCGATTTAATACTGG-TTTGAATAACCTATATCGGTGGGCCACTATTGACGGCGTATGGGATCCTAGGGCCCATTCTGTGTACCGCAAGTATCGTAAGTTGCTGCCTAAACAGCTGCGACGTAATACTATACCTGACGGTTACGGTGATGGTGCCCTCGTCGGATCGGTCCTAATCAATCCTTTCGCGAAAAACCGCGGGTGGATCCGGTACGTACCGGTGATTACGGACCATACAAGGGACCAAGAGCGCGCTGAGTTGGGGTCGTATCTCTACGACCTCTTCTCGCGTTGTCTCTCGGAAAGTAACGATGGGTTGCCTCTTAGGGGTCCATCGGGTTGCGATTTTGCTGATCTATTTGCCATCGATCAGCTTATCTGTAGGAGTGATCCTACGAAGATAAGCAGGCCTACCGGTAAATTCGATATACAGTACATCGCGTGCTGTTGTTCGGGTTGTTGTTAGGCTTGCGGCCGCACTCGAGAGATCTAG-AGCAT-CACGGTCGAACTCCCG-TACGAGGTGCCCGCA
>H099_len1968-1988_reads855_MixB__seq93
GGGCTACGCGAGGGGGCCGCGCTGCGAAGCAGCGTGGCGGTTCACGTGCGTTACCGAAACGCACGAAGGTCGCGCCTCTCCGCGAGGCGTCACC-TGGGAGAGCGCGAAAGCGCTAGCCCGTGCTCTAGCTCTAGAAGGTCTCGAGATCTCCTCTAGAGATAATTTTGTTTAACTCTAAGAAGGAGATATGCACATGCCTAAGACAGCATCTTCGCGTAACTCTCTCAGCGCACAATTGCGCCGAGCCGCGAACACAAGAA-TTGAGGCTGAAGGTAACCTCGCACTTTCCATTGCCAACGATTTACTGTTGGCCTATGGTCAGTCGCCATTTAACTCTGAGGCTGAGTGTATTTCATTCAGCCCGAGATTCGACGGGACCCCGGATGACTTTAGGATAAATTATCTTAAAGCCGAGATCATGTCGAAGTATGACGACTTCAGCCTAGGTATTGATACCGAAGCTGTTGCCTGGGAGAAGTTCCTGGCAGCAGAGGCTGAATGTGCTTTAACGAACGCTCGTCTCTATAGGCCTGACTACAGTGAGGATTTCAATTTCTCACTGTGCGAGTCATGTATACACATGGCTCGTAGAAAAATAGCCAAGCTAATAGGAGATGTTCCGTCCGTTGAGGATATGTTGCGTCACTGCCGATTTTCTGGCGGTGCTACAACAACGAATAACCGTTCGTACAGTCATCCGTCCTTCAAGTTTGCGCTTCCGCAAACGTGTACGCCTCGGGCTTTGAAGTATGTTTTAGCTCTCAGAGCTTCTACACATTTCGATATCAGAATTTCTGATATTAGCCCTTTTAATGAAGCAGTTACTGTACCTAAGAACAGTAAGACAGATCGTTGTATTGCTATCGAACCTGGTTGGAATATGTTTTTCCAACTGGGTATCGGTGGCATTCTACGCGATCGGTTGCGTTGCTGGGGTATCGATCTGAATGATCAGACGATAAATCAGCGCCGCGCTCACGAAGGCTCCGTTACTAATAACTTAGCAACGGTTGATCTCTCAGCGGCAAGCGATTCTATGTCTCTTGCCCTCTGTGAGCTCTTATTGCCCCGAGGCTGGTTTGAGGTTCTTATGGACCTCAGATCACCTAAGGGGCGATTGCCTGACGGTAGTGTTGTTACCTACGAGAAGATTTCTTCTATGGGTAACGGTTACACATTCGAGCTCGAGTCGCTTATTTTTGCTTCTCTCGCTCGTTCCGTTTGTGAGATACTGGACTTAGACCCGTCTGAGGTCACTGTTTACGGAGACGATATTATTTTACCGTCCCGTGCAGTCCCTGCCCTCCGGGAAGTTTTTAAGTATGTTGGTTTTACGACCAATACTAAAAAGACTTTTTCCGAGGGGCCGTTCAGAGAGTCGTGCGGCAAGCACTACTATTCTGGCGTAGATGTTACTCCCTTTTACATACGTCACCGTATAGTGAGTCCTGCCGATTTAATACTGG-TTTGAATAACCTATATCGGTGGGCCACTATTGACGGCGTATGGGATCCTAGGGCCCATTCTGTGTACCGCAAGTATCGTAAGTTGCTGCCTAAACAGCTGCGACGTAATACTATACCTGACGGTTACGGTGATGGTGCCCTCGTCGGATCGGTCCTAATCAATCCTTTCGCGAAAAACCGCGGGTGGATCCGGTACGTACCGGTGATTACGGACCATACAAGGGACCAAGAGCGCGCTGAGTTGGGGTCGTATCTCTACGACCTCTTCTCGCGTTGTCTCTCGGAAAGTAACGATGGGTTGCCTCTTAGGGGTCCATCGGGTTGCGATTTTGCTGATCTATTTGCCATCGATCAGCTTATCTGTAGGAGTGATCCTACGAAGATAAGCAGGCCTACCGGTAAATTCGATATACAGTACATCGCGTGCTGTTGTTCGGGTTGTTGTTAGGCTTGCGGCCGCACTCGAGAGATCTAG-AGCAT-CACGGTCGAACTCCCG-TACGAGGTGCCCGCA
>H099_len1968-1988_reads855_MixB__seq94
GGGCTACGCGAGGGGGCCGCGCTGCGAAGCAGCGTGGCGGTTCATGTGCGTTACCGAAACGCACGAAGGTCGCGCCTCTCCGCGAGGCGTCACC-TGGGAGAGCGCGAAAGCGCTAGCCCGTGCTCTAGCTCTAGAAGGTCTCGAGATCTCCTCTAGAGATAATTTTGTTTAACTCTAAGAAGGAGATATGCACATGCCTAAGACAGCATCTTCGCGTAACTCTCTCAGCGCACAATTGCGCCGAGCCGCGAACACAAGAA-TTGAGGCTGAAGGTAACCTCGCACTTTCCATTGCCAACGATTTACTGTTGGCCTATGGTCAGTCGCCATTTAACTCTGAGGCTGAGTGTATTTCATTCAGCCCGAGATTCGACGGGACCCCGGATGACTTTAGGATAAATTATCTTAAAGCCGAGATCATGTCGAAGTATGACGACTTCAGCCTAGGTATTGATACCGAAGCTGTTGCCTGGGAGAAGTTCCTGGCAGCAGAGGCTGAATGTGCTTTAACGAACGCTCGTCTCTATAGGCCTGACTACAGTGAGGATTTCAATTTCTCACTGGGCGAGTCATGTATACACATGGCTCGTAGAAAAATAGCCAAGCTAATAGGAGATGTTCCGTCCGTTGAGGATATGTTGCGTCACTGCCGATTTTCTGGCGGTGCTACAACAACGAATAACCGTTCGTACAGTCATCCGTCCTTCAAGTTTGCGCTTCCGCAAGCGTGTACGCCTCGGGCTTTGAAGTATGTTTTAGCTCTCAGAGCTTCTACACATTTCGATATCAGAATTTCTGATATTAGCCCTTTTAATGAAGCAGTTACCGTACCTAAGAACAGTAAGACAGATCGTTGTATTGCTATCGAACCTGGTTGGAATATGTTTTTCCAACTGGGTATCGGTGGCATTCTACGCGATCGGTTGCGTTGCTGGGGTATCGATCTGAATGATCAGACGATAAATCAGCGCCGCGCTCACGAAGGCTCCGTTACTAATAACTTAGCAACGGTTGATCTCTCAGCGGCAAGCGATTCTATGTCTCTTGCCCTCTGTGAGCTCTTATTGCCCCGAGGCTGGTTTGAGGTTCTTATGGACCTCAGATCACCTAAGGGGCGATTGCCTGACGGTAGTGTTGTTACCTACGAGAAGATTTCTTCTATGGGTAACGGTTACACATTCGAGCTCGAGTCGCTTATTTTTGCTTCTCTCGCTCGTTCCGTTTGTGAGATACTGGACTTAGACCCGTCTGAGGTCACTGTTTACGGAGACGATATTATTTTACCGTCCCGTGCAGTCCCTGCCCTCCGGGAAGTTTTTAAGTATGTTGGTTTTACGACCAATACTAAAAAGACTTTTTCCGAGGGGCCGTTCAGAGAGTCGTGCGGCAAGCACTACTATTCTGGCGTAGATGTTACTCCCTTTTACATACGTCACCGTATAGTGAGTCCTGCCGATTTAATACTGGTTTTGAATAACCTATATCGGTGGGCCACTATTGACGGCGTATGGGATCCTAGGGCCCATTCTGTGTACCGCAAGTATCGTAAGTTGCTGCCTAAACAGCTGCGACGTAATACTATACCTGACGGTTACGGTGATGGTGCCCTCGTCGGATCGGTCCTAATCAATCCTTTCGCGAAAAACCGCGGGTGGATCCGGTACGTACCGGTGATTACGGACCATACAAGGGACCAAGAGCGCGCTGAGTTGGGGTCGTATCTCTACGACCTCTTCTCGCGTTGTCTCTCGGAAAGTAACGATGGGTTGCCTCTTAGGGGTCCATCGGGTTGCGATTTTGCTGATCTATTTGCCATCGATCAGCTTATCTGTAGGAGTGATCCTACGAAGATAAGCAGGCCTACCGGT-AATTCGATATACAGTACATCGCGTGCTGTTGTTCGGGTTGTTGTTAGGCTTGCGGCCGCACTCGAGAGATCTAG-AGCAT-CACGGTCGAACTCCCG-TACGAGGTGCCCGCA
>H099_len1968-1988_reads855_MixB__seq95
GGGCTACGCGAGGGGGCCGCGCTGCGAAGCAGCGTGGCGGTTCACGTGCGTTACCGAAACGCACGAAGGTCGCGCCTCTCCGCGAGGCGTCACC-TGGGAGAGCGCGAAAGCGCTAGCCCGTGCTCCAGCTCTAGAAGGTCTCGAGATCTCCTCTAGAGATAATTT--TTTAACTCTAAGAAGGAGATATGCACATGCCTAAGACAGCATCTTCGCGTAACTCTCTCAGCGCACAATTGCGCCGAGCCGCGAACACAAGAA-TTGAGGCTGAAGGTAACCTCGCACTTTCCATTGCCAACGATTTACTGTTGGCCTATGGTCAGTCGCCATTTAACTCTGAGGCTGAGTGTATTTCATTCAGCCCGAGATTCGACGGGACCCCGGATGACTTTAGGATAAATTATCTTAAAGCCGAGATCATGTCGAAGTATGACGACTTCAGCCTAGGTATTGATACCGAAGCTGTTGCCTGGGAGAAGTTCCTGGCAGCAGAGGCTGAATGTGCTTTAACGAACGCTCGTCTCTATAGGCCTGACTACAGTGAGGATTTCAATTTCTCACTGGGCGAGTCATGTATACACATGGCTCGTGGAAAAATAGCCAAGCTAATAGGAGATGTTCCGTCCGTTGAGGATATGTTGCGTCACTGCCGATTTTCTGGCGGTGCTACAACAACGAATAACCGTTCGTACAGTCATCCGTCCTTCAAGTTTGCGCTTCCGCAAGCGTGTACGCCTCGGGCTTTGAAGTATGTTTTAGCTCTCAGAGCTTCTACACATTTCGATATCAGAATTTCTGATATTAGCCCTTTTAATGAAGCAGTTACCGTACCTAAGAACAGTAAGACAGATCGTTGTATTGCTATCGAACCTGGTTGGAATATGTTTTTCCAACTGGGTATCGGTGGCATTCTACGCGATCGGTTGCGTTGCTGGGGTATCGATCTGAATGATCAGACGATAAATCAGCGCCGCGCTCACGAAGGCTCCGTTACTAATAACTTAGCAACGGTTGATCTCTCAGCGGCAAGCGATTCTATGTCTCTTGCCCTCTGTGAGCTCTTATTGCCCCGAGGCTGGTTTGAGGTTCTTATGGACCTCAGATCACCTAAGGGGCGATTGCCTGACGGTAGTGTTGTTACCTACGAGAAGATTTCTTCTATGGGTAACGGTTACACATTCGAGCTCGAGTCGCTTATTTTTGCTTCTCTCGCTCGTTCCGTTTGTGAGATACTGGACTTAGACCCGTCTGAGGTCACTGTTTACGGAGACGATATTATTTTACCGTCCCGTGCAGTCCCTGCCCTCCGGGAAGTTTTTAAGTATGTTGGTTTTACGACCAATACTAAAAAGACTTTTTCCGAGGGGCCGTTCAGAGAGTCGTGCGGCAAGCACTACTATTCTGGCGTAGATGTTACTCCCTTTTACATACGTCACCGTATAGTGAGTCCTGCCGATTTAATACTGGTTTTGAATAACCTATATCGGTGGGCCACTATTGACGGCGTATGGGATCCTAGGGCCCATTCTGTGTACCGCAAGTATCGTAAGTTGCTGCCTAAACAGCTGCGACGTAATACTATACCTGACGGTTACGGTGATGGTGCCCTCGTCGGATCGGTCCTAATCAATCCTTTCGCGAAAAACCGCGGGTGGATCCGGTACGTACCGGTGATTACGGACCATACAAGGGACCAAGAGCGCGCTGAGTTGGGGTCGTATCTCTACGACCTCTTCTCGCGTTGTCTCTCGGAAAGTAACGATGGGTTGCCTCTTAGGGGTCCATCGGGTTGCGATTTTGCTGATCTATTTGCCATCGATCAGCTTATCTGTAGGAGTGATCCTACGAAGATAAGCAGGCCTACCGGCAAATTCGATATACAGTACATCGCGTGCTGTTGTTCGGGTTGTTGTTAGGCTTGCGGCCGCACTCGAGAGATCTAG-AGCAT-CACGGTCGAACTCCCG-TACGAGGTGCCCGCA
>H099_len1968-1988_reads855_MixB__seq96
GGGCTACGCGAGGGGGCCGCGCTGCGAAGCAGCGTGGCGGTTCACGTGCGTTACCGAAACGCACGAAGGTCGCGCCTCTCCGCGAGGCGTCACC-TGGGAGAGCGCGAAAGCGCTAGCCCGTGCTCCAGCTCTAGAAGGTCTCGAGATCTCCTCTAGAGATAATTTTGTTTAACTCTAAGAAGGAGATATGCACATGCCTAAGACAGCATCTTCGCGTAACTCTCTCAGCGCACAATTGCGCCGAGCCGCGAACACAAGAA-TTGAGGCTGAAGGTAACCTCGCACTTTCCATTGCCAGCGATTTACTGTTGGCCTATGGTCAGTCGCCATTTAACTCTGAGGCTGAGTGTATTTCATTCAGCCCGAGATTCGACGGGACCCCGGATGACTTTAGGATAAATTATCTTAAAGCCGAGATCATGTCGAAGTATGACGACTTCAGCCTAGGTATTGATACCGAAGCTGTTGCCTGGGAGAAGTTCCTGGCAGCAGAGGCTGAATGTGCTTTAACGAACGCTCGTCTCTATAGGCCTGACTACAGTGAGGATTTCAATTTCTCACTGGGCGAGTCATGTATACACATGGCTCGTAGAAAAATAGCCAAGCTAATAGGAGATGTTCCGTCCGTTGAGGATATGTTGCGTCACTGCCGATTTTCTGGCGGTGCTACAACAACGAATAACCGTTCGTACAGTCATCCGTCCTTCAAGTTTGCGCTTCCGCAAGCGTGTACGCCTCGGGCTTTGAAGTATGTTTTAGCTCTCAGAGCTTCTACACATTTCGATATCAGAATTTCTGATATTAGCCCTTTTAATGAAGCAGTTACCGTACCTAAGAACAGTAAGACAGATCGTTGTATTGCTATCGAACCTGGTTGGAATATGTTTTTCCAACTGGGTATCGGTGGCATTCTACGCGATCGGTTGCGTTGCTGGGGTATCGATCTGAATGATCAGACGATAAATCAGCGCCGCGCTCACGAAGGCTCCGTTACTAATAACTTAGCAACGGTTGATCTCTCAGCGGCAAGCGATTCTATGTCTCTTGCCCTCTGTGAGCTCTTATTGCCCCGAGGCTGGTTTGAGGTTCTTATGGACCTCAGATCACCTAAGGGGCGATTGCCTGACGGTAGTGTTGTTACCTACGAGAAGATTTCTTCTATGGGTAACGGTTACACATTCGAGCTCGAGTCGCTTATTTTTGCTTCTCTCGCTCGTTCCGTTTGTGAGATACTGGACTTAGACCCGTCTGAGGTCACTGTTTACGGAGACGATATTATTTTACCGTCCCGTGCAGTCCCTGCCCTCCGGGAAGTTTTTAAGTATGTTGGTTTTACGACCAATACTAAAAAGACTTTTTCCGAGGGGCCGTTCAGAGAGTCGTGCGGCAAGCACTACTATTCTGGCGTAGATGTTACTCCCTTTTACATACGTCACCGTATAGTGAGTCCTGCCGATTTAATACTGGTTTTGAATAACCTATATCGGTGGGCCACTATTGACGGCGTATGGGATCCTAGGGCCCATTCTGTGTACCGCAAGTATCGTAAGTTGCTGCCTAAACAGCTGCGACGTAATACTATACCTGACGGTTACGGTGATGGTGCCCTCGTCGGATCGGTCCTAATCAATCCTTTCGCGAAAAACCGCGGGTGGATCCGGTACGTACCGGTGATTACGGACCATACAAGGGACCAAGAGCGCGCTGAGTTGGGGTCGTATCTCTACGACCTCTTCTCGCGTTGTCTCTCGGAAAGTAACGATGGGTTG-CTCTTAGGGGTCCATCGGGTTGCGATTTTGCTGATCTATTTGCCATCGATCAGCTTATCTGTAGGAGTGATCCTACGAAGATAAGCAGGCCTACCGGTAAATTCGATATACAGTACATCGCGTGCTGTTGTTCGGGTTGTTGTTAGGCTTGCGGCCGCACTCGAGAGATCTAG-AGCAT-CACGGTCGAACTCCCG-TACGAGGTGCCCGCA
>H099_len1968-1988_reads855_MixB__seq97
GGGCTACGCGAGGGAGCCACGCTGCGAAGCAGCGTGGCGGTTCACGTGCGTTACCGAAACGCACGAAGGTCGCGCCTCTCCGCGAGGCGTCACC-TGGGAGAGCGCGAAAGCGCTAGCCCGTGCTCCAGCTCTAGAAGGTCTCGAGATCTCCTCTAGAGATAATTTTGTTTAACTCTAAGAAGGAGATATGCACATGCCTAAGACAGCATCTTCGCGTAACTCTCTCAGCGCACAATTGCGCCGAGCCGCGAACACAAGAA-TTGAGGCTGAAGGTAACCTCGCACTTTCCATTGCCAACGATTTACTGCTGGCCTATGGTCAGTCGCCATTTAACTCTGAGGCTGAGTGTATTTCATTCAGCCCGAGATTCGACGGGACCCCGGATGACTTTAGGATAAATTGTCTTAAAGCCGAGGTCATGTCGAAGTATGACGACTTCAGCCTAGGTATTGATACCGAAGCTGTTGCCTGGGAGAAGTTCCTGGCAGCAGAGGCTGAATGTGCTTTAACGAACGCTCGTCTCTATAGGCCTGACTACAGTGAGGATTTCAATTTCTCACTGGGCGAGTCATGTATACACATGGCTCGTGGAAAAATAGCCAAGCTAATAGGAGATGTTCCGTCCGTTGAGGATATGTTGCGTCACCGCCGATTTTCTGGCGGTGCTACAACAACGAATAACCGTTCGTACAGTCATCCGTCCTTCAAGTTTGCGCTTCCGCAAGCGTGTACGCCTCGGGCTTTGAAGTATGTTTTAGCTCTCAGAGCTTCTACACATTTCGATATCAGAATTTCTGATATTAGCCCTTTTAATGAAGCAGTTACCGTACCTAAGAACAGTAAGACAGATCGTTGTATTGCTATCGAACCTGGTTGGAATATGTTTTTCCAACTGGGTATCGGTGGCATTCTACGCGATCGGTTGCGTTGCTGGGGTATCGATCTGAATGATCAGACGATAAATCAGCGCCGCGCTCACGAAGGCTCCGTTACTAATAACTTAGCAACGGTTGATCTCTCAGCGGCAAGCGATTCTATGTCTCTTGCCCTCTGTGAGCTCTTATTGCCCCGAGGCTGGTTTGAGGTTCTTATGGACCTCAGATCACCTAAGGGGCGATTGCCTGACGGTAGTGTTGTTACCTACGAGAAGATTTCTTCTATGGGTAACGGTTACACATTCGAGCTCGAGTCGCTTATTTTTGCTTCTCTCGCTCGTTCCGTTTGTGAGATACTGGACTTAGACCCGTCTGAGGTCACTGTTTACGGAGACGATATTATTTTACCGTCCCGTGCAGTCCCTGCCCTCCGGGAAGTTTTTAAGTATGTTGGTTTTACGACCAATACTAAAAAGACTTTTTCCGAGGGGCCGTTCAGAGAGTCGTGCGGCAAGCACTACTATTCTGGCGTAGATGTTACTCCCTTTTACATACGTCACCGTATAGTGAGTCCTGCCGATTTAATACTGGTTTTGAATAACCTATATCGGTGGGCCACTATTGACGGCGTATGGGATCCTAGGGCCCATTCTGTGTACCGCAAGTATCGTAAGTTGCTGCCTAAACAGCTGCGACGTAATACTATACCTGACGGTTACGGTGATGGTGCCCTCGTCGGATCGGTCCTAATCAATCCTTTCGCGAAAAATCGCGGGTGGATCCGGTACGTACCGGTGATTACGGACCATACAAGGGACCAAGAGCGCGCTGAGTTGGGGTCGTATCTCTACGACCTCTTCTCGCGTTGTCTCTCGGAAAGTAACGATGGGTTGCCTCTTAGGGGTCCATCGGGTTGCGATTTTGCTGATCTATTTGCCATCGATCAGCTTATCTGTAGGAGTGATCCTACGAAGATAAGCAGGCCTACCGGTAAATTCGATATACAGTACATCGCGTGCTGTTGTTCGGGTTGTTGTTAGGCTTGCGGCCGCACTCGAGAGATCTAG-AGCAT-CACGGTCGAACTCCCG-TACGAGGTGCCCGCA
>H099_len1968-1988_reads855_MixB__seq98
GGACTACGCGAGGGGGCCGCGCTGCGAAGCAGCGTGGCGGTTCACGTGCGTTACCGAAACGCACGAAGGTCGCGCCTCTCCGCGAGGCGTCACC-TGGGAGAGCGCGAAAGCGCTAGCCCGTGCTCTAGCTCTAGAAGGTCTCGAGATCTCCTCTAGAGATAATTTTGTTTAACTCTAAGAAGGAGATATGCACATGCCTAAGACAGCATCTTCGCGTAACTCTCTCAGCGCACAATTGCGCCGAGCCGCGAACACAAGAA-TTGAGGCTGAAGGTAACCTCGCACTTTCCATTGCCAACGATTTACTGTTGGTCTATGGTCAGTCGCCATTTAACTCTGAGGCTGAGTGTATTTCATTCAGCCCGAGATTCGACGGGACCCCGGATGACTTTAGGATAAATTACCTTAAAGCCGAGATCATGTCGAAGTATGACGACTTCAGCCTAGGTATTGATACCGAAGCTGTTGCCTGGGAGAAGTTCCTGGCAGCAGAGGCTGAATGTGCTTTAACGAACGCTCGTCTCTATAGGCCTGACTACAGTGAGGATTTCAATTTCTCACTGTGCGAGTCATGTATACACATGGCTCGTAGAAAAATAGCCAAGCTAATAGGAGATGTTCCGTCCGTTGAGGAGATGTTGCGTCACTGCCGATTTTCTGGCGGTGCTACAACAACGAATAACCGTTCGTACAGTCATCCGTCCTTCAAGTTTGCGCTTCCGCAAGCGTGTACGCCTCGGGCTTTGAAGTATGTTTTAGCTCTCAGAGCTTCTACACATTTCGATATCAGAATTTCTGATATTAGCCCTTTTAATGAAGCAGTTACCGTACCTAAGAACAGTAAGACAGATCGTTGTATTGCTATCGAACCTGGTTGGAATATGTTTTTCCAACTGGGTATCGGTGGCATTCTACGCGATCGGTTGCGTTGCTGGGGTATCGATCTGAATGATCAGACGATAAATCAGCGCCGCGCTCACGAAGGCTCCGTTACTAATAACTTAGCAACGGTTGATCTCTCAGCGGCAAGCGATTCTATGTCTCTTGCCCTCTGTGAGCTCTTATTGCCCCGAGGCTGGTTTGAGGTTCTTATGGACCTCAGATCACCTAAGGGGCGATTGCCTGACGGTAGTGTTGTTACCTACGAGAAGATTTCTTCTATGGGTAACGGTTACACATTCGAGCTCGAGTCGCTTATTTTTGCTTCTCTCGCTCGTTCCGTTTGTGAGATACTGGACTTAGACCCGTCTGAGGTCACTGTTTACGGAGACGATATTATTTTACCGTCCCGTGCAGTCCCTGCCCTCCGGGAAGTTTTTAAGTATGTTGGTTTTACGACCAATACTAAAAAGACTTTTTCCGAGGGGCCGTTCAGAGAGTCGTGCGGCAAGCACTACTATTCTGGCGTAGATGTTACTCCCTTTTACATACGTCACCGTATAGTGAGTCCTGCCGATTTAATACTGGTTTTGAATAACCTATATCGGTGGGCCGCTATTGACGGCGTATGGGATCCTAGGGCCCATTCTGTGTACCGCAAGTATCGTAAGTTGCTGCCTAAACAGCTGCGACGTAATACTATACCTGACGGTTACGGTGATGGTGCCCTCGTCGGATCGGTCCTAATCAATCCTTTCGCGAAAAACCGCGGGTGGATCCGGTACGTACCGGTGATTACGGACCGTACAAGGGACCAAGAGCGCGCTGAGTTGGGGTCGTATCTCTACGACCTCTTCTCGCGTTGTCTCTCGGAAAGTAACGATGGGTTGCCTCTTAGGGGTCCATCGGGTTGCGATTTTGCTGATCTATTTGCCATCGATCAGCTTATCTGTAGGAGTGATCCTACGAAGATAAGCAGGCCTACCGGTAAATTCGATATACAGTACATCGCGTGCTGTTGTTCGGGTTGTTGTTAGGCTTGCGGCCGCACTCGAGAGATCTAG-AGCAT-CACGGTCGAACTCCCG-TACGAGGTGCCCGCA
>H099_len1968-1988_reads855_MixB__seq99
GGGCTACGCGAGGGGGCCGCGCTGCGAAGCAGCGTGGCGGTTCACGTGCGTTACCGAAACGCACGAAGGTCGCGCCTCTCCGCGAGGCGTCACC-TGGGAGAGCGCGAAAGCGCTAGCCCGTGCTCTAGCTCTAGAAGGTCTCGAGATCTCCTTTAGAGATAATTTTGTTTAACTCTAAGAAGGAGATATGCACATGCCTAAGACAGCATCTTCGCGTAACTCTCTCAGCGCACAATTGCGCCGAGCCGCGAACACAAGAA-TTGAGGCTGAAGGTAACCTCGCACTTTCCATTGCCAACGATTTACTGTTGGCCTATGGTCAGTCGCCATTTAACTCTGAGGCTGAGTGTATTTCATTCAGCCCGAGATTCGACGGGACCCCGGATGACTTTAGGATAAATTATCTTAAAGCCGAGATCATGTCGAAGTATGACGACTTCAGCCTAGGTATTGATACCGAAGCTGTTGCCTGGGAGAAGTTCCTGGCAGCAGAGGCTGAATGTGCTTTAACGAACGCTCGTCTCTATAGGCCTGACTACAGTGAGGATTTCAATTTCTCACTGTGCGAGTCATGTATACACATGGCTCGTAGAAAGATAGCCAAGCTAATAGGAGATGTTCCGTCCGTTGAGGATATGTTGCGTCACTGCCGATTTTCTGGCGGTGCTACAACAACGAATAACCGTTCGTACAGTCATCCGTCCTTCAAGTTTGCGCTTCCGCAAGCGTGTACGCCTCGGGCTTTGAAGTATGTTTTAGCTCTCAGAGCTTCTACACATTTCGATATCAGAATTTCTGATATTAGCCCTTTTAATGAAGCAGTTACCGTACCTAAGAACAGTAAGACAGATCGTTGTATTGCTATCGAACCTGGTTGGAATATGTTTTTCCAACTGGGTATCGGTGGCATTCTACGCGATCGGTTGCGTTGCTGGGGTATCGATCTGAATGATCAGACGATAAATCAGCGCCGCGCTCACGAAGGCTCCGTTACTAATAACTTAGCAACGGTTGATCTCTCAGCGGCAAGCGATTCTATGTCTCTTGCCCTCTGTGAGCTCTTATTGCCCCGAGGCTGGTTTGAGGTTCTTATGGACCTCAGATCACCTAAGGGGCGATTGCCTGACGGTAGTGTTGTTACCTACGAGAAGATTTCTTCTATGGGTAACGGTTACACATTCGAGCTCGAGTCGCTTATTTTTGCTTCTCTCGCTCGTTCCGTTTGTGAGATACTGGACTTAGACCCGTCTGAGGTCACTGTTTACGGAGACGATATTATTTTACCGTCCCGTGCAGTCCCTGCCCTCCGGGAAGTTTTTAAGTATGTTGGTTTTACGACCAATACTAAAAAGACTTTTTCCGAGGGGCCGTTCAGAGAGTCGTGCGGCAAGCACTACTATTCTGGCGTAGATGTTACTCCCTTTTACATACGTCACCGTATAGTGAGTCCTGCCGATTTAATACTGGTTTTGAATAACCTATATCGGTGGGCCACTATTGACGGCGTATGGGATCCTAGGGCCCATTCTGTGTACCGCAAGTATCGTAAGTTGCTGCCTAAACAGCTGCGACGTAATACTATACCTGACGGTTACGGTGATGGTGCCCTCGTCGGATCGGTCCTAATCAATCCTTTCGCGAAAAACCGCGGGTGGATCCGGTACGTACCGGTGATTACGGACCATACAAGGGACCAAGAGCGCGCTGAGTTGGGGTCGTATCTCTACGACCTCTTCTCGCGTTGTCTCTCGGAAAGTAACGATGGGTTGCCTCTTAGGGGT-CATCGGGTTGCGATTTTGCTGATCTATTTGCCATCGATCAGCTTATCTGTAGGAGTGATCCTACGAAGATAAGCAGGCCTACCGGTAAATTCGATATACAGTACATCGCGTGCTGTTGTTCGGGTTGTTGTTAGGCTTGCGGCCGCACTCGAGAGATCTAG-AGCAT-CACGGTCGAACTCCCG-TACGAGGTGCCCGCA
>H099_len1968-1988_reads855_MixB__seq100
GGGCTACGCGAGGGGGCCGCGCTGCGAAGCAGCGTGGCGGTTCACGTGCGTTACCGAAACGCACGAAGGTCGCGCCTCTCCGCGAGGCGTCACC-TGGGAGAGCGCGAAAGCGCTAGCCCGTGCTCCAGCTCTAGAAGGTCTCGAGATCTCCTCTAGAGATAATTTTGTTTAACTCTAAGAAGGAGATATGCACATGCCTAAGACAGCATCTTCGCGTAACTCTCTCAGCGCACAATTGCGCCGAGCCGCGAACACAAGAA-TTGAGGCTGAAGGTAACCTCGCACTTTCCATTGCCAACGATTTACTGTTGGCCTATGGTCAGTCGCCATTTAACTCTGAGGCTGAGTGTATTTCACTCAGCCCGAGATTCGACGGGACCCCGGATGACTTTAGGATAAATTATCTTAAAGCCGAGATCATGTCGAAGTATGACGACTTCAGCCTAGGTATTGATACCGAAGCTGTTGCCTGGGAGAAGTTCCTGGCAGCAGAGGCTGAATGTGCTTTAACGAACGCTCGTCTCTATAGGCCTGACTACAGTGAGGATTTCAATTTCTCACTGTGCGAGTCATGTATACACATGGCTCGTAGAAA-ATAGCCAAGCTAATAGGAGATGTTCCGTCCGTTGAGGATATGTTGCGTCACTGCCGATTTTCTGGCGGTGCTACAACAACGAATAACCGTTCGTACAGTCATCCGTCCTTCAAGTTTGCGCTTCCGCAAGCGTGTACGCCTCGGGCTTTGAAGTATGTTTTAGCTCTCAGAGCTTCTACACATTTCGATATCAGAATTTCTGATATTAGCCCTTTTAATGAAGCAGTTACCGTACCTAAGAACAGTAAGACAGATCGTTGTATTGCTATCGAACCTGGTTGGAATATGTTTTTCCAACTGGGTATCGGTGGCATTCTACGCGATCGGTTGCGTTGCTGGGGTATCGATCTGAATGATCAGACGATAAATCAGCGCCGCGCTCACGAAGGCTCCGTTACTAATAACTTAGCAACGGTTGATCTCTCAGCGGCAAGCGATTCTATGTCTCTTGCCCTCTGTGAGCTCTTATTGCCCCGAGGCTGGTTTGAGGTTCTTATGGACCTCAGATCACCTAAGGGGCGATTGCCTGACGGTAGTGTTGTTACCTACGAGAAGATTTCTTCTATGGGTAACGGTTACACATTCGAGCTCGAGTCGCTTATTTTTGCTTCTCTCGCTCGTTCCGTTTGTGAGATACTGGACTTAGACCCGTCTGAGGTCACTGTTTACGGAGACGATATTATTTTACCGTCCCGTGCAGTCCCTGCCCTCCGGGAAGTTTTTAAGTATGTTGGTTTTACGACCAATACTAAAAAGACTTTTTCCGAGGGGCCGTTCAGAGAGTCGTGCGGCAAGCACTACTATTCTGGCGTAGATGTTACTCCCTTTTACATACGTCACCGTATAGTGAGTCCTGCCGATTTAATACTGGTTTTGAATAACCTATATCGGTGGGCCACTATTGACGGCGTATGGGATCCTAGGGCCCATTCTGTGTACCGCAAGTATCGTAAGTTGCTGCCTAAACAGCTGCGACGTAATACTATACCTGACGGTTACGGTGATGGTGCCCTCGTCGGATCGGTCCTAATCAATCCTTTCGCG-AAAACCGCGGGTGGATCCGGTACGTACCGGTGATTACGGACCATACAAGGGACCAAGAGCGCGCTGAGTTGGGGTCGTATCTCTACGACCTCTTCTCGCGTTGTCTCTCGGAAAGTAACGATGGGTTGCCTCTTAGGGGTCCATCGGGTTGCGATTTTGCTGATCTATTTGCCATCGATCAGCTTATCTGTAGGAGTGATCCTACGGAGATAAGCAGGCCTACCGGTAAATTCGATATACAGTACATCGCGTGCTGTTGTTCGGGTTGTTGTTAGGCTTGCGGCCGCACTCGAGAGATCTAG-AGCAT-CACGGTCGAACTCCCG-TACGAGGTGCCCGCA
>H099_len1968-1988_reads855_MixB__seq101
GGGCTACGCGAGGGGGCCGCGCTGCGAAGCAGCGTGGCGGTTCACGTGCGTTACCGAAACGCACGAAGGTCGCGCCTCTCCGCGAGGCGTCACC-TGGGAGAGCGCGAAAGCGCTAGCCCGTGCTCTAGCTCTAGAAGGTCTCGAGATCTCCTTTAGAGATAATTTTGTTTAACTCTAAGAAGGAGATATGCACATGCCTAAGACAGCATCTTCGCGTAACTCTCTCAGCGCACAATTGCGCCGAGCCGCGAACACAAGAA-TTGAGGCTGAAGGTAACCTCGCACTTTCCATTGCCAACGATTTACTGTTGGCCTATGGTCAGTCGCCATTTAACTCTGAGGCTGAGTGTATTTCATTCAGCCCGAGATTCGACGGGACCCCGGATGACTTTAGGATAAATTATCTTAAAGCCGAGATCATGTCGAAGTATGACGACTTCAGCCTAGGTATTGATACCGAAGCTGTTGCCTGGGAGAAGTTCCTGGCAGCAGAGGCTGAATGTGCTTTAACGAACGCTCGTCTCTATAGGCCTGACTACAGTGAGGATTTCAATTTCTCACTGTGCGAGTCATGTATACACATGGCTCGTAGAAG-ATAGCCAAGCTAATAGGAGATGTTCCGTCCGTTGAGGATATGTTGCGTCACTGCCGATTTTCTGGCGGTGCTACAACAACGAATAACCGTTCGTACAGTCATCCGTCCTTCAAGTTTGCGCTTCCGCAAGCGTGTACGCCTCGGGCTTTGAAGTATGTTTTAGCTCTCAGAGCTTCTACACATTTCGATATCAGAATTTCTGATATTAGCCCTTTTAATGAAGCAGTTACCGTACCTAAGAACAGTAAGACAGATCGTTGTATTGCTATCGAACCTGGTTGGAATATGTTTTTCCAACTGGGTATCGGTGGCATTCTACGCGATCGGTTGCGTTGCTGGGGTATCGATCTGAATGATCAGACGATAAATCAGCGCCGCGCTCACGAAGGCTCCGTTACTAATAACTTAGCAACGGTTGATCTCTCAGCGGCAAGCGATTCTATGTCTCTTGCCCTCTGTGAGCTCTTATTGCCCCGAGGCTGGTTTGAGGTTCTTATGGACCTCAGATCACCTAAGGGGCGATTGCCTGACGGTAGTGTTGTTACCTACGAGAAGATTTCTTCTATGGGTAACGGTTACACATTCGAGCTCGAGTCGCTTATTTTTGCTTCTCTCGCTCGTTCCGTTTGTGAGATACTGGACTTAGACCCGTCTGAGGTCACTGTTTACGGAGACGATATTATTTTACCGTCCCGTGCAGTCCCTGCCCTCCGGGAAGTTTTTAAGTATGTTGGTTTTACGACCAATACTAAAAAGACTTTTTCCGAGGGGCCGTTCAGAGAGTCGTGCGGCAAGCACTACTATTCTGGCGTAGATGTTACTCCCTTTTACATACGTCACCGTATAGTGAGTCCTGCCGATTTAATACTGGTTTTGAATAACCTATATCGGTGGGCCACTATTGACGGCGTATGGGATCCTAGGGCCCATTCTGTGTACCGCAAGTATCGTAAGTTGCTGCCTAAACAGCTGCGACGTAATACTATACCTGACGGTTACGGTGATGGTGCCCTCGTCGGATCGGTCCTAATCAATCCTTTCGCGAAAAACCGCGGGTGGATCCGGTACGTACCGGTGATTACGGACCATACAAGGGACCAAGAGCGCGCTGAGTTGGGGTCGTATCTCTACGACCTCTTCTCGCGTTGTCTCTCGGAAAGTAACGATGGGTTGCCTCTTAGGGGTCCATCGGGTTGCGATTTTGCTGATCTATTTGCCATCGATCAGCTTATCTGTAGGAGTGATCCTACGAAGATAAGCAGGCCTACCGGTAAATTCGATATACAGTACATCGCGTGCTGTTGTTCGGGTTGTTGTTAGGCTTGCGGCCGCACTCGAGAGATCTAG-AGCAT-CACGGTCGAACTCCCG-TACGAGGTGCCCGCA
>H099_len1968-1988_reads855_MixB__seq102
GGGCTACGCGAGGGGGCCGCGCTGCGAAGCAGCGTGGCGGTTCACGTGCGTTACCGAAACGCACGAAGGTCGCGCCTCTCCGCGAGGCGTCACC-TGGGAGAGCGCGAAAGCGCTAGCCCGTGCTCCAGCTCTAGAAGGTCTCGAGATCTCCTCTAGAGATAATTTTGTTTAACTCTAAGAAGGAGATATGCACATGCCTAAGACAGCATCTTCGCGTAACTCTCTCAGCGCACAATTGCGCCGAGCCGCGAACACAAGAA-TTGAGGCTGAAGGTAACCTCGCACTTTCCATTGCCAACGATTTACTGTTGGCCTATGGTCAGTCGCCATTTAACTCTGAGGCTGAGTGTATTTCATTCAGCCCGAGATTCGACGGGACCCCGGATGACTTTAGGATAAATTATCTTAAAGCCGAGATCATGTCGAAGTATGACGACTTCAGCCTAGGTATTGATACCGAAGCTGTTGCCTGGGAGAAGTTCCTGGCAGCAGAGGCTGAATGTGCTTTAACGAACGCTCGTCTCTATAGGCCTGACTACAGTGAGGATTTCAATTTCTCACTGGGCGAGTCATGTATACACATGGCTCGTGGAAA-ATAGCCAAGCTAATAGGAGATGTTCCGTCCGTTGAGGATATGTTGCGTCACTGCCGATTTTCTGGCGGTGCTACAACAACGAATAACCGTTCGTACAGTCATCCGTCCTTCAAGTTTGCGCTTCCGCAAGCGTGTACGCCTCGGGCTTTGAAGTATGTTTTAGCTCTCAGAGCTTCTACACATTTCGATATCAGAATTTCTGATATTAGCCCTTTTAATGAAGCAGTTACCGTACCTAAGAACAGTAAGACAGATCGTTGTATTGCTATCGAACCTGGTTGGAATATGTTTTTCCAACTGGGTATCGGTGGCATTCTACGCGATCGGTTGCGTTGCTGGGGTATCGATCTGAATGATCAGACGATAAATCAGCGCCGCGCTCACGAAGGCTCCGTTACTAATAACTTAGCAACGGTTGATCTCTCAGCGGCAAGCGATTCTATGTCTCTTGCCCTCTGTGAGCTCTTATTGCCCCGAGGCTGGTTTGAGGTTCTTATGGACCTCAGATCACCTAAGGGGCGATTGCCTGACGGTAGTGTTGTTACCTACGAGAAGATTTCTTCTATGGGTAACGGTTACACATTCGAGCTCGAGTCGCTTATTTTTGCTTCTCTCGCTCGTTCCGTTTGTGAGATACTGGACTTAGACCCGTCTGAGGTCACTGTTTACGGAGACGATATTATTTTACCGTCCCGTGCAGTCCCTGCCCTCCGGGAAGTTTTTAAGTATGTTGGTTTTACGACCAATACTAAAAAGACTTTTTCCGAGGGGCCGTTCAGAGAGTCGTGCGGCAAGCACTACTATTCTGGCGTAGATGTTACTCCCTTTTACATACGTCACCGTATAGTGAGTCCTGCCGATTTAATACTGGTTTTGAATAACCTATATCGGTGGGCCACTATTGACGGCGTATGGGATCCTAGGGCCCATTCTGTGTACCGCAAGTATCGTAAGTTGCTGCCTAAACAGCTGCGACGTAATACTATACCTGACGGTTACGGTGATGGTGCCCTCGTCGGATCGGTCCTAATCAATCCTTTCGCGAAAAACCGCGGGTGGATCCGGTACGTACCGGTGATTACGGACCATACAAGGGACCAAGAGCGCGCTGAGTTGGGGTCGTATCTCTACGACCTCTTCTCGCGTTGTCTCTCGGAAAGTAACGATGGGTTGCCTCTTAGGGGTCCATCGGGTTGCGATTTTGCTGATCTATTTGCCATCGATCAGCTTATCTGTAGGAGTGATCCTACG-AGATAAGCAGGCCTACCGGTAAATTCGATATACAGTACATCGCGTGCTGTTGTTCGGGTTGTTGTTAGGCTTGCGGCCGCACTCGAGAGATCTAG-AGCAT-CACGGTCGAACTCCCG-TACGAGGTGCCCGCA
>H099_len1968-1988_reads855_MixB__seq103
GGGCTACGCGAGGGGGCCGCGCTGCGAAGCAGCGTGGCGGTTCACGTGCGTTACCGAAACGCACGAAGGTCGCGCCTCTCCGCGAGGCGTCACC-TGGGAGAGCGCGAAAGCGCTAGCCCGTGCTCTAGCTCTAGAAGGTCTCGAGATCTCCTCTAGAGATAATTTTGTTTAACTCTAAGAAGGAGATATGCACATGCCTAAGACAGCATCTTCGCGTAACTCTCTCAGCGCACAATTGCGCCGAGCCGCGAACACAAGAA-TTGAGGCTGAAGGTAACCTCGCACTTTCCATTGCCAACGATTTACTGTTGGCCTATGGTCAGTCGCCATTTAACTCTGAGGCTGAGTGTATTTCATTCAGCCCGAGATTCGACGGGACCCCGGATGACTTTAGGATAAATTATCTTAAAGCCGAGATCATGTCGAAGTATGACGACTTCAGCCTAGGTATTGATACCGAAGCTGTTGCCTGGGAGAAGTTCCTGGCAGCAGAGGCTGAATGTGCTTTAACGAACGCTCGTCTCTATAGGCCTGACTACAGTGAGGATTTCAATTTCTCACTGGGCGAGTCATGTATACACATGGCTCGTAGAAAAATAGCCAAGCTAATAGGAGATGTTCCGTCCGTTGAGGATATGTTGCGTCACTGCCGATTTTCTGGCGGTGCTACAACAACGAATAACCGTTCGTACAGTCATCCGTCCTTCAAGTTTGCGCTTCCGCAAGCGTGCACGCCTCGGGCTTTGAAGTATGTTTTAGCTCTCAGAGCTTCTACACATTTCGATATCAGAATTTCTGATATTAGCCCTTTTAATGAAGCAGTTACCGTACCTAAGAACAGTAAGACAGATCGTTGTATTGCCATCGAACCTGGTTGGAATATGTTTTTCCAACTGGGTATCGGTGGCATTCTACGCGATCGGTTGCGTTGCTGGGGTATCGATCTGAATGATCAGACGATAAATCAGCGCCGCGCTCACGAAGGCTCCGTTACTAATAACTTAGCAACGGTTGATCTCTCAGCGGCAAGCGATTCTATGTCTCTTGCCCTCTGTGAGCTCTTATTGCCCCGAGGCTGGTTTGAGGTTCTTATGGACCTCAGATCACCTAAGGGGCGATTGCCTGACGGTAGTGTTGTTACCTACGAGAAGATTTCTTCTATGGGTAACGGTTACACATTCGAGCTCGAGTCGCTTATTTTTGCTTCTCTCGCTCGTTCCGTTTGTGAGATACTGGACTTAGACCCGTCTGAGGTCACTGTTTACGGAGACGATATTATTTTACCGTCCCGTGCAGTCCCTGCCCTCCGGGAAGTTTTTAAGTATGTTGGTTTTACGACCAATACTAAAAAGACTTTTTCCGAGGGGCCGTTCAGAGAGTCGTGCGGCAAGCACTACTATTCTGGCGTAGATGTTACTCCCTTTTACATACGTCACCGTATAGTGAGTCCTGCCGATTTAATACTGGTTTTGAATAACCTATATCGGTGGGCCACTATTGACGGCGTATGGGATCCTAGGGCCCATTCTGTGTACCGCAAGTATCGTAAGTTGCTGCCTAAACAGCTGCGACGTAATACTATACCTGACGGTTACGGTGATGGTGCCCTCGTCGGATCGGTCCTAATCAATCCTTTCGCG-AAAACCGCGGGTGGATCCGGTACGTACCGGTGATTACGGACCATACAAGGGACCAAGAGCGCGCTGAGTTGGGGTCGTATCTCTACGACCTCTTCTCGCGTTGTCTCTCGGAAAGTAACGATGGGTTGCCTCTTAGGGGTCCATCGGGTTGCGATTTTGCTGATCTATTTGCCATCGATCAGCTTATCTGTAGGAGTGATCCTACGAAGATAAGCAGGCCTACCGGTAAATTCGATATACAGTACATCGCGTGCTGTTGTTCGGGTTGTTGTTAGGCTTGCGGCCGCACTCGAGAGATCTAG-AGCAT-CACGGTCGAACTCCCG-TACGAGGTGCCCGCA
>H099_len1968-1988_reads855_MixB__seq104
GGGCTACGCGAGGGAGCCACGCTGCGAAGCAGCGTGGCGGTTCTCGTGCGTTACCGAAACGCACGAAGGTCGCGCCTCTCCGCGAGGCGTCACC-TGGGAGAGCGCGAAAGCGCTAGCCCGTGCTCTAGCTCTAGAAGGTCTCGAGATCTCCTTTAGAGATAATTTTGTTTAACTCTAAGAAGGAGATATGCACATGCCTAAGACAGCATCTTCGCGTAACTCTTTCAGCGCACAATTGCGCCGAGCCGCGAACACAAGAA-TTGAGGCTGAAGGTAACCTCGCACTTTCCATTGCCAACGATTTACTGTTGGCCTATGGTCAGTCGCCATTTAACTCTGAGGCTGAGTGTATTTCATTCAGCCCGAGATTCGACGGGACCCCGGATGACTTTAGGATAAATTGTCTTAAAGCCGAGGTCATGTCGAAGTATGACGACTTCAGCCTAGGTATTGATACCGAAGCTGTTGCCTGGGAGAAGTTCCTGGCAGCAGAGGCTGAATGTGCTTTAACGAACGCTCGTCTCTATAGACCTGACTACAGTGAGGATTTCAATTTCTCACTGGGCGAGTCATGTATACACATGGTTCGTGGAAAAATAGCCAAGCTAATAGGAGATGTTCCGTCCGTTGAGGATATGTTGCGTCACTGCCGATTTTCTGGCGGTGCTACAACAACGAATAACCGTTCGTACAGTCATCCGTCCTTCAAGTTTGCGCTTCCGCAAGCGTGTACGCCTCGGGCTTTGAAGTATG-TTTAGCTCTCAGAGCTTCTACACATTTCGATATCAGAATTTCTGATATTAGCCCTTTTAATGAAGCAGTTACCGTACCTAAGAACAGTAAGACAGATCGTTGTATTGCTATCGAACCTGGTTGGAATATGTTTTTCCAACTGGGTATCGGTGGCATTCTACGCGATCGGTTGCGTTGCTGGGGTATCGATCTGAATGATCAGACGATAAATCAGCGCCGCGCTCACGAAGGCTCCGTTACTAATAACTTAGCAACGGTTGATCTCTCAGCGGCAAGCGATTCTATGTCTCTTGCCCTCTGTGAGCTCTTATTGCCCCGAGGCTGGTTTGAGGTTCTTATGGACCTCAGATCACCTAAGGGGCGATTGCCTGACGGTAGTGTTGTTACCTACGAGAAGATTTCTTCTATGGGTAACGGTTACACATTCGAGCTCGAGTCGCTTATTTTTGCTTCTCTCGCTCGTTCCGTTTGTGAGATACTGGACTTAGACCCGTCTGAGGTCACTGTTTACGGAGACGATATTATTTTACCGTCCCGTGCAGTCCCTGCCCTCCGGGAAGTTTTTAAGTATGTTGGTTTTACGACCAATACTAAAAAGACTTTTTCCGAGGGGCCGTTCAGAGAGTCGTGCGGCAAGCACTACTATTCTGGCGTAGATGTTACTCCCTTTTACATACGTCACCGTATAGTGAGTCCTGCCGATTTAATACTGGTTTTGAATAACCTATATCGGTGGGCCACTATTGACGGCGTATGGGATCCTAGGGCCCATTCTGTGTACCGCAAGTATCGTAAGTTGCTGCCTAAACAGCTGCGACGTAATACTATACCTGACGGTTACGGTGATGGTGCCCTCGTCGGATCGGTCCTAATCAATCCTTTCGCGAAAAACCGCGGGTGGATCCGGTACGTACCGGTGATTACGGACCATACAAGGGACCAAGAGCGCGCTGAGTTGGGGTCGTATCTCTACGACCTCTTCTCGCGTTGTCTCTCGGAAAGTAACGATGGGTTGCCTCTTAGGGGTCCATCGGGTTGCGATTTTGCTGATCTATTTGCCATCGATCAGCTTATCTGTAGGAGTGATCCTACGAAGATAAGCAGGCCTACCGGTAAATTCGATATACAGTACATCGCGTGCTGTTGTTCGGGTTGTTGTTAGGCTTGCGGCCGCACTCGAGAGATCTAG-AGCAT-CACGGTCGAACTCCCG-TACGAGGTGCCCGCA
>H099_len1968-1988_reads855_MixB__seq105
GGGCTACGCGAGGGAGCCACGCTGCGAAGCAGCGTGGCGGTTCTCGTGCGTTACCGAAACGCACGAAGGTCGCGCCTCTCCGCGAGGCGTCACC-TGGGAGAGCGCGAAAGCGCTAGCCCGTGCTCTAGCTCTAGAAGGTCTCGAGATCTCCTTTAGAGATAATTTTGTTTAACTCTAAGAAGGAGATATGCACATGCCTAAGACAGCATCTTCGCGTAACTCTTTCAGCGCACAATTGCGCCGAGCCGCGAACACAAGAA-TTGAGGCTGAAGGTAACCTCGCACTTTCCATTGCCAACGATTTACTGTTGGCCTATGGTCAGTCGCCATTTAACTCTGAGGCTGAGTGTATTTCATTCAGCCCGAGATTCGACGGGACCCCGGATGACTTTAGGATAAATTATCTTAAAGCCGAGATCATGTCGAAGTATGACGACTTCAGCCTAGGTATTGATACCGAAGCTGTTGCCTGGGAGAAGTTCCTGGCAGCAGAGGCTGAATGTGCTTTAACGAACGCTCGTCTCTATAGGCCTGACTACAGTGAGGATTTCAATTTCTCACTGTGCGAGTCATGTATACACATGGCTCGTAGAAAGATAGCCAAGCTAATAGGAGATGTTCCGTCCGTTGAGGATATGTTGCGTCACTGCCGATTTTCTGGCGGTGCTACAACAACGAATAACCGTTCGTACAGTCATCCGTCCTTCAAGTTTGCGCTTCCGCAAGCGTGTACGCCTCGGGCTTTGAAGTATG-TTTAGCTCTCAGAGCTTCTACACATTTCGATATCAGAATTTCTGATATTAGCCCTTTTAATGAAGCAGTTACCGTACCTAAGAACAGTAAGACAGATCGTTGTATTGCTATCGAACCTGGTTGGAATATGTTTTTCCAACTGGGTATCGGTGGCATTCTACGCGATCGGTTGCGTTGCTGGGGTATCGATCTGAATGATCAGACGATAAATCAGCGCCACGCTCACGAAGGCTCCGTTACTAATAACTTAGCAACGGTTGATCTCTCAGCGGCAAGCGATTCTATGTCTCTTGCCCTCTGTGAGCTCTTATTGCCCCGAGGCTGGTTTGAGGTTCTTATGGACCTCAGATCACCTAAGGGGCGATTGCCTGACGGTAGTGTTGTTACCTACGAGAAGATTTCTTCTATGGGTAACGGTTACACATTCGAGCTCGAGTCGCTTATTTTTGCTTCTCTCGCTCGTTCCGTTTGTGAGATACTGGACTTAGACCCGTCTGAGGTCACTGTTTACGGAGACGATATTATTTTACCGTCCCGTGCAGTCCCTGCCCTCCGGGAAGTTTTTAAGTATGTTGGTTTTACGACCAATACTAAAAAGACTTTTTCCGAGGGGCCGTTCAGAGAGTCGTGCGGCAAGCACTACTATTCTGGCGTAGATGTTACTCCCTTTTACATACGTCACCGTATAGTGAGTCCTGCCGATTTAATACTGGTTTTGAATAACCTATATCGGTGGGCCACTATTGACGGCGTATGGGATCCTAGGGCCCATTCTGTGTACCGCAAGTATCGTAAGTTGCTGCCTAAACAGCTGCGACGTAATACTATACCTGACGGTTACGGTGATGGTGCCCTCGTCGGATCGGTCCTAATCAATCCTTTCGCGAAAAACCGCGGGTGGATCCGGTACGTACCGGTGATTACGGACCATACAAGGGACCAAGAGCGCGCTGAGTTGGGGTCGTATCTCTACGACCTCTTCTCGCGTTGTCTCTCGGAAAGTAACGATGGGTTGCCTCTTAGGGGTCCATCGGGTTGCGATTTTGCTGATCTATTTGCCATCGATCAGCTTATCTGTAGGAGTGATCCTACGAAGATAAGCAGGCCTACCGGTAAATTCGATATACAGTACATCGCGTGCTGTTGTTCGGGTTGTTGTTAGGCTTGCGGCCGCACTCGAGAGATCTAG-AGCAT-CACGGTCGAACTCCCG-TACGAGGTGCCCGCA
>H099_len1968-1988_reads855_MixB__seq106
GGGCTACGCGAGGGGGCCGCGCTGCGAAGCAGCGTGGCGGTTCACGTGCGTTACCGAAACGCACGAAGGTCGCGCCTCTCCGCGAGGCGTCACC-TGGGAGAGCGCGAAAGCGCTAGCCCGTGCTCTAGCTCTAGAAGGTCTCGAGATCTCCTCTAGAGATAATTTTGTTTAACTCTAAGAAGGAGATATGCACATGCCTAAGACAGCATCTTCGCGTAACTCTCTCAGCGCACAATTGCGCCGAGCCGCGAACACAAGAA-TTGAGGCTGAAGGTAACCTCGCACTTTCCATTGCCAACGATTTACTGTTGGCCTGTGGTCAGTCGCCATTTAACTCTGAGGCTGAGTGTATTTCATTCAGCCCGAGATTCGACGGGACCCCGGATGACTTTAGGATAAATTATCTTAAAGCCGAGATCATGTCGAAGTATGACGACTTCAGCCTAGGTATTGATACCGAAGCTGTTGCCTGGGAGAAGTTCCTGGCAGCAGAGGCTGAATGTGCTTTAACGAACGCTCGTCTCTATAGGCCTGACTACAGTGAGGATTTCAATTTCTCACTGTGCGAGTCATGTATACACATGGCTCGTAGAAAGATAGCCAAGCTAATAGGAGATGTTCCGTCCGTTGAGGATATGTTGCGTCACTGCCGATTTTCTGGCGGTGCTACAACAACGAATAACCGTTCGTACAGTCATCCGTCCTTCAAGTTTGCGCTTCCGCAAGCGTGTACGCCTCGGACTTTGAAGTATG-TTTAGCTCTCAGAGCTTCTACACATTTCGATATCAGAATTTCTGATATTAGCCCTTTTAATGAAGCAGTTACCGTACCTAAGAACAGTAAGACAGATCGTTGTATTGCTATCGAACCTGGTTGGAATATGTTTTTCCAACTGGGTATCGGTGGCATTCTACGCGATCGGTTGCGTTGCTGGGGTATCGATCTGAATGATCAGACGATAAATCAGCGCCGCGCTCACGAAGGCTCCGTTACTAATAACTTAGCAACGGTTGATCTCTCAGCGGCAAGCGATTCTATGTCTCTTGCCCTCTGTGAGCTCTTATTGCCCCGAGGCTGGTTTGAGGTTCTTACGGACCTCAGATCACCTAAGGGGCGATTGCCTGACGGTAGTGTTGTTACCTACGAGAAGATTTCTTCTATGGGTAACGGTTACACATTCGAGCTCGAGTCGCTTATTTTTGCTTCTCTCGCTCGTTCCGTTTGTGAGATACTGGACTTAGACCCGTCTGAGGTCACTGTTTACGGAGACGATATTATTTTACCGTCCCGTGCAGTCCCTGCCCTCCGGGAAGTTTTTAAGTATGTTGGTTTTACGACCAATACTAAAAAGACTTTTTCCGAGGGGCCGTTCAGAGAGTCGTGCGGCAAGCACTACTATTCTGGCGCAGATGTTACTCCCTTTTACATACGTCACCGTATAGTGAGTCCTGCCGATTTAATACTGGTTTTGAATAACCTATATCGGTGGGCCACTATTGACGGCGTATGGGATCCTAGGGCCCATTCTGTGTACCGCAAGTATCGTAAGTTGCTGCCTAAACAGCTGCGACGTAATACTATACCTGACGGTTACGGTGATGGTGCCCTCGTCGGATCGGTCCTAATCAATCCTTTCGCGAAAAACCGCGGGTGGATCCGGTACGTACCGGTGATTACGGACCATACAAGGGACCAAGAGCGCGCTGAGTTGGGGTCGTATCTCTACGACCTCTTCTCGCGTTGTCTCTCGGAAAGTAACGATGGGTTGCCTCTTAGGGGTCCATCGGGTTGCGATTTTGCTGATCTATTTGCCATCGATCAGCTTATCTGTAGGAGTGATCCTACGAAGATAAGCAGGCCTACCGGTAAATTCGATATACAGTACATCGCGTGCTGTTGTTCGGGTTGTTGTTAGGCTTGCGGCCGCACTCGAGAGATCTAG-AGCAT-CACGGTCGAACTCCCG-TACGAGGTGCCCGCA
>H099_len1968-1988_reads855_MixB__seq107
GGGCTACGCGAGGGAGCCACGCTGCGAAGCAGCGTGGCGGTTCTCGTGCGTTACCGAAACGCACGAAGGTCGCGCCTCTCCGCGAGGCGTCACC-TGGGAGAGCGCGAAAGCGCTAGCCCGTGCTCTAGCTCTAGAAGGTCTCGAGATCTCCTTTAGAGATAATTTTGTTTAACTCTAAGAAGGAGATATGCACATGCCTAAGACAGCATCTTCGCGTAACTCTTTCAGCGCACAATTGCGCCGAGCCGCGAACACAAGAA-TTGAGGCTGAAGGTAACCTCGCACTTTCCATTGCCAACGATTTACTGTTGGCCTATGGTCAGTCGCCATTTAACTCTGAGGCTGAGTGTATTTCATTCAGCCCGAGATTCGACGGGACCCCGGATGACTTTAGGATAAATTGTCTTAAAGCCGAGGTCATGTCGAAGTATGACGACTTCAGCCTAGGTATTGATACCGAAGCTGTTGCCTGGGAGAAGTTCCTGGCAGCAGAGGCTGAATGTGCTTTAACGAACGCTCGTCTCTATAGGCCTGACTACAGTGAGGATTTCAATTTCTCACTGGGCGAGTCATGTATACACATGGCTCGTGGAAAAATAGCCAAGCTAATAGGAGATGTTCCGTCCGTTGAGGATATGTTGCGTCACTGCCGATTTTCTGGCGGTGCTACAACAACGAATAACCGTTCGTACAGTCATCCGTCCTTCAAGTTTGCGCTTCCGCAAGCGTGTACGCCTCGGGCTTTGAAGTATGTTTTAGCTCTCAGAGCTTCTACACATTTCGATATCAGAATTTCTGATATTAGCCCTTTTAATGAAGCAGTTACCGTACCTAAGAACAGTAAGACAGATCGTTGTATTGCTATCGAACCTGGTTGGAATATGTTTTTCCAACTGGGTATCGGTGGCATTCTACGCGATCGGTTGCGTTGCTGGGGTATCGATCTGAATGATCAGACGATAAATCAGCGCCGCGCTCACGAAGGCTCCGTTACTAATAACTTAGCAACGGTTGATCTCTCGGCGGCAAGCGATTCTATGTCTCTTGCCCTCTGTGAGCTCTTATTGCCCCGAGGCTGGTTTGAGGTTCTTATGGACCTCAGATCACCTAAGGGGCGATTGCCTGACGGTAGTGTTGTTACCTACGAGAAGATTTCTTCTATGGGTAACGGTTACACATTCGAGCTCGAGTCGCTTATTTTTGCTTCTCTCGCTCGTTCCGTTTGTGAGATACTGGACTTAGACCCGTCTGAGGTCACTGTTTACGGAGACGATATTATTTTACCGTCCCGTGCAGTCCCTGCCCTCCGGGAAGTTTTTAAGTATGTTGGTTTTACGACCAATACTAAAAAGACTTTTTCCGAGGGGCCGTTCAGAGAGTCGTGCGGCAAGCACTACTATTCTGGCGTAGATGTTACTCCCTTTTACATACGTCACCGTATAGTGAGTCCTGCCGATTTAATACTGGTTTTGAATAACCTATATCGGTGGGCCACTATTGACGGCGTATGGGATCCTAGGGCCCATTCTGTGTACCGCAAGTATCGTAAGTTGCTGCCTAAACAGCTGCGACGTGATACTATACCTGACGGTTACGGTGATGGTGCCCTCGTCGGATCGGTCCTAATCAATCCTTTCGCGAAAAACCGCGGGTGGATCCGGTACGTACCGGTGATTACGGACCATACAAGGGACCAAGAGCGCGCTGAGTTGGGGTCGTATCTCTACGACCTCTTCTCGCGTTGTCTCTCGGAAAGTAACGATGGGTTGCCTCTTAGGGGTCCATCGGGTTGCGATTTTGCTGATCTATTTGCCATCGATCAGCTTATCTGTAGGAGTGATCCTACGAAGATAAGCAGGCCTACCGGTAAATTCGATATACAGTACATCGCGTGCTGTTGTTCGGGTTGTTGTTAGGCTTGCGGCCGCACTCGAGAGATCTAG-AGCAT-CACGGTCGAACTCCCG-TACGAGGTGCCCGCA
>H099_len1968-1988_reads855_MixB__seq108
GGGCTACGCGAGGGAGCCACGCTGCGAAGCAGCGTGGCGGTTCTCGTGCGTTACCGAAACGCACGAAGGTCGCGCCTCTCCGCGAGGCGTCACC-TGGGAGAGCGCGAAAGCGCTAGCCCGTGCTCTAGCTCTAGAAGGTCTCGAGATCTCCTTTAGAGATAATTTTGTTTAACTCTAAGAAGGAGATATGCACATGCCTAAGACAGCATCTTCGCGTAACTCTTTCAGCGCACAATTGCGCCGAGCCGCGAACACAAGAA-TTGAGGCTGAAGGTAACCTCGCACTTTCCATTGCCAACGATTTACTGTTGGCCTATGGTCAGTCGCCATTTAACTCTGAGGCTGAGTGTATTTCATTCAGCCCGAGATTCGACGGGACCCCGGATGACTTTAGGATAAATTGTCTTAAAGCCGAGGTCATGTCGAAGTATGACGACTTCAGCCTAGGTATTGATACCGAAGCTGTTGCCTGGGAGAAGTTCCTGGCAGCAGAGGCTGAATGTGCTTTAACGAACGCTCGTCTCTATAGGCCTGACTACAGTGAGGATTTCAATTTCTCACTGGGCGAGTCATGTATACACATGGCTCGTGGAAAAATAGCCAAGCTAATAGGAGATGTTCCGTCCGTTGAGGATATGTTGCGTCACTGCCGATTTTCTGGCGGTGCTACAACAACGAATAACCGTTCGTACAGTCATCCGTCCTTCAAGTTTGCGCTTCCGCAAGCGTGTACGCCTCGGGCTTTGAAGTATGTTTTAGCTCTCAGAGCTTCTACACATTTCGATATCAGAATTTCTGATATTAGCCCTTTTAATGAAGCAGTTACCGTACCTAAGAACAGTAAGACAGATCGTTGTATTGCTATCGAACCTGGTTGGAATATGTTTTTCCAACTGGGTATCGGTGGCATTCTACGCGATCGGTTGCGTTGCTGGGGTATCGATCTGAATGATCAGACGATAAATCAGCGCCGCGCTCACGAAGGCTCCGTTACTAATAACTTAGCAACGGTTGATCTCTCAGCGGCAAGCGATTCTATGTCTCTTGCCCTCTGTGAGCTCTTATTGCCCCGAGGCTGGTTTGAGGTTCTTATGGACCTCAGATCACCTAAGGGGCGATTGCCTGACGGTAGTGTTGTTACCTACGAGAAGATTTCTTCTATGGGTAACGGTTACACATTCGAGCTCGAGTCGCTTATTTTTGCTTCTCTCGCTCGTTCCGTTTGTGAGATACTGGACTTAGACCCGTCTGAGGTCACTGTTTACGGAGACGATATTATTTTACCGTCCCGTGCAGTCCCTGCCCTCCGGGAAGTTTTTAAGTATGTTGGTTTTACGACCAATACTAAAAAGACTTTTTCCGAGGGGCCGTTCAGAGAGTCGTGCGGCAAGCACTACTATTCTGGCGTAGATGTTACTCCCTTTTACATACGTCACCGTATAGTGAGTCCTGCCGATTTAATACTGGTTTTGAATAACCTATATCGGTGGGCCACTATTGACGGCGTATGGGATCCTAGGGCCCATTCTGTGTACCGCAAGTATCGTAAGTTGCTGCCTAAACAGCTGCGACGTAATACTATACCTGACGGTTACGGTGATGGTGCCCTCGTCGGATCGGTCCTAATCAATCCTTTCGCGAAAAACCGCGGGTGGATCCGGTACGTACCGGTGATTACGGACCATACAAGGGACCAAGAGCGCGCTGAGTTGGGGTCGTATCTCTACGACCTCTTCTCGCGTTGTCTCTCGGAAAGTAACGATGGGTTGCCTCTTAGGGGTCCATCGGGTTGCGATTTTGCTGATCTATTTGCCATCGATCAGCTTATCTGTAGGAGTGATCCTACGAAGATAAGCAGGCCTACCGGTAAATTCGATATACAGTACATCGCGTGCTGTTGTTCGGGTTGTTGTTAGGCTTGCGGCCGCACTCGAGAGATCTAG-AGCAT-CACGGTCGAACTCCCG-TACGAGGTGCCCGCA
>H099_len1968-1988_reads855_MixB__seq109
GGGCTACGCGAGGGAGCCACGCTGCGAAGCAGCGTGGCGGTTCTCGTGCGTTACCGAAACGCACGAAGGTCGCGCCTCTCCGCGAGGCGTCACC-TGGGAGAGCGCGAAAGCGCTAGCCCGTGCTCTAGCTCTAGAAGGTCTCGAGATCTCCTTTAGAGATAATTTTGTTTAACTCTAAGAAGGAGATATGCACATGCCTAAGACAGCATCTTCGCGTAACTCTTTCAGCGCACAATTGCGCCGAGCCGCGAACACAAGAA-TTGAGGCTGAAGGTAACCTCGCACTTTCCATTGCCAACGATTTACTGTTGGCCTATGGTCAGTCGCCATTTAACTCTGAGGCTGAGTGTATTTCATTCAGCCCGAGATTCGACGGGACCCCGGATGACTTTAGGATAAATTATCTTAAAGCCGAGGTCATGTCGAAGTATGACGACTTCAGCCTAGGTATTGATACCGAAGCTGTTGCCTGGGAGAAGTTCCTGGCAGCAGAGGCTGAATGTGCTTTAACGAACGCTCGTCTCTATAGGCCTGACTACAGTGAGGATTTCAATTTCTCACTGGGCGAGTCATGTATACACATGGCTCGTGGAAAAATAGCCAAGCTAATAGGAGATGTTCCGTCCGTTGAGGATATGTTGCGTCACTGCCGATTTTCTGGCGGTGCTACAACAACGAATAACCGTTCGTACAGTCATCCGTCCTTCAAGTTTGCGCTTCCGCAAGCGTGTACGCCTCGGGCTTTGAAGTATGTTTTAGCTCTCAGAGCTTCTACACATTTCGATATCAGAATTTCTGATATTAGCCCTTTTAATGAAGCAGTTACCGTACCTAAGAACAGTAAGACAGATCGTTGTATTGCTATCGAACCTGGTTGGAATATGTTTTTCCAACTGGGTATCGGTGGCATTCTACGCGATCGGTTGCGTTGCTGGGGTATCGATCTGAATGATCAGACGATAAATCAGCGCCGCGCTCACGAAGGCTCCGTTACTAATAACTTAGCAACGGTTGATCTCTCAGCGGCAAGCGATTCTATGTCTCTTGCCCTCTGTGAGCTCTTATTGCCCCGAGGCTGGTTTGAGGTTCTTATGGACCTCAGATCACCTAAGGGGCGATTGCCTGACGGTAGTGTTGTTACCTACGAGAAGATTTCTTCTATGGGTAACGGTTACACATTCGAGCTCGAGTCGCTTATTTTTGCTTCTCTCGCTCGTTCCGTTTGTGAGATACTGGACTTAGACCCGTCTGAGGTCACTGTTTACGGAGACGATATTATTTTACCGTCCCGTGCAGTCCCTGCCCTCCGGGAAGTTTTTAAGTATGTTGGTTTTACGACCAATACTAAAAAGACTTTTTCCGAGGGGCCGTTCAGAGAGTCGTGCGGCAAGCACTACTATTCTGGCGTAGATGTTACTCCCTTTTACATACGTCACCGTATAGTGAGTCCTGCCGATTTAATACTGGTTTTGAATAACCTATATCGGTGGGCCACTATTGACGGCGTATGGGATCCTAGGGCCCATTCTGTGTACCGCAAGTATCGTAAGTTGCTGCCTAAACAGCTGCGACGTAATACTATACCTGACGGTTACGGTGATGGTGCCCTCGTCGGATCGGTCCTAATCAATCCTTTCGCGAAAAACCGCGGGTGGATCCGGTACGTACCGGTGATTACGGACCATACAAGGGACCAAGAGCGCGCTGAGTTGGGGTCGTATCTCTACGACCTCTTCTCGCGTTGTCTCTCGGAAAGTAACGATGGGTTGCCTCTTAGGGGTCCATCGGGTTGCGATTTTGCTGATCTATTTGCCATCGATCAGCTTATCTGTAGGAGTGATCCTACGAAGATAAGCAGGCCTACCGGTAAATTCGATATACAGTACATCGCGTGCTGTTGTTCGGGTTGTTGTTAGGCTTGCGGCCGCACTCGAGAGATCTAG-AGCAT-CACGGTCGAACTCCCG-TACGAGGTGCCCGCA
>H099_len1968-1988_reads855_MixB__seq110
GGGCTACGCGAGGGAGCCACGCTGCGAAGCAGCGTGGCGGTTCTCGTGCGTTACCGAAACGCACGAAGGTCGCGCCTCTCCGCGAGGCGTCACC-TGGGAGAGCGCGAAAGCGCTAGCCCGTGCTCTAGCTCTAGAAGGTCTCGAGATCTCCTTTAGAGATAATTTTGTTTAACTCTAAGAAGGAGATATGCACATGCCTAAGACAGCATCTTCGCGTAACTCTTTCAGCGCACAATTGCGCCGAGCCGCGAACACAAGAA-TTGAGGCTGAAGGTAACCTCGCACTTTCCATTGCCAACGATTTACTGTTGGCCTATGGTCAGTCGCCATTTAACTCTGAGGCTGAGTGTATTTCATTCAGCCCGAGATTCGACGGGACCCCGGATGACTTTAGGATAAATTGTCTTAAAGCCGAGGTCATGTCGAAGTATGACGACTTCAGCCTAGGTATTGATACCGAAGCTGTTGCCTGGGAGAAGTTCCTGGCAGCAGAGGCTGAACGTGCTTTAGCGAACGCTCGTCTCTATAGGCCTGACTACAGTGAGGATTTCAATTTCTCACTGGGCGAGTCATGTATACACATGGCTCGTGGAAAAATAGCCAAGCTAATAGGAGATGTTCCGTCCGTTGAGGATATGTTGCGTCACTGCCGATTTTCTGGCGGTGCTACAACAACGAATAACCGTTCGTACAGTCATCCGTCCTTCAAGTTTGCGCTTCCGCAAGCGTGTACGCCTCGGGCTTTGAAGTATGTTTTAGCTCTCAGAGCTTCTACACATTTCGATATCAGAATTTCTGATATTAGCCCTTTTAATGAAGCAGTTACCGTACCTAAGAACAGTAAGACAGATCGTTGTATTGCTATCGAACCTGGTTGGAATATGTTTTTCCAACTGGGTATCGGTGGCATTCTACGCGATCGGTTGCGTTGCTGGGGTATCGATCTGAATGATCAGACGATAAATCAGCGCCGCGCTCACGAAGGCTCCGTTACTAATAACTTAGCAACGGTTGATCTCTCAGCGGCAAGCGATTCTATGTCTCTTGCCCTCTGTGAGCTCTTATTGCCCCGAGGCTGGTTTGAGGTTCTTATGGACCTCAGATCACCTAAGGGGCGATTGCCTGACGGTAGTGTTGTTACCTACGAGAAGATTTCTTCTATGGGTAACGGTTACACATTCGAGCTCGAGTCGCTTATTTTTGCTTCTCTCGCTCGTTCCGTTTGTGAGATACTGGACTTAGACCCGTCTGAGGTCACTGTTTACGGAGACGATATTATTTTACCGTCCCGTGCAGTCCCTGCCCTCCGGGAAGTTTTTAAGTATGTTGGTTTTACGACCAATACTAAAAAGACTTTTTCCGAGGGGCCGTTCAGAGAGTCGTGCGGCAAGCACTACTATTCTGGCGTAGATGTTACTCCCTTTTACATACGTCACCGTATAGTGAGTCCTGCCGATTTAATACTGGTTTTGAATAACCTATATCGGTGGGCCACTATTGACGGCGTATGGGATCCTAGGGCCCATTCTGTGTACCGCAAGTATCGTAAGTTGCTGCCTAAACAGCTGCGACGTAATACTATACCTGACGGTTACGGTGATGGTGCCCTCGTCGGATCGGTCCTAATCAATCCTTTCGCGAAAAACCGCGGGTGGATCCGGTACGTACCGGTGATTACGGACCATACAAGGGACCAAGAGCGCGCTGAGTTGGGGTCGTATCTCTACGACCTCTTCTCGCGTTGTCTCTCGGAAAGTAACGATGGGTTGCCTCTTAGGGGTCCATCGGGTTGCGATTTTGCTGATCTATTTGCCATCGATCAGCTTATCTGTAGGAGTGATCCTACGAAGATAAGCAGGCCTACCGGTAAATTCGATATACAGTACATCGCGTGCTGTTGTTCGGGTTGTTGTTAGGCTTGCGGCCGCACTCGAGAGATCTAG-AGCAT-CACGGTCGAACTCCCG-TACGAGGTGCCCGCA
>H099_len1968-1988_reads855_MixB__seq111
GGGCTACGCGAGGGAGCCACGCTGCGAAGCAGCGTGGCGGTTCTCGTGCGTTACCGAAACGCACGAAGGTCGCGCCTCTCCGCGAGGCGTCACC-TGGGAGAGCGCGAAAGCGCTAGCCCGTGCTCTAGCTCTAGAAGGTCTCGAGATCTCCTTTAGAGATAATTTTGTTTAACTCTAAGAAGGAGATATGCACATGCCTAAGACAGCATCTTCGCGTAACTCTTTCAGCGCACAATTGCGCCGAGCCGCGAACACAAGAA-TTGAGGCTGAAGGTAACCTCGCACTTTCCATTGCCAACGATTTACTGTTGGCCTATGGTCAGTCGCCATTTAACTCTGAGGCTGAGTGTATTTCATTCAGCCCGAGATTCGACGGGACCCCGGATGACTTTAGGATAAATTGTCTTAAAGCCGAGGTCATGTCGAAGTATGACGACTTCAGCCTAGGTATTGATACCGAAGCTGTTGCCTGGGAGAAGTTCCTGGCAGCAGAGGCTGAATGTGCTTTAACGAACGCTCGTCTCTATAGGCCTGACTACAGTGAGGATTTCAATTTCTCACTGGGCGAGTCATGTATACACATGGCTCGTAGAAAGATAGCCAAGCTAATAGGAGATGTTCCGTCCGTTGAGGATATGTTGCGTCACTGCCGATTTTCTGGCGGTGCTACAACAACGAATAACCGTTCGTACAGTCATCCGTCCTTCAAGTTTGCGCTTCCGCAAGCGTGTACGCCTCGGGCTTTGAAGTATGTTTTAGCTCTCAGAGCTTCTACACATTTCGATATCAGAATTTCTGATATTAGCCCTTTTAATGAAGCAGTTACCGTACCTAAGAACAGTAAGACAGATCGTTGTATTGCTATCGAACCTGGTTGGAATATGTTTTTCCAACTGGGTATCGGTGGCATTCTACGCGATCGGTTGCGTTGCTGGGGTATCGATCTGAATGATCAGACGATAAATCAGCGCCGCGCTCACGAAGGCTCCGTTACTAATAACTTAGCAACGGTTGATCTCTCAGCGGCAAGCGATTCTATGTCTCTTGCCCTCTGTGAGCTCTTATTGCCCCGAGGCTGGTTTGAGGTTCTTATGGACCTCAGATCACCTAAGGGGCGATTGCCTGACGGTAGTGTTGTTACCTACGAGAAGATTTCTTCTATGGGTAACGGTTACACATTCGAGCTCGAGTCGCTTATTTTTGCTTCTCTCGCTCGTTCCGTTTGTGAGATACTGGACTTAGACCCGTCTGAGGTCACTGTTTACGGAGACGATATTATTTTACCGTCCCGTGCAGTCCCTGCCCTCCGGGAAGTTTTTAAGTATGTTGGTTTTACGACCAATACTAAAAAGACTTTTTCCGAGGGGCCGTTCAGAGAGTCGTGCGGCAAGCACTACTATTCTGGCGTAGATGTTACTCCCTTTTACATACGTCACCGTATAGTGAGTCCTGCCGATTTAATACTGGTTTTGAATAACCTATATCGGTGGGCCACTATTGACGGCGTATGGGATCCTAGGGCCCATTCTGTGTACCGCAAGTATCGTAAGTTGCTGCCTAAACAGCTGCGACGTAATACTATACCTGACGGTTACGGTGATGGTGCCCTCGTCGGATCGGTCCTAATCAATCCTTTCGCGAAAAACCGCGGGTGGATCCGGTACGTACCGGTGATTACGGACCATACAAGGGACCAAGAGCGCGCTGAGTTGGGGTCGTATCTCTACGACCTCTTCTCGCGTTGTCTCTCGGAAAGTAACGATGGGTTGCCTCTTAGGGGTCCATCGGGTTGCGATTTTGCTGATCTATTTGCCATCGATCAGCTTATCTGTAGGAGTGATCCTACGAAGATAAGCAGGCCTACCGGTAAATTCGATATACAGTACATCGCGTGCTGTTGTTCGGGTTGTTGTTAGGCTTGCGGCCGCACTCGAGAGATCTAG-AGCAT-CACGGTCGAACTCCCG-TACGAGGTGCCCGCA
>H099_len1968-1988_reads855_MixB__seq112
GGGCTACGCGAGGGAGCCACGCTGCGAAGCAGCGTGGCGGTTCTCGTGCGTTACCGAAACGCACGAAGGTCGCGCCTCTCCGCGAGGCGTCACC-TGGGAGAGCGCGAAAGCACTAGCCCGTGCTCTAGCTCTAGAAGGTCTCGAGATCTCCTTTAGAGATAATTTTGTTTAACTCTAAGAAGGAGATATGCACATGCCTAAGACAGCATCTTCGCGTAACTCTTTCAGCGCACAATTGCGCCGAGCCGCGAACACAAGAA-TTGAGGCTGAAGGTAACCTCGCACTTTCCATTGCCAACGATTTACTGTTGGCCTATGGTCAGTCGCCATTTAACTCTGAGGCTGAGTGTATTTCATTCAGCCCGAGATTCGACGGGACCCCGGATGACTTTAGGATAAATTATCTTAAAGCCGAGATCATGTCGAAGTATGACGACTTCAGCCTAGGTATTGATACCGAAGCTGTTGCCTGGGAGAAGTTCCTGGCAGCAGAGGCTGAATGTGCTTTAACGAACGCTCGTCTCTATAGGCCTGACTACAGTGAGGATTTCAATTTCTCACTGGGCGAGTCATGTATACACATGGCTCGTGGAAAAATAGCCAAGCTAATAGGAGATGTTCCGTCCGTTGAGGATATGTTGCGTCACTGCCGATTTTCTGGCGGTGCTACAACAACGAATAACCGTTCGTACAGTCATCCGTCCTTCAAGTTTGCGCTTCCGCAAGCGTGTACGCCTCGGGCTTTGAAGTATGTTTTAGCTCTCAGAGCTTCTACACATTTCGATATCAGAATTTCTGATATTAGCCCTTTTAATGAAGCAGTTACCGTACCTAAGAACAGTAAGACAGATCGTTGTATTGCTATCGAACCTGGTTGGAATATGTTTTTCCAACTGGGTATCGGTGGCATTCTACGCGATCGGTTGCGTTGCTGGGGTATCGATCTGAATGATCAGACGATAAATCAGCGCCGCGCTCACGAAGGCTCCGTTACTAATAACTTAGCAACGGTTGATCTCTCAGCGGCAAGCGATTCTATGTCTCTTGCCCTCTGTGAGCTCTTATTGCCCCGAGGCTGGTTTGAGGTTCTTATGGACCTCAGATCACCTAAGGGGCGATTGCCTGACGGTAGTGTTGTTACCTACGAGAAGATTTCTTCTATGGGTAACGGTTACACATTCGAGCTCGAGTCGCTTATTTTTGCTTCTCTCGCTCGTTCCGTTTGTGAGATACTGGACTTAGACCCGTCTGAGGTCACTGTTTACGGAGACGATATTATTTTACCGTCCCGTGCAGTCCCTGCCCTCCGGGAAGTTTTTAAGTATGTTGGTTTTACGACCAATACTAAAAAGACTTTTTCCGAGGGGCCGTTCAGAGAGTCGTGCGGCAAGCACTACTATTCTGGCGTAGATGTTACTCCCTTTTACATACGTCACCGTATAGTGAGTCCTGCCGATTTAATACTGGTTTTGAATAACCTATATCGGTGGGCCACTATTGACGGCGTATGGGATCCTAGGGCCCATTCTGTGTACCGCAAGTATCGTAAGTTGCTGCCTAAACAGCTGCGACGTAATACTATACCTGACGGTTACGGTGATGGTGCCCTCGTCGGATCGGTCCTAATCAATCCTTTCGCGAAAAACCGCGGGTGGATCCGGTACGTACCGGTGATTACGGACCATACAAGGGACCAAGAGCGCGCTGAGTTGGGGTCGTATCTCTACGACCTCTTCTCGCGTTGTCTCTCGGAAAGTAACGATGGGTTGCCTCTTAGGGGTCCATCGGGTTGCGATTTTGCTGATCTATTTGCCATCGATCAGCTTATCTGTAGGAGTGATCCTACGAAGATAAGCAGGCCTACCGGTAAATTCGATATACAGTACATCGCGTGCTGTTGTTCGGGTTGTTGTTAGGCTTGCGGCCGCACTCGAGAGATCTAG-AGCAT-CACGGTCGAACTCCCG-TACGAGGTGCCCGCA
>H099_len1968-1988_reads855_MixB__seq113
GGGCTACGCGAGGGAGCCACGCTGCGAAGCAGCGTGGCGGTTCTCGTGCGTTACCGAAACGCACGAAGGTCGCGCCTCTCCGCGAGGCGTCACC-TGGGAGAGCGCGAAAGCGCTAGCCCGTGCTCTAGCTCTAGAAGGTCTCGAGATCTCCTTTAGAGATAATTTTGTTTAACTCTAAGAAGGAGATATGCACATGCCTAAGACAGCATCTTCGCGTAACTCTTTCAGCGCACAATTGCGCCGAGCCGCGAACACAAGAA-TTGAGGCTGAAGGTAACCTCGCACTTTCCATTGCCAACGATTTACTGTTGGCCTATGGTCAGTCGCCATTTAACTCTGAGGCTGAGTGTATTTCATTCAGCCCGAGATTCGACGGGACCCCGGATGACTTTAGGATAAATTGTCTTAAAGCCGAGGTCATGTCGAAGTATGACGACTTCAGCCTAGGTATTGATACCGAAGCTGTTGCCTGGGAGAAGTTCCTGGCAGCAGAGGCTGAATGTGCTTTAACGAACGCTCGTCTCTATAGGCCTGACTACAGTGAGGATTTCAATTTCTCACTGGGCGAGTCATGTATACACATGGCTCGCGGAAAAATAGCCAAGCTAATAGGAGATGTTCCGTCCGTTGAGGATATGTTGCGTCACTGCCGATTTTCTGGCGGTGCTACAACAACGAATGACCGTTCGTACAGTCATCCGTCCTTCAAGTTTGCGCTTCCGCAAGCGTGTACGCCTCGGGCTTTGAAGTATGTTTTAGCTCTCAGAGCTTCTACACATTTCGATATCAGAATTTCTGATATTAGCCCTTTTAATGAAGCAGTTACCGTACCTAAGAACAGTAAGACAGATCGTTGTATTGCTATCGAACCTGGTTGGAATATGTTTTTCCAACTGGGTATCGGTGGCATTCTACGCGATCGGTTGCGTTGCTGGGGTATCGATCTGAATGATCAGACGATAAATCAGCGCCGCGCTCACGAAGGCTCCGTTACTAATAACTTAGCAACGGTTGATCTCTCAGCGGCAAGCGATTCTATGTCTCTTGCCCTCTGTGAGCTCTTATTGCCCCGAGGCTGGTTTGAGGTTCTTATGGACCTCAGATCACCTAAGGGGCGATTGCCTGACGGTAGTGTTGTTACCTACGAGAAGATTTCTTCTATGGGTAACGGTTACACATTCGAGCTCGAGTCGCTTATTTTTGCTTCTCTCGCTCGTTCTGTTTGTGAGATACTGGACTTAGACCCGTCTGAGGTCACTGTTTACGGAGACGATATTATTTTACCGTCCCGTGCAGTCCCTGCCCTCCGGGAAGTTTTTAAGTATGTTGGTTTTACGACCAATACTAAAAAGACTTTTTCCGAGGGGCCGTTCAGAGAGTCGTGCGGCAAGCACTACTATTCTGGCGTAGATGTTACTCCCTTTTACATACGTCACCGTATAGTGAGTCCTGCCGATTTAATACTGGTTTTGAATAACCTATATCGGTGGGCCACTATTGACGGCGTATGGGATCCTAGGGCCCATTCTGTGTACCGCAAGTATCGTAAGTTGCTGCCTAAACAGCTGCGACGTAATACTATACCTGACGGTTACGGTGATGGTGCCCTCGTCGGATCGGTCCTAATCAATCCTTTCGCGAAAAACCGCGGGTGGATCCGGTACGTACCGGTGATTACGGACCATACAAGGGACCAAGAGCGCGCTGAGTTGGGGTCGTATCTCTACGACCTCTTCTCGCGTTGTCTCTCGGAAAGTAACGATGGGTTGCCTCTTAGGGGTCCATCGGGTTGCGATTTTGCTGATCTATTTGCCATCGATCAGCTTATCTGTAGGAGTGATCCTACGAAGATAAGCAGGCCTACCGGTAAATTCGATATACAGTACATCGCGTGCTGTTGTTCGGGTTGTTGTTAGGCTTGCGGCCGCACTCGAGAGATCTAG-AGCAT-CACGGTCGAACTCCCG-TACGAGGTGCCCGCA
>H099_len1968-1988_reads855_MixB__seq114
GGGCTACGCGAGGGAGCCACGCTGCGAAGCAGCGTGGCGGTTCTCGTGCGTTACCGAAACGCACGAAGGTCGCGCCTCTCCGCGAGGCGTCACC-TGGGAGAGCGCGAAAGCGCTAGCCCGTGCTCTAGCTCTAGAAGGTCTCGAGATCTCCTTTAGAGATAATTTTGTTTAACTCTAAGAAGGAGATATGCACATGCCTAAGACAGCATCTTCGCGTAACTCTTTCAGCGCACAATTGCGCCGAGCCGCGAACACAAGAA-TTGAGGCTGAAGGTAACCTCGCACTTTCCATTGCCAACGATTTACTGTTGGCCTATGGTCAGTCGCCATTTAACTCTGAGGCTGAGTGTATTTCATTCAGCCCGAGATTCGACGGGACCCCGGATGACTTTAGGATAAATTGTCTTAAAGCCGAGGTCATGTCGAAGTATGACGACTTCAGCCTAGGTATTGATACCGAAGCTGTTGCCTGGGAGAAGTTCCTGGCAGCAGAGGCTGAATGTGCTTTAACGAACGCTCGTCTCTATAGGCCTGACTACAGTGAGGATTTCAATTTCTCACTGGGCGAGTCATGTATACACATGGCTCGTGGAAAAATAGCCAAGCTAATAGGAGATGTTCCGTCCGTTGAGGATATGTTGCGTCACTGCCGATTTTCTGGCGGTGCTACAACAACGAATAACCGTTCGTACAGTCATCCGTCCTTCAAGTTTGCGCTTCCGCAAGCGTGTACGCCTCGGGCTTTGAAGTATGTTTTAGCTCTCAGGGCTTCTACACATTTCGATATCAGAATTTCTGATATTAGCCCTTTTAATGAAGCAGTTACCGTACCTAAGAACAGTAAGACAGATCGTTGTATTGCTATCGAACCTGGTTGGAATATGTTTTTCCAACTGGGTATCGGTGGCATTCTACGCGATCGGTTGCGTTGCTGGGGTATCGATCTGAATGATCAGACGATAAATCAGCGCCGCGCTCACGAAGGCTCCGTTACTAATAACTTAGCAACGGTTGATCTCTCAGCGGCAAGCGATTCTATGTCTCTTGCCCTCTGTGAGCTCTTATTGCCCCGAGGCTGGTTTGAGGTTCTTATGGACCTCAGATCACCTAAGGGGCGATTGCCTGACGGTAGTGTTGTTACCTACGAGAAGATTTCTTCTATGGGTAACGGTTACACATTCGAGCTCGAGTCGCTTATTTTTGCTTCTCTCGCTCGTTCCGTTTGTGAGATACTGGACTTAGACCCGTCTGAGGTCACTGTTTACGGAGACGATATTATTTTACCGTCCCGTGCAGTCCCTGCCCTCCGGGAAGTTTTTAAGTATGTTGGTTTTACGACCAATACTAAAAAGACTTTTTCCGAGGGGCCGTTCAGAGAGTCGTGCGGCAAGCACTACTATTCTGGCGTAGATGTTACTCCCTTTTACATACGTCACCGTATAGTGAGTCCTGCCGATTTAATACTGGTTTTGAATAACCTATATCGGTGGGCCACTATTGACGGCGTATGGGATCCTAGGGCCCATTCTGTGTACCGCAAGTATCGTAAGTTGCTGCCTAAACAGCTGCGACGTAATACTATACCTGACGGTTACGGTGATGGTGCCCTCGTCGGATCGGTCCTAATCAATCCTTTCGCGAAAAACCGCGGGTGGATCCGGTACGTACCGGTGATTACGGACCATACAAGGGACCAAGAGCGCGCTGAGTTGGGGTCGTATCTCTACGACCTCTTCTCGCGTTGTCTCTCGGAAAGTAACGATGGGTTGCCTCTTATGGGTCCATCGGGTTGCGATTTTGCTGATCTATTTGCCATCGATCAGCTTATCTGTAGGAGTGATCCTACGAAGATAAGCAGGCCTACCGGTAAATTCGATATACAGTACATCGCGTGCTGTTGTTCGGGTTGTTGTTAGGCTTGCGGCCGCACTCGAGAGATCTAG-AGCAT-CACGGTCGAACTCCCG-TACGAGGTGCCCGCA
>H099_len1968-1988_reads855_MixB__seq115
GGGCTACGCGAGGGAGCCACGCTGCGAAGCAGCGTGGCGGTTCTCGTGCGTTACCGAAACGCACGAAGGTCGCGCCTCTCCGCGAGGCGTCACC-TGGGAGAGCGCGAAAGCGCTAGCCCGTGCTCTAGCTCTAGAAGGTCTCGAGATCTCCTTTAGAGATAATTTTGTTTAACTCTAAGAAGGAGATATGCACATGCCTAAGACAGCATCTTCGCGTAACTCTTTCAGCGCACAATTGCGCCGAGCCGCGAACACAAGAA-TTGAGGCTGAAGGTAACCTCGCACTTTCCATTGCCAACGATTTACTGTTGGCCTATGGTCAGTCGCCATTTAACTCTGAGGCTGAGTGTATTTCATTCAGCCCGAGATTCGACGGGACCCCGGATGACTTTAGGATAAATTGTCTTAAAGCCGAGGTCATGTCGAAGTATGACGACTTCAGCCTAGGTATTGATACCGAAGCTGTTGCCTGGGAGAAGTTCCTGGCAGCAGAGGCTGAATGTGCTTTAACGAACGCTCGTCTCTATAGACCTGACTACAGTGAGGATTTCAATTTCTCACTGGGCGAGTCATGTATACACATGGCTCGTGGAAAAATAGCCAAGCTAATAGGAGATGTTCCGTCCGTTGAGGATATGTTGCGTCACTGCCGATTTTCTGGCGGTGCTACAACAACGAATAACCGTTCGTACAGTCATCCGTCCTTCAAGTTTGCGCTTCCGCAAGCGTGTACGCCTCGGGCTTTGAAGTATGTTTTAGCTCTCAGAGCTTCTACACATTTCGATATCAGAATTTCTGATATTAGCCCTTTTAATGAAGCAGTTACCGTACCTAAGAACAGTAAGACAGATCGTTGTATTGCTATCGAACCTGGTTGGAATATGTTTTTCCAACTGGGTATCGGTGGCATTCTACGCGATCGGTTGCGTTGCTGGGGTATCGATCTGAATGATCAGACGATAAATCAGCGCCGCGCTCACGAAGGCTCCGTTACTAATAACTTAGCAACGGTTGATCTCTCAGCGGCAAGCGATTCTATGTCTCTTGCCCTCTGTGAGCTCTTATTGCCCCGAGGCTGGTTTGAGGTTCTTATGGACCTCAGATCACCTAAGGGGCGATTGCCTGACGGTAGTGTTGTTACCTACGAGAAGATTTCTTCTATGGGTAACGGTTACACATTCGAGCTCGAGTCGCTTATTTTTGCTTCTCTCGCTCGTTCCGTTTGTGAGATACTGGACTTAGACCCGTCTGAGGTCACTGTTTACGGAGACGATATTATTTTACCGTCCCGTGCAGTCCCTGCCCTCCGGGAAGTTTTTAAGTATGTTGGTTTTACGACCAATACTAAAAAGACTTTTTCCGAGGGGGCGTTCAGAGAGTCGTGCGGCAAGCACTACTATTCTGGCGTAGATGTTACTCCCTTTTACATACGTCACCGTATAGTGAGTCCTGCCGATTTAATACTGGTTTTGAATAACCTATATCGGTGGGCCACTATTGACGGCGTATGGGATCCTAGGGCCCATTCTGTGTACCGCAAGTATCGTAAGTTGCTGCCTAAACAGCTGCGACGTAATACTATACCTGACGGTTACGGTGATGGTGCCCTCGTCGGATCGGTCCTAATCAATCCTTTCGCGAAAAACCGCGGGTGGATCCGGTACGTACCGGTGATTACGGACCATACAAGGGACCAAGAGCGCGCTGAGTTGGGGTCGTATCTCTACGACCTCTTCTCGCGTTGTCTCTCGGAAAGTAACGATGGGTTGCCTCTTAGGGGTCCATCGGGTTGCGATTTTGCTGATCTATTTGCCATCGATCAGCTTATCTGTAGGAGTGATCCTACGAAGATAAGCAGGCCTACCGGTAAATTCGATATACAGTACATCGCGTGCTGTTGTTCGGGTTGTTGTTAGGCTTGCGGCCGCACTCGAGAGATCTAG-AGCAT-CACGGTCGAACTCCCG-TACGAGGTGCCCGCA
>H099_len1968-1988_reads855_MixB__seq116
GGGCTACGCGAGGGAGCCACGCTGCGAAGCAGCGTGGCGGTTCTCGTGCGTTACCGAAACGCACGAAGGTCGCGCCTCTCCGCGAGGCGTCACC-TGGGAGAGCGCGAAAGCGCTAGCCCGTGCTCTAGCTCTAGAAGGTCTCGAGATCTCCTTTAGAGATAATTTTGTTTAACTCTAAGAAGGAGATATGCACATGCCTAAGACAGCATCTTCGCGTAACTCTTTCAGCGCACAATTGCGCCGAGCCGCGAACACAAGAA-TTGAGGCTGAAGGTAACCTCGCACTTTCCATTGCCAACGATTTACTGTTGGCCTATGGTCAGTCGCCATTTAACTCTGAGGCTGAGTGTATTTCATTCAGCCCGAGATTCGACGGGACCCCGGATGACTTTAGGATAAATTATCTTAAAGCCGAGATCATGTCGAAGTATGACGACTTCAGCCTAGGTATTGATACCGAAGCTGTTGCCTGGGAGAAGTTCCTGGCAGCAGAGGCTGAATGTGCTTTAACGAACGCTCGTCTCTATAGGCCTGACTACAGTGAGGATTTCAATTTCTCACTGTGCGAGTCATGTATACACATGGCTCGTAGAAAGATAGCCAAGCTAATAGGAGATGTTCCGTCCGTTGAGGATATGTTGCGTCACTGCCGATTTTCTGGCGGTGCTACAACAACGAATAACCGTTCGTACAGTCATCCGTCCTTCAAGTTTGCGCTTCCGCAAGCGTGTACGCCTCGGGCTTTGAAGTATGTTTTAGCTCTCAGAGCTTCTACACATTTCGATATCAGAATTTCTGATATTAGCCCTTTTAATGAAGCAGTTACCGTACCTAAGAACAGTAAGACAGATCGTTGTATTGCTATCGAACCTGGTTGGAATATGTTTTTCCAACTGGGTATCGGTGGCATTCTACGCGATCGGTTGCGTTGCTGGGGTATCGATCTGAATGATCAGACGATAAATCAGCGCCGCGCTCACGAAGGCTCCGTTACTAATAACTTAGCAACGGTTGATCTCTCAGCGGCAAGCGATTCTATGTCTCTTGCCCTCTGTGAGCTCTTATTGCCCCGAGGCTGGTTTGAGGTTCTTATGGACCTCAGATCACCTAAGGGGCGATTGCCTGACGGTAGTGTTGTTACCTACGAGAAGATTTCTTCTATGGGTAACGGTTACACATTCGAGCTCGAGTCGCTTATTTTTGCTTCTCTCGCTCGTTCCGTTTGTGAGATACTGGACTTAGACCCGTCTGAGGTCACTGTTTACGGAGACGATATTATTTTACCGTCCCGTGCAGTCCCTGCCCTCCGGGAAGTTTTTAAGTATGTTGGTTTTACGACCAATACTAAAAAGACTTTTTCCGAGGGGCCGTTCAGAGAGTCGTGCGGCAAGCACTACTATTCTGGCGTAGATGTTACTCCCTTTTACATACGTCACCGTATAGTGAGTCCTGCCGATTTAATACTGGTTTTGAATAACCTATATCGGTGGGCCACTATTGACGGCGTATGGGATCCTAGGGCCCATTCTGTGTACCGCAAGTATCGTAAGTTGCTGCCTAAACAGCTGCGACGTAATACTATACCTGACGGTTACGGTGATGGTGCCCTCGTCGGATCGGTCCTAATCAATCCTTTCGCGAAAAACCGCGGGTGGATCCGGTACGTACCGGTGATTACGGACCATACAAGGGACCAAGAGCGCGCTGAGTTGGGGTCGTATCTCTACGACCTCTTCTCGCGTTGTCTCTCGGAAAGTAACGATGGGTTGCCTCTTAGGGGTCCATCGGGTTGCGATTTTGCTGATCTATTTGCCATCGATCAGCTTATCTGTAGGAGTGATCCTACGAAGATAAGCAGGCCTACCGGTAAATTCGATATACAGTACATCGCGTGCTGTTGTTCGGGTTGTTGTTAGGCTTGCGGCCGCACTCGAGAGATCTAG-AGCAT-CACGGTCGAACTCCCG-TACGAGGTGCCCGCA
>H099_len1968-1988_reads855_MixB__seq117
GGGCTACGCGAGGGAGCCACGCTGCGAAGCAGCGTGGTGGTTCTCGTGCGTTACCGAAACGCACGAAGGTCGCGCCTCTCCGCGAGGCGTCACC-TGGGAGAGCGCGAAAGCGCTAGCCCGTGCTCTAGCTCTAGAAGGTCTCGAGATCTCCTTTAGAGATAATTTTGTTTAACTCTAAGAAGGAGATATGCACATGCCTAAGACAGCATCTTCGCGTAACTCTTTCAGCGCACAATTGCGCCGAGCCGCGAACACAAGAA-TTGAGGCTGAAGGTAACCTCGCACTTTCCATTGCCAACGATTTACTGTTGGCCTATGGTCAGTCGCCATTTAACTCTGAGGCTGAGTGTATTTCATTCAGCCCGAGATTCGACGGGACCCCGGATGACTTTAGGATAAATTATCTTAAAGCCGAGATCATGTCGAAGTATGACGACTTCAGCCTAGGTATTGATACCGAAGCTGTTGCCTGGGAGAAGTTCCTGGCAGCAGAGGCTGAATGTGCTTTAACGAACGCTCGTCTCTATAGGCCTGACTACAGTGAGGATTTCAATTTCTCACTGTGCGAGTCATGTATACACATGGCTCGTAGAAAGATAGCCAAGCTAATAGGAGATGTTCCGTCCGTTGAGGATATGTTGCGTCACTGCCGATTTTCTGGCGGTGCTACAACAACGAATAACCGTTCGTACAGTCATCCGTCCTTCAAGTTTGCGCTTCCGCAAGCGTGTACGCCTCGGGCTTTGAAGTATGTTTTAGCTCTCAGAGCTTCTACACATTTCGATATCAGAATTTCTGATATTAGCCCTTTTAATGAAGCAGTTACCGTACCTAAGAACAGTAAGACAGATCGTTGTATTGCTATCGAACCTGGTTGGAATATGTTTTTCCAACTGGGTATCGGTGGCATTCTACGCGATCGGTTGCGTTACTGGGGTATCGATCTGAATGATCAGACGATAAATCAGCGCCGCGCTCACGAAGGCTCCGTTACTAATAACTTAGCAACGGTTGATCTCTCAGCGGCAAGCGATTCTATGTCTCTTGCCCTCTGTGAGCTCTTATTGCCCCGAGGCTGGTTTGAGGTTCTTATGGACCTCAGATCACCTAAGGGGCGATTGCCTGACGGTAGTGTTGTTACCTACGAGAAGATTTCTTCTATGGGTAACGGTTACACATTCGAGCTCGAGTCGCTTATTTTTGCTTCTCTCGCTCGTTCCGTTTGTGAGATACTGGACTTAGACCCGTCTGAGGTCACTGTTTACGGAGACGATATTATTTTACCGTCCCGTGCAGTCCCTGCCCTCCGGGAAGTTTTTAAGTATGTTGGTTTTACGACCAATACTAAAAAGACTTTTTCCGAGGGGCCGTTCAGAGAGTCGTGCGGCAAGCACTACTATTCTGGCGTAGATGTTACTCCCTTTTACATACGTCACCGTATAGTGAGTCCTGCCGATTTAATACTGGTTTTGAATAACCTATATCGGTGGGCCACTATTGACGGCGTATGGGATCCTAGGGCCCATTCTGTGTACCGCAAGTATCGTAAGTTGCTGCCTAAACAGCTGCGACGTAATACTATACCTGACGGTTACGGTGATGGTGCCCTCGTCGGATCGGTCCTAATCAATCCTTTCGCGAAAAACCGCGGGTGGATCCGGTACGTACCGGTGATTACGGACCATACAAGGGACCAAGAGCGCGCTGAGTTGGGGTCGTATCTCTACGACCTCTTCTCGCGTTGTCTCTCGGAAAGTAACGATGGGTTGCCTCTTAGGGGTCCATCGGGTTGCGATTTTGCTGATCTATTTGCCATCGATCAGCTTATCTGTAGGAGTGATCCTACGAAGATAAGCAGGCCTACCGGTAAATTCGATATACAGTACATCGCGTGCTGTTGTTCGGGTTGTTGTTAGGCTTGCGGCCGCACTCGAGAGATCTAG-AGCAT-CACGGTCGAACTCCCG-TACGAGGTGCCCGCA
>H099_len1968-1988_reads855_MixB__seq118
GGGCTACGCGAGGGAGCCACGCTGCGAAGCAGCGTGGCGGTTCTCGTGCGTTACCGAAACGCACGAAGGTCGCGCCTCTCCGCGAGGCGTCACC-TGGGAGAGCGCGAAAGCGCTAGCCCGTGCTCTAGCTCTAGAAGGTCTCGAGATCTCCTTTAGAGATAATTTTGTTTAACTCTAAGAAGGAGATATGCACATGCCTAAGACAGCATCTTCGCGTAACTCTCTCAGCGCACAATTGCGCCGAGCCGCGAACACAAGAA-TTGAGGCTGAAGGTAACCTCGCACTTTCCATTGCCAACGATTTACTGTTGGCCTATGGTCAGTCGCCATTTAACTCTGAGGCTGAGTGTATTTCATTCAGCCCGAGATTCGACGGGACCCCGGATGACTTTAGGATAAATTATCTTAAAGCCGAGATCATGTCGAAGTATGACGACTTCAGCCTAGGTATTGATACCGAAGCTGTTGCCTGGGAGAAGTTCCTGGCAGCAGAGGCTGAATGTGCTTTAACGAACGCTCGTCTCTATAGGCCTGACTACAGTGAGGATTTCAATTTCTCACTGTGCGAGTCATGTATACACATGGCTCGTAGAAAGATAGCCAAGCTAATAGGAGATGTTCCGTCCGTTGAGGATATGTTGCGTCACTGCCGATTTTCTGGCGGTGCTACAACAACGAATAACCGTTCGTACAGTCATCCGTCCTTCAAGTTTGCGCTTCCGCAAGCGTGTACGCCTCGGGCTTTGAAGTATGTTTTAGCTCTCAGAGCTTCTACACATTTCGATATCAGAATTTCTGATATTAGCCCTTTTAATGAAGCAGTTACCGTACCTAAGAACAGTAAGACAGATCGTTGTATTGCTATCGAACCTGGTTGGAATATGTTTTTCCAACTGGGTATCGGTGGCATTCTACGCGATCGGTTGCGTCGCTGGGGTATCGATCTGAATGATCAGACGATAAATCAGCGCCGCGCTCACGAAGGCTCCGTTACTAATAACTTAGCAACGGTTGATCTCTCAGCGGCAAGCGATTCTATGTCTCTTGCCCTCTGTGAGCTCTTATTGCCCCGAGGCTGGTTTGAGGTTCTTATGGACCTCAGATCACCTAAGGGGCGATTGCCTGACGGTAGTGTTGTTACCTACGAGAAGATTTCTTCTATGGGTAACGGTTACACATTCGAGCTCGAGTCGCTTATTTTTGCTTCTCTCGCTCGTTCCGTTTGTGAGATACTGGACTTAGACCCGTCTGAGGTCACTGTTTACGGAGACGATATTATTTTACCGTCCCGTGCAGTCCCTGCCCTCCGGGAAGTTTTTAAGTATGTTGGTTTTACGACCAATACTAAAAAGACTTTTTCCGAGGGGCCGTTCAGAGAGTCGTGCGGCAAGCACTACTATTCTGGCGTAGATGTTACTCCCTTTTACATACGTCACCGTATAGTGAGTCCTGCCGATTTAATACTGGTTTTGAATAACCTATATCGGTGGGCCACTATTGACGGCGTATGGGATCCTAGGGCCCATTCTGTGTACCGCAAGTATCGTAAGTTGCTGCCTAAACAGCTGCGACGTAATACTATACCTGACGGTTACGGTGATGGTGCCCTCGTCGGATCGGTCCTAATCAATCCTTTCGCGAAAAACCGCGGGTGGATCCGGTACGTACCGGTGATTACGGACCATACAAGGGACCAAGAGCGCGCTGAGTTGGGGTCGTATCTCTACGACCTCTTCTCGCGTTGTCTCTCGGAAAGTAACGATGGGTTGCCTCTTAGGGGTCCATCGGGTTGCGATTTTGCTGATCTATTTGCCATCGATCAGCTTATCTGTAGGAGTGATCCTACGAAGATAAGCAGGCCTACCGGTAAATTCGATATACAGTACATCGCGTGCTGTTGTTCGGGTTGTTGTTAGGCTTGCGGCCGCACTCGAGAGATCTAG-AGCAT-CACGGTCGAACTCCCG-TACGAGGTGCCCGCA
>H099_len1968-1988_reads855_MixB__seq119
GGGCTACGCGAGGGAGCCACGCTGCGAAGCAGCGTGGCGGTTCTCGTGCGTTACCGAAACGCACGAAGGTCGCGCCTCTCCGCGAGGCGTCACC-TGGGAGAGCGCGAAAGCGCTAGCCCGTGCTCCAGCTCTAGAAGGTCTCGAGATCTCCTTTAGAGATAATTTTGTTTAACTCTAAGAAGGAGATATGCACATGCCTAAGACAGCATCTTCGCGTAACTCTTTCAGCGCACAATTGCGCCGAGCCGCGAACACAAGAA-TTGAGGCTGAAGGTAACCTCGCACTTTCCATTGCCAACGATTTACTGTTGGCCTATGGTCAGTCGCCATTTAACTCTGAGGCTGAGTGTATTTCATTCAGCCCGAGATTCGACGGGACCCCGGATGACTTTAGGATAAATTATCTTAAAGCCGAGATCATGTCGAAGTATGACGACTTCAGCCTAGGTATTGATACCGAAGCTGTTGCCTGGGAGAAGTTCCTGGCAGCAGAGGCTGAATGTGCTTTAACGAACGCTCGTCTCTATAGGCCTGACTACAGTGAGGATTTCAATTTCTCACTGTGCGAGTCATGTATACACATGGCTCGTAGAAAGATAGCCAAGCTAATAGGAGATGTTCCGTCCGTTGAGGATATGTTGCGTCACTGCCGATTTTCTGGCGGTGCTACAACAACGAATAACCGTTCGTACAGTCATCCGTCCTTCAAGTTTGCGCTTCCGCAAGCGTGTACGCCTCGGGCTTTGAAGTATGTTTTAGCTCTCAGAGCTTCTACACATTTCGATATCAGAATTTCTGATATTAGCCCTTTTAATGAAGCAGTTACCGTACCTAAGAACAGTAAGACAGATCGTTGTATTGCTATCGAACCTGGTTGGAATATGTTTTTCCAACTGGGTATCGGTGGCATTCTACGCGATCGGTTGCGTTGCTGGGGTATCGATCTGAATGATCAGACGATAAATCAGCGCCGCGCTCACGAAGGCTCCGTTACTAATAACTTAGCAACGGTTGATCTCTCAGCGGCAAGCGATTCTATGTCTCTTGCCCTCTGTGAGCTCTTATTGCCCCGAGGCTGGTTTGAGGTTCTTATGGACCTCAGATCACCTAAGGGGCGATTGCCTGACGGTAGTGTTGTTACCTACGAGAAGATTTCTTCTATGGGTAACGGTTACACATTCGAGCTCGAGTCGCTTATTTTTGCTTCTCTCGCTCGTTCCGTTTGTGAGATACTGGACTTAGACCCGTCTGAGGTCACTGTTTACGGAGACGATATTATTTTACCGTCCCGTGCAGTCCCTGCCCTCCGGGAAGTTTTTAAGTATGTTGGTTTTACGACCAATACTAAAAAGACTCTTTCCGAGGGGCCGTTCAGAGAGTCGTGCGGCAAGCACTACTATTCTGGCGTAGATGTTACTCCCTTTTACATACGTCACCGTATAGTGAGTCCTGCCGATTTAATACTGGTTTTGAATAACCTATATCGGTGGGCCACTATTGACGGCGTATGGGATCCTAGGGCCCATTCTGTGTACCGCAAGTATCGTAAGTTGCTGCCTAAACAGCTGCGACGTAATACTATACCTGACGGTTACGGTGATGGTGCCCTCGTCGGATCGGTCCTAATCAATCCTTTCGCGAAAAACCGCGGGTGGATCCGGTACGTACCGGTGATTACGGACCATACAAGGGACCAAGAGCGCGCTGAGTTGGGGTCGTATCTCTACGACCTCTTCTCGCGTTGTCTCTCGGAAAGTAACGATGGGTTGCCTCTTAGGGGTCCATCGGGTTGCGATTTTGCTGATCTATTTGCCATCGATCAGCTTATCTGTAGGAGTGATCCTACGAAGATAAGCAGGCCTACCGGTAAATTCGATATACAGTACATCGCGTGCTGTTGTTCGGGTTGTTGTTAGGCTTGCGGCCGCACTCGAGAGATCTAG-AGCAT-CACGGTCGAACTCCCG-TACGAGGTGCCCGCA
>H099_len1968-1988_reads855_MixB__seq120
GGGCTACGCGAGGGAGCCACGCTGCGAAGCAGCGTGGCGGTTCTCGTGCGTTACCGAAACGCACGAAGGTCGCGCCTCTCCGCGAGGCGTCACC-TGGGAGAGCGCGAAAGCGCTAGCCCGTGCTCTAGCTCTAGAAGGTCTCGAGATCTCCTCTAGAGATAATTTTGTTTAACTCTAAGAAGGAGATATGCACATGCCTAAGACAGCATCTTCGCGTAACTCTCTCAGCGCACAATTGCGCCGAGCCGCGAACACAAGAA-TTGAGGCTGAAGGTAACCTCGCACTTTCCATTGCCAACGATTTACTGTCGGCCTATGGTCAGTCGCCATTTAACTCTGAGGCTGAGTGTATTTCATTCAGCCCGAGATTCGACGGGACCCCGGATGACTTTAGGATAAATTATCTTAAAGCCGAGATCATGTCGAAGTATGACGACTTCAGCCTAGGTATTGATACCGAAGCTGTTGCCTGGGAGAAGTTCCTGGCAGCAGAGGCTGAATGTGCTTTAACGAACGCTCGTCTCTATAGGCCTGACTACAGTGAGGATTTCAATTTCTCACTGTGCGAGTCATGTATACACATGGCTCGTAGAAAAATAGCCAAGCTAATAGGAGATGTTCCGTCCGTTGAGGATATGTTGCGTCACTGCCGATTTTCTGGCGGTGCTACAACAACGAATAACCGTTCGTACAGTCATCCGTCCTTCAAGTTTGCGCTTCCGCAAGCGTGTACGCCTCGGGCTTTGAAGTATGTTTTAGCTCTCAGAGCTTCTACACATTTCGATATCAGAATTTCTGATATTAGCCCTTTTAATGAAGCAGTTACCGTACCTAAGAACAGTAAGACAGATCGTTGTATTGCTATCGAACCTGGTTGGAATATGTTTTTCCAACTGGGTATCGGTGGCATTCTACGCGATCGGTTGCGTTGCTGGGGTATCGATCTGAATGATCAGACGATAAATCAGCGCCGCGCTCACGAAGGCTCCGTTACTAATAACTTAGCAACGGTTGATCTCTCAGCGGCAAGCGATTCTATGTCTCTTGCCCTCTGTGAGCTCTTATTGCCCCGAGGCTGGTTTGAGGTTCTTATGGACCTCAGATCACCTAAGGGGCGATTGCCTGACGGTAGTGTTGTTACCTACGAGAAGATTTCTTCTATGGGTAACGGTTACACATTCGAGCTCGAGTCGCTTATTTTTGCTTCTCTCGCTCGTTCCGTTTGTGAGATACTGGACTTAGACCCGTCTGAGGTCACTGTTTACGGAGACGATATTATTTTACCGTCCCGTGCAGTCCCTGCCCTCCGGGAAGTTTTTAAGTATGTTGGTTTTACGACCAATACTAAAAAGACTTTTTCCGAGGGGCCGTTCAGAGAGTCGTGCGGCAAGCACTACTATTCTGGCGTAGATGTTACTCCCTTTTACATACGTCACCGTATAGTGAGTCCTGCCGATTTAATACTGGTTTTGAATAACCTATATCGGTGGGCCACTATTGACGGCGTATGGGATCCTAGGGCCCATTCTGTGTACCGCAAGTATCGTAAGTTGCTGCCTAAACAGCTGCGACGTAATACTATACCTGACGGTTACGGTGATGGTGCCCTCGTCGGATCGGTCCTAATCAATCCTTTCGCGAAAAACCGCGGGTGGATCCGGTACGTACCGGTGATTACGGACCATACAAGGGACCAAGAGCGCGCTGAGTTGGGGTCGTATCTCTACGACCTCTTCTCGCGTTGTCTCTCGGAAAGTAACGATGGGTTGCCTCTTAGGGGTCCATCGGGTTGCGATTTTGCTGATCTATTTGCCATCGATCAGCTTATCTGTAGGAGTGATCCTACGAAGATAAGCAGGCCTACCGGTAAATTCGATATACAGTACATCGCGTGCTGTTGTTCGGGTTGTTGTTAGGCTTGCGGCCGCACTCGAGAGATCTAG-AGCAT-CACGGTCGAACTCCCG-TACGAGGTGCCCGCA
>H099_len1968-1988_reads855_MixB__seq121
GGGCTACGCGAGGGAGCCACGCTGCGAAGCAGCGTGGCGGTTCTCGTGCGTTACCGAAACGCACGAAGGTCGCGCCTCTCCGCGAGGCGTCACC-TGGGAGAGCGCGAAAGCGCTAGCCCGTGCTCTAGCTCTAGAAGGTCTCGAGATCTCCTCTAGAGATAATTTTGTTTAACTCTAAGAAGGAGATATGCACATGCCTAAGACAGCATCTTCGCGTAACTCTCTCAGCGCACAATTGCGCCGAGCCGCGAACACAAGAA-TTGAGGCTGAAGGTAACCTCGCACTTTCCATTGCCAACGATTTACTGTTGGCCTATGGTCAGTCGCCATTTAACTCTGAGGCTGAGTGTATTTCATTCAGCCCGAGATTCGACGGGACCCCGGATGACTTTAGGATAAATTATCTTAAAGCCGAGATCATGTCGAAGTATGACGACTTCAGCCTAGGTATTGATACCGAAGCTGTTGCCTGGGAGAAGTTCCTGGCAGCAGAGGCTGAATGTGCTTTAACGAACGCTCGTCTCTATAGGCCTGACTACAGTGAGGATTTCAATTTCTCACTGTGCGAGTCATGTATACACATGGCTCGTAGAAAAATAGCCAAGCTAATAGGAGATGTTCCGTCCGTTGAGGATATGTTGCGTCACTGCCGATTTTCTGGCGGTGCTACAACAACGAATAACCGTTCGTACAGTCATCCGTCCTTCAAGTTTGCGCTTCCGCAAGCGTGTACGCCTCGGGCTTTGAAGTATGTTTTAGCTCTCAGAGCTTCTACACATTTCGATATCAGAATTTCTGATATTAGCCCTTTTAATGAAGCAGTTACCGTACCTAAGAACAGTAAGACAGATCGTTGTATTGCTATCGAACCTGGTTGGAATATGTTTTTCCAACTGGGTATCGGTGGCATTCTACGCGATCGGTTGCGTTGCTGGGGTATCGATCTGAATGATCAGACGATAAATCAGCGCCGCGCTCACGAAGGCTCCGTTACTAATAACTTAGCAACGGTTGATCTCTCAGCGGCAAGCGATTCTATGTCTCTTGCCCTCTGTGAGCTCTTATTGCCCCGAGGCTGGTTTGAGGTTCTTATGGACCTCAGATCACCTAAGGGGCGATTGCCTGACGGTAGTGTTGTTACCTACGAGAAGATTTCTTCTATGGGTAACGGTTACACATTCGAGCTCGAGTCGCTTATTTTTGCTTCTCTCGCTCGTTCCGTTTGTGAGATACTGGACTTAGACCCGTCTGAGGTCACTGTTTACGGAGACGATATTATTTTACCGTCCCGTGCAGTCCCTGCCCTCCGGGAAGTTTTTAAGTATGTTGGTTTTACGACCAATACTAAAAAGACTTTTTCCGAGGGGCCGTTCAGAGAGTCGTGCGGCAAGCACTACTATTCTGGCGTAGATGTTACTCCCTTTTACATACGTCACCGTATAGTGAGTCCTGCCGATTTAATACTGGTTTTGAATAACCTATATCGGTGGGCCACTATTGACGGCGTATGGGATCCTAGGGCCCATTCTGTGTACCGCAAGTATCGTAAGTTGCTGCCTAAACAGCTGCGACGTAATACTATACCTGACGGTTACGGTGATGGTGCCCTCGTCGGATCGGTCCTAATCAATCCTTTCGCGAAAAACCGCGGGTGGATCCGGTACGTACCGGTGATTACGGACCATACAAGGGACCAAGAGCGCGCTGAGTTGGGGTCGTATCTCTACGACCTCTTCTCGCGTTGTCTCTCGGAAAGTAACGATGGGTTGCCTCTTAGGGGTCCATCGGGTTGCGATTTTGCTGATCTATTTGCCATCGATCAGCTTATCTGTAGGAGTGATCCTACGAAGATAAGCAGGCCTACCGGTAAATTCGATATACAGTACATCGCGTGCTGTTGTTCGGGTTGTTGTTAGGCTTGCGGCCGCACTCGAGAGATCTAG-AGCAT-CACGGTCGAACTCCCG-TACGAGGTGCCCGCA
>H099_len1968-1988_reads855_MixB__seq122
GGGCTACGCGAGGGAGCCACGCTGCGAAGCAGCGTGGCGGTTCTCGTGCGTTACCGAAACGCACGAAGGTCGCGCCTCTCCGCGAGGCGTCACC-TGGGAGAGCGCGAAAGCGCTAGCCCGTGCTCTAGCTCTAGAAGGTCTCGAGATCTCCTCTAGAGATAATTTTGTTTAACTCTAAGAAGGAGATATGCACATGCCTAAGACAGCATCTTCGCGTAACTCTCTCAGCGCACAATTGCGCCGAGCCGCGAACACAAGAA-TTGAGGCTGAAGGTAACCTCGCACTTTCCATTGCCAACGATTTACTGTTGGCCTATGGTCAGTCGCCATTTAACTCTGAGGCTGAGTGTATTTCATTCAGCCCGAGATTCGACGGGACCCCGGATGACTTTAGGATAAATTATCTTAAAGCCGAGATCATGTCGAAGTATGACGACTTCAGCCTAGGTATTGATACCGAAGCTGTTGCCTGGGAGAAGTTCCTGGCAGCAGAGGCTGAATGTGCTTTAACGAACGCTCGTCTCTATAGGCCTGACTACAGTGAGGATTTCAATTTCTCACTGTGCGAGTCATGTATACACATGGCTCGTAGAAAGATAGCCAAGCTAATAGGAGATGTTCCGTCCGTTGAGGATATGTTGCGTCACTGCCGATTTTCTGGCGGTGCTACAACAACGAATAACCGTTCGTACAGTCATCCGTCCTTCAAGTTTGCGCTTCCGCAAGCGTGTACGCCTCGGGCTTTGAAGTATGTTTTAGCTCTCAGAGCTTCTACACATTTCGATATCAGAATTTCTGATATTAGCCCTTTTAATGAAGCAGTTACCGTACCTAAGAACAGTAAGACAGATCGTTGTATTGCTATCGAACCTGGTTGGAATATGTTTTTCCAACTGGGTATCGGTGGCATTCTACGCGATCGGTTGCGTTGCTGGGGTATCGATCTGAATGATCAGACGATAAATCAGCGCCGCGCCCACGAAGGCTCCGTTACTAATAACTTAGCAACGGTTGATCTCTCAGCGGCAAGCGATTCTATGTCTCTTGCCCTCTGTGAGCTCTTATTGCCCCGAGGCTGGTTTGAGGTTCTTATGGACCTCAGATCACCTAAGGGGCGATTGCCTGACGGTAGTGTTGTTACCTACGAGAAGATTTCTTCTATGGGTAACGGTTACACATTCGAGCTCGAGTCGCTTATTTTTGCTTCTCTCGCTCGTTCCGTTTGTGAGATACTGGACTTAGACCCGTCTGAGGTCACTGTTTACGGAGACGATATTATTTTACCGTCCCGTGCAGTCCCTGCCCTCCGGGAAGTTTTTAAGTATGTTGGTTTTACGACCAATACTAAAAAGACTTTTTCCGAGGGGCCGTTCAGAGAGTCGTGCGGCAAGCACTACTATTCTGGCGTAGATGTTACTCCCTTTTACATACGTCACCGTATAGTGAGTCCTGCCGATTTAATACTGGTTTTGAATAACCTATATCGGTGGGCCACTATTGACGGCGTATGGGATCCTAGGGCCCATTCTGTGTACCGCAAGTATCGTAAGTTGCTGCCTAAACAGCTGCGACGTAATACTATACCTGACGGTTACGGTGATGGTGCCCTCGTCGGATCGGTCCTAATCAATCCTTTCGCGAAAAACCGCGGGTGGATCCGGTACGTACCGGTGATTACGGACCATACAAGGGACCAAGAGCGCGCTGAGTTGGGGTCGTATCTCTACGACCTCTTCTCGCGTTGTCTCTCGGAAAGTAACGATGGGTTGCCTCTTAGGGGTCCATCGGGTTGCGATTTTGCTGATCTATTTGCCATCGATCAGCTTATCTGTAGGAGTGATCCTACGAAGATAAGCAGGCCTACCGGTAAATTCGATATACAGTACATCGCGTGCTGTTGTTCGGGTTGTTGTTAGGCTTGCGGCCGCACTCGAGAGATCTAG-AGCAT-CACGGTCGAACTCCCG-TACGAGGTGCCCGCA
>H099_len1968-1988_reads855_MixB__seq123
GGGCTACGCGAGGGAGCCACGCTGCGAAGCAGCGTGGCGGTTCTCGTGCGTTACCGAAACGCACGAAGGTCGCGCCTCTCCGCGAGGCGTCACC-TGGGAGAGCGCGAAAGCGCTAGCCCGTGCTCTAGCTCTAGAAGGTCTCGAGATCTCCTCTAGAGATAATTTTGTTTAACTCTAAGAAGGAGATATGCACATGCCTAAGACAGCATCTTCGCGTAACTCTCTCAGCGCACAATTGCGCCGAGCCGCGAACACAAGAA-TTGAGGCTGAAGGTAACCTCGCACTTTCCATTGCCAACGATTTACTGTTGGCCTATGGTCAGTCGCCATTTAACTCTGAGGCTGAGTGTATTTCATTCAGCCCGAGATTCGACGGGACCCCGGATGACTTTAGGATAAATTATCTTAAAGCCGAGATCATGTCGAAGTATGACGACTTCAGCCTAGGTATTGATACCGAAGCTGTTGCCTGGGAGAAGTTCCTGGCAGCAGAGGCTGAATGTGCTTTAACGAACGCTCGTCTCTATAGGCCTGACTACAGTGAGGATTTCAATTTCTCACTGTGCGAGTCATGTATACACATGGCTCGTAGAAAGATAGCCAAGCTAATAGGAGATGTTCCGTCCGTTGAGGATATGTTGCGTCACTGCCGATTTTCTGGCGGTGCTACAACAACGAATAACCGTTCGTACAGTCATCCGTCCTTCAAGTTTGCGCTTCCGCAAGCGTGTACGCCTCGGGCTTTGAAGTATGTTTTAGCTCTCAGAGCTTCTACACATTTCGATATCAGAATTTCTGATATTAGCCCTTTTAATGAAGCAGTTACCGTACCTAAGAACAGTAAGACAGATCGTTGTATTGCTATCGAACCTGGTTGGAATATGTTTTTCCAACTGGGTATCGGTGGCATTCTACGCGATCGGTTGCGTTGCTGGGGTATCGATCTGAATGATCAGACGATAAATCAGCGCCGCGCTCACGAAGGCTCCGTTACTAATAACTTAGCAACGGTTGATCTCTCAGCGGCAAGCGATTCTATGTCTCTTGCCCTCTGTGAGCTCTTATTGCCCCGAGGCTGGTTTGAGGTTCTTATGGACCTCAGATCACCTAAGGGGCGATTGCCTGACGGTAGTGTTGTTACCTACGAGAAGATTTCTTCTATGGGTAACGGTTACACATTCGAGCTCGAGTCGCTTATTTTTGCTTCTCTCGCTCGTTCCGTTTGTGAGATACTGGACTTAGACCCGTCTGAGGTCACTGTTTACGGAGACGATATTATTTTACCGTCCCGTGCAGTCCCTGCCCTCCGGGAAGTTTTTAAGTATGTTGGTTTTACGACCAATACTAAAAAGACTTTTTCCGAGGGGCCGTTCAGAGAGTCGTGCGGCAAGCACTACTATTCTGGCGTAGATGTTACTCCCTGTTACATACGTCACCGTATAGTGAGTCCTGCCGATTTAATACTGGTTTTGAATAACCTATATCGGTGGGCCACTATTGACGGCGTATGGGATCCTAGGGCCCATTCTGTGTACCGCAAGTATCGTAAGTTGCTGCCTAAACAGCTGCGACGTAATACTATACCTGACGGTTACGGTGATGGTGCCCTCGTCGGATCGGTCCTAATCAATCCTTTCGCGAAAAACCGCGGGTGGATCCGGTACGTACCGGTGATTACGGACCATACAAGGGACCAAGAGCGCGCTGAGTTGGGGTCGTATCTCTACGACCTCTTCTCGCGTTGTCTCTCGGAAAGTAACGATGGGTTGCCTCTTAGGGGTCCATCGGGTTGCGATTTTGCTGATCTATTTGCCATCGATCAGCTTATCTGTAGGAGTGATCCTACGAAGATAAGCAGGCCTACCGGTAAATTCGATATACAGTACATCGCGTGCTGTTGTTCGGGTTGTTGTTAGGCTTGCGGCCGCACTCGAGAGATCTAG-AGCAT-CACGGTCGAACTCCCG-TACGAGGTGCCCGCA
>H099_len1968-1988_reads855_MixB__seq124
GGGCTACGCGAGGGAGCCACGCTGCGAAGCAGCGTGGCGGTTCTCGTGCGTTACCGAAACGCACGAAGGTCGCGCCTCTCCGCGAGGCGTCACC-TGGGAGAGCGCGAAAGCGCTAGCCCGTGCTCTAGCTCTAGAAGGTCTCGAGATCTCCTTTAGAGATAATTTTGTTTAACTCTAAGAAGGAGATATGCACATGCCTAAGACAGCATCTTCGCGTAACTCTTCCAGCGCACAATTGCGCCGAGCCGCGAACACAAGAA-TTGAGGCTGAAGGTAACCTCGCACTTTCCATTGCCAACGATTTACTGTTGGCCTATGGTCAGTCGCCATTTAACTCTGAGGCTGAGTGTATTTCATTCAGCCCGAGATTCGACGGGACCCCGGATGACTTTAGGATAAATTATCTTAAAGCCGAGATCATGTCGAAGTATGACGACTTCAGCCTAGGTATTGATACCGAAGCTGTTGCCTGGGAGAAGTTCCTGGCAGCAGAGGCTGAATGTGCTTTAACGAACGCTCGTCTCTATAGGCCTGACTACAGTGAGGATTTCAATTTCTCACTGTGCGAGTCATGTATACACATGGCTCGTAGAAAAATAGCCAAGCTAATAGGAGATGTTCCGTCCGTTGAGGATATGTTGCGTCACTGCCGATTTTCTGGCGGTGCTACAACAACGAATAACCGTTCGTACAGTCATCCGTCCTTCAAGTTCGCGCTTCCGCAAGCGTGTACGCCTCGGGCTTTGAAGTATGTTTTAGCTCTCAGAGCTTCTACACATTTCGATATCAGAATTTCTGATATTAGCCCTTTTAATGAAGCAGTTACCGTACCTAAGAACAGTAAGACAGATCGTTGTATTGCTATCGAACCTGGTTGGAATATGTTTTTCCAACTGGGTATCGGTGGCATTCTACGCGATCGGTTGCGTTGCTGGGGTATCGATCTGAATGATCAGACGATAAATCAGCGCCGCGCTCACGAAGGCTCCGTTACTAATAACTTAGCAACGGTTGATCTCTCAGCGGCAAGCGATTCTATGTCTCTTGCCCTCTGTGAGCTCTTATTGCCCCGAGGCTGGTTTGAGGTTCTTATGGACCTCAGATCACCTAAGGGGCGATTGCCTGACGGTAGTGTTGTTACCTACGAGAAGATTTCTTCTATGGGTAACGGTTACACATTCGAGCTCGAGTCGCTTATTTTTGCTTCTCTCGCTCGTTCCGTTTGTGAGATACTGGACTTAGACCCGTCTGAGGTCACTGTTTACGGAGACGATATTATTTTACCGTCCCGTGCAGTCCCTGCCCTCCGGGAAGTTTTTAAGTATGTTGGTTTTACGACCAATACTAAAAAGACTTTTTCCGAGGGGCCGTTCAGAGAGTCGTGCGGCAAGCACTACTATTCTGGCGTAGATGTTACTCCCTTTTACATACGTCACCGTATAGTGAGTCCTGCCGATTTAATACTGGTTTTGAATAACCTATATCGGTGGGCCACTATTGACGGCGTATGGGATCCTAGGGCCCATTCTGTGTACCGCAAGTATCGTAAGTTGCTGCCTAAACAGCTGCGACGTAATACTATACCTGACGGTTACGGTGATGGTGCCCTCGTCGGATCGGTCCTAATCAATCCTTTCGCGAAAAACCGCGGGTGGATCCGGTACGTACCGGTGATTACGGACCATACAAGGGACCAAGAGCGCGCTGAGTTGGGGTCGTATCTCTACGACCTCTTCTCGCGTTGTCTCTCGGAAAGTAACGATGGGTTGCCTCTTAGGGGTCCATCGGGTTGCGATTTTGCTGATCTATTTGCCATCGATCAGCTTATCTGTAGGAGTGATCCTACGAAGATAAGCAGGCCTACCGGTAAATTCGATATACAGTACATCGCGTGCTGTTGTTCGGGTTGTTGTTAGGCTTGCGGCCGCACTCGAGAGATCTAG-AGCAT-CACGGTCGAACTCCCG-TACGAGGTGCCCGCA
>H099_len1968-1988_reads855_MixB__seq125
GGGCTACGCGAGGGAGCCACGCTGCGAAGCAGCGTGGCGGTTCTCGTGCGTTACCGAAACGCACGAAGGTCGCGCCTCTCCGCGAGGCGTCACC-TGGGAGAGCGCGAAAGCGCTAGCCCGTGCTCTAGCTCTAGAAGGTCTCGAGATCTCCTTTAGAGATAATTTTGTTTAACTCTAAGAAGGAGATATGCACATGCCTAAGACAGCATCTTCGCGTAACTCTTTCAGCGCACAATTGCGCCGAGCCGCGAACACAAGAA-TTGAGGCTGAAGGTAACCTCGCACTTTCCATTGCCAACGATTTACTGTTGGCCTATGGTCAGTCGCCATTTAACTCTGAGGCTGAGTGTATTTCATTCAGCCCGAGATTCGACGGGACCCCGGATGACTTTAGGATAAATTATCTTAAAGCCGAGATCATGTCGAAGTATGACGACTTCAGCCTAGGTATTGATACCGAAGCTGTTGCCTGGGAGAAGTTCCTGGCAGCAGAGGCTGAATGTGCTTTAACGAACGCTCGTCTCTATAGGCCTGACTACAGTGAGGATTTCAATTTCTCACTGTGCGAGTCATGTATACACATGGCTCGTAGAAAAATAGCCAAGCTAATAGGAGATGTTCCGTCCGTTGAGGATATGTTGCGTCACTGCCGATTTTCTGGCGGTGCTACAACAACGAATAACCGTTCGTACAGTCATCCGTCCTTCAAGTTTGCGCTTCCGCAAGCGTGTACGCCTCGGGCTTTGAAGTATGTTTTAGCTCTCAGAGCTTCTACACATTTCGATATCAGAATTTCTGATATTAGCCCTTTTAATGAAGCAGTTACCGTACCTAAGAACAGTAAGACAGATCGTTGTATTGCTATCGAACCTGGTTGGAATATGTTTTTCCAACTGGGTATCGGTGGCATTCTACGCGATCGGTTGCGTTGCTGGGGTATCGATCTGAATGATCAGACGATAAATCAGCGCCGCGCTCACGAAGGCTCCGTTACTAATAACTTAGCAACGGTTGATCTCTCAGCGGCAAGCGATTCTATGTCTCTTGCCCTCTGTGAGCTCTTATTGCCCCGAGGCTGGTTTGAGGTTCTTATGGACCTCGGATCACCTAAGGGGCGATTGCCTGACGGTAGTGTTGTTACCTACGAGAAGATTTCTTCTATGGGTAACGGTTACACATTCGAGCTCGAGTCGCTTATTTTTGCTTCTCTCGCTCGTTCCGTTTGTGAGATACTGGACTTAGACCCGTCTGAGGTCACTGTTTACGGAGACGATATTATTTTACCGTCCCGTGCAGTCCCTGCCCTCCGGGAAGTTTTTAAGTATGTCGGTTTTACGACCAATACTAAAAAGACTTTTTCCGAGGGGCCGTTCAGAGAGTCGTGCGGCAAGCACTACTATTCTGGCGTAGATGTTACTCCCTTTTACATACGTCACCGTATAGTGAGTCCTGCCGATTTAATACTGGTTTTGAATAACCTATATCGGTGGGCCACTATTGACGGCGTATGGGATCCTAGGGCCCATTCTGTGTACCGCAAGTATCGTAAGTTGCTGCCTAAACAGCTGCGACGTAATACTATACCTGACGGTTACGGTGATGGTGCCCTCGTCGGATCGGTCCTAATCAATCCTTTCGCGAAAAACCGCGGGTGGATCCGGTACGTACCGGTGATTACGGACCATACAAGGGACCAAGAGCGCGCTGAGTTGGGGTCGTATCTCTACGACCTCTTCTCGCGTTGTCTCTCGGAAAGTAACGATGGGTTGCCTCTTAGGGGTCCATCGGGTTGCGATTTTGCTGATCTATTTGCCATCGATCAGCTTATCTGTAGGAGTGATCCTACGAAGATAAGCAGGCCTACCGGTAAATTCGATATACAGTACATCGCGTGCTGTTGTTCGGGTTGTTGTTAGGCTTGCGGCCGCACTCGAGAGATCTAG-AGCAT-CACGGTCGAACTCCCG-TACGAGGTGCCCGCA
>H099_len1968-1988_reads855_MixB__seq126
GGGCTACGCGAGGGAGCCACGCTGCGAAGCAGCGTGGCGGTTCTCGTGCGTTACCGAAACGCACGAAGGTCGCGCCTCTCCGCGAGGCGTCACC-TGGGAGAGCGCGAAAGCGCTAGCCCGTGCTCTAGCTCTAGAAGGTCTCGAGATCTCCTTTAGAGATAATTTTGTTTAACTCTAAGAAGGAGATATGCACATGCCTAAGACAGCATCTTCGCGTAACTCTTTCAGCGCACAATTGCGCCGAGCCGCGAACACAAGAA-TTGAGGCTGAAGGTAACCTCGCACTTTCCATTGCCAACGATTTACTGTTGGCCTATGGTCAGTCGCCATTTAACTCTGAGGCTGAGTGTATTTCATTCAGCCCGAGATTCGACGGGACCCCGGATGACTTTAGGATAAATTGTCTTAAAGCCGAGGTCATGTCGAAGTATGACGACTTCAGCCTAGGTATTGATACCGAAGCTGTTGCCTGGGAGAAGTTCCTGGCAGCAGAGGCTGAATGTGCTTTAACGAACGCTCGTCTCTATAGGCCTGACTACAGTGAGGATTTCAATTTCTCACTGTGCGAGTCATGTATACACATGGCTCGTAGAAAGATAGCCAAGCTAATAGGAGATGTTCCGTCCGTTGAGGATATGTTGCGTCACTGCCGATTTTCTGGCGGTGCTACAACAACGAATAACCGTTCGTACAGTCATCCGTCCTTCAAGTTTGCGCTTCCGCAAGCGTGTACGCCTCGGGCTTTGAAGTATGTTTTAGCTCTCAGAGCTTCTACACATTTCGATATCAGAATTTCTGATATTAGCCCTTTTAATGAAGCAGTTACCGTACCTAAGAACAGTAAGACAGATCGTTGTATTGCTATCGAACCTGGTTGGAATATGTTTTTCCAACTGGGTATCGGTGGCATTCTACGCGATCGGTTGCGTTGCTGGGGTATCGATCTGAATGATCAGACGATAAATCAGCGCCGCGCTCACGAAGGCTCCGTTACTAATAACTTAGCAACGGTTGATCTCTCAGCGGCAAGCGATTCTATGTCTCTTGCCCTCTGTGAGCTCTTATTGCCCCGAGGCTGGTTTGAGGTTCTTACGGACCTCAGATCACCTAAGGGGCGATTGCCTGACGGTAGTGTTGTTACCTACGAGAAGATTTCTTCTATGGGTAACGGTTACACATTCGAGCTCGAGTCGCTTATTTTTGCTTCTCTCGCTCGTTCCGTTTGTGAGATACTGGACTTAGACCCGTCTGAGGTCACTGTTTACGGAGACGACATTATTTTACCGTCCCGTGCAGTCCCTGCCCTCCGGGAAGTTTTTAAGTATGTTGGTTTTACGACCAATACTAAAAAGACTTTTTCCGAGGGGCCGTTCAGAGAGTCGTGCGGCAAGCACTACTATTCTGGCGTAGATGTTACTCCCTTTTACATACGTCACCGTATAGTGAGTCCTGCCGATTTAATACTGGTTTTGAATAACCTATATCGGTGGGCCACTATTGACGGCGTATGGGATCCTAGGGCCCATTCTGTGTACCGCAAGTATCGTAAGTTGCTGCCTAAACAGCTGCGACGTAATACTATACCTGACGGTTACGGTGATGGTGCCCTCGTCGGATCGGTCCTAATCAATCCTTTCGCGAAAAACCGCGGGTGGATCCGGTACGTACCGGTGATTACGGACCATACAAGGGACCAAGAGCGCGCTGAGTTGGGGTCGTATCTCTACGACCTCTTCTCGCGTTGTCTCTCGGAAAGTAACGATGGGTTGCCTCTTAGGGGTCCATCGGGTTGCGATTTTGCTGATCTATTTGCCATCGATCAGCTTATCTGTAGGAGTGATCCTACGAAGATAAGCAGGCCTACCGGTAAATTCGATATACAGTACATCGCGTGCTGTTGTTCGGGTTGTTGTTAGGCTTGCGGCCGCACTCGAGAGATCTAG-AGCAT-CACGGTCGAACTCCCG-TACGAGGTGCCCGCA
>H099_len1968-1988_reads855_MixB__seq127
GGGCTACGCGAGGGAGCCACGCTGCGAAGCAGCGTGGCGGTTCTCGTGCGTTACCGAAACGCACGAAGGTCGCGCCTCTCCGCGAGGCGTCACC-TGGGAGAGCGCGAAAGCGCTAGCCCGTGCTCTAGCTCTAGAAGGTCTCGAGATCTCCTTTAGAGATAATTTTGTTTAACTCTAAGAAGGAGATATGCACATGCCTAAGACAGCATCTTCGCGTAACTCTTTCAGCGCACAATTGCGCCGAGCCGCGAACACAAGAA-TTGAGGCTGAAGGTAACCTCGCACTTTCCATTGCCAACGATTTACTGTTGGCCTATGGTCAGTCGCCATTTAACTCTGAGGCTGAGTGTATTTCATTCAGCCCGAGATTCGACGGGACCCCGGATGACTTTAGGATAAATTGTCTTAAAGCCGAGGTCATGTCGAAGTATGACGACTTCAGCCTAGGTATTGATACCGAAGCTGTTGCCTGGGAGAAGTTCCTGGCAGCAGAGGCTGAATGTGCTTTAACGAACGCTCGTCTCTATAGGCCTGACTACAGTGAGGATTTCAATTTCTCACTGTGCGAGTCATGTATACACATGGCTCGTAGAAAGATAGCCAAGCTAATAGGAGATGTTCCGTCCGTTGAGGATATGTTGCGTCACTGCCGATTTTCTGGCGGTGCTACAACAACGAATAACCGTTCGTACAGTCATCCGTCCTTCAAGTTTGCGCTTCCGCAAGCGTGTACGCCTCGGGCTTTGAAGTATGTTTTAGCTCTCAGAGCTTCTACACATTTCGATATCAGAATTTCTGATATTAGCCCTTTTAATGAAGCAGTTACCGTACCTAAGAACAGTAAGACAGATCGTTGTATTGCTATCGAACCTGGTTGGAATATGTTTTTCCAACTGGGTATCGGTGGCATTCTACGCGATCGGTTGCGTTGCTGGGGTATCGATCTGAATGATCAGACGATAAATCAGCGCCGCGCTCACGAAGGCTCCGTTACTAATAACTTAGCAACGGTTGATCTCTCAGCGGCAAGCGATTCTATGTCTCTTGCCCTCTGTGAGCTCTTATTGCCCCGAGGCTGGTTTGAGGTTCTTATGGACCTCAGATCACCTAAGGGGCGATTGCCTGACGGTAGTGTTGTTACCTACGAGAAGATTTCTTCTATGGGTAACGGTTACACATTCGAGCTCGAGTCGCTTATTTTTGCTTCTCTCGCTCGTTCCGTTTGTGAGATACTGGACTTAGACCCGTCTGAGGTCACTGTTTACGGAGACGATATTATTTTACCGTCCCGTGCAGTCCCTGCCCTCCGGGAAGTTTTTAAGTATGTTGGTTTTACGACCAATACTAAAAAGACTTTTTCCGAGGGGCCGTTCAGAGAGTCGTGCGGCAAGCACTACTATTCTGGCGTAGATGTTACTCCCTTTTACATACGTCACCGTATAGTGAGTCCTGCCGATTTAATACTGGTTTTGAATAACCTATATCGGTGGGCCACTATTGACGGCGTATGGGATCCTAGGGCCCATTCTGTGTACCGCAAGTATCGTAAGTTGCTGCCTAAACAGCTGCGACGTAATACTATACCTGACGGTTACGGTGATGGTGCCCTCGTCGGATCGGTCCTAATCAATCCTTTCGCGAAAAACCGCGGGTGGATCCGGTACGTACCGGTGATTACGGACCATACAAGGGACCAAGAGCGCGCTGAGTTGGGGTCGTATCTCTACGACCTCTTCTCGCGTTGTCTCTCGGAAAGTAACGATGGGTTGCCTCTTAGGGGTCCATCGGGTTGCGATTTTGCTGATCTATTTGCCATCGATCAGCTTATCTGTAGGAGTGATCCTACGAAGATAAGCAGGCCTACCGGTAAATTCGATATACAGTACATCGCGTGCTGTTGTTCGGGTTGTTGTTAGGCTTGCGGCCGCACTCGAGAGATCTAG-AGCAT-CACGGTCGAACTCCCG-TACAAGGTGCCCGCA
>H099_len1968-1988_reads855_MixB__seq128
GGGCTACGCGAGGGAGCCACGCTGCGAAGCAGCGTGGCGGTTCTCGTGCGTTACCGAAACGCACGAAGGTCGCGCCTCTCCGCGAGGCGTCACC-TGGGAGAGCGCGAAAGCGCTAGCCCGTGCTCTAGCTCTAGAAGGTCTCGAGATCTCCTTTAGAGATAATTTTGTTTAACTCTAAGAAGGAGATATGCACATGCCTAAGACAGCATCTTCGCGTAACTCTTTCAGCGCACAATTGCGCCGAGCCGCGAACACAAGAA-TTGAGGCTGAAGGTAACCTCGCACTTTCCATTGCCAACGATTTACTGTTGGCCTATGGTCAGTCGCCATTTAACTCTGAGGCTGAGTGTATTTCATTCAGCCCGAGATTCGACGGGACCCCGGATGACTTTAGGATAAATTGTCTTAAAGCCGAGGTCATGTCGAAGTATGACGACTTCAGCCTAGGTATTGATACCGAAGCTGTTGCCTGGGAGAAGTTCCTGGCAGCAGAGGCTGAATGTGCTTTAACGAACGCTCGTCTCTATAGGCCTGACTACAGTGAGGATTTCAATTTCTCACTGTGCGAGTCATGTATACACATGGCTCGTAGAAAAATAGCCAAGCTAATAGGAGATGTTCCGTCCGTTGAGGATATGTTGCGTCACTGCCGATTTTCTGGCGGTGCTACAACAACGAATAACCGTTCGTACAGTCATCCGTCCTTCAAGTTTGCGCTTCCGCAAGCGTGTACGCCTCGGGCTTTGAAGTATGTTTTAGCTCTCAGAGCTTCTACACATTTCGATATCAGAATTTCTGATATTAGCCCTTTTAATGAAGCAGTTACCGTACCTAAGAACAGTAAGACAGATCGTTGTATTGCTATCGAACCTGGTTGGAATATGTTTTTCCAACTGGGTATCGGTGGCATTCTACGCGATCGGTTGCGTTGCTGGGGTATCGATCTGAATGATCAGACGATAAATCAGCGCCGCGCTCACGAAGGCTCCGTTACTAATAACTTAGCAACGGTTGATCTCTCAGCGGCAAGCGATTCTATGTCTCTTGCCCTCTGTGAGCTCTTATTGCCCCGAGGCTGGTTTGAGGTTCTTATGGACCTCAGATCACCTAAGGGGCGATTGCCTGACGGTAGTGTTGTTACCTACGAGAAGATTTCTTCTATGGGTAACGGTTACACATTCGAGCTCGAGTCGCTTATTTTTGCTTCTCTCGCTCGTTCCGTTTGTGAGATACTGGACTTAGACCCGTCTGAGGTCACTGTTTATGGAGACGATATTATTTTACCGTCCCGTGCAGTCCCTGCCCTCCGGGAAGTTTTTAAGTATGTTGGTTTTACGACCAATACTAAAAAGACTTTTTCCGAGGGGCCGTTCAGAGAGTCGTGCGGCAAGCACTACTATTCTGGCGTAGATGTTACTCCCTTTTACATACGTCACCGTATAGTGAGTCCTGCCGATTTAATACTGGTTTTGAATAACCTATATCGGTGGGCCACTATTGACGGCGTATGGGATCCTAGGGCCCATTCTGTGTACCGCAAGTATCGTAAGTTGCTGCCTAAACAGCTGCGACGTAATACTATACCTGACGGTTACGGTGATGGTGCCCTCGTCGGATCGGTCCTAATCAATCCTTTCGCGAAAAACCGCGGGTGGATCCGGTACGTACCGGTGATTACGGACCATACAAGGGACCAAGAGCGCGCTGAGTTGGGGTCGTATCTCTACGACCTCTTCTCGCGTTGTCTCTCGGAAAGTAACGATGGGTTGCCTCTTAGGGGTCCATCGGGTTGCGATTTTGCTGATCTATTTGCCATCGATCAGCTTATCTGTAGGAGTGATCCTACGAAGATAAGCAGGCCTACCGGTAAATTCGATATACAGTACATCGCGTGCTGTTGTTCGGGTTGTTGTTAGGCTTGCGGCCGCACTCGAGAGATCTAG-AGCAT-CACGGTCGAACTCCCG-TACGAGGTGCCCGCA
>H099_len1968-1988_reads855_MixB__seq129
GGGCTACGCGAGGGAGCCACGCTGCGAAGCAGCGTGGCGGTTCTCGTGCGTTACCGAAACGCACGAAGGTCGCGCCTCTCCGCGAGGCGTCACC-TGGGAGAGCGCGAAAGCGCTAGCCCGTGCTCTAGCTCTAGAAGGTCTCGAGATCTCCTTTAGAGATAATTTTGTTTAACTCTAAGAAGGAGATATGCACATGCCTAAGACAGCATCTTCGCGTAACTCTTTCAGCGCACAATTGCGCCGAGCCGCGAACACAAGAA-TTGAGGCTGAAGGTAACCTCGCACTTTCCATTGCCAACGATTTACTGTTGGCCTATGGTCAGTCGCCATTTAACTCTGAGGCTGAGTGTATTTCATTCAGCCCGAGATTCGACGGGACCCCGGATGACTTTAGGATAAATTGTCTTAAAGCCGAGGTCATGTCGAAGTATGACGACTTCAGCCTAGGTATTGATACCGAAGCTGCTGCCTGGGAGAAGTTCCTGGCAGCAGAGGCTGAATGTGCTTTAACGAACGCTCGTCTCTATAGGCCTGACTACAGTGAGGATTTCAATTTCTCACTGTGCGAGTCATGTATACACATGGCTCGTAGAAAGATAGCCAAGCTAATAGGAGATGTTCCGTCCGTTGAGGATATGTTGCGTCACTGCCGATTTTCTGGCGGTGCTACAACAACGAATAACCGTTCGTACAGTCATCCGTCCTTCAAGTTTGCGCTTCCGCAAGCGTGTACGCCTCGGGCTTTGAAGTATGTTTTAGCTCTCAGAGCTTCTACACATTTCGATATCAGAATTTCTGATATTAGCCCTTTTAATGAAGCAGTTACCGTACCTAAGAACAGTAAGACAGATCGTTGTATTGCTATCGAACCTGGTTGGAATATGTTTTTCCAACTGGGTATCGGTGGCATTCTACGCGATCGGTTGCGTTGCTGGGGTGTCGATCTGAATGATCAGACGATAAATCAGCGCCGCGCTCACGAAGGCTCCGTTACTAATAACTTAGCAACGGTTGATCTCTCAGCGGCAAGCGATTCTATGTCTCTTGCCCTCTGTGAGCTCTTATTGCCCCGAGGCTGGTTTGAGGTTCTTATGGACCTCAGATCACCTAAGGGGCGATTGCCTGACGGTAGTGTTGTTACCTACGAGAAGATTTCTTCTATGGGTAACGGTTACACATTCGAGCTCGAGTCGCTTATTTTTGCTTCTCTCGCTCGTTCCGTTTGTGAGATACTGGACTTAGACCCGTCTGAGGTCACTGTTTACGGAGACGATATTATTTTACCGTCCCGTGCAGTCCCTGCCCTCCGGGAAGTTTTTAAGTATGTTGGTTTTACGACCAATACTAAAAAGACTTTTTCCGAGGGGCCGTTCAGAGAGTCGTGCGGCAAGCACTACTATTCTGGCGTAGATGTTACTCCCTTTTACATACGTCACCGTATAGTGAGTCCTGCCGATTTAATACTGGTTTTGAATAACCTATATCGGTGGGCCACTATTGACGGCGTATGGGATCCTAGGGCCCATTCTGTGTACCGCAAGTATCGTAAGTTGCTGCCTAAACAGCTGCGACGTAATACTATACCTGACGGTTACGGTGATGGTGCCCTCGTCGGATCGGTCCTAATCAATCCTTTCGCGAAAAACCGCGGGTGGATCCGGTACGTACCGGTGATTACGGACCATACAAGGGACCAAGAGCGCGCTGAGTTGGGGTCGTATCTCTACGACCTCTTCTCGCGTTGTCTCTCGGAAAGTAACGATGGGTTGCCTCTTAGGGGTCCATCGGGTTGCGATTTTGCTGATCTATTTGCCATCGATCAGCTTATCTGTAGGAGTGATCCTACGAAGATAAGCAGGCCTACCGGTAAATTCGATATACAGTACATCGCGTGCTGTTGTTCGGGTTGTTGTTAGGCTTGCGGCCGCACTCGAGAGATCTAG-AGCAT-CACGGTCGAACTCCCG-TACGAGGTGCCCGCA
>H099_len1968-1988_reads855_MixB__seq130
GGGCTACGCGAGGGAGCCACGCTGCGAAGCAGCGTGGCGGTTCTCGTGCGTTACCGAAACGCACGAAGGTCGCGCCTCTCCGCGAGGCGTCACC-TGGGAGAGCGCGAAAGCGCTAGCCCGTGCTCTAGCTCTAGAAGGTCTCGAGATCTCCTTTAGAGATAATTTTGTTTAACTCTAAGAAGGAGATATGCACATGCCTAAGACAGCATCTTCGCGTAACTCTTTCAGCGCACAATTGCGCCGAGCCGCGAACACAAGAA-TTGAGGCTGAAGGTAACCTCGCACTTTCCATTGCCAACGATTTACTGTTGGCCTATGGTCAGTCGCCATTTAACTCTGAGGCTGAGTGTATTTCATTCAGCCCGAGATTCGACGGGACCCCGGATGACTTTAGGATAAATTGTCTTAAAGCCGAGATCATGTCGAAGTATGACGACTTCAGCCTAGGTATTGATACCGAAGCTGTTGCCTGGGAGAAGTTCCTGGCAGCAGAGGCTGAATGTGCTTTAACGAACGCTCGTCTCTATAGGCCTGACTACAGTGAGGATTTCAATTTCTCACTGTGCGAGTCATGTATACACATGGCTCGTGGAAAAATAGCCAAGCTAATAGGAGATGTTCCGTCCGTTGAGGATATGTTGCGTCACTGCCGATTTTCTGGCGGTGCTACAACAACGAATAACCGTTCGTACAGTCATCCGTCCTTCAAGTTTGCGCTTCCGCAAGCGTGTACGCCTCGGGCTTTGAAGTATGTTTTAGCTCTCAGAGCTTCTACACATTTCGATATCAGAATTTCTGATATTAGCCCTTTTAATGAAGCAGTTACCGTACCTAAGAACAGTAAGACAGATCGTTGTATTGCTATCGAACCTGGTTGGAATATGTTTTTCCAACTGGGTATCGGTGGCATTCTACGCGATCGGTTGCGTTGCTGGGGTATCGATCTGAATGATCAGACGATAAATCAGCGCCGCGCTCACGAAGGCTCCGTTACTAATAACTTAGCAACGGTTGATCTCTCAGCGGCAAGCGATTCTATGTCTCTTGCCCTCTGTGAGCTCTTATTGCCCCGAGGCTGGTTTGAGGTTCTTATGGACCTCAGATCACCTAAGGGGCGATTGCCTGACGGTAGTGTTGTTACCTACGAGAAGATTTCTTCTATGGGTAACGGTTACACATTCGAGCTCGAGTCGCTTATTTTTGCTTCTCTCGCTCGTTCCGTTTGTGAGATACTGGACTTAGACCCGTCTGAGGTCACTGTTTACGGAGACGATATTATTTTACCGTCCCGTGCAGTCCCTGCCCTCCGGGAAGTTTTTAAGTATGTTGGTTTTACGACCAATACTAAAAAGACTTTTTCCGAGGGGCCGTTCAGAGAGTCGTGCGGCAAGCACTACTATTCTGGCGTAGATGTTACTCCCTTTTACATACGTCACCGTATAGTGAGTCCTGCCGATTTAATACTGGTTTTGAATAACCTATATCGGTGGGCCACTATTGACGGCGTATGGGATCCTAGGGCCCATTCTGTGTACCGCAAGTATCGTAAGTTGCTGCCTAAACAGCTGCGACGTAATACTATACCTGACGGTTACGGTGATGGTGCCCTCGTCGGATCGGTCCTAATCAATCCTTTCGCGAAAAACCGCGGGTGGATCCGGTACGTACCGGTGATTACGGACCATACAAGGGACCAAGAGCGCACTGAGTTGGGGTCGTATCTCTACGACCTCTTCTCGCGTTGTCTCTCGGAAAGTAACGATGGGTTGCCTCTTAGGGGTCCATCGGGTTGCGATTTTGCTGATCTATTTGCCATCGATCAGCTTATCTGTAGGAGTGATCCTACGAAGATAAGCAGGCCTACCGGTAAATTCGATATACAGTACATCGCGTGCTGTTGTTCGGGTTGTTGTTAGGCTTGCGGCCGCACTCGAGAGATCTAG-AGCAT-CACGGTCGAACTCCCG-TACGAGGTGCCCGCA
>H099_len1968-1988_reads855_MixB__seq131
GGGCTACGCGAGGGAGCCACGCTGCGAAGCAGCGTGGCGGTTCTCGTGCGTTACCGAAACGCACGAAGGTCGCGCCTCTCCGCGAGGCGTCACC-TGGGAGAGCGCGAAAGCGCTAGCCCGTGCTCCAGCTCTAGAAGGTCTCGAGATCTCCTTTAGAGATAATTTTGTTTAACTCTAAGAAGGAGATATGCACATGCCTAAGACAGCATCTTCGCGTAACTCTTTCAGCGCACAATTGCGCCGAGCCGCGAACACAAGAA-TTGAGGCTGAAGGTAACCTCGCACTTTCCATTGCCAACGATTTACTGTTGGCCTATGGTCAGTCGCCATTTAACTCTGAGGCTGAGTGTATTTCATTCAGCCCGAGATTCGACGGGACCCCGGATGACTTTAGGATAAATTGTCTTAAAGCCGAGGTCATGTCGAAGTATGACGACTTCAGCCTAGGTATTGATACCGAAGCTGTTGCCTGGGAGAAGTTCCTGGCAGCAGAGGCTGAATGTGCTTTAACGAACGCTCGTCTCTATAGGCCTGACTACAGTGAGGATTTCAATTTCTCACTGTGCGAGTCATGTATACACATGGCTCGTAGAAAGATAGCCAAGCTAATAGGAGATGTTCCGTCCGTTGAGGATATGTTGCGTCACTGCCGATTTTCTGGCGGTGCTACAACAACGAATAACCGTTCGTACAGTCATCCGTCCTTCAAGTTTGCGCTTCCGCAAGCGTGTACGCCTCGGGCTTTGAAGTATGTTTTAGCTCTCAGAGCTTCTACACATTTCGATATCAGAATTTCTGATATTAGCCCTTTTAATGAAGCAGTTACCGTACCTAAGAACAGTAAGACAGATCGTTGTATTGCTATCGAACCTGGTTGGAATATGTTTTTCCAACTGGGTATCGGTGGCATTCTACGCGATCGGTTGCGTTGCTGGGGTATCGATCTGAATGATCAGACGATAAATCAGCGCCGCGCTCACGAAGGCTCCGTTACTAATAACTTAGCAACGGTTGATCTCTCAGCGGCAAGCGATTCTATGTCTCTTGCCCTCTGTGAGCTCTTATTGCCCCGAGGCTGGTTTGAGGTTCTTATGGACCTCAGATCACCTAAGGGGCGATTGCCTGACGGTAGTGTTGTTACCTACGAGAAGATTTCTTCTATGGGTGACGGTTACACATTCGAGCTCGAGTCGCTTATTTTTGCTTCTCTCGCTCGTTCCGTTTGTGAGATACTGGACTTAGACCCGTCTGAGGTCACTGTTTACGGAGACGATATTATTTTACCGTCCCGTGCAGTCCCTGCCCTCCGGGAAGTTTTTAAGTATGTTGGTTTTACGACCAATACTAAAAAGACTTTTTCCGAGGGGCCGTTCAGAGAGTCGTGCGGCAAGCACTACTATTCTGGCGTAGATGTTACTCCCTTTTACATACGTCACCGTATAGTGAGTCCTGCCGATTTAATACTGGTTTTGAATAACCTATATCGGTGGGCCACTATTGACGGCGTATGGGATCCTAGGGCCCATTCTGTGTACCGCAAGTATCGTAAGTTGCTGCCTAAACAGCTGCGACGTAATACTATACCTGACGGTTACGGTGATGGTGCCCTCGTCGGATCGGTCCTAATCAATCCTTTCGCGAAAAACCGCGGGTGGATCCGGTACGTACCGGTGATTACGGACCATACAAGGGACCAAGAGCGCGCTGAGTTGGGGTCGTATCTCTACGACCTCTTCTCGCGTTGTCTCTCGGAAAGTAACGATGGGTTGCCTCTTAGGGGTCCATCGGGTTGCGATTTTGCTGATCTATTTGCCATCGATCAGCTTATCTGTAGGAGTGATCCTACGAAGATAAGCAGGCCTACCGGTAAATTCGATATACAGTACATCGCGTGCTGTTGTTCGGGTTGCTGTTAGGCTTGCGGCCGCACTCGAGAGATCTAG-AGCAT-CACGGTCGAACTCCCG-TACGAGGTGCCCGCA
>H099_len1968-1988_reads855_MixB__seq132
GGGCTACGCGAGGGAGCCACGCTGCGAAGCAGCGTGGCGGTTCTCGTGCGTTACCGAAACGCACGAAGGTCGCGCCTCTCCGCGAGGCGTCACC-TGGGAGAGCGCGAAAGCGCTAGCCCGTGCTCTAGCTCTAGAAGGTCTCGAGATCTCCTTTAGAGATAATTTTGTTTAACTCTAAGAAGGAGATATGCACATGCCTAAGACAGCATCTTCGCGTAACTCTTTCAGCGCACAATTGCGCCGAGCCGCGAACACAAGAA-TTGAGGCTGAAGGTAACCTCGCACTTTCCATTGCCAACGATTTACTGTTGGCCTATGGTCAGTCGCCATTTAACTCTGAGGCTGAGTGTATTTCATTCAGCCCGAGATTCGACGGGACCCCGGATGACTTTAGGATAAATTGTCTTAAAGCCGAGGTCATGTCGAAGTATGACGACTTCAGCCTAGGTATTGATACCGAAGCTGTTGCCTGGGAGAAGTTCCTGGCAGCAGAGGCTGAATGTGCTTTAACGAACGCTCGTCTCTATAGGCCTGACTACAGTGAGGATTTCAATTTCTCACTGTGCGAGTCATGTATACACATGGCTCGTAGAAAGATAGCCAAGCTAATAGGAGATGTTCCGTCCGTTGAGGATATGTTGCGTCACTGCCGATTTTCTGGCGGTGCTACAACAACGAATAACCGTTCGTACAGTCATCCGTCCTTCAAGTTTGCGCTTCCGCAAGCGTGTACGCCTCGGGCTTTGAAGTATGTTTTAGCTCTCAGAGCTTCTACACATTTCGATATCAGAATTTCTGATATTAGCCCTTTTAATGAAGCAGTTACCGTACCTAAGAACAGTAAGACAGATCGTTGTATTGCTATCGAACCTGGTTGGAATATGTTTTTCCAACTGGGTATCGGTGGCATTCTACGCGATCGGTTGCGTTGCTGGGGTATCGATCTGAGTGATCAGACGATAAATCAGCGCCGCGCTCACGAAGGCTCCGTTACTAATAACTTAGCAACGGTTGATCTCTCAGCGGCAAGCGATTCTATGTCTCTTGCCCTCTGTGAGCTCTTATTGCCCCGAGGCTGGTTTGAGGTTCTTATGGACCTCAGATCACCTAAGGGGCGATTGCCTGACGGTAGTGTTGTTACCTACGAGAAGATTTCTTCTATGGGTAACGGTTACACATTCGAGCTCGAGTCGCTTATTTTTGCTTCTCTCGCTCGTTCCGTTTGTGAGATACTGGACTTAGACCCGTCTGAGGTCACTGTTTACGGAGACGATATTATTTTACCGTCCCGTGCAGTCCCTGCCCTCCGGGAAGTTTTTAAGTATGTTGGTTTTACGACCAATACTAAAAAGACTTTTTCCGAGGGGCCGTTCAGAGAGTCGTGCGGCAAGCACTACTATTCTGGCGTAGATGTTACTCCCTTTTACATACGTCACCGTATAGTGAGTCCTGCCGATTTAATACTGGTTTTGAATAACCTATATCGGTGGGCCACTATTGACGGCGTATGGGATCCTAGGGCCCATTCTGTGTACCGCAAGTATCGTAAGTTGCTGCCTAAACAGCTGCGACGTAATACTATACCTGACGGTTACGGTGATGGTGCCCTCGTCGGATCGGTCCTAATCAATCCTTTCGCGAAAAACCGCGGGTGGATCCGGTACGTACCGGTGATTACGGACCATACAAGGGACCAAGAGCACGCTGAGTTGGGGTCGTATCTCTACGACCTCTTCTCGCGTTGTCTCTCGGAAAGTAACGATGGGTTGCCTCTTAGGGGTCCATCGGGTTGCGATTTTGCTGATCTATTTGCCATCGATCAGCTTATCTGTAGGAGTGATCCTACGAAGATAAGCAGGCCTACCGGTAAATTCGATATACAGTACATCGCGTGCTGTTGTTCGGGTTGTTGTTAGGCTTGCGGCCGCACTCGAGAGATCTAG-AGCAT-CACGGTCGAACTCCCG-TACGAGATGCCCGCA
>H099_len1968-1988_reads855_MixB__seq133
GGGCTACGCGAGGGAGCCACGCTGCGAAGCAGCGTGGTGGTTCTCGTGCGTTACCGAAACGCACGAAGGTCGCGCCTCTCCGCGAGGCGTCACC-TGGGAGAGCGCGAAAGCGCTAGCCCGTGCTCCAGCTCTAGAAGGTCTCGAGATCTCCTCTAGAGATAATTTTGTTTAACTCTAAGAAGGAGATATGCACATGCCTAAGACAGCATCTTCGCGTAACTCTTTCAGCGCACAATTGCGCCGAGCCGCGAACACAAGAA-TTGAGGCTGAAGGTAACCTCGCACTTTCCATTGCCAACGATTTACTGTTGGCCTATGGTCAGTCGCCATTTAACTCTGAGGCTGAGTGTATTTCATTCAGCCCGAGATTCGACGGGACCCCGGATGACTTTAGGATAAATTATCTTAAAGCCGAGGTCATGTCGAAGTATGACGACTTCAGCCTAGGTATTGATACCGAAGCTGTTGCCTGGGAGAAGTTCCTGGCAGCAGAGGCTGAATGTGCTTTAACGAACGCTCGTCTCTATAGGCCTGACTACAGTGAGGATTTCAATTTCTCACTGTGCGAGTCATGTATACACATGGCTCGTAGAAAAATAGCCAAGCTAATAGGAGATGTTCCGTCCGTTGAGGATATGTTGCGTCACTGCCGATTTTCTGGCGGTGCTACAACAACGAATAACCGTTCGTACAGTCATCCGTCCTTCAAGTTTGCGCTTCCGCAAGCGTGTACGCCTCGGGCTTTGAAGTATGTTTTAGCTCTCAGAGCTTCTACACATTTCGATATCAGAATTTCTGATATTAGCCCTTTTAATGAAGCAGTTACCGTACCTAAGAACAGTAAGACAGATCGTTGTATTGCTATCGAACCTGGTTGGAATATGTTTTTCCAACTGGGTATCGGTGGCATTCTACGCGATCGGTTGCGTTGCTGGGGTATCGATCTGAATGATCAGACGATAAATCAGCGCCGCGCTCACGAAGGCTCCGTTACTAATAACTTAGCAACGGTTGATCTCTCAGCGGCAAGCGATTCTATGTCTCTTGCCCTCTGTGAGCTCTTATTGCCCCGAGGCTGGTTTGAGGTTCTTATGGACCTCAGATCACCTAAGGGGCGATTGCCTGACGGTAGTGTTGTTACCTACGAGAAGATTTCTTCTATGGGTAACGGTTACACATTCGAGCTCGAGTCGCTTATTTTTGCTTCTCTCGCTCGTTCCGTTTGTGAGATACTGGACTTAGACCCGTCTGAGGTCACTGTTTACGGAGACGATATTATTTTACCGTCCCGTGCAGTCCCTGCCCTCCGGGAAGTTTTTAAGTATGTTGGTTTTACGACCAATACTAAAAAGACTTTTTCCGAGGGGCCGTTCAGAGAGTCGTGCGGCAAGCACTACTATTCTGGCGTAGATGTTACTCCCTTTTACATACGTCACCGTATAGTGAGTCCTGCCGATTTAATACTGGTTTTGAATAACCTATATCGGTGGGCCACTATTGACGGCGTATGGGATCCTAGGGCCCATTCTGTGTACCGCAAGTATCGTAAGTTGCTGCCTAAACAGCTGCGACGTAATACTATACCTGACGGTTACGGTGATGGTGCCCTCGTCGGATCGGTCCTAATCAATCCTTTCGCGAAAAACCGCGGGTGGATCCGGTACGTACCGGTGATTACGGACCATACAAGGGACCAAGAGCGCGCTGAGTTGGGGTCGTATCTCTACGACCTCTTCTCGCGTTGTCTCTCGGAAAGTAACGATGGGTTGCCTCTTAGGGGTCCATCGGGTTGCGATTTTGCTGATCTATTTGCCATCGATCAGCTTATCTGTAGGAGTGATCCTACGAAGATAAGCAGGCCTACCGGTAAATTCGATATACAGTACATCGCGTGCTGTTGTTCGGGTTGTTGTTAGGCTTGCGGCCGCACTCGAGAGATCTAG-AGCAT-CACGGTCGAACTCCCG-TACGAGGTGCCCGCA
>H099_len1968-1988_reads855_MixB__seq134
GGGCTACGCGAGGGAGCCACGCTGCGAAGCAGCGTGGCGGTTCTCGTGCGTTACCGAAACGCACGAAGGTCGCGCCTCTCCGCGAGGCGTCACC-TGGGAGAGCGCGAAAGCGCTAGCCCGTGCTCTAGCTCTAGAAGGTCTCGAGATCTCCTCTAGAGATAATTTTGTTTAACTCTAAGAAGGAGATATGCACATGCCTAAGACAGCATCTTCGCGTAACTCTCTCAGCGCACAATTGCGCCGAGCCGCGAACACAAGAA-TTGAGGCTGAAGGTAACCTCGCACTTTCCATTGCCAACGATTTACTGTTGGCCTATGGTCAGTCGCCATTTAACTCTGAGGCTGAGTGTATTTCATTCAGCCCGAGATTCGACGGGACCCCGGACGACTTTAGGATAAATTATCTTAAAGCCGAGATCATGTCGAAGTATGACGACTTCAGCCTAGGTATTGATACCGAAGCTGTTGCCTGGGAGAAGTTCCTGGCAGCAGAGGCTGAATGTGCTTTAACGAACGCTCGTCTCTATAGGCCTGACTACAGTGAGGATTTCAATTTCTCACTGTGCGAGTCATGTATACACATGGCTCGTGGAAAGATAGCCAAGCTAATAGGAGATGTTCCGTCCGTTGAGGATATGTTGCGTCACTGCCGATTTTCTGGCGGTGCTACAACAACGAATAACCGTTCGTACAGTCATCCGTCCTTCAAGTTTGCGCTTCCGCAAGCGTGTACGCCTCGGGCTTTGAAGTATGTTTTAGCTCTCAGAGCTTCTACACATTTCGATATCAGAATTTCTGATATTAGCCCTTTTAATGAAGCAGTTACCGTACCTAAGAACAGTAAGACAGATCGTTGTATTGCTATCGAACCTGGTTGGAATATGTTTTTCCAACTGGGTATCGGTGGCATTCTACGCGATCGGTTGCGTTGCTGGGGTATCGATCTGAATGATCAGACGATAAATCAGCGCCGCGCTCACGAAGGCTCCGTTACTAATAACTTAGCAACGGTTGATCTCTCAGCGGCAAGCGATTCTATGTCTCTTGCCCTCTGTGAGCTCTTATTGCCCCGAGGCTGGTTTGAGGTTCTTATGGACCTCAGATCACCTAAGGGGCGATTGCCTGACGGTAGTGTTGTTACCTACGAGAAGATTTCTTCTATGGGTAACGGTTACACATTCGAGCTCGAGTCGCTTATTTTTGCTTCTCTCGCTCGTTCCGTTTGTGAGATACTGGACTTAGACCCGTCTGAGGTCACTGTTTACGGAGACGATATTATTTTACCGTCCCGTGCAGTCCCTGCCCTCCGGGAAGTTTTTAAGTATGTTGGTTTTACGACCAATACTAAAAAGACTTTTTCCGAGGGGCCGTTCAGAGAGTCGTGCGGCAAGCACTACTATTCTGGCGTAGATGTTACTCCCTTTTACATACGTCACCGTATAGTGAGTCCTGCCGATTTAATACTGGTTTTGAATAACCTATATCGGTGGGCCACTATTGACGGCATATGGGATCCTAGGGCCCATTCTGTGTACCGCAAGTATCGTAAGTTGCTGCCTAAACAGCTGCGACGTAATACTATACCTGACGGTTACGGTGATGGTGCCCTCGTCGGATCGGTCCTAATCAATCCTTTCGCGAAAAACCGCGGGTGGATCCGGTACGTACCGGTGATTACGGACCATACAAGGGACCAAGAGCGCGCTGAGTTGGGGTCGTATCTCTACGACCTCTTCTCGCGTTGTCTCTCGGAAAGTAACGATGGGTTGCCTCTTAGGGGTCCATCGGGTTGCGATTTTGCTGATCTATTTGCCATCGATCAGCTTATCTGTAGGAGTGATCCTACGAAGATAAGCAGGCCTACCGGTAAATTCGATATACAGTACATCGCGTGCTGTTGTTCGGGTTGTTGTTAGGCTTGCGGCCGCACTCGAGAGATCTAG-AGCAT-CACGGTCGAACTCCCG-TACGAGGTGCCCGCA
>H099_len1968-1988_reads855_MixB__seq135
GGGCTACGCGAGGGAGCCACGCTGCGAAGCAGCGTGGCGGTTCTCGTGCGTTACCGAAACGCACGAAGGTCGCGCCTCTCCGCGAGGCGTCACC-TGGGAGAGCGCGAAAGCGCTAGCCCGTGCTCCAGCTCTAGAAGGTCTCGAGATCTCCTTTAGAGATAATTTTGTTTAACTCTAAGAAGGAGATATGCACATGCCTAAGACAGCATCTTCGCGTAACTCTTTCAGCGCACAATTGCGCCGAGCCGCGAACACAAGAA-TTGAGGCTGAAGGTAACCTCGCACTTTCCATTGCCAACGATTTACTGTTGGCCTATGGTCAGTCGCCATTTAACTCTGAGGCTGAGTGTATTTCATTCAGCCCGAGATTCGACGGGACCCCGGATGACTTTAGGATAAATTATCTTAAAGCCGAGATCATGTCGAAGTATGACGACTTCAGCCTAGGTATTGATACCGAAGCTGTTGCATGGGAGAAGTTCCTGGCAGCAGAGGCTGAATGTGCTTTAACGAACGCTCGTCTCTATAGGCCTGACTACAGTGAGGATTTCAATTTCTCACTGTGCGAGTCATGTATACACATGGCTCGTAGAAAAATAGCCAAGCTAATAGGAGATGTTCCGTCCGTTGAGGATATGTTGCGTCACTGCCGATTTTCTGGCGGTGCTACAACAACGAATAACCGTTCGTACAGTCATCCGTCCTTCAAGTTTGCGCTTCCGCAAGCGTGTACGCCTCGGGCTTTGAAGTATGTTTTAGCTCTCAGAGCTTCTACACATTTCGATATCAGAATTTCTGATATTAGCCCTTTTAATGAAGCAGTTACCGTACCTAAGAACAGTAAGACAGATCGTTGTATTGCTATCGAACCTGGTTGGAATATGTTTTTCCAACTGGGTATCGGTGGCATTCTACGCGATCGGTTGCGTTGCTGGGGTATCGATCTGAATGATCAGACGATAAATCAGCGCCGCGCTCACGAAGGCTCCGTTACTAATAACTTAGCAACGGTTGATCTCTCAGCGGCAAGCGATTCTATGTCTCTTGCCCTCTGTGAGCTCTTATTGCCCCGAGGCTGGTTTGAGGTTCTTATGGACCTCAGATCACCTAAGGGGCGATTGCCTGACGGTAGTGTTGTTACCTACGAGAAGATTTCTTCTATGGGTAACGGTTACACATTCGAGCTCGAGTCGCTTATTTTTGCTTCTCTCGCTCGTTCCGTTTGTGAGATACTGGACTTAGACCCGTCTGAGGTCACTGTTTACGGAGACGATATTATTTTACCGTCCCGTGCAGTCCCTGCCCTCCGGGAAGTTTTTAAGTATGTTGGTTTTACGACCAATACTAAAAAGACTTTTTCCGAGGGGCCGTTCAGAGAGTCGTGCGGCAAGCACTACTATTCTGGTGTAGATGTTACTCCCTTTTACATACGTCACCGTATAGTGAGTCCTGCCGATTTAATACTGGTTTTGAATAACCTATATCGGTGGGCCACTATTGACGGCGTATGGGATCCTAGGGCCCATTCTGTGTACCGCAAGTATCGTAAGTTGCTGCCTAAACAGCTGCGACGTAATACTATACCTGACGGTTACGGTGATGGTGCCCTCGTCGGATCGGTCCTAATCAATCCTTTCGCGAAAAACCGCGGGTGGATCCGGTACGTACCGGTGATTACGGACCATACAAGGGACCAAGAGCGCGCTGAGTTGGGGTCGTATCTCTACGACCTCTTCTCGCGTTGTCTCTCGGAAAGTAACGATGGGTTGCCTCTTAGGGGTCCATCGGGTTGCGATTTTGCTGATCTATTTGCCATCGATCAGCTTATCTGTAGGAGTGATCCTACGAAGATAAGCAGGCCTACCGGTAAATTCGATATACAGTACATCGCGTGCTGTTGTTCGGGTTGTTGTTAGGCTTGCGGCCGCACTCGAGAGATCTAG-AGCAT-CACGGTCGAACTCCCG-TACGAGGTGCCCGCA
>H099_len1968-1988_reads855_MixB__seq136
GGGCTACGCGAGGGAGCCACGCTGCGAAGCAGCGTGGCGGTTCTCGTGCGTTACCGAAACGCACGAAGGTCGCGCCTCTCCGCGAGGCGTCACC-TGGGAGAGCGCGAAAGCGCTAGCCCGTGCTCTAGCTCTAGAAGGTCTCGAGATCTCCTTTAGAGATAATTTTGTTTAACTCTAAGAAGGAGATATGCACATGCCTAAGACAGCATCTTCGCGTAACTCTTTCAGCGCATAATTGCGCCGAGCCGCGAACACAAGAA-TTGAGGCTGAAGGTAACCTCGCACTTTCCATTGCCAACGATTTACTGTTGGCCTGTGGTCAGTCGCCATTTAACTCTGAGGCTGAGTGTATTTCATTCAGCCCGAGATTCGACGGGACCCCGGATGACTTTAGGATAAATTGTCTTAAAGCCGAGGTCATGTCGAAGTATGACGACTTCAGCCTAGGTATTGATACCGAAGCTGTTGCCTGGGAGAAGTTCCTGGCAGCAGAGGCTGAATGTGCTTTAACGAACGCTCGTCTCTATAGGCCTGACTACAGTGAGGATTTCAATTTCTCACTGTGCGAGTCATGTATACATATGGCTCGTAGAAAAATAGCCAAGCTAATAGGAGATGTTCCGTCCGTTGAGGACATGTTGCGTCACTGCCGATTTTCTGGCGGTGCTACAACAACGAATAACCGTTCGTACAGTCATCCGTCCTTCAAGTTTGCGCTTCCGCAAGCGTGTACGCCTCGGGCTTTGAAGTATGTTTTAGCTCTCAGAGCTTCTACACATTTCGATATCAGAATTTCTGATATTAGCCCTTTTAATGAAGCAGTTACCGTACCTAAGAACAGTAAGACAGATCGTTGTATTGCTATCGAACCTGGTTGGAATATGTTTTTCCAACTGGGTATCGGTGGCATTCTACGCGATCGGTTGCGTTGCTGGGGTATCGATCTGAATGATCAGACGATAAATCAGCGCCGCGCTCACGAAGGCTCCGTTACTAATAACTTAGCAACGGTTGATCTCTCAGCGGCAAGCGATTCTATGTCTCTTGCCCTCTGTGAGCTCTTATTGCCCCGAGGCTGGTTTGAGGTTCTTATGGACCTCAGATCACCTAAGGGGCGATTGCCTGACGGTAGTGTTGTTACCTACGAGAAGATTTCTTCTATGGGTAACGGTTACACATTCGAGCTCGAGTCGCTTATTTTTGCTTCTCTCGCTCGTTCCGTTTGTGAGATACTGGACTTAGACCCGTCTGAGGTCACTGTTTACGGAGACGATATTATTTTACCGTCCCGTGCAGTCCCTGCCCTCCGGGAAGTTTTTAAGTATGTTGGTTTTACGACCAATACTAAAAAGACTTTTTCCGAGGGGCCGTTCAGAGAGTCGTGCGGCAAGCACTACTATTCTGGCGTAGATGTTACTCCCTTTTACATACGTCACCGTATAGTGAGTCCTGCCGATTTAATACTGGTTTTGAATAACCTATATCGGTGGGCCACTATTGACGGCGTATGGGATCCTAGGGCCCATTCTGTGTACCGCAAGTATCGTAAGTTGCTGCCTAAACAGCTGCGACGTAATACTATACCTGACGGTTACGGTGATGGTGCCCTCGTCGGATCGGTCCTAATCAATCCTTTCGCGAAAAACCGCGGGTGGATCCGGTACGTACCGGTGATTACGGACCATACAAGGGACCAAGAGCGCGCTGAGTTGGGGTCGTATCTCTACGACCTCTTCTCGCGTTGTCTCTCGGAAAGTAACGATGGGTTGCCTCTTAGGGGTCCATCGGGTTGCGATTTTGCTGATCTATTTGCCATCGATCAGCTTATCTGTAGGAGTGATCCTACGAAGATAAGCAGGCCTACCGGTAAATTCGATATACAGTACATCGCGTGCTGTTGTTCGGGTTGTTGTTAGGCTTGCGGCCGCACTCGAGAGATCTAG-AGCAT-CACGGTCGAACTCCCG-TACGAGGTGCCCGCA
>H099_len1968-1988_reads855_MixB__seq137
GGGCTACGCGAGGGAGCCACGCTGCGAAGCAGCGTGGCGGTTCTCGTGCGTTACCGAAACGCACGAAGGTCGCGCCTCTCCGCGAGGCGTCACC-TGGGAGAGCGCGAAAGCGCTAGCCCGTGCTCCAGCTCTAGAAGGTCTCGAGATCTCCTTTAGAGATAATTTTGTTTAACTCTAAGAAGGAGATATGCACATGCCTAAGACAGCATCTTCGCGTAACTCTCTCAGCGCACAATTGCGCCGAGCCGCGAACACAAGAA-TTGAGGCTGAAGGTAACCTCACACTTTCCATTGCCAACGATTTACTGTTGGCCTATGGTCAGTCGCCATTTAACTCTGAGGCTGAGTGTATTTCATTCAGCCCGAGATTCGACGGGACCCCGGATGACTTTAGGATAAATTATCTTAAAGCCGAGATCATGTCGAAGTATGACGACTTCAGCCTAGGTATTGATACCGAAGCTGTTGCCTGGGAGAAGTTCCTGGCAGCAGAGGCTGAGTGTGCTTTAACGAACGCTCGTCTCTATAGGCCTGACTACAGTGAGGATTTCAATTTCTCACTGTGCGAGTCATGTATACACATGGCTCGTAGAAAGATAGCCAAGCTAATAGGAGATGTTCCGTCCGTTGAGGATATGTTGCGTCACTGCCGATTTTCTGGCGGTGCTACAACAACGAATAACCGTTCGTACAGTCATCCGTCCTTCAAGTTTGCGCTTCCGCAAGCGTGTACGCCTCGGGCTTTGAAGTATGTTTTAGCTCTCAGAGCTTCTACACATTTCGATATCAGAATTTCTGATATTAGCCCTTTTAATGAAGCAGTTACCGTACCTAAGAACAGTAAGACAGATCGTTGTATTGCTATCGAACCTGGTTGGAATATGTTTTTCCAACTGGGTATCGGTGGCATTCTACGCGATCGGTTGCGTTGCTGGGGTATCGATCTGAATGATCAGACGATAAATCAGCGCCGCGCTCACGAAGGCTCCGTTACTAATAACTTAGCAACGGTTGATCTCTCAGCGGCAAGCGATTCTATGTCTCTTGCCCTCTGTGAGCTCTTATTGCCCCGAGGCTGGTTTGAGGTTCTTATGGACCTCAGATCACCTAAGGGGCGATTGCCTGACGGTAGTGTTGTTACCTACGAGAAGATTTCTTCTATGGGTAACGGTTACACATTCGAGCTCGAGTCGCTTATTTTTGCTTCTCTCGCTCGTTCCGTTTGTGAGATACTGGACTTAGACCCGTCTGAGGTCACTGTTTACGGAGACGATATTATTTTACCGTCCCGTGCAGTCCCTGCCCTCCGGGAAGTTTTTAAGTATGTTGGTTTTACGACCAATACTAAAAAGACTTTTTCCGAGGGGCCGTTCAGAGAGTCGTGCGGCAAGCACTACTATTCTGGCGTAGATGTTACTCCCTTTTACATACGTCACCGTATAGTGAGTCCTGCCGATTTAATACTGGTTTTGAATAACCTATATCGGTGGGCCACTATTGACGGCGTATGGGATCCTAGGGCCCATTCTGTGTACCGCAAGTATCGTAAGTTGCTGCCTAAACAGCTGCGACGTAATACTATACCTGACGGTTACGGTGATGGTGCCCTCGTCGGATCAGTCCTAATCAATCCTTTCGCGAAAAACCGCGGGTGGATCCGGTACGTACCGGTGATTACGGACCATACAAGGGACCAAGAGCGCGCTGAGTTGGGGTCGTATCTCTACGACCTCTTCTCGCGTTGTCTCTCGGAAAGTAACGATGGGTTGCCTCTTAGGGGTCCATCGGGTTGCGATTTTGCTGATCTATTTGCCATCGATCAGCTTATCTGTAGGAGTGATCCTACGAAGATAAGCAGGCCTACCGGTAAATTCGATATACAGTACATCGCGTGCTGTTGTTCGGGTTGTTGTTAGGCTTGCGGCCGCACTCGAGAGATCTAG-AGCAT-CACGGTCGAACTCCCG-TACGAGGTGCCCGCA
>H099_len1968-1988_reads855_MixB__seq138
GGGCTACGCGAGGGAGCCACGCTGCGAAGCAGCGTGGCGGTTCTCGTGCGTTACCGAAACGCACGAAGGTCGCGCCTCTCCGCGAGGCGTCACC-TGGGAGAGCGCGAAAGCGCTAGCCCGTGCTCCAGCTCTAGGAGGTCTCGAGATCTCCTTTAGAGATAATTTTGTTTAACTCTAAGAAGGAGATATGCACATGCCTAAGACAGCATCTTCGCGTAACTCTTTCAGCGCACAATTGCGCCGAGCCGCGAACACAAGAA-TTGAGGCTGAAGGTAACCTCGCACTTTCCATTGCCAACGATTTACTGTTGGCCTATGGTCAGTCGCCATTTAACTCTGAGGCTGAGTGTATTTCATTCAGCCCGAGATTCGACGGGACCCCGGATGACTTTAGGATAAATTATCTTAAAGCCGAGATCATGTCGAAGTATGACGACTTCAGCCTAGGTATTGATACCGAAGCTGTTGCCTGGGAGAAGTTCCTGGCAGCAGAGGCTGAATGTGCTTTAACGAACGCTCGTCTCTATAGGCCTGACTACAGTGAGGATTTCAATTTCTCACTGTGCGAGTCATGTTTACACATGGCTCGTAGAAAGATAGCCAAGCTAATAGGAGATGTTCCGTCCGTTGAGGATATGTTGCGTCACTGCCGATTTTCTGGCGGTGCTACAACAACGAATAACCGTTCGTACAGTCATCCGTCCTTCAAGTTTGCGCTTCCGCAAGCGTGTACGCCTCGGGCTTTGAAGTATGTTTTAGCTCTCAGAGCTTCTACACATTTCGATATCAGAATTTCTGATATTAGCCCTTTTAATGAAGCAGTTACCGTACCTAAGAACAGTAAGACAGATCGTTGTATTGCTATCGAACCTGGTTGGAATATGTTTTTCCAACTGGGTATCGGTGGCATTCTACGCGATCGGTTGCGTTGCTGGGGTATCGATCTGAATGATCAGACGATAAATCAGCGCCGCGCTCACGAAGGCTCCGTTACTAATAACTTAGCAACGGTTGATCTCTCAGCGGCAAGCGATTCTATGTCTCTTGCCCTCTGTGAGCTCTTATTGCCCCGAGGCTGGTTTGAGGTTCTTATGGACCTCAGATCACCTAAGGGGCGATTGCCTGACGGTAGTGTTGTTACCTACGAGAAGATTTCTTCTATGGGTAACGGTTACACATTCGAGCTCGAGTCGCTTATTTTCGCTTCTCTCGCTCGTTCCGTTTGTGAGATACTGGACTTAGACCCGTCTGAGGTCACTGTTTACGGAGACGATATTATTTTACCGTCCCGTGCAGTCCCTGCCCTCCGGGAAGTTTTTAAGTATGTTGGTTTTACGACCAATACTAAAAAGACTTTTTCCGAGGGGCCGTTCAGAGAGTCGTGCGGCAAGCACTACTATTCTGGCGTAGATGTTACTCCCTTTTACATACGTCACCGTATAGTGAGTCCTGCCGATTTAATACTGGTTTTGAATAACCTATATCGGTGGGCCACTATTGACGGCGTATGGGATCCTAGGGCCCATTCTGTGTACCGCAAGTATCGTAAGTTGCTGCCTAAACAGCTGCGACGTAATACTATACCTGACGGTTACGGTGATGGTGCCCTCGTCGGATCGGTCCTAATCAATCCTTTCGCGAAAAACCGCGGGTGGATCCGGTACGTACCGGTGATTACGGACCATACAAGGGACCAAGAGCGCGCTGAGTTGGGGTCGTATCTCTACGACCTCTTCTCGCGTTGTCTCTCGGAAAGTAACGATGGGTTGCCTCTTAGGGGTCCATCGGGTTGCGATTTTGCTGATCTATTTGCCATCGATCAGCTTATCTGTAGGAGTGATCCTACGAAGATAAGCAGGCCTACCGGTAAATTCGATATACAGTACATCGCGTGCTGTTGTTCGGGTTGTTGTTAGGCTTGCGGCCGCACTCGAGAGATCTAG-AGCAT-CACGGTCGAACTCCCG-TACGAGGTGCCCGCA
>H099_len1968-1988_reads855_MixB__seq139
GGGCTACGCGAGGGAGCCACGCTGCGAAGCAGCGTGGCGGTTCTCGTGCGTTACCGAAACGCACGAAGGTCGCGCCTCTCCGCGAGGCGTCACC-TGGGAGAGCGCGAAAGCGCTAGCCCGTGCTCTAGCTCTAGAAGGTCTCGAGATCTCCTCTAGAGATAATTTTGTTTAACTCTAAGAAGGAGATATGCACATGCCTAAGACAGCATCTTCGCGTAACTCTCTCAGCGCACAATTGCGCCGAGCCGCGAACACAAGAA-TTGAGGCTGAAGGTAACCTCGCACTTTCCATTGCCAACGATTTACTGTTGGCCTATGGTCAGTCGCCATTTAACTCTGAGGCTGAGTGTATTTCATTCAGCCCGAGATTCGACGGGACCCCGGATGACTTTAGGATAAATTATCTTAAAGCCGAGATCATGTCGAAGTATGACGACTTCAGCCTAGGTATTGATACCGAAGCTGTTGCCTGGGAGAAGTTCCTGGCAGCAGAGGCTGAATGTGCTTTAACGAACGCTCGTCTCTATAGGCCTGACTACAGTGAGGATTTCAGTTTCTCACTGGGCGAGTCATGTATACACATGGCTCGTAGAAAAATAGCCAAGCTAATAGGAGATGTTCCGTCCGTTGAGGATATGTTGCGTCACTGCCGATTTTCTGGCGGTGCTACAACAACGAATAACCGTTCGTACAGTCATCCGTCCTTCAAGTTTGCGCTTCCGCAAACGTGTACGCCTCGGGCTTTGAAGTATGTTTTAGCTCTCAGAGCTTCTACACATTTCGATATCAGAATTTCTGATATTAGCCCTTTTAATGAAGCAGTTACCGTACCTAAGAACAGTAAGACAGATCGTTGTATTGCTATCGAACCTGGTTGGAATATGTTTTTCCAACTGGGTATCGGTGGCATTCTACGCGATCGGTTGCGTTGCTGGGGTATCGATCTGAATGATCAGACGATAAATCAGCGCCGCGCTCACGAAGGCTCCGTTACTAATAACTTAGCAACGGTTGATCTCTCAGCGGCAAGCGATTCTATGTCTCTTGCCCTCTGTGAGCTCTTATTGCCCCGAGGCTGGTTTGAGGTTCTTATGGACCTCAGATCACCTAAGGGGCGATTGCCTGACGGTAGTGTTGTTACCTACGAGAAGATTTCTTCTATGGGTAACGGTTACACATTCGAGCTCGAGCCGCTTATTTTTGCTTCTCTCGCTCGTTCCGTTTGTGAGATACTGGACTTAGACCCGTCTGAGGTCACTGTTTACGGAGACGATATTATTTTACCGTCCCGTGCAGTCCCTGCCCTCCGGGAAGTTTTTAAGTATGTTGGTTTTACGACCAATACTAAAAAGACTTTTTCCGAGGGGCCGTTCAGAGAGTCGTGCGGCAAGCACTACTATTCTGGCGTAGATGTTACTCCCTTTTACATACGTCACCGTATAGTGAGTCCTGCCGATTTAATACTGGTTTTGAATAACCTATATCGGTGGGCCACTATTGACGGCGTATGGGATCCTAGGGCCCATTCTGTGTACCGCAAGTATCGTAAGTTGCTGCCTAAACAGCTGCGACGTAATACTATACCTGACGGTTACGGTGATGGTGCCCTCGTCGGATCGGTCCTAATCAATCCTTTCGCGAAAAACCGCGGGTGGATCCAGTACGTACCGGTGATTACGGACCATACAAGGGACCAAGAGCGCGCTGAGTTGGGGTCGTATCTCTACGACCTCTTCTCGCGTTGTCTCTCGGAAAGTAACGATGGGTTGCCTCTTAGGGGTCCATCGGGTTGCGATTTTGCTGATCTATTTGCCATCGATCAGCTTATCTGTAGGAGTGATCCTACGAAGATAAGCAGGCCTACCGGTAAATTCGATATACAGTACATCGCGTGCTGTTGTTCGGGTTGTTGTTAGGCTTGCGGCCGCACTCGAGAGATCTAG-AGCAT-CACGGTCGAACTCCCG-TACGAGGTGCCCGCA
>H099_len1968-1988_reads855_MixB__seq140
GGGCTACGCGAGGGAGCCACGCTGCGAAGCAGCGTGGCGGTTCTCGTGCGTTACCGAAACGCACGAAGGTCGCGCCTCTCCGCGAGGCGTCACC-TGGGAGAGCGCGAAAGCGCTAGCCCGTGCTCTAGCTCTAGAAGGTCTCGAGATCTCCTCTAGAGATAATTTTGTTTAACTCTAAGAAGGAGATATGCACATGCCTAAGACAGCATTTTCGCGTAACTCTCTCAGCGCACAATTGCGCCGAGCCGCGAACACAAGAA-TTGAGGCTGAAGGTAACCTCGCACTTTCCATTGCCAACGATTTACTGTTGGCCTATGGTCAGTCGCCATTTAACTCTGAGGCTGAGTGTATTTCATTCAGCCCGAGATTCGACGGGACCCCGGATGACTTTAGGATAAATTATCTTAAAGCCGAGATCATGTCGAAGTATGACGACTTCAGCCTAGGTATTGATACCGAAGCTGTTGCCTGGGAGAAGTTCCTGGCAGCAGAGGCTGAATGTGCTTTAACGAACGCTCGTCTCTATAGGCCTGACTACAGTGAGGATTTCAATTTCTCACTGGGCGAGTCATGTATACACATGGCTCGTAGAAAAATAGCCAAGCTAATAGGAGATGTTCCGTCCGTTGAGGATATGTTGCGTCACTGCCGATTTTCTGGCGGTGCTACAACAACGAATAACCGTTCGTACAGTCATCCGTCCTTCAAGTTTGCGCTTCCGCAAGCGTGTACGCCTCGGGCTTTGAAGTATGTTTTAGCTCTCAGAGCTTCTACACATTTCGATATCAGAATTTCTGATATTAGCCCTTTTAATGAAGCAGTTACCGTACCTAAGAACAGTAAGACAGATCGTTGTATTGCTATCGAACCTGGTTGGAATATGTTTTTCCAACTGGGTATCGGTGGCATTCTACGCGATCGGTTGCGTTGCTGGGGTATCGATCTGAATGATCAGACGATAAATCAGCGCCGCGCTCACGAAGGCTCCGTTACTAATAACTTAGCAACGGTTGATCTCTCAGCGGCAAGCGATTCTATGTCTCTTGCCCTCTGTGAGCTCTTATTGCCCCGAGGCTGGTTTGAGGTTCTTATGGACCTCAGATCACCTAAGGGGCGATTGCCTGACGGTAGTGTTGTTACCTACGAGAAGATTTCTTCTATGGGTAACGGTTACACATTCGAGCTCGAGTCGCTTATTTTTGCTTCTCTCGCTCGTTCCGTTTGTGAGATACTGGACTTAGACCCGTCTGAGGTCACTGTTTACGGAGACGATATTATTTTACCGTCCCGTGCAGTCCCTGCCCTCCGGGAAGTTTTTAAGTATGTTGGTTTTACGACCAATACTAAAAAGACTTTTTCCGAGGGGCCGTTCAGAGAGTCGTGCGGCAAGCACTACTATTCTGGCGTAGATGTTACTCCCTTTTACATACGTCACCGTATAGTGAGTCCTGCCGATTTAATACTGGTTTTGAATAACCTATATCGGTGGGCCACTATTGACGGCGTATGGGATCCTAGGGCCCATTCTGTGTACCGCAAGTATCGTAAGTTGCTGCCTAAACAGCTGCGACGTAATACTATACCTGACGGTTACGGTGATGGTGCCCTCGTCGGATCGGTCCTAATCAATCCTTTCGCGAAAAACCGCGGGTGGATCCGGTACGTACCGGTGATTACGGACCATACAAGGGACCAAGAGCGCGCTGAGTTGGGGTCGTATCTCTACGACCTCTTCTCGCGTTGTCTCTCGGAAAGTAACGATGGGTTGCCTCTTAGGGGTCCATCGGGTTGCGATTTTGCTGATCTATTTGCCATCGATCAGCTTATCTGTAGGAGCGATCCTACGAAGATAAGCAGGCCTACCGGTAAATTCGATATACAGTACATCGCGTGCTGTTGTTCGGGTTGTTGTTAGGCTTGCGGCCGCACTCGAGAGATCTAG-AGCAT-CACGGTCGAACTCCCG-TACGAGGTGCCCGCA
>H099_len1968-1988_reads855_MixB__seq141
GGGCTACGCGAGGGAGCCACGCTGCGAAGCAGCGTGGCGGTTCTCGTGCGTTACCGAAACGCACGAAGGTCGCGCCTCTCCGCGAGGCGTCACC-TGGGAGAGCGCGAAAGCGCTAGCCCGTGCCCTAGCTCTAGAAGGTCTCGAGATCTCCTTTAGAGATAATTTTGTTTAACTCTAAGAAGGAGATATGCACATGCCTAAGACAGCATCTTCGCGTAACTCTCTCAGCGCACAATTGCGCCGAGCCGCGAACACAAGAA-TTGAGGCTGAAGGTAACCTCGCACTTTCCATTGCCAACGATTTACTGTTGGCCTATGGTCAGTCGCCATTTAACTCTGAGGCTGAGTGTATTTCATTCAGCCCGAGATTCGACGGGACCCCGGATGACTTTAGGATAAATTATCTTAAAGCCGAGATCATGTCGAAGTATGACGACTTCAGCCTAGGTATTGATACCGAAGCTGTTGCCTGGGAGAAGTTCCTGGCAGCAGAGGCTGAATGTGCTTTAACGAACGCTCGTCTCTATAGGCCTGACTACAGTGAGGATTTCAATTTCTCACTGGGCGAGTCATGTATACACATGGCTCGTAGAAAAATAGCCAAGCTAATAGGAGATGTTCCGTCCGTTGAGGATATGTTGCGTCACTGCCGATTTTCTGGCGGTGCTACAACAACGAATAACCGTTCGTACAGTCATCCGTCCTTCAAGTTTGCGCTTCCGCAAGCGTGTACGCCTCGGGCTTTGAAGTATGTTTTAGCTCTCAGAGCTTCTACACATTTCGATATCAGAATTTCTGATATTAGCCCTTTTAATGAAGCAGTTACCGTACCTAAGAACAGTAAGACAGATCGTTGTATTGCTATCGAACCTGGTTGGAATATGTTTTTCCAACTGGGTATCGGTGGCATTCTACGCGATCGGTTGCGTTGCTGGGGTATCGATCTGAATGATCAGACAATAAATCAGCGCCGCGCTCACGAAGGCTCCGTTACTAATAACTTAGCAACGGTTGATCTCTCAGCGGCAAGCGATTCTATGTCTCTTGCCCTCTGTGAGCTCTTATTGCCCCGAGGCTGGTTTGAGGTTCTTATGGACCTCAGATCACCTAAGGGGCGATTGCCTGACGGTAGTGTTGTTACCTACGAGAAGATTTCTTCTATGGGTAACGGTTACACATTCGAGCTCGAGTCGCTTATTTTTGCTTCTCTCGCTCGTTCCGTTTGTGAGATACTGGACTTAGACCCGTCTGAGGTCACTGTTTACGGAGACGATATTATTTTACCGTCCCGTGCAGTCCCTGCCCTCCGGGAAGTTTTTAAGTATGTTGGTTTTACGACCAATACTAAAAAGACTTTTTCCGAGGGGCCGTTCAGAGAGTCGTGCGGCAAGCACTACTATTCTGGCGTAGATGTTACTCCCTTTTACATACGTCACCGTATAGTGAGTCCTGCCGATTTAATACTGGTTTTGAATAACCTATATCGGTGGGCCACTATTGACGGCGTATGGGATCCTAGGGCCCATTCTGTGTACCGCAAGTATCGTAAGTTGCTGCCTAAACAGCTGCGACGTAATACTATACCTGACGGTTACGGTGATGGTGCCCTCGTCGGATCGGTCCTAATCAATCCTTTCGCGAAAAACCGCGGGTGGATCCGGTACGTACCGGTGATTACGGACCATACAAGGGACCAAGAGCGCGCTGAGTTGGGGTCGTATCTCTACGACCTCTTCTCGCGTTGTCTCTCGGAAAGTAACGATGGGTTGCCTCTTAGGGGTCCATCGGGTTGCGATTTTGCTGATCTATTTGCCGTCGATCAGCTTATCTGTAGGAGTGATCCTACGAAGATAAGCAGGCCTACCGGTAAATTCGATATACAGTACATCGCGTGCTGTTGTTCGGGTTGTTGTTAGGCTTGCGGCCGCACTCGAGAGATCTAG-AGCAT-CACGGTCGAACTCCCG-TACGAGGTGCCCGCA
>H099_len1968-1988_reads855_MixB__seq142
GGGCTACGCGAGGGAGCCACGCTGCGAAGCAGCGTGGCGGTTCTCGTGCGTTACCGAAACGCACGAAGGTCGCGCCTCTCCGCGAGGCGTCACC-TGGGAGAGCGCGAAAGCGCTAGCCCGTGCTCTAGCTCTAGAAGGTCTCGAGATCTCCTTTAGAGATAATTTTGTTTAACTCTAAGAAGGAGATATGCACATGCCTAAGACAGCATCTTCGCGTAACTCTCTCAGCGCACAATTGCGCCGAGCCGCGAACACAAGAA-TTGAGGCTGAAGGTAACCTCGCACTTTCCATTGCCAACGATTTACTGTTGGCCTATGGTCAGTCGCCATTTAACTCTGAGGCTGAGTGTATTTCATTCAGCCCGAGATTCGACGGGACCCCGGATGACTTTAGGATAAATTATCTTAAAGCCGAGATCATGTCGAAGTATGACGACTTCAGCCTAGGTATTGATACCGAAGCTGTTGCCTGGGAGAAGTTCCTGGCAGCAGAGGCTGAATGTGCTTCAACGAACGCTCGTCTCTATAGGCCTGACTACAGTGAGGATTTCAATTTCTCACTGGGCGAGTCATGTATACACATGGCTCGTAGAAAAATAGCCAAGCTAATAGGAGATGTTCCGTCCGTTGAGGATATGTTGCGTCACTGCCGATTTTCTGGCGGTGCTACAACAACGAATAACCGTTCGTACAGTCATCCGTCCTTCAAGTTTGCGCTTCCGCAAGCGTGTACGCCTCGGGCTTTGAAGTATGTTTTAGCTCTCAGAGCTTCTACACATTTCGATATCAGAATTTCTGATATTAGCCCTTTTAATGAAGCAGTTACCGTACCTAAGAACAGTAAAACAGATCGTTGTATTGCTATCGAACCTGGTTGGAATATGTTTTTCCAACTGGGTATCGGTGGCATTCTACGCGATCGGTTGCGTTGCTGGGGTATCGATCTGAATGATCAGACGATAAATCAGCGCCGCGCTCACGAAGGCTCCGTTACTAATAACTTAGCAACGGTTGATCTCTCAGCGGCAAGCGATTCTATGTCTCTTGCCCTCTGTGAGCTCTTATTGCCCCGAGGCTGGTTCGAGGTTCTTATGGACCTCAGATCACCTAAGGGGCGATTGCCTGACGGTAGTGTTGTTACCTACGAGAAGATTTCTTCTATGGGTAACGGTTACACATTCGAGCTCGAGTCGCTTATTTTTGCTTCTCTCGCTCGTTCCGTTTGTGAGATACTGGACTTAGACCCGTCTGAGGTCACTGTTTACGGAGACGATATTATTTTACCGTCCCGTGCAGTCCCTGCCCTCCGGGAAGTTTTTAAGTATGTTGGTTTTACGACCAATACTAAAAAGACTTTTTCCGAGGGGCCGTTCAGAGAGTCGTGCGGCAAGCACTACTATTCTGGCGTAGATGTTACTCCCTTTTACATACGTCACCGTATAGTGAGTCCTGCCGATTTAATACTGGTTTTGAATAACCTATATCGGTGGGCCACTATTGACGGCGTATGGGATCCTAGGGCCCATTCTGTGTACCGCAAGTATCGTAAGTTGCTGCCTAAACAGCTGCGACGTAATACTATACCTGACGGTTACGGTGATGGTGCCCTCGTCGGATCGGTCCTAATCAATCCTTTCGCGAAAAACCGCGGGTGGATCCGGTACGTACCGGTGATTACGGACCATACAAGGGACCAAGAGCGCGCTGAGTTGGGGTCGTATCTCTACGACCTCTTCTCGCGTTGTCTCTCGGAAAGTAACGATGGGTTGCCTCTTAGGGGTCCATCGGGTTGCGATTTTGCTGATCTATTTGCCATCGATCAGCTTATCTGTAGGAGTGATCCTACGAAGATAAGCAGGCCTACCGGTAAATTCGATATACAGTACATCGCGTGCTGTTGTTCGGGTTGTTGTTAGGCTTGCGGCCGCACTCGAGAGATCTAG-AGCAT-CACGGTCGAACTCCCG-TACGAGGTGCCCGCA
>H099_len1968-1988_reads855_MixB__seq143
GGGCTACGCGAGGGAGCCACGCTGCGAAGCAGCGTGGCGGTTCTCGTGCGTTACCGAAACGCACGAAGGTCGCGCCTCTCCGCGAGGCGTCACC-TGGGAGAGCGCGAAAGCGCTAGCCCGTGCTCCAGCTCTAGAAGGTCTCGAGATCTCCTCTAGAGATAATTTTGTTTAACTCTAAGAAGGAGATATGCACATGCCTAAGACAGCATCTTCGCGTAACTCTCTCAGCGCACAATTGCGCCGAGCCGCGAACACAAGAA-TTGAGGCTGAAGGTAACCTCGCACTTTCCATTGCCAACGATTTACTGTTGGCCTATGGTCAGTCGCCATTTAACTCTGAGGCTGAGTGTATTTCATTCAGCCCGAGATTCGACGGGACCCCGGATGACTTTAGGATAAATTATCTTAAAGCCGAGATCATGTCGAAGTATGACGACTTCAGCCTAGGTATTGATACCGAAGCTGTTACCTGGGAGAAGTTCCTGGCAGCAGAGACTGAATGTGCTTTAACGAACGCTCGTCTCTATAGGCCTGACTACAGTGAGGATTTCAATTTCTCACTGGGCGAGTCATGTATACACATGGCTCGTAGAAAAATAGCCAAGCTAATAGGAGATGTTCCGTCCGTTGAGGATATGTTGCGTCACTGCCGATTTTCTGGCGGTGCTACAACAACGAATAACCGTTCGTACAGTCATCCGTCCTTCAAGTTTGCGCTTCCGCAAGCGTGTACGCCTCGGGCTTTGAAGTATGTTTTAGCTCTCAGAGCTTCTACACATTTCGATATCAGAATTTCTGATATTAGCCCTTTTAATGAAGCAGTTACCGTACCTAAGAACAGTAAGACAGATCGTTGTATTGCTATCGAACCTGGTTGGAATATGTTTTTCCAACTGGGTATCGGTGGCATTCTACGCGATCGGTTGCGTTGCTGGGGTATCGATCTGAATGATCAGACGATAAATCAGCGCCGCGCTCACGAAGGCTCCGTTACTAATAACTTAGCAACGGTTGATCTCTCAGCGGCAAGCGATTCTATGTCTCTTGCCCTCTGTGAGCTCTTATTGCCCCGAGGCTGGTTTGAGGTTCTTATGGACCTCAGATCACCTAAGGGGCGATTGCCTGACGGTAGTGTTGTTACCTACGAGAAGATTTCTTCTATGGGTAACGGTTACACATTCGAGCTCGAGTCGCTTATTTTTGCTTCTCTCGCTCGTTCCGTTTGTGAGATACTGGACTTAGACCCGTCTGAGGTCACTGTTTACGGGGACGATATTATTTTACCGTCCCGTGCAGTCCCTGCCCTCCGGGAAGTTTTTAAGTATGTTGGTTTTACGACCAATACTAAAAAGACTTTTTCCGAGGGGCCGTTCAGAGAGTCGTGCGGCAAGCACTACTATTCTGGCGTAGATGTTACTCCCTTTTACATACGTCACCGTATAGTGAGTCCTGCCGATTTAATACTGGTTTTGAATAACCTATATCGGTGGGCCACTATTGACGGCGTATGGGATCCTAGGGCCCATTCTGTGTACCGCAAGTATCGTAAGTTGCTGCCTAAACAGCTGCGACGTAATACTATACCTGACGGTTACGGTGATGGTGCCCTCGTCGGATCGGTCCTAATCAATCCTTTCGCGAAAAACCGCGGGTGGATCCGGTACGTACCGGTGATTACGGACCATACAAGGGACCAAGAGCGCGCTGAGTTGGGGTCGTATCTCTACGACCTCTTCTCGCGTTGTCTCTCGGAAAGTAACGATGGGTTGCCTCTTAGGGGTCCATCGGGTTGCGATTTTGCTGATCTATTTGCCATCGATCAGCTTATCTGTAGGAGTGATCCTACGAAGATAAGCAGGCCTACCGGTAAATTCGATATACAGTACATCGCGTGCTGTTGTTCGGGTTGTTGTTAGGCTTGCGGCCGCACTCGAGAGATCTAG-AGCAT-CACGGTCGAACTCCCG-TACGAGGTGCCCGCA
>H099_len1968-1988_reads855_MixB__seq144
GGGCTACGCGAGGGAGCCACGCTGCGAAGCAGCGTGGCGGTTCTCGTGCGTTACCGAAACGCACGAAGGTCGCGCCTCTCCGCGAGGCGTCACC-TGGGAGAGCGCGAAAGCGCTAGCCCGTGCTCTAGCTCTAGAAGGTCTCGAGATCTCCTTTAGAGATAATTTTGTTTAACTCTAAGAAGGAGATATGCACATGCCTAAGACAGCATCTTCGCGTAACTCTCTCAGCGCACAATTGCGCCGAGCCGCGAACACAAGAA-TTGAGGCTGAAGGTAACCTCGCACTTTCCATTGCCAACGATTTACTGTTGGCCTATGGTCAGTCGCCATTTAACTCTGAGGCTGAGTGTATTTCATTCAGCCCGAGATTCGACGGGACCCCGGATGACTTTAGGATAAATTATCTTAAAGCCGAGATCATGTCGAAGTATGACGACTTCAGCCTAGGTATTGATACCGAAGCTGTTGCCTGGGAGAAGTTCCTGGCAGCAGAGGCTGAATGTGCTTTAACGAACGCTCGTCTCTATAGGCCTGACTACAGTGAGGATTTCAATTTCTCACTGTGCGAGTCATGTATACACATGGCTCGTAGAAAAATAGCCAAGCTAATAGGAGATGTTCCGTCCGTTGAGGATATGTTGCGTCACTGCCGATTTTCTGGCGGTGCTACAACAACGAATAACCGTTCGTACAGTCATCCGTCCTTCAAGTTTGCGCTTCCGCAAGCGTGTACGCCTCGGGCTTTGAAGTATGTTTTAGCTCTCAGAGCTTCTACACATTTCGATATCAGAATTTCTGATGTTAGCCCTTTTAATGAAGCAGTTACCGTACCTAAGAACAGTAAGACAGATCGTTGTATTGCTATCGAACCTGGTTGGAATATGTTTTTCCAACTGGGTATCGGTGGCATTCTACGCGATCGGTTGCGTTGCTGGGGTATTGATCTGAATGATCAGACGATAAATCAGCGCCGCGCTCACGAAGGCTCCGTTACTAATAACTTAGCAACGGTTGATCTCTCAGCGGCAAGCGATTCTATGTCTCTTGCCCTCTGTGAGCTCTTATTGCCCCGAGGCTGGTTTGAGGTTCTTATGGACCTCAGATCACCTAAGGGGCGATTGCCTGACGGTAGTGTTGTTACCTACGAGAAGATTTCTTCTATGGGTAACGGTTACACATTCGAGCTCGAGTCGCTTATTTTTGCTTCTCTCGCTCGTTCCGTTTGTGAGATACTGGACTTAGACCCGTCTGAGGTCACTGTTTACGGAGACGATATTATTTTACCGTCCCGTGCAGTCCCTGCCCTCCGGGAAGTTTTTAAGTATGTTGGTTTTACGACCAATACTAAAAAGACTTTTTCCGAGGGGCCGTTCAGAGAGTCGTGCGGCAAGCACTACTATTCTGGCGTAGATGTTACTCCCTTTTACATACGTCACCGTATAGTGAGTCCTGCCGATTTAATACTGGTTTTGAATAACCTATATCGGTGGGCCACTATTGACGGCGTATGGGATCCTAGGGCCCATTCTGTGTACCGCAAGTATCGTAAGTTGCTGCCTAAACAGCTGCGACGTAATACTATACCTGACGGTTACGGTGATGGTGCCCTCGTCGGATCGGTCCTAATCAATCCTTTCGCGAAAAACCGCGGGTGGATCCGGTACGTACCGGTGATTACGGACCATACAAGGGACCAAGAGCGCGCTGAGTTGGGGTCGTATCTCTACGACCTCTTCTCGCGTTGTCTCTCGGAAAGTAACGATGGGTTGCCTCTTAGGGGTCCATCGGGTTGCGATTTTGCTGATCTATTTGCCATCGATCAGCTTATCTGTAGGAGTGATCCTACGAAGATAAGCAGACCTACCGGTAAATTCGATATACAGTACATCGCGTGTTGTTGTTCGGGTTGTTGTTAGGCTTGCGGCCGCACTCGAGAGATCTAG-AGCAT-CACGGTCGAACTCCCG-TACGAGGTGCCCGCA
>H099_len1968-1988_reads855_MixB__seq145
GGGCTACGCGAGGGAGCCACGCTGCGAAGCAGCGTGGCGGTTCTCGTGCGTTACCGAAACGCACGAAGGTCGCGCCTCTCCGCGAGGCGTCACC-TGGGAGAGCGCGAAAGCGCTAGCCCGTGCCCTAGCTCTAGAAGGTCTCGAGATCTCCTTTAGAGATAATTTTGTTTAACTCTAAGAAGGAGATATGCACATGCCTAAGACAGCATCTTCGCGTAACTCTTTCAGCGCACAATTGCGCCGAGCCGCGAACACAAGAA-TTGAGGCTGAAGGTAACCTCGCACTTTCCATTGCCAACGATTTACTGTTGGCCTATGGTCAGTCGCCATTTAACTCTGAGGCTGAGTGTATTTCATTCAGCCCGAGATTCGACGGGACCCCGGATGACTTTAGGATAAATTGTCTTAAAGCCGAGATCATGTCGAAGTATGACGACTTCAGCCTAGGTATTGATACCGAAGCTGTTGCCTGGGAGAAGTTCCTGGCAGCAGAGGCTGAATGTGCTTTAACGAACGCTCGTCTCTATAGGCCTGACTACAGTGAGGATTTCAATTTCTCACTGTGCGAGTCATGTATACACATGGCTCGTAGAAAAATAGCCAAGCTAATAGGAGATGTTCCGTCCGTTGAGGATATGTTGCGTCACTGCCGATTTTCTGGCGGTGCTACAACAACGAATAACCGTTCGTACAGTCATCCGTCCTTCAAGTTTGCGCTTCCGCAAGCGTGTACGCCTCGGGCTTTGAAGTATGTTTTAGCTCTCAGAGCTTCTACACATTTCGATATCAGAATTTCTGATATTAGCCCTTTTAATGAAGCAGTTACCGTACCTAAGAACAGTAAGACAGATCGTTGTATTGTTATCGAACCTGGTTGGAATATGTTTTTCCAACTGGGTATCGGTGGCATTCTACGCGATCGGTTGCGTTGCTGGGGTATCGATCTGAATGATCAGACGATAAATCAGCGCCGCGCTCACGAAGGCTCCGTTACTAATAACTTAGCAACGGTTGATCTCTCAGCGGCAAGCGATTCTATGTCTCTTGCCCTCTGTGAGCTCTTATTGCCCCGAGGCTGGTTTGAGGTTCTTATGGACCTCAGATCACCTAAGGGGCGATTGCCTGACGGTAGTGTTGTTACCTACGAGAAGATTTCTTCTATGGGTAACGGTTACACATTCGAGCTCGAGTCGCTTATTTTTGCTTCTCTCGCTCGTTCCGTTTGTGAGATACTGGACTTAGACCCGTCTGAGGTCACTGTTTACGGAGACGATATTATTTTACCGTCCCGTGCAGTCCCTGCCCTCCGGGAAGTTTTTAAGTATGTTGGTTTTACGACCAATACTAAAAAGACTTTTTCCGAGGGGCCGTTCAGAGAGTCGTGCGGCAAGCACTACTATTCTGGCGTAGATGTTACTCCCTTTTACATACGTCACCGTATAGTGAGTCCTGCCGATTTAATACTGGTTTTGAATAACCTATATCGGTGGGCCACTATTGACGGCGTATGGGATCCTAGGGCCCATTCTGTGTACCGCAAGTATCGTAAGTTGCTGCCTAAACAGCTGCGACGTAATACTATACCTGACGGTTACGGTGATGGTGCCCTCGTCGGATCGGTCCTAATCAATCCTTTCGCGAAAAACCGCGGGTGGATCCGGTACGTACCGGTGATTACGGACCATACAAGGGACCAAGAGCGCGCTGAGTTGGGGTCGTATCTCTACGACCTCTTCTCGCGTTGTCTCTCGGAAAGTAACGATGTGTTGCCTCTTAGGGGTCCATCGGGTTGCGATTTTGCTGATCTATTTGCCATCGATCAGCTTATCTGTAGGAGTGATCCTACGAAGATAAGCAGGCCTACCGGTAAATTCGATATACAGTACATCGCGTGCTGTTGTTCGGGTTGTTGTTAGGCTTGCGGCCGCACTCGAGAGATCTAG-AGCAT-CACGGTCGAACTCCCG-TACGAGGTGCCCGCA
>H099_len1968-1988_reads855_MixB__seq146
GGGCTACGCGAGGGAGCCACGCTGCGAAGCAGCGTGGCGGTTCTCGTGCGTTACCGAAACGCACGAAGGTCGCGCCTCTCCGCGAGGCGTCACC-TGGGAGAGCGCGAAAGCGCTAGCCCGTGCTCCAGCTCTAGAAGGTCTCGAGATCTCCTTTAGAGATAATTTTGTTTAACTCTAAGAAGGAGATATGCACATGCCTAAGACAGCATCTTCGCGTAACTCTTTCAGCGCACAATTGCGCCGAGCCGCGAACACAAGAA-TTGAGGCTGAAGGTAACCTCGCACTTTCCATTGCCAACGATTTACTGTTGGCCTATGGTCAGTCGCCATTTAACTCTGAGGCTGAGTGTATTTCATTCAGCCCGAGATTCGACGGGACCCCGGATGACTTTAGGATAAATTATCTTAAAGCCGAGATCATGTCGAAGTATGACGACTTCAGCCTAGGTATTGATACCGAAGCTGTTGCCTGGGAGAAGTTCCTGGCAGCAGAGGCTGAATGTGCTTTAACGAACGCTCGTCTCTATAGGCCTGACTACAGTGAGGATTTCAATTTCTCACTGTGCGAGTCATGTATACACATGGCTCGTAGAAAAATAGCCAAGCTAATAGGAGATGTTCCGTCCGTTGAGGATATGTTGCGTCACTGCCGGTTTTCTGGCGGTGCTACAACAACGAATAACCGTTCGTACAGTCATCCGTCCTTCAAGTTTGCGCTTCCGCAAGCGTGTACGCCTCGGGCTTTGAAGTATGTTTTAGCTCTCAGAGCTTCTACACATTTCGATATCAGAATTTCTGATATTAGCCCTTTTAATGAAGCAGTTACCGTACCTAAGAACAGTAAGACAGATCGTTGTATTGCTATCGAACCTGGTTGGAATATGTTTTTCCAACTGGGTATCGGTGGCATTCTACGCGATCGGTTGCGTTGCTGGGGTATCGATCTGAATGATCAGACGATAAATCAGCGCCGCGCTCACGAAGGCTCCGTTACTAATAACTTAGCAACGGTTGATCTCTCAGCGGCAAGCGATTCTATGTCTCTTGCCCTCTGTGAGCTCTTATTGCCCCGAGGCTGGTTTGAGGTTCTTATGGACCTCAGATCACCTAAGGGGCGATTGCCTGACGGTAGTGTTGTTACCTACGAGAAGATTTCTTCTATGGGTAACGGTTACACATTCGAGCTCGAGTCGCTTATTTTTGCTTCTCTCGCTCGTTCCGTTTGTGAGATACTGGACTTAGACCCGTCTGAGGTCACTGTTTACGGAGACGATATTATTTTACCGTCCCGTGCAGTCCCTGCCCTCCGGGAAGTTTTTAAGTATGTTGGTTTTACGACCAATACTAAAAAGACTTTTTCCGAGGGGCCGTTCAGAGAGTCGTGCGGCAAGCACTACTATTCTGGCGTAGATGTTACTCCCTTTTACATACGTCACCGTATAGTGAGTCCTGCCGATTTAATACTGGTTTTGAATAACCTATATCGGTGGGCCACTATTGACGGCGTATGGGATCCTAGGGCCCATTCTGTGTACCGCAAGTATCGTAAGTTGCTGCCTAAACAGCTGCGACGTAATACTATACCTGACGGTTACGGTGATGGTGCCCTCGTCGGATCGGTCCTAATCAATCCTTTCGCGAAAAACCGCGGGTGGATCCGGTACGTACCAGTGATTACGGACCATACAAGGGACCAAGAGCGCGCGGAGTTGGGGTCGTATCTCTACGACCTCTTCTCGCGTTGTCTCTCGGAAAGTAACGATGGGTTGCCTCTTAGGGGTCCATCGGGTTGCGATTTTGCTGATCTATTTGCCATCGATCAGCTTATCTGTAGGAGTGATCCTACGAAGATAAGCAGGCCTACCGGTAAATTCGATATACAGTACATCGCGTGCTGTTGTTCGGGTTGTTGTTAGGCTTGCGGCCGCACTCGAGAGATCTAG-AGCAT-CACGGTCGAACTCCCG-TACGAGGTGCCCGCA
>H099_len1968-1988_reads855_MixB__seq147
GGGCTACGCGAGGGAGCCACGCTGCGAAGCAGCGTGGCGGTTCTCGTGCGTTACCGAAACGCACGAAGGTCGCGCCTCTCCGCGAGGCGTCACC-TGGGAGAGCGCGAAAGCGCTAGCCCGTGCTCTAGCTCTAGAAGGTCTCGAGATCTCCTTTAGAGATAATTTTGTTTAACTCTAAGAAGGAGATATGCACATGCCTAAGACAGCATCTTCGCGTAACTCTTGCAGCGCACAATTGCGCCGAGCCGCGAACACAAGAA-TTGAGGCTGAAGGTAACCTCGCACTTTCCATTGCCAACGATTTACTGTTGGCCTATGGTCAGTCGCCGTTTAACTCTGAGGCTGAGTGTATTTCATTCAGCCCGAGATTCGACGGGACCCCGGATGACTTTAGGATAAATTGTCTTAAAGCCGAGGTCATGTCGAAGTATGACGACTTCAGCCTAGGTATTGATACCGAAGCTGTTGCCTGGGAGAAGTTCCTGGCAGCAGAGGCTGAATGTGCTTTAACGAACGCTCGTCTCTATAGACCTGACTACAGTGAGGATTTCAATTTCTCACTGGGCGAGTCATGTATACACATGGCTCGTAGAAAAATAGCCAAGCTAATAGGAGATGTTCCGTCCGTTGAGGATATGTTGCGTCACTGCCGATTTTCTGGCGGTGCTACAACAACGAATAACCGTTCGTACAGTCATCCGTCCTTCAAGTTTGCGCTTCCGCAAGCGTGTACGCCTCGGGCTTTGAAGTATGTTTTAGCTCTCAGAGCTTCTACACATTTCGATATCAGAATTTCTGATATTAGCCCTTTTAATGAAGCAGTTACCGTACCTAAGAACAGTAAGACAGATCGTTGTATTGCTATCGAACCTGGTTGGAATATGTTTTTCCAACTGGGTATCGGTGGCATTCTACGCGATCGGTTGCGTTGCTGGGGTATCGATCTGAATGATCAGACGATAAATCAGCGCCGCGCTCACGAAGGCTCCGTTACTAATAACTTAGCAACGGTTGATCTCTCAGCGGCAAGCGATTCTATGTCTCTTGCCCTCTGTGAGCTCTTATTGCCCCGAGGCTGGTTTGAGGTTCTTATGGACCTCAGATCACCTAAGGGGCGATTGCCTGACGGTAGTGTTGTTACCTACGAGAAGATTTCTTCTATGGGTAACGGTTACACATTCGAGCTCGAGTCGCTTATTTTTGCTTCTCTCGCTCGTTCCGTTTGTGAGATACTGGACTTAGACCCGTCTGAGGTCACTGTTTACGGAGACGATATTATTTTACCGTCCCGTGCAGTCCCTGCCCTCCGGGAAGTTTTTAAGTATGTTGGTTTTACGACCAATACTAAAAAGACTTTTTCCGAGGGGCCGTTCAGAGAGTCGTGCGGCAAGCACTACTATTCTGGCGTAGATGTTACTCCCTTTTACATACGTCACCGTATAGTGAGTCCTGCCGATTTAATACTGGTTTTGAATAACCTATATCGGTGGGCCACTATTGACGGCGTATGGGATCCTAGGGCCCATTCTGTGTACCGCAAGTATCGTAAGTTGCTGCCTAAACAGCTGCGACGTAATACTATACCTGACGGTTACGGTGATGGTGCCCTCGTCGGATCGGTCCTAATCAATCCTTTCGCGAAAAACCGCGGGTGGATCCGGTACGTACCGGTGATTACGGACCATACAAGGGACCAAGAGCGCGCTGAGTTGGGGTCGTATCTCTACGACCTCTTCTCGCGTTGTCTCTCGGAAAGTAACGATGGGTTGCCTCTTAGGGGTCCATCGGGTTGCGATTTTGCTGATCTATTTGCCATCGATCAGCTTATCTGTAGGAGTGATCCTACGAAGATAAGCAGGCCTACCGGTAAATTCGATATACAGTACATCGCGTGCTGTTGTTCGGGTTGTTGTTAGGCTTGCGGCCGCACTCGAGAGATCTAG-AGCAT-CACGGTCGAACTCCCG-TACGAGGTGCCCGCA
>H099_len1968-1988_reads855_MixB__seq148
GGGCTACGCGAGGGAGCCACGCTGCGAAGCAGCGTGGCGGTTCTCGTGCGTTACCGAAACGCACGAAGGTCGCGCCTCTCCGCGAGGCGTCACC-TGGGAGAGCGCGAAAGCGCTAGCCCGTGCTCTAGCTCTAGAAGGTCTCGAGATCTCCTTTAGAGATATTTTTGTTTAACTCTAAGAAGGAGATATGCACATGCCTAAGACAGCATCTTCGCGTAACTCTTTCAACGCACAATTGCGCCGAGCCGCGAACACAAGAA-TTGAGGCTGAAGGTAACCTCGCACTTTCCATTGCCAACGATTTACTGTTGGCCTATGGTCAGTCGCCATTTAACTCTGAGGCTGAGTGTATTTCATTCAGCCCGAGATTCGACGGGACCCCGGATGACTTTAGGATAAATTGTCTTAAAGCCGAGGTCATGTCGAAGTATGACGACTTCAGCCTAGGTATTGATACCGAAGCTGTTGCCTGGGAGAAGTTCCTGGCAGCAGAGGCTGAATGTGCTTTAACGAACGCTCGTCTCTATAGACCTGACTACAGTGAGGATTTCAATTTCTCACTGGGCGAGTCATGTATACACATGGCTCGTGGAAAAATAGCCAAGCTAATAGGAGATGTTCCGTCCGTTGAGGATATGTTGCGTCACTGCCGATTTTCTGGCGGTGCTACAACAACGAATAACCGTTCGTACAGTCATCCGTCCTTCAAGTTTGCGCTTCCGCAAGCGTGTACGCCTCGGGCTTTGAAGTATGTTTTAGCTCTCAGAGCTTCTACACATTTCGATATCAGAATTTCTGATATTAGCCCTTTTAATGAAGCAGTTACCGTACCTAAGAACAGTAAGACAGATCGTTGTATTGCTATCGAACCTGGTTGGAATATGTTTTTCCAACTGGGTATCGGTGGCATTCTACGCGATCGGTTGCGTTGCTGGGGTATCGATCTGAATGATCAGACGATAAATCAGCGCCGCGCTCACGAAGGCTCCGTTACTAATAACTTAGCAACGGTTGATCTCTCAGCGGCAAGCGATTCTATGTCTCTTGCCCTCTGTGAGCTCTTATTGCCCCGAGGCTGGTTTGAGGTTCTTATGGACCTCAGATCACCTAAGGGGCGATTGCCTGACGGTAGTGTTGTTACCTACGAGAAGATTTCTTCTATGGGTAACGGTTACACATTCGAGCTCGAGTCGCTTATTTTTGCTTCTCTCGCTCGTTCCGTTTGTGAGATACTGGACTTAGACCCGTCTGAGGTCACTGTTTACGGAGACGATATTATTTTACCGTCCCGTGCAGTCCCTGCCCTCCGGGAAGTTTTTAAGTATGTTGGTTTTACGACCAATACTAAAAAGACTTTTTCCGAGGGGCCGTTCAGAGAGTCGTGCGGCAAGCACTACTATTCTGGCGTAGATGTTACTCCCTTTTACATACGTCACCGTATAGTGAGTCCTGCCGATTTAATACTGGTTTTGAATAACCTATATCGGTGGGCCACTATTGACGGCGTATGGGATCCTAGGGCCCATTCTGTGTACCGCAAGTATCGTAAGTTGCTGCCTAAACAGCTGCGACGTAATACTATACCTGACGGTTACGGTGATGGTGCCCTCGTCGGATCGGTCCTAATCAATCCTTTCGCGAAAAACCGCGGGTGGATCCGGTACGTACCGGTGATTACGGACCATACAAGGGACCAAGAGCGCGCTGAGTTGGGGTCGTATCTCTACGACCTCTTCTCGCGTTGTCTCTCGGAAAGTAACGATGGGTTGCCTCTTAGGGGTCCATCGGGTTGCGATTTTGCTGATCTATTTGCCATCGATCAGCTTATCTGTAGGAGTGATCCTACGAAGATAAGCAGGCCTACCGGTAAATTCGATATACAGTACATCGCGTGCTGTTGTTCGGGTTGTTGTTAGGCTTGCGGCCGCACTCGAGAGATCTAG-AGCAT-CACGGTCGAACTCCCG-TACGAGGTGCCCGCA
>H099_len1968-1988_reads855_MixB__seq149
GGGCTACGCGAGGGAGCCACGCTGCGAAGCAGCGTGGCGGTTCTCGTGCGTTACCGAAACGCACGAAGGTCGCGCCTCTCCGCGAGGCGTCACC-TGGGAGAGCGCGAAAGCGCTAGCCCGTGCCCTAGCTCTAGAAGGTCTCGAGATCTCCTTTAGAGATAATTTTGTTTAACTCTAAGAAGGAGATATGCACATGCCTAAGACAGCATCTTCGCGTAACTCTTTCAGCGCACAATTGCGCCGAGCCGCGAACACAAGAA-TTGAGGCTGAAGGTAACCTCGCACTTTCCATTGCCAACGATTTACTGTTGGCCTATGGTCAGTCGCCATTTAACTCTGAGGCTGAGTGTATTTCATTCAGCCCGAGATTCGACGGGACCCCGGATGACTTTAGGATAAATTGTCTTAAAGCCGAGGTCATGTCGAAGTATGACGACTTCAGCCTAGGTATTGATACCGAAGCTGTTGCCTGGGAGAAGTTCCTGGCAGCAGAGGCTGAATGTGCTTTAACGAACGCTCGTCTCTATAGGCCTGACTACAGTGAGGATTTCAATTTCTCACTGGGCGAGTCATGTATACACATGGCTCGTGGAAAAATAGCCAAGCTAATAGGAGATGTTCCGTCCGTTGAGGATATGTTGCGTCACTGCCGATTTTCTGGCGGTGCTACAACAACGAATAACCGTTCGTACAGTCATCCGTCCTTCAAGTTTGCGCTTCCGCAAGCGTGTACGCCTCGGGCTTTGAAGTATGTTTTAGCTCTCAGAGCTTCTACACATTTCGATATCAGAATTTCTGATATTAGCCCTTTTAATGAAGCAGTTACCGTACCTAAGAACAGTAAGACAGATCGTTGTATTGCTATCGAACCTGGTTGGAATATGTTTTTCCAACTGGGTATCGGTGGCATTCTACGCGATCGGTTGCGTTGCTGGGGTATCGATCTGAATGATCAGACGATAAATCAGCGCCGCGCTCACGAAGGCTCCGTTACTAATAACTTAGCAACGGTTGATCTCTCAGCGGCAAGCGATTCTATGTCTCTTGCCCTCTGTGAACTCTTATTGCCCCGAGGCTGGTTTGAGGTTCTTATGGACCTCAGATCACCTAAGGGGCGATTGCCTGACGGTAGTGTTGTTACCTACGAGAAGATTTCTTCTATGGGTAACGGTTACACATTCGAGCTCGAGTCGCTTATTTTTGCTTCTCTCGCTCGTTCCGTTTGTGAGATACTGGACTTAGACCCGTCTGAGGTCACTGTTTACGGAGACGATATTATTTTACCGTCCCGTGCAGTCCCTGCCCTCCGGGAAGTTTTTAAGTATGTTGGTTTTACGACCAATACTAAAAAGACTTTTTCCGAGGGGCCGTTCAGAGAGTCGTGCGGCAAGCACTACTATTCTGGCGTAGATGTTACTCCCTTTTACATACGTTACCGTATAGTGAGTCCTGCCGATTTAATACTGGTTTTGAATAACCTATATCGGTGGGCCACTATTGACGGCGTATGGGATCCTAGGGCCCATTCTGTGTACCGCAAGTATCGTAAGTTGCTGCCTAAACAGCTGCGACGTAATACTATACCTGACGGTTACGGTGATGGTGCCCTCGTCGGATCGGTCCTAATCAATCCCTTCGCGAAAAACCGCGGGTGGATCCGGTACGTACCGGTGATTACGGACCATACAAGGGACCAAGAGCGCGCTGAGTTGGGGTCGTATCTCTACGACCTCTTCTCGCGTTGTCTCTCGGAAAGTAACGATGGGTTGCCTCTTAGGGGTCCATCGGGTTGCGATTTTGCTGATCTATTTGCCATCGATCAGCTTATCTGTAGGAGTGATCCTACGAAGATAAGCAGGCCTACCGGTAAATTCGATATACAGTACATCGCGTGCTGTTGTTCGGGTTGTTGTTAGGCTTGCGGCCGCACTCGAGAGATCTAG-AGCAT-CACGGTCGAACTCCCG-TACGAGGTGCCCGCA
>H099_len1968-1988_reads855_MixB__seq150
GGGCTACGCGAGGGAGCCACGCTGCGAAGCAGCGTGGCGGTTCTCGTGCGTTACCGAAACGCACGAAGGTCGCGCCTCTCCGCGAGGCGTCACC-TGGGAGAGCGCGAAAGCGCTAGCCCGTGCTCTAGCTCTAGAAGGTCTCGAGATCTCCTTTAGAGATAATTTTGTTTAACTCTAAGAAGGAGATATGCACATGCCTAAGACAGCATCTTCGCGTAACTCTTTCAGCGCACAATTGCGCCGAGCCGCGAACACAAGAA-TTGAGGCTGAAGGTAACCTCGCACTTTCCATTGCCAACGATTTACTGTTGGCCTATGGTCAGTCGCCATTTAACTCTGAGGCTGAGTGTATTTCATTCAGCCCGAGATTCGACGGGACCCCGGATGACTTTAGGATAAATTGTCTTAAAGCCGAGGTCATGTCGAAGTATGACGACTTCAGCCTAGGTATTGATACCGAAGCTGTTGCCTGGGAGAAGTTCCTGGCAGCAGAGGCTGAATGTGCTTTAACGAACGCTCGTCTCTATAGGCCTGACTACAGTGAGGATTTCAATTTCTCACTGGGCGAGTCATGTATACACATGGCTCGTGGAAAAATAGCCAAGCTAATAGGAGATGTTCCGTCCGTTGAGGATATGTTGCGTCACTGCCGATTTTCTGGCGGTGCTACAACAACGAATAACCGTTCGTACAGTCATCCGTCCTTCAAGTTTGCACTTCCGCAAACGTGTACGCCTCGGGCTTTGAAGTATGTTTTAGCTCTCAGAGCTTCTACACATTTCGATATCAGAATTTCTGATATTAGCCCTTTTAATGAAGCAGTTACCGTACCTAAGAACAGTAAGACAGATCGTTGTATTGCTATCGAACCTGGTTGGAATATGTTTTTCCAACTGGGTATCGGTGGCATTCTACGCGATCGGTTGCGTTGCTGGGGTATCGATCTGAATGATCAGACGATAAATCAGCGCCGCGCTCACGAAGGCTCCGTTACTAATAACTTAGCAACGGTTGATCTCTCAGCGGCAAGCGATTCTATGTCTCTTGCCCTCTGTGAGCTCTTATTGCCCCGAGGCTGGTTTGAGGTTCTTATGGACCTCAGATCACCTAAGGGGCGATTGCCTGACGGTAGTGTTGTTACCTACGAGAAGATTTCTTCTATGGGTAACGGTTACACATTCGAGCTCGAGTCGCTTATTTTTGCTTCTCTCGCTCGTTCCGTTTGTGAGATACTGGACTTAGACCCGTCTGAGGTCACTGTTTACGGAGACGATATTATTTTACCGTCCCGTGCAGTCCCTGCCCTCCGGGAAGTTTTTAAGTATGTTGGTTTTACGACCAATACTAAAAAGACTTTTTCCGAGGGGCCGTTCAGAGAGTCGTGCGGCAAGCACTACTATTCTGGCGTAGATGTTACTCCCTTTTACATACGTCACCGTATAGTGAGTCCTGCCGATTTAATACTGGTTTTGAATAACCTATATCGGTGGGCCACTATTGACGGCGTATGGGATCCTAGGGCCCATTCTGTGTACCGCAAGTATCGTAAGTTGCTGCCTAAACAGCTGCGACGTAATACTATACCTGACGGTTACGGTGATGGTGCCCTCGTCGGATCGGTCCTAATCAATCCTTTCGCGGAAAACCGCGGGTGGATCCGGTACGTACCGGTGATTACGGACCATACAAGGGACCAAGAGCGCGCTGAGTTGGGGTCGTATCTCTACGACCTCTTCTCGCGTTGTCTCTCGGAAAGTAACGATGGGTTGCCTCTTAGGGGTCCATCGGGTTGCGATTTTGCTGATCTATTTGCCATCGATCAGCTTATCTGTAGGAGTGATCCTACGAAGATAAGCAGGCCTACCGGTAAATTCGATATACAGTACATCGCGTGCTGTTGTTCGGGTTGCTGTTAGGCTTGCGGCCGCACTCGAGAGATCTAG-AGCAT-CACGGTCGAACTCCCG-TACGAGGTGCCCGCA
>H099_len1968-1988_reads855_MixB__seq151
GGGCTACGCGAGGGAGCCACGCTGCGAAGCAGCGTGGCGGTTCTCGTGCGTTACCGAAACGCACGAAGGTCGCGCCTCTCCGCGAGGCGTCACC-TGGGAGAGCGCGAAAGCGCTAGCCCGTGCTCTAGCTCTAGAAGGTCTCGAGATCTCCTTTAGAGATAATTTTGTTTAACTCTAAGAAGGAGATATGCACATGCCTAAGACAGCATCTTCGCGTAACTCTTTCAGCGCACAATTGCGCCGAGCCGCGAACACAAGAA-TTGAGGCTGAAGGTAACCTCGCACTTTCCATTGCCAACGATTTACTGTTGGCCTATGGTCAGTCGCCATTTAACTCTGAGGCTGAGTGTATTTCATTCAGCCCGAGATTCGACGGGACCCCGGATGACTTTAGGATAAATTGTCTTAAAGCCGAGGTCATGTCGAAGTATGACGACTTCAGCCTAGGTATTGATACCGAAGCTGTTGCCTGGGAGAAGTTCCTGGCAGCAGAGGCTGAATGTGCTTTAACGAACGCTCGTCTCTATAGGCCTGACTACAGTGAGGATTTCAATTTCTCACTGGGCGAGTCATGTATACACATGGCTCGTGGAAAAATAGCCAAGCTAATAGGAGATGTTCCGTCCGTTGAGGATATGTTGCGTCACTGCCGATTTTCTGGCGGTGCTACAACAACGAATAACCGTTCGTACAGTCATCCGTCCTTGAAGTTTGCACTTCCGCAAACGTGTACGCCTCGGGCTTTGAAGTATGTTTTAGCTCTCAGAGCTTCTACACATTTCGATATCAGAATTTCTGATATTAGCCCTTTTAATGAAGCAGTTACCGTACCTAAGAACAGTAAGACAGATCGTTGTATTGCTATCGAACCTGGTTGGAATATGTTTTTCCAACTGGGTATCGGTGGCATTCTACGCGATCGGTTGCGTTGCTGGGGTATCGATCTGAATGATCAGACGATAAATCAGCGCCGCGCTCACGAAGGCTCCGTTACTAATAACTTAGCAACGGTTGATCTCTCAGCGGCAAGCGATTCTATGTCTCTTGCCCTCTGTGAGCTCTTATTGCCCCGAGGCTGGTTTGAGGTTCTTATGGACCTCAGATCACCTAAGGGGCGATTGCCTGACGGTAGTGTTGTTACCTACGAGAAGATTTCTTCTATGGGTAACGGTTACACATTCGAGCTCGAGTCGCTTATTTTTGCTTCTCTCGCTCGTTCCGTTTGTGAGATACTGGACTTAGACCCGTCTGAGGTCACTGTTTACGGAGACGATATTATTTTACCGTCCCGTGCAGTCCCTGCCCTCCGGGAAGTTTTTAAGTATGTTGGTTTTACGACCAATACTAAAAAGACTTTTTCCGAGGGGCCGTTCAGAGAGTCGTGCGGCAAGCACTACTATTCTGGCGTAGATGTTACTCCCTTTTACATACGTCACCGTATAGTGAGTCCTGCCGATTTAATACTGGTTTTGAATAACCTATATCGGTGGGCCACTATTGACGGCGTATGGGATCCTAGGGCCCATTCTGTGTACCGCAAGTATCGTAAGTTGCTGCCTAAACAGCTGCGACGTAATACTATACCTGACGGTTACGGTGATGGTGCCCTCGTCGGATCGGTCCTAATCAATCCTTTCGCGAAAAACCGCGGGTGGATCCGGTACGTACCGGTGATTACGGACCATACAAGGGACCAAGAGCGCGCTGAGTTGGGGTCGTATCTCTACGACCTCTTCTCGCGTTGTCTCTCGGAAAGTAACGATGGGTTGCCTCTTAGGGGTCCATCGGGTTGCGATTTTGCTGATCTATTTGCCATCGATCAGCTTATCTGTAGGAGTGATCCTACGAAGATAAGCAGGCCTACCGGTAAATTCGATATACAGTACATCGCGTGCTGTTGTTCGGGTTGTTGTTAGGCTTGCGGCCGCACTCGAGAGATCTAG-AGCAT-CACGGTCGAACTCCCG-TACGAGGTGCCCGCA
>H099_len1968-1988_reads855_MixB__seq152
GGGCTACGCGAGGGAGCCACGCTGCGAAGCAGCGTGGCGGTTCTCGTGCGTTACCGAAACGCACGAAGGTCGCGCCTCTCCGCGAGGCGTCACC-TGGGAGAGCGCGAAAGCGCTAGCCCGTGCTCTAGCTCTAGAAGGTCTCGAGATCTCCTTTAGAGATAACTTTGTTTAACTCTAAGAAGGAGATATGCACATGCCTAAGACAGCATCTTCGCGTAACTCTTTCAGCGCACAATTGCGCCGAGCCGCGAACACAAGAA-TTGAGGCTGAAGGTAACCTCGCACTTTCCATTGCCAACGATTTACTGTTGGCCTATGGTCAGTCGCCATTTAACTCTGAGGCTGAGTGTATTTCATTCAGCCCGAGATTCGACGGGACCCCGGATGACTTTAGGATAAATTGTCTTAAAGCCGAGGTCATGTCGAAGTATGACGACTTCAGCCTAGGTATTGATACCGAAGCTGTTGCCTGGGAGAAGTTCCTGGCAGCAGAGGCTGAATGTGCTTTAACGAACGCTCGTCTCTATAGGCCTGACTACAGTGAGGATTTCAATTTCTCACTGGGCGAGTCATGTATACACATGGCTCGTGGAAAAATAGCCAAGCTAATAGGAGATGTTCCGTCCGTTGAGGATATGTTGCGTCACTGCCGATTTTCTGGCGGTGCTACAACAACGAATAACCGTTCGTACAGTCATCCGTCCTTGAAGTTTGCACTTCCGCAAACGTGTGCGCCTCGGGCTTTGAAGTATGTTTTAGCTCTCAGAGCTTCTACACATTTCGATATCAGAATTTCTGATATTAGCCCTTTTAATGAAGCAGTTACCGTACCTAAGAACAGTAAGACAGATCGTTGTATTGCTATCGAACCTGGTTGGAATATGTTTTTCCAACTGGGTATCGGTGGCATTCTACGCGATCGGTTGCGTTGCTGGGGTATCGATCTGAATGATCAGACGATAAATCAGCGCCGCGCTCACGAAGGCTCCGTTACTAATAACTTAGCAACGGTTGATCTCTCAGCGGCAAGCGATTCTATGTCTCTTGCCCTCTGTGAGCTCTTATTGCCCCGAGGCTGGTTTGAGGTTCTTATGGACCTCAGATCACCTAAGGGGCGATTGCCTGACGGTAGTGTTGTTACCTACGAGAAGATTTCTTCTATGGGTAACGGTTACACATTCGAGCTCGAGTCGCTTATTTTTGCTTCTCTCGCTCGTTCCGTCTGTGAGATACTGGACTTAGACCCGTCTGAGGTCACTGTTTACGGAGACGATATTATTTTACCGTCCCGTGCAGTCCCTGCCCTCCGGGAAGTTTTTAAGTATGTTGGTTTTACGACCAATACTAAAAAGACTTTTTCCGAGGGGCCGTTCAGAGAGTCGTGCGGCAAGCACTACTATTCTGGCGTAGATGTTACTCCCTTTTACATACGTCACCGTATAGTGAGTCCTGCCGATTTAATACTGGTTTTGAATAACCTATATCGGTGGGCCACTATTGACGGCGTATGGGATCCTAGGGCCCATTCTGTGTACCGCAAGTATCGTAAGTTGCTGCCTAAACAGCTGCGACATAATACTATACCTGACGGTTACGGTGATGGTGCCCTCGTCGGATCGGTCCTAATCAATCCTTTCGCGAAAAACCGCGGGTGGATCCGGTACGTACCGGTGATTACGGACCATACAAGGGACCAAGAGCGCGCTGAGTTGGGGTCGTATCTCTACGACCTCTTCTCGCGTTGTCTCTCGGAAAGTAACGATGGGTTGCCTCTTAGGGGTCCATCGGGTTGCGATTTTGCTGATCTATTTGCCATCGATCAGCTTATCTGTAGGAGTGATCCTACGAAGATAAGCAGGCCTACCGGTAAATTCGATATACAGTACATCGCGTGCTGTTGTTCGGGTTGTTGTTAGGCTTGCGGCCGCACTCGAGAGATCTAG-AGCAT-CACGGTCGAACTCCCG-TACGAGGTGCCCGCA
>H099_len1968-1988_reads855_MixB__seq153
GGGCTACGCGAGGGAGCCACGCTGCGAAGCAGCGTGGCGGTTCTCGTGCGTTACCGAAACGCACGAAGGTCGCGCCTCTCCGCGAGGCGTCACC-TGGGAGAGCGCGAAAGCGCTAGCCCGTGCTGTAGCTCTAGAAGGTCTCGAGATCTCCTTTAGAGATAATTTTGTTTAACTCTAAGAAGGAGATATGCACATGCCTAAGACAGCATCTTCGCGTAACTCTTTCAGCGCACAATTGCGCCGAGCCGCGAACACAAGAA-TTGAGGCTGAAGGTAACCTCGCACTTTCCATTGCCAACGATTTACTGTTGGCCTATGGTCAGTCGCCATTTAACTCTGAGGCTGAGTGTATTTCATTCAGCCCGAGATTCGACGGGACCCCGGATGACTTTAGGATAAATTGTCTTAAAGCCGAGGTCATGTCGAAGTATGACGACTTCAGCCTAGGTATTGATACCGAAGCTGTTGCCTGGGAGAAGTTCCTGGCAGCAGAGGCTGAATGTGCTTTAACGAACGCTCGTCTCTATAGGCCTGACTACAGTGAGGATTTCAATTTCTCACTGGGCGAGTCATGTATACACATGGCTCGTGGAAAAATAGCCAAGCTAATAGGAGATGTTCCGTCCGTTGAGGATATGTTGCGTCACTGCCGATTTTCTGGCGGTGCTACAACAACGAATAACCGTTCGTACAGTCATCCGTCCTTCAAGTTTGCACTTCCGCAAACGTGTACGCCTCGGGCTTTGAAGTATGTTTTAGCTCTCAGAGCTTCTACACATTTCGATATCAGAATTTCTGATATTAGCCCTTTTAATGAAGCAGTTACCGTACCTAAGAACAGTAAGACAGATCGTTGTATTGCTATCGAACCTGGTTGGAATATGTTTTTCCAACTGGGTATCGGTGGCATTCTACGCGATCGGTTGCGTTGCTGGGGTATCGATCTGAATGATCAGACGATAAATCAGCGCCGCGCTCACGAAGGCTCCGTTACTAATAACTTAGCAACGGTTGATCTCTCAGCGGCAAGCGATTCTATGTCTCTTGCCCTCTGTGAGCTCTTATTGCCCCGAGGCTGGTTTGAGGTTCTTATGGACCTCAGATCACCTAAGGGGCGATTGCCTGACGGTAGTGTTGTTACCTACGAGAAGATTTCTTCTATGGGTAACGGTTACACATTCGAGCTCGAGTCGCTTATTTTTGCTTCTCTCGCTCGTTCCGTTTGTGAGATACTGGACTTAGACCCGTCTGAGGTCACTGTTTACGGAGACGATATTATTTTACCGTCCCGTGCAGTCCCTGCCCTCCGGGAAGTTTTTAAGTATGTTGGTTTTACGACCAATACTAAAAAGACTTTTTCCGAGGGGCCGTTCAGAGAGTCGTGCGGCAAGCACTACTATTCTGGCGTAGATGTTACTCCCTTTTACATACGTCACCGTATAGTGAGTCCTGCCGATTTAATACTGGTTTTGAATAACCTATATCGGTGGGCCACTATTGACGGCGTATGGGATCCTAGGGCCCATTCTGTGTACCGCAAGTATCGTAAGTTGCTGCCTAAACAGCTGCGACGTAATACTATACCTGACGGTTACGGTGATGGTGCCCTCGTCGGATCGGTCCTAATCAATCCTTTCGCGAAAAACCGCGGGTGGATCCGGTACGTACCGGTGATTACGGACCATACAAGGGACCAAGAGCGCGCTGAGTTGGGGTCGTATCTCTACGACCTCTTCTCGCGTTGTCTCTCGGAAAGTAACGATGGGTTGCCTCTTAGGGGTCCATCGGGTTGCGATTTTGCTGATCTATTTGCCATCGATCAGCTTATCTATAGGAGTGATCCTACGAAGATAAGCAGGCCTACCGGTAAATTCGATATACAGTACATCGCGTGCTGTTGTTCGGGTTGTTGTTAGGCTTGCGGCCGCACTCGAGAGATCTAG-AGCAT-CACGGTCGAACTCCCG-TACGAGGTGCCCGCA
>H099_len1968-1988_reads855_MixB__seq154
GGGCTACGCGAGGGAGCCACGCTGCGAAGCAGCGTGGCGGTTCTCGTGCGTTACCGAAACGCACGAAGGTCGCGCCTCTCCGCGAGGCGTCACC-TGGGAGAGCGCGAAAGCGCTAGCCCGTGCTCCAGCTCTAGAAGGTCTCGAGATCTCCTTTAGAGATAATTTTGTTTAACTCTAAGAAGGAGATATGCACATGCCTAAGACAGCATCTTCGCGTAACTCTTTCAGCGCACAATTGCGCCGAGCCGCGAACACAAGAA-TTGAGGCTGAAGGTAACCTCGCACTTTCCATTGCCAACGATTTACTGTTGGCCTATGGTCAGTCGCCATTTAACTCTGAGGCTGAGTGTATTTCATTCAGCCCGAGATTCGACGGGACCCCGGATGACTTTAGGATAAATTGTCTTAAAGCCGAGGTCATGTCGAAGTATGACGACTTCAGCCTAGGTATTGATACCGAAGCTGTTGCCTGGGAGAAGTTCCTGGCAGCAGAGGCTGAATGTGCTTTAACGAACGCTCGTCTCTATAGGCCTGACTACAGTGAGGATTTCAATTTCTCACTGGGCGAGTCATGTATACACATGGCTCGTGGAAAAATAGCCAAGCTAATAGGAGATGTTCCGTCCGTTGAGGATATGTTGCGTCACTGCCGATTTTCTGGCGGTGCTACAACAACGAATAACCGTTCGTACAGTCATCCGTCCTTCAAGTTTGCGCTTCCGCAAGCGTGTACGCCTCGGGCTTTGAAGTATGTTTTAGCTCTCAGAGCTTCTACACATTTCGATATCAGAATTTCTGATATTAGCCCTTTTAATGAAGCAGTTACCGTACCTAAGAACAGTAAGACAGATCGTTGTATTGCTATCGAACCTAGTTGGAATATGTTTTTCCAACTGGGTATCGGTGGCATTCTACGCGATCGGTTGCGTTGCTGGGGTATCGATCTGAATGATCAGACGATAAATCAGCGCCGCGCTCACGAAGGCTCCGTTACTAATAACTTAGCAACGGTTGATCTCTCAGCGGCAAGCGATTCTATGTCTCTTGCCCTCTGTGAGCTCTTATTGCCCCGAGGCTGGTTTGAGGTTCTTATGGACCTCAGATCACCTAAGGGGCGATTGCCTGACGGTAGTGTTGTTACCTACGAGAAGATTTCTTCTATGGGTAACGGTTACACATTCGAGCTCGAGTCGCTTATTTTTGCTTCTCTCGCTCGTTCCGTTTGTGAGATACTGGACTTAGACCCGTCTGAGGTCACTGTTTACGGAGACGATATTATTTTACCGTCCCGTGCAGTCCCTGCCCTCCGGGAAGTTTTTAAGTATGTTGGTTTTACGACCAATACTAAAAAGACTTTTTCCGAGGGGCCGTTCAGAGAGTCGTGCGGCAAGCACTACTATTCTGGCGTAGATGTTACTCCCTTTTACATACGTCACCGTATAGTGAGTCCTGCCGATTTAATACTGGTTTTGAATAACCTATATCGGTGGGCCACTATTGACGGCGCATGGGATCCTAGGGCCCATTCTGTGTACCGCAAGTATCGTAAGTTGCTGCCTAAACAGCTGCGACGTAATACTATACCTGACGGTTACGGTGATGGTGCCCTCGTCGGATCGGTCCTAATCAATCCTTTCGCGAAAAACCGCGGGTGGATCCGGTACGTACCGGTGATTACGGACCATACAAGGGACCAAGAGCGCGCTGAGTTGGGGTCGTATCTCTACGACCTCTTCTCGCGTTGTCTCTCGGAAAGTAACGATGGGTTGCCTCTTAGGGGTCCATCGAGTTGCGATTTTGCTGATCTATTTGCCATCGATCAGCTTATCTGTAGGAGTGATCCTACGAAGATAAGCAGGCCTACCGGTAAATTCGATATACAGTACATCGCGTGCTGTTGTTCGGGTTGCTGTTAGGCTTGCGGCCGCACTCGAGAGATCTAG-AGCAT-CACGGTCGAACTCCCG-TACGAGGTGCCCGCA
>H099_len1968-1988_reads855_MixB__seq155
GGGCTACGCGAGGGAGCCACGCTGCGAAGCAGCGTGGCGGTTCTCGTGCGTTACCGAAACGCACGAAGGTCGCGCCTCTCCGCGAGGCGTCACC-TGGGAGAGCGCGAAAGCGCTAGCCCGTGCTCCAGCTCTAGAAGGTCTCGAGATCTCCTTTAGAGATAATTTTGTTTAACTCTAAGAAGGAGATATGCACATGCCTAAGACAGCATCTTCGCGTAACTCTTTCAGCGCACAATTGCGCCGAGCCGCGAACACAAGAA-TTGAGGCTGAAGGTAACCTCGCACTTTCCATTGCCAACGATTTACTGTTGGCCTATGGTCAGTCGCCATTTAACTCTGAGGCTGAGTGTACTTCATTCAGCCCGAGATTCGACGGGACCCCGGATGACTTTAGGATAAATTGTCTTAAAGCCGAGGTCATGTCGAAGTATGACGACTTCAGCCTAGGTATTGATACCGAAGCTGTTGCCTGGGAGAAGTTCCTGGCAGCAGAGGCTGAATGTGCTTTAACGAACGCTCGTCTCTATAGGCCTGACTACAGTGAGGATTTCAATTTCTCACTGGGCGAGTCATGTATACACATGGCTCGTCGAAAAATAGCCAAGCTAATAGGAGATGTTCCGTCCGTTGAGGATATGTTGCGTCACTGCCGATTTTCTGGCGGTGCTACAACAACGAATAACCGTTCGTACAGTCATCCGTCCTTCAAGTTTGCGCTTCCGCAAGCGTGTACGCCTCGGGCTTTGAAGTATGTTTTAGCTCTCAGAGCTTCTACACATTTCGATATCAGAATTTCTGATATTAGCCCTTTTAATGAAGCAGTTACCGTACCTAAGAACAGTAAGACAGATCGTTGTATTGCTATCGAACCTGGTTGGAATATGTTTTTCCAACTGGGTATCGGTGGCATTCTACGCGATCGGTTGCGTTGCTGGGGTATCGATCTGAATGATCAGACGATAAATCAGCGCCGCGCTCACGAAGGCTCCGTTACTAATAACTTAGCAACGGTTGATCTCTCAGCGGCAAGCGATTCTATGTCTCTTGCCCTCTGTGAGCTCTTATTGCCCCGAGGCTGGTTTGAGGTTCTTATGGACCTCAGATCACCTAAGGGGCGATTGCCTGACGGTAGTGTTGTTACCTACGAGAAGATTTCTTCTATGGGTAACGGTTACACATTCGAGCTCGAGTCGCTTATTTTTGCTTCTCTCGCTCGTTCCGTTTGTGAGATACTGGACTTAGACCCGTCTGAGGTCACTGTTTACGGAGACGATATTATTTTACCGTCCCGTGCAGTCCCTGCTCTCCGGGAAGTTTTTAAGTATGTTGGTTTTACGACCAATACTAAAAAGACTTTTTCCGAGGGGCCGTTCAGAGAGTCGTGCGGCAAGCACTACTATTCTGGCGTAGATGTTACTCCCTTTTACATACGTCACCGTATAGTGAGTCCTGCCGATTTAATACTGGTTTTGAATAACCTATATCGGTGGGCCACTATTGACGGCGTATGGGATCCTAGGGCCCATTCTGTGTACCGCAAGTATCGTAAGTTGCTGCCTAAACAGCTGCGACGTAATACTATACCTGACGGTTACGGTGATGGTGCCCTCGTCGGATCGGTCCTAATCAATCCTTTCGCGAAAAACCGCGGGTGGATCCGGTACGTACCGGTGATTACGGACCATACAAGGGACCAAGAGCGCGCTGAGTTGGGGTCGTATCTCTACGACCTCTTCTCGCGTTGTCTCTCGGAAAGTAACGATGGGTTGCCTCTTAGGGGTCCATCGGGTTGCGATTTTGCTGATCTATTTGCCATCGATCAGCTTATCTGTAGGAGTGATCCTACGAAGATAAGCAGGCCTACCGGTAAATTCGATATACAGTACATCGCGTGCTGTTGTTCGGGTTGTTGTTAGGCTTGCGGCCGCACTCGAGAGATCTAG-AGCAT-CACGGTCGAACTCCCG-TACGAGGTGCCCGCA
>H099_len1968-1988_reads855_MixB__seq156
GGGCTACGCGAGGGAGCCACGCTGCGAAGCAGCGTGGCGGTTCTCGTGCGTTACCGAAACGCACGAAGGTCGCGCCTCTCCGCGAGGCGTCACC-TGGGAGAGCGCGAAAGCGCTAGCCCGTGCTCCAGCTCTAGAAGGTCTCGAGATCTCCTTTAGAGATAATTTTGTTTAACTCTAAGAAGGAGATATGCACATGCCTAAGACAGCATCTTCGCGTAACTCTTTCAGCGCACAATTGCGCCGAGCCGCGAACACAAGAA-TTGAGGCTGAAGGTAACCTCGCACTTTCCATTGCCAACGATTTACTGTTGGCCTATGGTCAGTCGCCATTTAACTCTGAGGCTGAGTGTATTTCATTCAGCCCGAGATTCGACGGGACCCCGGATGACTTTAGGATAAATTGTCTTAAAGCCGAGGTCATGTCGAAGTATGACGACTTCAGCCTAGGTATTGATACCGAAGCTGTTGCCTGGGAGAAGTTCCTGGCAGCAGAGGCTGAATGTGCTTTAACGAACGCTCGTCTCTATAGGCCTGACTACAGTGAGGATTTCAATTTCTCACTGGGCGAGTCATGTATACACATGGCTCGTAGAAAAATAGCCAAGCTAATAGGAGATGTTCCGTCCGTTGAGGATATGTTGCGTCACTGCCGATTTTCTGGCGGTGCTACAACAACGAATAACCGTTCGTACAGTCATCCGTCCTTCAAGTTTGCGCTTCCGCAAGCGTGTACGCCTCGGGCTTTGAAGTATGTTTTAGCTCTCAGAGCTTCTACACATTTCGATATCAGAATTTCTGATATTAGCCCTTTTAATGAAGCAGTTACCGTACCTAAGAACAGTAAGACAGATCGTTGTATTGCTATCGAACCTGGTTGGAATATGTTTTTCCAACTGGGTATCGGTGGCATTCTACGCGATCGGTTGCGTTGCTGGGGTATCGATCTGAATGATCAGACGATAAATCAGCGCCGCGCTCACGAAGGCTCCGTTACTAATAACTTAGCAACGGTTGATCTCTCAGCGGCAAGCGATTCTATGTCTCTTGCCCTCTGTGAGCTCTTATTGCCCCGAGGCTGGTTTGAGGTTCTTATGGACCTCAGATCACCTAAGGGGCGATTGCCTGACGGTAGTGTTGTTACCTACGAGAAGATTTCTTCTATGGGTAACGGTTACACATTCGAGCTCGAGTCGCTTATTTTTGCTTCTCTCGCTCGTTCCGTTTGTGAGATACTGGACTTAGACCCGTCTGAGGTCACTGTTTACGGAGACGATATTATTTTACCGTCCCGTGCAGTCCCTGCCCTCCGGGAAGTTTTTAAGTATGTTGGTTTTACTACCAATACTAAAAAGACTTTTTCCGAGGGGCCGTTCAGAGAGTCGTGCGGCAAGCACTACTATTCTGGCGTAGATGTTACTCCCTTTTACATACGTCACCGTATAGTGAGTCCTGCCGATTTAATACTGGTTTTGAATAACCTATATCGGTGGGCCACTATTGACGGCGTATGGGATCCTAGGGCCCATTCTGTGTACCGCAAGTATCGTAAGTTGCTGCCTAAACAGCTGCGACGTAATACTATACCTGACGGTTACGGTGATGGTGCCCTCGTCGGATCGGTCCTAATCAATCCTTTCGCGAAAAACCGCGGGTGGATCCGGTACGTACCGGTGATTACGGACCATACAAGGGACCAAGAGCGCGCTGAGTTGGGGTCGTATCTCTACGACCTCTTCTCGCGTTGTCTCTCGGAAAGTAACGATGGGTTGCCTCTTAGGGGTCCATCGGGTTGCGATTTTGCTGATCTATTTGCCATCGATCAGCTTATCTATAGGAGTGATCCTACGAAGATAAGCAGGCCTACCGGTAAATTCGATATACAGTACATCGCGTGCTGTTGTTCGGGTTGTTGTTAGGCTTGCGGCCGCACTCGAGAGATCTAG-AGCAT-CACGGTCGAACTCCCG-TACGAGGTGCCCGCA
>H099_len1968-1988_reads855_MixB__seq157
GGGCTACGCGAGGGAGCCACGCTGCGAAGCAGCGTGGCGGTTCTCGTGCGTTACCGAAACGCACGAAGGTCGCGCCTCTCCGCGAGGCGTCACC-TGGGAGAGCGCGAAAGCGCTAGCCCGTGCTCCAGCTCTAGAAGGTCTCGAGATCTCCTTTAGAGATAATTTTGTTTAACTCTAAGAAGGAGATATGCACATGCCTAAGACAGCATCTTCGCGTAACTCTTTCAGCGCACAATTGCGCCGAGCCGCGAACACAAGAA-TTGAGGCTGAAGGTAACCTCGCACTTTCCATTGCCAACGATTTACTGTTGGCCTATGGTCAGTCGCCATTTAACTCTGAGGCTGAGTGTATTTCATTCAGCCCGAGATTCGACGGGACCCCGGATGACTTTAGGATAAATTGTCTTAAAGCCGAGGTCATGTCGAAGTATGACGACTTCAGCCTAGGTATTGATACCGAAGCTGTTGCCTGGGAGAAGTTCCTGGCAGCAGAGGCTGAATGTGCTTTAACGAACGCTCGTCTCTATAGGCCTGACTACAGTGAGGATTTCAATTTCTCACTGGGCGAGTCATGTATACACATGGCTCGTGGAAAAATAGCCAAGCTAATAGGAGATGTTCCGTCCGTTGAGGATATGTTGCGTCACTGCCGATTTTCTGGCGGTGCTACGACAACGAATAACCGTTCGTACAGTCATCCGTCCTTCAAGTTTGCACTTCCGCAAGCGTGTACACCCCGGGCTTTGAAGTATGTTTTAGCTCTCAGAGCTTCTACACATTTCGATATCAGAATTTCTGATATTAGCCCTTTTAATGAAGCAGTTACCGTACCTAAGAACAGTAAGACAGATCGTTGTATTGCTATCGAACCTGGTTGGAATATGTTTTTCCAACTGGGTATCGGTGGCATTCTACGCGATCGGTTGCGTTGCTGGGGTATCGATCTGAATGATCAGACGATAAATCAGCGCCGCGCTCACGAAGGCTCCGTTACTAATAACTTAGCAACGGTTGATCTCTCAGCGGCAAGCGATTCTATGTCTCTTGCCCTCTGTGAGCTCTTATTGCCCCGAGGCTGGTTTGAGGTTCTTATGGACCTCAGATCACCTAAGGGGCGATTGCCTGACGGTAGTGTTGTTACCTACGAGAAGATTTCTTCTATGGGTAACGGTTACACATTCGAGCTCGAGTCGCTTATTTTTGCTTCTCTCGCTCGTTCCGTTTGTGAGATACTGGACTTAGACCCGTCTGAGGTCACTGTTTACGGAGACGATATTATTTTACCGTCCCGTGCAGTCCCTGCCCTCCGGGAAGTTTTTAAGTATGTTGGTTTTACGACCAATACTAAAAAGACTTTTTCCGAGGGGCCGTTCAGAGAGTCGTGCGGCAAGCACTACTATTCTGGCGTAGATGTTACTCCCTTTTACATACGTCACCGTATAGTGAGTCCTGCCGATTTAATACTGGTTTTGAATAACCTATATCGGTGGGCCACTATTGACGGCGTATGGGATCCTAGGGCCCATCCTGTGTACCGCAAGTATCGTAAGTTGCTGCCTAAACAGCTGCGACGTAATACTATACCTGACGGTTACGGTGATGGTGCCCTCGTCGGATCGGTCCTAATCAATCCTTTCGCGAAAAACCGCGGGTGGATCCGGTACGTACCGGTGATTACGGACCATACAAGGGACCAAGAGCGCGCTGAGTTGGGGTCGTATCTCTACGACCTCTTCTCGCGTTGTCTCTCGGAAAGTAACGATGGGTTGCCTCTTAGGGGTCCATCGGGTTGCGATTTTGCTGATCTATTTGCCATCGATCAGCTTATCTGTAGGAGTGATCCTACGAAGATAAGCAGGCCTACCGGTAAATTCGATATACAGTACATCGCGTGCTGTTGTTCGGGTTGTTGTTAGGCTTGCGGCCGCACTCGAGAGATCTAG-AGCAT-CACGGTCGAACTCCCG-TACGAGGTGCCCGCA
>H099_len1968-1988_reads855_MixB__seq158
GGGCTACGCGAGGGAGCCACGCTGCGAAGCAGCGTGGCGGTTCTCGTGCGTTACCGAAACGCACGAAGGTCGCGCCTCTCCGCGAGGCGTCACC-TGGGAGAGCGCGAAAGCGCTAGCCCGTGCTCTAGCTCTAGAAGGTCTCGAGATCTCCTTTAGAGATAATTTTGTTTAACTCTAAGAAGGAGATATGCACATGCCTAAGACAGCATCTTCGCGTAACTCTTTCAGCGCACAATTGCGCCGAGCCGCGAACACAAGAA-TTGAGGCTGAAGGTAACCTCGCACTTTCCATTGCCAACGATTTACTGTTGGCCTATGGTCAGTCGCCATTTAACTCTGAGGCTGAGTGTATTTCATTCAGCCCGAGATTCGACGGGACCCCGGATGACTTTAGGATAAATTGTCTTAAAGCCGAGGTCATGTCGAAGTATGACGACTTCAGCCTAGGTATTGATACCGAAGCTGTTGCCTGGGAGAAGTTCCTGGCAGCAGAGGCTGAATGTGCTTTAACGAACGCTCGTCTCTATAGGCCTGACTACAGTGAGGATTTCAATTTCTCACTGGGCGAGTCATGTATACACATGGCTCGTAGAAAAATAGCCAAGCTAATAGGAGATGTTCCGTCCGTTGAGGATATGTTGCGTCACTGCCGATTTTCTGGCGGTGCTACAACAACGAATAACCGTTCGTACAGTCATCCGTCCTTCAAGTTTGCGCTTCCGCAAGCGTGTACGCCTCGGGCTTTGAAGTATGTTTTAGCTCTCAGAGCTTCTACACATTTCGATATCAGAATTTCTGATATTAGCCCTTTTAATGAAGCAGTTACCGTACCTAAGAACAGTAAGACAGATCGTTGTATTGCTATCGAACCTGGTTGGAATATGTTTTTCCAACTGGGTATCGGTGGCATTCTACGCGATCGGTTGCGTTGCTGGGGTATCGATCTGAATGATCAGACGATAAATCAGCGCCGCGCTCACGAAGGCTCCGTTACTAATAACTTAGCAACGGTTGATCTCTCAGCGGCAAGCGATTCTATGTCTCTTGTCCTCTGTGAGCTCTTATTGCCCCGAGGCTGGTTTGAGGTTCTTATGGACCTCAGATCACCTAAGGGGCGATTGCCTGACGGTAGTGTTGTTACCTACGAGAAGATTTCTTCTATGGGTAACGGTTACACATTCGAGCTCGAGTCGCTTATTTTTGCTTCTCTCGCTCGTTCCGTTTGTGAGATACTGGACTTAGACCCGTCTGAGGTCACTGTTTACGGAGACGATATTATTTTACCGTCCCGCGCAGTCCCTGCCCTCCGGGAAGTTTTTAAGTATGTTGGTTTTACAACCAATACTAAAAAGACTTTTTCCGAGGGGCCGTTCAGAGAGTCGTGCGGCAAGCACTACTATTCTGGCGTAGATGTTACTCCCTTTTACATACGTCACCGTATAGTGAGTCCTGCCGATTTAATACTGGTTTTGAATAACCTATATCGGTGGGCCACTATTGACGGCGTATGGGATCCTAGGGCCCATTCTGTGTACCGCAAGTATCGTAAGTTGCTGCCTAAACAGCTGCGACGTAATACTATACCTGACGGTTACGGTGATGGTGCCCTCGTCGGATCGGTCCTAATCAATCCTTTCGCGAAAAACCGCGGGTGGATCCGGTACGTACCGGTGATTACGGACCATACAAGGGACCAAGAGCGCGCTGAGTTGGGGTCGTATCTCTACGACCTCTTCTCGCGTTGTCTCTCGGATAGTAACGATGGGTTGCCTCTTAGGGGTCCATCGGGTTGCGATTTTGCTGATCTATTTGCCATCGATCAGCTTATCTGTAGGAGTGATCCTACGAAGATAAGCAGGCCTACCGGTAAATTCGATATACAGTACATCGCGTGCTGTTGTTCGGGTTGTTGTTAGGCTTGCGGCCGCACTCGAGAGATCTAG-AGCAT-CACGGTCGAACTCCCG-TACGAGGTGCCCGCA
>H099_len1968-1988_reads855_MixB__seq159
GGGCTACGCGAGGGAGCCACGCTGCGAAGCAGCGTGGCGGTTCTCGTGCGTTACCGAAACGCACGAAGGTCGCGCCTCTCCGCGAGGCGTCACC-TGGGAGAGCGCGAAAGCGCTAGCCCGTGCTCTAGCTCTAGAAGGTCTCGAGATCTCCTTTAGAGATAATTTTGTTTAACTCTAAGAAGGAGATATGCACATGCCTAAGACAGCATCTTCGCGTAACTCTTTCAGCGCACAATTGCGCCGAGCCGCGAACACAAGAA-TTGAGGCTGAAGGTAACCTCGCACTTTCCATTGCCAACGATTTACTGTTGGCCTATGGTCAGTCGCCATTTAACTCTGAGGCTGAGTGTATTTCATTCAGCCCGAGATTCGACGGGACCCCGGATGACTTTAGGATAAATTATCTTAAAGCCGAGGTCATGTCGAAGTATGACGACTTCAGCCTAGGTATTGATACCGAAGCTGTTGCCTGGGAGAAGTTCCTGGCAGCAGAGGCTGAATGTGCTTTAACGAACGCTCGTCTCTATAGGCCTGACTACAGTGAGGATTTCAATTTCTCACTGGGCGAGTCATGTATACACATGGCTCGTAGAAAAATAGCCAAGCTAATAGGAGATGTTCCGTCCGTTGAGGATATGTTGCGTCACTGCCGATTTTCTGGCGGTGCTACAACAACGAATAACCGTTCGTACAGTCGTCCGTCCTTCAAGTTTGCGCTTCCGCGAGCGTGTACGCCTCGGGCTTTGAAGTATGTTTTAGCTCTCAGAGCTTCTACACATTTCGATATCAGAATTTCTGATATTAGCCCTTTTAATGAAGCAGTTACCGTACCTAAGAACAGTAAGACAGATCGTTGTATTGCTATCGAACCTGGTTGGAATATGTTTTTCCAACTGGGTATCGGTGGCATTCTACGCGATCGGTTGCGTTGCTGGGGTATCGATCTGAATGATCAGACGATAAATCAGCGCCGCGCTCACGAAGGCTCCGTTACTAATAACTTAGCAACGGTTGATCTCTCAGCGGCAAGCGATTCTATGTCTCTTGCCCTCTGTGAGCTCTTATTGCCCCGAGGCTGGTTTGAGGTTCTTATGGACCTCAGATCACCTAAGGGGCGATTGCCTGACGGTAGTGTTGTTACCTACGAGAAGATTTCTTCTATGGGTAACGGTTACACATTCGAGCTCGAGTCGCTTATTTTTGCTTCTCTCGCTCGTTCCGTTTGTGAGATACTGGACTTAGACCCGTCTGAGGTCACTGTTTACGGAGACGATATTATTTTACCGTCCCGTGCAGTCCCTGCCCTCCGGGAAGTTTTTGAGTATGTTGGTTTTACGACCAATACTAAAAAGACTTTTTCCGAGGGGCCGTTCAGAGAGTCGTGCGGCAAGCACTACTATTCTGGCGTAGATGTTACTCCCTTTTACATACGTCACCGTATAGTGAGTCCTGCCGATTTAATACTGGTTTTGAATAACCTATATCGGTGGGCCACTATTGACGGTGTATGGGATCCTAGGGCCCATTCTGTGTACCGCAAGTATCGTAAGTTGCTGCCTAAACAGCTGCGACGTAATACTATACCTGACGGTTACGGTGATGGTGCCCTCGTCGGATCGGTCCTAATCAATCCTTTCGCGAAAAACCGCGGGTGGATCCGGTACGTACCGGTGATTACGGACCATACAAGGGACCAAGAGCGCGCTGAGTTGGGGTCGTATCTCTACGACCTCTTCTCGCGTTGTCTCTCGGAAAGTAACGATGGGTTGCCTCTTAGGGGTCCATCGGGTTGCGATTTTGCTGATCTATTTGCCATCGATCAGCTTATCTGTAGGAGTGATCCTACGAAGATAAGCAGGCCTACCGGTAAATTCGATATACAGTACATCGCGTGCTGTTGTTCGGGTTGTTGTTAGGCTTGCGGCCGCACTCGAGAGATCTAG-AGCAT-CACGGTCGAACTCCCG-TACGAGGTGCCCGCA
>H099_len1968-1988_reads855_MixB__seq160
GGGCTACGCGAGGGAGCCACGCTGCGAAGCAGCGTGGCGGTTCTCGTGCGTTACCGAAACGCACGAAGGTCGCGCCTCTCCGCGAGGCGTCACC-TGGGAGAGCGCGAAAGCGCTAGCCCGTGCTCTAGCTCTAGAAGGTCTCGAGATCTCCTTTAGAGATAATTTTGTTTAACTCTAAGAAGGAGATATGCACATGCCTAAGACAGCATCTTCGCGTAACTCTTTCAGCGCACAATTGCGCCGAGCCGCGAACACAAGAA-TTGAGGCTGAAGGTAACCTCGCACTTTCCATTGCCAACGATTTACTGTTGGCCTATGGTCAGTCGCCATTTAACTCTGAGGCTGAGTGTATTTCATTCAGCCCGAGATTCGACGGGACCCCGGATGACTTTAGGATAAATTATCTTAAAGCCGAGATCATGTCGAAGTATGACGACTTCAGCCTAGGTATTGATACCGAAGCTGTTGCCTGGGAGAAGTTCCTGGCAGCAGAGGCTGAATGTGCTTTAACGAACGCTCGTCTCTATAGGCCTGACTACAGTGAGGATTTCAATTTCTCACTGGGCGAGTCATGTATACACATGGCTCGTGGAAAAATAGCCAAGCTAATAGGAGATGTTCCGTCCGTTGAGGATATGTTGCGTCACTGCCGATTTTCTGGCGGTGCTACAACAACGAATAACCGTTCGTACAGTCATCCGTCCTTCAAGTTTGCGCTTCCGCAAGCGTGTACGCCTCGGGCTTTGAAGTATGTTTTAGCTCTCAGAGCTTCTACACATTTCGATATCAGAATTTCTGATATTAGCCCTTTTAATGAAGCAGTTACCGTACCTAAGAACAGTAAGACAGATCGTTGTATTGCTATCGAACCTGGTTGGAATATGCTTTTCCAACTGGGTATCGGTGGCATTCTACGCGATCGGTTGCGTTGCTGGGGTATCGATCTGAATGATCAGACGATAAATCAGCGCCGCGCTCACGAAGGCTCCGTCACTAATAACTTAGCAGCGGTTGATCTCTCAGCGGCAAGCGATTCTATGTCTCTTGCCCTCTGTGAGCTCTTATTGCCCCGAGGCTGGTTTGAGGTTCTTATGGACCTCAGATCACCTAAGGGGCGATTGCCTGACGGTAGTGTTGTTACCTACGAGAAGATTTCTTCTATGGGTAACGGTTACACATTCGAGCTCGAGTCGCTTATTTTTGCTTCTCTCGCTCGTTCCGTTTGTGAGATACTGGACTTAGACCCGTCTGAGGTCACTGTTTACGGAGACGATATTATTTTACCGTCCCGTGCAGTCCCTGCCCTCCGGGAAGTTTTTAAGTATGTTGGTTTTACGACCAATACTAAAAAGACTTTTTCCGAGGGGCCGTTCAGAGAGTCGTGCGGCAAGCACTACTATTCTGGCGTAGATGTTACTCCCTTTTACATACGTCACCGTATAGTGAGTCCTGCCGATTTAATACTGGTTTTGAATAACCTATATCGGTGGGCCACTATTGACGGCGTATGGGATCCTAGGGCCCATTCTGTGTACCGCAAGTATCGTAAGTTGCTGCCTAAACAGCTGCGACGTAATACTATACCTGACGGCTACGGTGATGGTGCCCTCGTCGGATCGGTCCTAATCAATCCTTTCGCGAAAAACCGCGGGTGGATCCGGTACGTACCGGTGATTACGGACCATACAAGGGACCAAGAGCGCGCTGAGTTGGGGTCGTATCTCTACGACCTCTTCTCGCGTTGTCTCTCGGAAAGTAACGATGGGTTGCCTCTTAGGGGTCCATCGGGTTGCGATTTTGCTGATCTATTTGCCATCGATCAGCTTATCTGTAGGAGTGATCCTACGAAGATAAGCAGGCCTACCGGTAAATTCGATATACAGTACATCGCGTGCTGTTGTTCGGGTTGTTGTTAGGCTTGCGGCCGCACTCGAGAGATCTAG-AGCAT-CACGGTCGAACTCCCG-TACGAGGTGCCCGCA
>H099_len1968-1988_reads855_MixB__seq161
GGGCTACGCGAGGGGGCCGCGCTGCGAAGCAGCGTGGCGGTTCTCGTGCGTTACCGAAACGCACGAAGGTCGCGCCTCTCCGCGAGGCGTCACC-TGGGAGAGCGCGAAAGCGCTAGCCCGTGCTCTAGCTCTAGAAGGTCTCGAGATCTCCTTTAGAGATAATTTTGTTTAACTCTAAGAAGGAGATATGCACATGCCTAAGACAGCATCTTCGCGTAACTCTTTCAGCGCACAATTGCGCCGAGCCGCGAACACAAGAA-TTGAGGCTGAAGGTAACCTCGCACTTTCCATTGCCAACGATTTACTGTTGGCCTATGGTCAGTCGCCATTTAACTCTGAGGCTGAGTGTATTTCATTCAGCCCGAGATTCGACGGGACCCCGGATGACTTTAGGATAAATTATCTTAAAGCCGAGATCATGTCGAAGTATGACGACTTCAGCCTAGGTATTGATACCGAAGCTGTTGCCTGGGAGAAGTTCCTGGCAGCAGAGGCTGAATGTGCTTTAACGAACGCTCGTCTCTATAGGTCTGACTACAGTGAGGATTTCAATTTCTCACTGTGCGAGTCATGTATACACATGGCTCGTAGAAAAATAGCCAAGCTAATAGGAGATGTTCCGTCCGTTGAGGATATGTTGCGTCACTGCCGATTTTCTGGCGGTGCTACAACAACGAATAACCGTTCGTACAGTCATCCGTCCTTCAAGTTTGCGCTTCCGCAAGCGTGTACGCCTCGGGCTTTGAAGTATGTTTTAGCTCTCAGAGCTTCTACACATTTCGATATCAGAATTTCTGATATTAGCCCTTTTAATGAAGCAGTTACCGTACCTAAGAACAGTAAGACAGATCGTTGTATTGCTATCGAACCTGGTTGGAATATGTTTTTCCAACTGGGTATCGGTGGCATTCTACGCGATCGGTTGCGTTGCTGGGGTATCGATCTGAATGATCAGACGATAAATCAGCGCCGCGCTCACGAAGGCTCCGTTACTAATAACTTAGCAACGGTTGATCTCTCAGCGGCAAGCGATTCTATGTCTCTTGCCCTCTGTGAGCTCTTATTGCCCCGAGGCTGGTTTGAGGTTCTTATGGACCTCAGATCACCTAAGGGGCGATTGCCTGACGGTAGTGTTGTTACCTACGAGAAGATTTCTTCTATGGGTAACGGTTACACATTCGAGCTCGAGTCGCTTATTTTTGCTTCTCTCACTCGTTCCGTTTGTGAGATACTGGACTTAGACCCGTCTGAGGTCACTGTTTACGGAGACGATATTATTTTACCGTCCCGTGCAGTCCCTGCCCTCCGGGAAGTTTTTAAGTATGTTGGTTTTACGACCAATACTAAAAAGACTTTTTCCGAGGGGCCGTTCAGAGAGTCGTGCGGCAAGCACTACTATTCTGGCGTAGATGTTACTCCCTTTTACATACGTCACCGTATAGTGAGTCCTGCCGATTTAATACTGGTTTTGAATAACCTATATCGGTGGGCCACTATTGACGGCGTATGGGATCCTAGGGCCCATTCTGTGTACCGCAAGTATCGTAAGTTGCTGCCTAAACAGCTGCGACGTAATACTATACCCGACGGTTACGGTGATGGTGCCCTCGTCGGATCGGTCCTAATCAATCCTTTCGCGAAAAACCGCGGGTGGATCCGGTACGTACCGGTGATTACGGACCATACAAGGGACCAAGAGCGCGCTGAGTTGGGGTCGTATCTCTACGACCTCTTCTCGCGTTGTCTCTCGGAAAGTAACGATGGGTTGCCTCTTAGGGGTCCATCGGGTTGCGATTTTGCTGATCTATTTGCCATCGATCAGCTTATCTGTAGGAGTGATCCTACGAAGATAAGCAGGCCTACCGGTAAATTCGATATACAGTACATCGCGTGCTGTTGTTCGGGTTGTTGTTAGGCTTGCGGCCGCACTCGAGAGATCTAG-AGCAT-CACGGTCGAACTCCCG-TACGAGGTGCCCGCA
>H099_len1968-1988_reads855_MixB__seq162
GGGCTACGCGAGGGAGCCACGCTGCGAAGCAGCGTGGCGGTTCTCGTGCGTTACCGAAACGCACGAAGGTCGCGCCTCTCCGCGAGGCGTCACC-TGGGAGAGCGCGAAAGCGCTAGCCCGTGCTCTAGCTCTAGAAGGTCTCGAGATCTCCTTTAGAGATAATTTTGTTTAACTCTAAGAAGGAGATATGCACATGCCTAAGACAGCATCTTCGCGTAACTCTTCCAGCGCACAATTGCGCCGAGCCGCGAACACAAGAA-TTGAGGCTGAAGGTAACCTCGCACTTTCCATTGCCAACGATTTACTGTTGGCCTATGGTCAGTCGCCATTTAACTCTGAGGCTGAGTGTATTTCATTCAGCCCGAGATTCGACGGGACCCCGGATGACTTTAGGATAAATTGTCCTAAAGCCGAGATCATGTCGAAGTATGACGACTTCAGCCTAGGTATTGATACCGAAGCTGTTGCCTGGGAGAAGTTCCTGGCAGCAGAGGCTGAATGTGCTTTAACGAACGCTCGTCTCTATAGGCCTGACTACAGTGAGGATTTCAATTTCTCACTGTGCGAGTCATGTATACACATGGCTCGTAGAAAAATAGCCAAGCTAATAGGAGATGTTCCGTCCGTTGAGGATATGTTGCGTCACTGCCGATTTTCTGGCGGTGCTACAACAACGAATAACCGTTCGTACAGTCATCCGTCCTTCAAGTTTGCGCTTCCGCAAGCGTGTACGCCTCGGGCTTTGAAGTATGTTTTAGCTCTCAGAGCTTCTACACACTTCGATATCAGAATTTCTGATATTAGCCCTTTTAATGAAGCAGTTACCGTACCTAAGAACAGTAAGACAGATCGTTGTATTGCTATCGAACCTGGTTGGAATATGTTTTTCCAACTGGGTATCGGTGGCAATCTACGCGATCGGTTGCGTTGCTGGGGTATCGATCTGAATGATCAGACGATAAATCAGCGCCGCGCTCACGAAGGCTCCGTTACTAATAACTTAGCAACGGTTGATCTCTCAGCGGCAAGCGATTCTATGTCTCTTGCCCTCTGTGAGCTCTTATTGCCCCGAGGCTGGTTTGAGGTTCTTATGGACCTCAGATCACCTAAGGGGCGATTGCCTGACGGTAGTGTTGTTACCTACGAGAAGATTTCTTCTATGGGTAACGGTTACACATTCGAGCTCGAGTCGCTTATTTTTGCTTCTCTCGCTCGTTCCGTTTGTGAGATACTGGACTTAGACCCGTCTGAGGTCACTGTTTACGGAGACGATATTATTTTACCGTCCCGTGCAGTCCCTGCCCTCCGGGAAGTTTTTAAGTATGTTGGTTTTACGACCAATACTAAAAAGACTTTTTCCGAGGGGCCGTTCAGAGAGTCGTGCGGCAAGCACTACTATTCTGGCGTAGATGTTACTCCCTTTTACATACGTCACCGTATAGTGAGTCCTGCCGATTTAATACTGGTTTTGAATAACCTATATCGGTGGGCCACTATTGACGGCGTATGGGATCCTAGGGCCCATTCTGTGTACCGCAAGTATCGTAAGTTGCTGCCTAAACAGCTGCGACGTAATACTATACCTGACGGTTACGGTGATGGTGCCCTCGTCGGATCGGTCCTAATCAATCCTTTCGCGAAAAACCGCGGGTGGATCCGGTACGTACCGGTGATTACGGACCATACAAGGGACCAAGAGCGCGCTGAGTTGGGGTCGTATCTCTACGACCTCTTCTCGCGTTGTCTCTCGGAAAGTAACGATGGGTTGCCTCTTAGGGGTCCATCGGGTTGCGATTTTGCTGATCTATTTGCCATCGATCAGCTTATCTGTAGGAGTGATCCTACGAAGATAAGCAGGCCTACCGGTAAATTCGATATACAGTACATCGCGTGCTGTTGTTCGGGTTGTTGTTAGGCTTGCGGCCGCACTCGAGAGATCTAG-AGCAT-CACGGTCGAACTCCCG-TACGAGGTGCCCGCA
>H099_len1968-1988_reads855_MixB__seq163
GGGCTACGCGAGGGAGCCACGCTGCGAAGCAGCGTGGCGGTTCTCGTGCGTTACCGAAACGCACGAAGGTCGCGCCTCTCCGCGAGGCGTCACC-TGGGAGAGCGCGAAAGCGCTAGCCCGTGCTCTAGCTCTAGAAGGTCTCGAGATCTCCTTTAGAGATAATTTTGTTTAACTCTAAGAAGGAGATATGCACATGCCTAAGACAGCATCTTCGCGTAACTCTTTCAGCGCACAATTGCGCCGAGCCGCGAACACAAGAA-TTGAGGCTGAAGGTAACCTCGCACTTTCCATTGCCAACGATTTACTGTTGGCCTATGGTCAGTCGCCATTTAACTCTGAGGCTGAGTGTATTTCATTCAGCCCGAGATTCGACGGGACCCCGGATGACTTTAGGATAAATTGCCTTAAAGCCGAGGTCATGTCGAAGTATGACGACTTCAGCCTAGGTATTGATACCGAAGCTGTTGCCTGGGAGAAGTTCCTGGCAGCAGAGGCTGAATGTGCTTTAACGAACGCTCGTCTCTATAGGCCTGACTACAGTGAGGATTTCAATTTCTCACTGGGCGAGTCATGTATACACATGGCTCGTAGAAAAATAGCCAAGCTAATAGGAGATGTTCCGTCCGTTGAGGATATGTTGCGTCACTGCCGATTTTCTGGCGGTGCTACAACAACGAATAACCGTTCGTACAGTCATCCGTCCTTCAAGTTTGCGCTTCCGCAAGCGTGTACGCCTCGGGCTTTGAAGTATGTTTTAGCTCTCAGAGCTTCTACACATTTCGATATCAGAATTTCTGATATTAGCCCTTTTAATGAAGCAGTTACCGTACCTAAGAACAGTAAGACAGATCGTTGTATTGCTATCGAACCTGGTTGGAATATGTTTTTCCAACTGGGTATCGGTGGCATTCTACGCGATCGGTTGCGTTGCTGGGGTATCGATCTGAATGATCAGACGATAAATCAGCGCCGCGCTCACGAAGGCTCCGTTACTAATAACTTAGCAACGGTTGATCTCTCAGCGGCAAGCGATTCTATGTCTCTTGCCCTCTGTGAGCTCTTATTGCCCCGAGGCTGGTTTGAGGTTCTTATGGACCTCAGATCACCTAAGGGGCGATTGCCTGACGGTAGTGTTGTTACCTACGAGAAGATTTCTTCTATGGGTAACGGTTACACATTCGAGCTCGAGTCGCTTATTTTTGCTTCTCTCGCTCGTTCCGTTTGTGAGATACTGGACTTAGACCCGTCTGAGGTCACTGTTTACGGAGACGATATTATTTTACCGTCCCGTGCAGTCCCTGCCCTCCGGGAAGTTTTTAAGTATGTTGGTTTTACGACCAATACTAAAAAGACTTTTTCCGAGGGGCCGTTCAGAGAGTCGTGCGGCAAGCACTACTATTCTGGCGTAGATGTTACTCCCTTTTACATACGTCACCGTATAGTGAGTCCTGCCGATTTAATACTGGTTTTGAATAACCTATATCGGTGGGCCACTATTGACGGCGTATGGGATCCTAGGGCCCATTCTGTGTACCGCAAGTATCGTAAGTTGCTGCCTAAACAGCTGCGACGTAATACTATACCTGACGGTTACGGTGATGGTGCCCTCGTCGGATCGGTCCTAATCAATCCTTTCGCGAAAAACCGCGGGTGGATCCGGTACGTACCGGTGATTACGGACCATACAAGGGACCAAGAGCGCGCTGAGTTGGGGTCGTATCTCTACGACCTCTTCTCGCGTTGTCTCTCGGAAAGTAACGATGGGTTGCCTCTTATGGGTCCATCGGGTTGCGATTTTGCTGATCTATTTGCCATCGATCAGCTTATCTGTAGGAGTGATCCTACGAAGATAAGCAGGCCTACCGGTAAATTCGATATACAGTACATCGCGTGCTGTTGTTCGGGTTGTTGCTAGGCTTGCGGCCGCACTCGAGAAATCTAG-AGCAT-CACGGTCGAACTCCCG-TACGAGGTGCCCGCA
>H099_len1968-1988_reads855_MixB__seq164
GGGCTACGCGAGGGAGCCACGCTGCGAAGCAGCGTGGCGGTTCTCGTGCGTTACCGAAACGCACGAAGGTCGCGCCTCTCCGCGAGGCGTCACC-TGGGAGAGCGCGAAAGCGCTAGCCCGTGCTCTAGCTCTAGAAGGTCTCGAGATCTCCTTTAGAGATAATTTTGTTTAACTCTAAGAAGGAGATATGCACATGCCTAAGACAGCATCTTCGCGTAACTCTTTCAGCGCACAATTGCGCCGAGCCGCGAACACAAGAA-TTGAGGCTGAAGGTAACCTCGCACTTTCCATTGCCAACGATTTACTGTTGGCCTATGGTCAGTCGCCATTTAACTCTGAGGCTGAGTGTATTTCATTCAGCCCGAGATTCGACGGGACCCCGGATGACTTTAGGATAAATTGTCTTAAAGCCGAGGTCATGTCGAAGTATGACGACTTCAGCCTAGGTATTGATACCGAAGCTGTTGCCTGGGAGAAGTTCCTGGCAGCAGAGGCTGAATGTGCTTTAACGAACGCTCGTCTCTATAGGCCTGACTACAGTGAGGATTTCAATTTCTCACTGTGCGAGTCATGTATACACATGGCTCGTAGAAAGATAGCCAAGCTAATAGGAGATGTTCCGTCCGTTGAGGATATGTTGCGTCACTGCCGATTTTCTGGCGGTGCTACAACAACGAATAACCGTTCGTACAGTCATCCGTCCTTCAAGTTTGCGCTTCCGCAAGCGTGTACGCCTCGGGCTTTGAAGTATGTTTTAGCTCTCAGAGCTTCTACACATTTCGATATCAGAATTTCTGATATTAGCCCTTTTAATGAAGCAGTTACCGTACCTAAGAACAGTAAGACAGATCGTTGCATTGCTATCGAACCTGGTTGGAATATGTTTTTCCAACTGGGTATCGGTGGCATTCTACGCGATCGGTTGCGTTGCTGGGGTATCGATCTGAATGATCAGACGATAAATCAGCGCCGCGCTCACGAAGGCTCCGTTACTAATAACTTAGCAACGGTTGATCTCTCAGCGGCAAGCGATTCTATGTCTCTTGCCCTCTGTGAGCTCTTATTGCCCCGAGGCTGGTTTGAGGTTCTTATGGACCTCAGATCACCTAAGGGGCGATTGCCTGACGGTAGTGTTGTTACCTACGAGAAGATTTCTTCTATGGGTAACGGTTACACATTCGAGCTCGAGTCGCTTATTTTTGCTTCTCTCGCTCGTTCCGTTTGTGAGATACTGGACTTAGACCCGTCTGAGGTCACTGTTTACGGAGACGATATTATTTTACCGTCCCGTGCAGTCCCTGCCCTCCGGGAAGCTTTTAAGTATGTTGGTTTTACGACCAATACTAAAAAGACTTTTTCCGAGGGGCCGTTCAGAGAGTCGTGCGGCAAGCACTACTATTCTGGCGTAGATGTTACTCCCTTTTACATACGTCACCGTATAGTGAGTCCTGCCGATTTAATACTGGTTTTGAATAACCTATATCGGTGGGCCACTATTGACGGCGTATGGGATCCTAGGGCCCATTCTGTGTACCGCAAGTATCGTAAGTTGCTGCCTAAACAGCTGCGACGTAATACTATACCTGACGGTTACGGTGATGGTGCCCGCGTCGGATCGGTCCTAATCAATCCTTTCGCGAAAAACCGCGGGTGGATCCGGTACGTACCGGTGATTACGGACCATACAAGGGACCAAGAGCGCGCTGAGTTGGGGTCGTATCTCTACGACCTCCTCTCGCGTTGTCTCTCGGAAAGTAACGATGGGTTGCCTCTTAGGGGTCCATCGGGTTGCGATTTTGCTGATCTATTTGCCATCGATCAGCTTATCTGTAGGAGTGATCCTACGAAGATAAGCAGGCCTACCGGTAAATTCGATATACAGTACATCGCGTGCTGTTGTTCGGGTTGTTGTTAGGCTTGCGGCCGCACTCGAGAGATCTAG-AGCAT-CACGGTCGAACTCCCG-TACGAGGTGCCCGCA
>H099_len1968-1988_reads855_MixB__seq165
GGGCTACGCGAGGGAGCCACGCTGCGAAGCAGCGTGGCGGTTCTCGTGCGTTACCGAAACGCACGAAGGTCGCGCCTCTCCGCGAGGCGTCACC-TGGGAGAGCGCGAAAGCGCTAGCCCGTGCTCTAGCTCTAGAAGGTCTCGAGATCTCCTTTAGAGATAATTTTGTTTAACTCTAAGAAGGAGATATGCACATGCCTAAGACAGCATCTTCGCGTAACTCTCTCAGCGCACAATTGCGCCGAGCCGCGAACACAAGAA-TTGAGGCTGAAGGTAACCTCGCACTTTCCATTGCCAACGATTTACTGTTGGCCTATGGTCAGTCGCCATTTAACTCTGAGGCTGAGTGTATTTCATTCAGCCCGAGATTCGACGGGACCCCGGATGACTTTAGGATAAATTATCTTAAAGCCGAGATCATGTCGAAGTATGACGACTTCAGCCTAGGTATTGATACCGAAGCTGTTGCCTGGGAGAAGTTCCTGGCAGCAGAGGCTGAATGTGCTTTAACGAACGCTCGTCTCTATAGGCCTGACTACAGTGAGGATTTCAATTTCTCACTGTGCGAGTCATGTATACACATGGCTCGTAGAAAGATAGCCAAGCTAATAGGAGATGTTCCGTCCGTTGAGGATATGTTGCGTCACTGCCGATTTTCTGGCGGTGCTACAACAACGAATAACCGTTCGTACAGTCATCCGTCCTTCAAGTTTGCGCTTCCGCAAGCGTGTACGCCTCGGGCTTTGAAGTATGTTTTAGCTCTCAGAGCTTCTACACATTTCGATATCAGAATTTCTGATATTAGCCCTTTTAATGAAGCAGTTACCGTACCTAAGAACAGTAAGACAGATCGTTGTATTGCTATCGAGCCTGGTTGGAATATGTTTTTCCAACTGGGTATCGGTGGCATTCTACGCGATCGGTTGCGTTGCTGGGGTATCGATCTGAATGATCAGACGATAAATCAGCGCCGCGCTCACGAAGGCTCCGTTACTAATAACTTAGCAACGGTTGATCTCTCAGCGGCAAGCGATTCTATGTCTCTTGCCCTCTGTGAGCTCTTATTGCCCCGAGGCTGGTTTGAGGTTCTTATGGACCTCAGATCACCTAAGGGGCGATTGCCTGACGGTAGTGTTGTTACCTACGAGAAGATTTCTTCTATGGGTAACGGTTACACATTCGAGCTCGAGTCGCTTATTTTTGCTTCTCTCGCTCGTTCCGTTTGTGAGATACTGGACTTAGACCCGTCTGAGGTCACTGTTTACGGAGACGATATTATTTTACCGTCCCGTGCAGTCCCTGCCCTCCGGGAAGTTTTTAAGTATGTTGGTTTTACGACCAATACTAAAAAGACTTTTTCCGAGGGGCCGTTCAGAGAGTCGTGCGGCAAGCACTACTATTCTGGCGTAGATGTTACTCCCTTTTACATACGTCACCGTATAGTGAGTCCTGCCGATTTAATACTGGTTTTGAATAACCTATATCGGTGGGCCACTATTGACGGCGTATGGGATCCTAGGGCCCATTCTGTGTACCGCAAGTATCGTAAGTTGCTGCCTAAACAGCTGCGACGTAATACTATACCTGACGGTTACGGTGATGGTGCCCTCGTCGGATCGGTCCTAATCAATCCTTTCGCGAAAAACCGCGGGTGGATCCGGTACGTACCGGTGATTACGGACCATACAAGGGACCAAGAGCGCACTGAGTTGGGGTCGTATCTCTACGACCTCTTCTCGCGTTGTCTCTCGGAAAGTAACGATGGGTTGCCTCTTAGGGGTCCATCGGGTTGCGATTTTGCTGACCTATTTGCCATCGATCAGCTTATCTGTAGGAGTGATCCTACGAAGATAAGCAGGCCTACCGGTAAATTCGATATACAGTACATCGCGTGCTGTTGTTCGGGTTGTTGTTAGGCTTGCGGCCGCACTCGAGAGATCTAG-AGCAA-CACGGTCGAACTCCCG-TACGAGGTGCCCGCA
>H099_len1968-1988_reads855_MixB__seq166
GGGCTACGCGAGGGAGCCACGCTGCGAAGCAGCGTGGCGGTTCTCGTGCGTTACCGAAACGCACGAAGGTCGCGCCTCTCCGCGAGGCGTCACC-TGGGAGAGCGCGAAAGCGCTAGCCCGTGCTCTAGCTCTAGAAGGTCTCGAGATCTCCTTTAGAGATAATTTTGTTTAACTCTAAGAAGGAGATATGCACATGCCTAAGACAGCATCTTCGCGTAACTCTTTCAGCGCACAATTGCGCCGAGCCGCGAACACAAGAA-TTGAGGCTGAAGGTAACCTCGCACTTTCCATTGCCAACGATTTACTGTTGGCCTATGGTCAGTCGCCATTTAACTCTGAGGCTGAGTGTATTTCATTCAGCCCGAGATTCGACGGGACCCCGGATGACTTTAGGATAAATTATCTTAAAGCCGAGATCATGTCGAAGTATGACGACTTCAGCCTAGGTATTGATACCGAAGCTGTTGCCTGGGAGAAGTTCCTGGCAGCAGAGGCTGAATGTGCTTTAACGAACGCTCGTCTCTATAGGCCTGACTACAGTGAGGATTTCAATTTCTCACTGTGCGAGTCATGTATACACATGGCTCGTAGAAAGATAGCCAAGCTAATAGGAGATGTTCCGTCCGTTGAGGATATGTTGCGTCACTGCCGATTTTCTGGCGGTGCTACAACAACGAATAACCGTTCGTACAGTCATCCGTCCTTCAAGTTTGCGCTTCCGCAAGCGTGTACGCCTCGGGCTTTGAAGTATGTTTTAGCTCTCAGAGCTTCTACACATTTCGATATCAGAATTTCTGATATTAGCCCTTTTAATGAAGCAGTTACCGTACCTAAGAACAGTAAGACAGATCGTTGTATTGCTATCGAGCCTGGTTGGAATATGTTTTTCCAACTGGGTATCGGTGGCATTCTACGCGATCGGTTGCGTTGCTGGGGTATCGATCTGAATGATCAGACGATAAATCAGCGCCGCGCTCACGAAGGCTCCGTTACTAATAACTTAGCAACGGTTGATCTCTCAGCGGCAAGCGATTCTATGTCTCTTGCCCTCTGTGAGCTCTTATTGCCCCGAGGCTGGTTTGAGGTTCTTATGGACCTCAGATCACCTAAGGGGCGATTGCCTGACGGTAGTGTTGTTACCTACGAGAAGATTTCTTCTATGGGTAACGGTTACACATTCGAGCTCGAGTCGCTTATTTTTGCTTCTCTCGCTCGTTCCGTTTGTGAGATACTGGACTTAGACCCGTCTGAGGTCACTGTTTACGGAGACGATATTATTTTACCGTCCCGTGCAGTCCCTGCCCTCCGGGAAGTTTTTAAGTATGTTGGTTTTACGACCAATACTAAAAAGACTTTTTCCGAGGGGCCGTTCAGAGAGTCGTGCGGCAAGCACTACTATTCTGGCGTAGATGTTACTCCCTTTTACATACGTCACCGTATAGTGAGTCCTGCCGATTTAATACTGGTTTTGAATAACCTATATCGGTGGGCCACTATTGACGGCGTATGGGATCCTAGGGCCCATTCTGTGTACCGCAAGTATCGTAAGTTGCTGCCTAAACAGCTGCGACGTAATACTATACCTGACGGTTACGGTGATGGTGCCCTCGTCGGATCGGTCCTAATCAATCCTTTCGCGAAAAACCGCGGGTGGATCCGGTACGTACCGGTGATTACGGACCATACAAGGGACCAAGAGCGCGCTGAGTTGGGGTCGTATCTCTACGACCTCTTCTCGCGTTGTCTCTCGGAAAGTAACGATG-GTTGCCTCTTAGGGGTCCATCGGGTTGCGATTTTGCTGATCTATTTGCCATCGATCAGCTTATCTGTAGGAGTGATCCTACGAAGATAAGCAGGCCTACCGGTAAATTCGATATACAGTACATCGCGTGCTGTTGTTCGGGTTGTTGTTAGGCTTGCGGCCGCACTCGAGAGATCTAG-AGCAT-CACGGTCGAACTCCCG-TACGAGGTGCCCGCA
>H099_len1968-1988_reads855_MixB__seq167
GGGCTACGCGAGGGAGCCACGCTGCGAAGCAGCGTGGCGGTTCTCGTGCGTTACCGAAACGCACGAAGGTCGCGCCTCTCCGCGAGGCGTCACC-TGGGAGAGCGCGAAAGCGCTAGCCCGTGCTCTAGCTCTAGAAGGTCTCGAGATCTCCTTTAGAGATAATTTTGTTTAACTCTAAGAAGGAGATATGCACATGCCTAAGACAGCATCTTCGCGTAACTCTTTCAGCGCACAATTGCGCCGAGCCGCGAACACAAGAA-TTGAGGCTGAAGGTAACCTCGCACTTTCCATTGCCAACGATTTACTGTTGGCCTATGGTCAGTCGCCATTTAACTCTGAGGCTGAGTGTATTTCATTCAGCCCGAGATTCGACGGGACCCCGGATGACTTTAGGATAAATTGTCTTAAAGCCGAGGTCATGTCGAAGTATGACGACTTCAGCCTAGGTATTGATACCGAAGCTGTTGCCTGGGAGAAGTTCCTGGCAGCAGAGGCTGAATGTGCTTTAACGAACGCTCGTCTCTATAGGCCTGACTACAGTGAGGATTTCAATTTCTCACTGTGCGAGTCATGTATACACATGGCTCGTAGAAAGATAGCCAAGCTAATAGGAGATGTTCCGTCCGTTGAGGATATGTTGCGTCACTGCCGATTTTCTGGCGGTGCTACAACAACGAATAACCGTTCGTACAGTCATCCGTCCTTCAAGTTTGCGCTTCCGCAAGCGTGTACGCCTCGGGCTTTGAAGTATGTTTTAGCTCTCAGAGCTTCTACACATTTCGATATCAGAATTTCTGATATTAGCCCTTTTAATGAAGCAGTTACCGTACCTAAGAACAGTAAGACAGATCGTTGTATTGCTATCGAACCTGGTTGGAATATGTTTTTCCAACTGGGTATCGGTGGCATTCTACGCGATCGGTTGCGTTGCTGGGGTATCGATCTGAATGATCAGACGATAAATCAGCGCCGCGCTCACGAAGGCTCCGTTACTAATAACTTAGCAACGGTTGATCTCTCAGCGGCAAGCGATTCTATGTCTCTTGCCCTCTGTGAGCTCTTATTGCCCCGAGGCTGGTTTGAGGTTCTTATGGACCTCAGATCACCTAAGGGGCGATTGCCTGACGGTAGTGTTGTTACCTACGAGAAGATTTCTTCTATGGGTAACGGTTACACATTCGAGCTCGAGTCGCTTATTTTTGCTTCTCTCGCTCGTTCCGTTTGTGAGATACTGGACTTAGACCCGTCTGAGGTCACTGTTTACGGAGACGATATTATTTTACCGTCCCGTGCAGTCCCTGCCCTCCGGGAAGTTTTTAAGTATGTTGGTTTTACGACCAATACTAAAAAGACTTTTTCCGAGGGGCCGTTCAGAGAGTCGTGCGGCAAGCACTACTATTCTGGCGTAGATGTTACTCCCTTTTACATACGTCACCGTATAGTGAGTCCTGCCGATTTAATACTGGTTTTGAATAACCTATATCGGTGGGCCACTATTGACGGCGTATGGGATCCTAGGGCCCATTCTGTGTACCGCAAGTATCGTAAGTTGCTGCCTAAACAGCTGCGACGTAATACTATACCTGACGGTTACGGTGATGGTGCCCTCGTCGGATCGGTCCTAATCAATCCTTTCGCGAAAAACCGCGGGTGGATCCGGTACGTACCGGTGATTACGGACCATACAAGGGACCAAGAGCGCGCTGAGTTGGGGTCGTATCTCTACGACCTCTTCTCGCGTTGTCTCTCGGAAAGTAACGATG-GTTGCCTCTTAGGGGTCCATCGGGTTGCGATTTTGCTGATCTATTTGCCATCGATCAGCTTATCTGTAGGAGTGATCCTACGAAGATAAGCAGGCCTACCGGTAAATTCGATATACAGTACATCGCGTGCTGTTGTTCGGGTTGTTGTTAGGCTTGCGGCCGCACTCGAGAGATCTAG-AGCAT-CACGGTCGAACTCCCG-TACGAGGTGCCCGCA
>H099_len1968-1988_reads855_MixB__seq168
GGGCTACGCGAGGG-GCCACGCTGCGAAGCAGCGTGGCGGTTCTCGTGCGTTACCGAAACGCACGAAGGTCGCGCCTCTCCGCGAGGCGTCACC-TGGGAGAGCGCGAAAGCGCTAGCCCGTGCTCCAGCTCTAGAAGGTCTCGAGATCTCCTTTAGAGATAATTTTGTTTAACTCTAAGAAGGAGATATGCACATGCCTAAGACAGCATCTTCGCGTAACTCTTTCAGCGCACAATTGCGCCGAGCCGCGAACACAAGAA-TTGAGGCTGAAGGTAACCTCGCACTTTCCATTGCCAACGATTTACTGTTGGCCTATGGTCAGTCGCCATTTAACTCTGAGGCTGAGTGTATTTCATTCAGCCCGAGATTCGACGGGACCCCGGATGACTTTAGGATAAATTGTCTTAAAGCCGAGATCATGTCGAAGTATGACGACTTCAGCCTAGGTATTGATACCGAAGCTGTTGCCTGGGAGAAGTTCCTGGCAGCAGAGGCTGAATGTGCTTTAACGAACGCTCGTCTCTATAGGCCTGACTACAGTGAGGATTTCAATTTCTCACTGGGCGAGTCATGTATACACATGGCTCGTGGAAAAATAGCCAAGCTAATAGGAGATGTTCCGTCCGTTGAGGATATGTTGCGTCACTGCCGATTTTCTGGCGGTGCTACAACAACGAATAACCGTTCGTACAGTCATCCGTCCTTCAAGTTTGCGCTTCCGCAAGCGTGTACGCCTCGGGCTTTGAAGTATGTTTTAGCTCTCAGAGCTTCTACACATTTCGATATCAGAATTTCTGATATTAGCCCTTTTAATGAAGCAGTTACCGTACCTAAGAACAGTAAGACAGATCGTTGTATTGCTATCGAACCTGGTTGGAATATGTTTTTCCAACTGGGTATCGGTGGCATTCTACGCGATCGGTTGCGTTGCTGGGGTATCGATCTGAATGATCAGACGATAAATCAGCGCCGCGCTCACGAAGGCTCCGTTACTAATAACTTAGCAACGGTTGATCTCTCAGCGGCAAGCGATTCTATGTCTCTTGCCCTCTGTGAGCTCTTATTGCCCCGAGGCTGGTTTGAGGTTCTTATGGACCTCAGATCACCTAAGGGGCGATTGCCTGACGGTAGTGTTGTTACCTACGAGAAGATTTCTTCTATGGGTAACGGTTACACATTCGAGCTCGAGTCGCTTATTTTTGCTTCTCTCGCTCGTTCCGTTTGTGAGATACTGGACTTAGACCCGTCTGAGGTCACTGTTTACGGAGACGATATTATTTTACCGTCCCGTGCAGTCCCTGCCCTCCGGGAAGTTTTTAAGTATGTTGGTTTTACGACCAATACTAAAAAGACTTTTTCCGAGGGGCCGTTCAGAGAGTCGTGCGGCAAGCACTACTATTCTGGCGTAGATGTTACTCCCTTTTACATACGTCACCGTATAGTGAGTCCTGCCGATTTAATACTGGTTTTGAATAACCTATATCGGTGGGCCACTATTGACGGCGTATGGGATCCTAGGGCCCATTCTGTGTACCGCAAGTATCGTAAGTTGCTGCCTAAACAGCTGCGACGTAATACTATACCTGACGGTTACGGTGATGGTGCCCTCGTCGGATCGGTCCTAATCAATCCTTTCGCGAAAAACCGCGGGTGGATCCGGTACGTACCGGTGATTACGGACCATACAAGGGACCAAGAGCGCGCTGAGTTGGGGTCGTATCTCTACGACCTCTTCTCGCGTTGTCTCTCGGAAAGTAACGATGGGTTGCCTCTTAGGGGTCCATCGGGTTGCGATTTTGCTGATCTATTTGCCATCGATCAGCTTATCTGTAGGAGTGATCCTACGAAGATAAGCAGGCCTACCGGTAAATTCGATATACAGTACATCGCGTGCTGTTGTTCGGGTTGTTGTTAGGCTTGCGGCCGCACTCGAGAGATCTAG-AGCAT-CACGGTCGAACTCCCG-TACGAGGTGCCCGCA
>H099_len1968-1988_reads855_MixB__seq169
GGGCTACGCGAGGG-GCCGCGCTGCGAAGCAGCGTGGCGGTTCTCGTGCGTTACCGAAACGCACGAAGGTCGCGCCTCTCCGCGAGGCGTCACC-TGGGAGAGCGCGAAAGCGCTAGCCCGTGCTCTAGCTCTAGAAGGTCTCGAGATCTCCTTTAGAGATAATTTTGTTTAACTCTAAGAAGGAGATATGCACATGCCTAAGACAGCATCTTCGCGTAACTCTTTCAGCGCACAATTGCGCCGAGCCGCGAACACAAGAA-TTGAGGCTGAAGGTAACCTCGCACTTTCCATTGCCAACGATTTACTGTTGGCCTATGGTCAGTCGCCATTTAACTCTGAGGCTGAGTGTATTTCATTCAGCCCGAGATTCGACGGGACCCCGGATGACTTTAGGATAAATTATCTTAAAGCCGAGATCATGTCGAAGTATGACGACTTCAGCCTAGGTATTGATACCGAAGCTGTTGCCTGGGAGAAGTTCCTGGCAGCAGAGGCTGAATGTGCTTTAACGAACGCTCGTCTCTATAGGCCTGACTACAGTGAGGATTTCAATTTCTCACTGTGCGAGTCATGTATACACATGGCTCGTAGAAAGATAGCCAAGCTAATAGGAGATGTTCCGTCCGTTGAGGATATGTTGCGTCACTGCCGATTTTCTGGCGGTGCTACAACAACGAATAACCGTTCGTACAGTCATCCGTCCTTCAAGTTTGCGCTTCCGCAAGCGTGTACGCCTCGGGCTTTGAAGTATGTTTTAGCTCTCAGAGCTTCTACACATTTCGATATCAGAATTTCTGATATTAGCCCTTTTAATGAAGCAGTTACCGTACCTAAGAACAGTAAGACAGATCGTTGTATTGCTATCGAACCTGGTTGGAATATGTTTTTCCAACTGGGTATCGGTGGCATTCTACGCGATCGGTTGCGTTGCTGGGGTATCGATCTGAATGATCAGACGATAAATCAGCGCCGCGCTCACGAAGGCTCCGTTACTAATAACTTAGCAACGGTTGATCTCTCAGCGGCAAGCGATTCTATGTCTCTTGCCCTCTGTGAGCTCTTATTGCCCCGAGGCTGGTTTGAGGTTCTTATGGACCTCAGATCACCTAAGGGGCGATTGCCTGACGGTAGTGTTGTTACCTACGAGAAGATTTCTTCTATGGGTAACGGTTACACATTCGAGCTCGAGTCGCTTATTTTTGCTTCTCTCGCTCGTTCCGTTTGTGAGATACTGGACTTAGACCCGTCTGAGGTCACTGTTTACGGAGACGATATTATTTTACCGTCCCGTGCAGTCCCTGCCCTCCGGGAAGTTTTTAAGTATGTTGGTTTTACGACCAATACTAAAAAGACTTTTTCCGAGGGGCCGTTCAGAGAGTCGTGCGGCAAGCACTACTATTCTGGCGTAGATGTTACTCCCTTTTACATACGTCACCGTATAGTGAGTCCTGCCGATTTAATACTGGTTTTGAATAACCTATATCGGTGGGCCACTATTGACGGCGTATGGGATCCTAGGGCCCATTCTGTGTACCGCAAGTATCGTAAGTTGCTGCCTAAACAGCTGCGACGTAATACTATACCTGACGGTTACGGTGATGGTGCCCTCGTCGGATCGGTCCTAATCAATCCTTTCGCGAAAAACCGCGGGTGGATCCGGTACGTACCGGTGATTACGGACCATACAAGGGACCAAGAGCGCGCTGAGTTGGGGTCGTATCTCTACGACCTCTTCTCGCGTTGTCTCTCGGAAAGTAACGATGGGTTGCCTCTTAGGGGTCCATCGGGTTGCGATTTTGCTGATCTATTTGCCATCGATCAGCTTATCTGTAGGAGTGATCCTACGAAGATAAGCAGGCCTACCGGTAAATTCGATATACAGTACATCGCGTGCTGTTGTTCGGGTTGTTGTTAGGCTTGCGGCCGCACTCGAGAGATCTAG-AGCAT-CACGGTCGAACTCCCG-TACGAGGTGCCCGCA
>H099_len1968-1988_reads855_MixB__seq170
GGGCTACGCGAGGGAGCCACGCTGCGAAGCAGCGTGGCGGTTCTCGTGCGTTACCGAAACGCACGAAGGTCGCGCCTCTCCGCGAGGCGTCACC-TGGGAGAGCGCGAAAGCGCTAGCCCGTGCTCTTGCTCTAGAAGGTCTCGAGATCTCCTTTAGAGATAATTTTGTTTAACTCTAAGAAGGAGATATGCACATGCCTAAGACAGCATCTTCGCGTAACTCTTTCAGCGCACAATTGCGCCGAGCCGCGAACAGAAGAA-TTGAGGCTGAAGGTAACCTCGCACTTTCCATTGCCAACGATTTACTGTTGGCCTATGGTCAGTCGCCATTTAACTCTGAGGCTGAGTGTATTTCATTCAGCCCGAGATTCGACGGGACCCCGGATGACTTTAGGATAAATTGTCTTAAAGCCGAGATCATGTCGAAGTATGACGACTTCAGCCTAGGTATTGATACCGAAGCTGTTGCCTGGGAGAAGTTCCTGGCAGCAGAGGCTGAATGTGCTTTAACGAACGCTCGTCTCTATAGGCCTGACTACAGTGAGGATTTCAATTTCTCACTGTGCGAGTCATGTATACACATGGCTCGTAGAAAAATAGCCAAGCTAATAGGAGATGTTCCGTCCGTTGAGGATATGTTGCGTCACTGCCGATTTTCTGGCGGTGCTACAACAACGAATAACCGTTCGTACAGTCATCCGTCCTTCAAGTTTGCGCTTCCGCAAGCGTGTACGCCTCGGGCTTTGAAGTATGTTTTAGCTCTCAGAGCTTCTACACGTTTCGATATCAGAATTTCTGATATTAGCCCTTTTAATGAAGCAGTTACCGTACCTAAGAACAGTAAGACAGATCGTTGTATTGCTATCGAACCTGGTTGGAATATGTTTTTCCAACTGGGTATCGGTGGCATTCTACGCGATCGGTTGCGTTGCTGGGGTATCGATCTGAATGATCAGACGATAAATCAGCGCCGCGCTCACGAAGGCTCCGTTACTAATAACTTAGCAACGGTTGATCTCTCAGCGGCAAGCGATTCTATGTCTCTTGCCCTCTGTGAGCTCTTATTGCCCCGAGGCTGGTTTGAGGTTCTTATGGACCTCAGATCACCTAAGGGGCGATTGCCTGACGGTAGTGTTGTTACCTACGAGAAGATTTCTTCTATGGGTAACGGTTACACATTCGAGCTCGAGTCGCTTATTTTTGCTTCTCTCGCTCGTTCCGTTTGTGAGATACTGGACTTAGACCCGTCTGAGGTCACTGTTTACGGAGACGATATTATTTTACCGTCCCGTGCAGTCCCTGCCCTCCGGGAAGTTTTTAAGTATGTTGGTTTTACGACCAATACTAAAAAGACTTTTTCCGAGGGGCCGTTCAGAGAGTCGTGCGGCAAGCACTACTATTCTGGCGTAGATGTTACTCCCTTTTACATACGTCACCGTATAGTGAGTCCTGCCGATTTAATACTGGTTTTGAATAACCTATATCGGTGGGCCACTATTGACGGCGTATGGGATCCTAGGGCCCATTCTGTGTACCGCAAGTATCGTAAGTTGCTGCCTAAACAGCTGCGACGTAATACTATACCTGACGGTTACGGTGATGGTGCCCTCGTCGGATCGGTCCTAATCAATCCTTTCGCGAAAAACCGCGGGTGGATCCGGTACGTACCGGTGATTACGGACCATACAAAGGACCAAGAGCGCGCTGAGTTGGGGTCGTATCTCTACGACCTCTTCTCGCGTTGTCTCTCGGAAAGTAACGATGGGTTGCCTCTTAGGGGTCCATCGGGTTGCGATTTTGCTGATCTATTTGCCATCGATCAGCTTATCTGTAGGAGTGATCCTACGAAGATAAGCAGGCCTACCGGTAAATTCGATATACAGTACATCGCGTGCTGTTGTTCGGGTTGTTGTTAGGCTTGCGGCCGCACTCGAGAGATCTAG-AGCAT-CACGGTCGAACTCCCG-TACGAGGTGCCCGCA
>H099_len1968-1988_reads855_MixB__seq171
GGGCTACGCGAGGGAGCCACGCTGCGAAGCAGCGTGGCGGTTCTCGTGCGTTACCGAAACGCACGAAGGTCGCGCCTCTCCGCGAGGCGTCACC-TGGGAGAGCGCGAAAGCGCTAGCCCGTGCTCCAGCTCTAGAAGGTCTCGAGATCTCCTCTAGAGATAATTTTGTTTAACTCTAAGAAGGAGATATGCACATGCCTAAGACAGCATCTTCGCGTAACTCTCTCAGCGCACAATTGCGCCGAGCCGCGAACACAAGAA-TTGAGGCTGAAGGTAACCTCGCACTTTCCATTGCCAACGATTTACTGTTGGCCTATGGTCAGTCGCCATTTAACTCTGAGGCTGAGTGTATTTCATTCAGCCCGAGATTCGACGGGACCCCGGATGACTTTAGGATAAATTATCTTAAAGCCGAGATCATGTCGAAGTATGACGACTTCAGCCTAGGTATTGATACCGAAGCTGTTGCCTGGGAGAAGTTCCTGGCAGCAGAGGCTGAATGTGCTTTAACGAACGCTCGTCTCTATAGGCCTGACTACAGTGAGGATTTCAATTTGTCACTGGGCGAGTCATGTATACACATGGCTCGTAGAAAAATAGCCAAGCTAATAGGAGATGTTCCGTCCGTTGAGGATATGTTGCGTCACTGCCGATTTTCTGGCGGTGCTACAACAACGAATAACCGTTCGTACAGTCATCCGTCCTTCAAGCTTGCGCTTCCGCAAGCGTGTACGCCTCGGGCTTTGAAGTATGTTTTAGCTCTCAGAGCTTCTACACATTTCGATATCAGAATTTCTGATATTAGCCCTTTTAATGAAGCAGTTACCGTACCTAAGAACAGTAAGACAGATCGTTGTATTGCTATCGAACCTGGTTGGAATATGTTTTTCCAACTGGGTATCGGTGGCATTCTACGCGATCGGTTGCGTTGCTGGGGTATCGATCTGAATGATCAGACGATAAATCAGCGCCGCGCTCACGAAGGCTCCGTTACTAATAACTTAGCAACGGTTGATCTCTCAGCGGCAAGCGATTCTATGTCTCTTGCCCTCTGTGAGCTCTTATTGCCCCGAGGCTGGTTTGAGGTTCTTATGGACCTCAGATCACCTAAGGGGCGATTGCCTGACGGTAGTGTTGTTACCTACGAGAAGATTTCTTCTATGGGTAACGGTTACACATTCGAGCTCGAGTCGCTTATTTTTGCTTCTCTCGCTCGTTCCGTTTGTGAGATACTGGACTTAGACCCGTCTGAGGTCACTGTTTACGGAGACGATATTATTTTACCGTCCCGTGCAGTCCCTGCCCTCCGGGAAGTTTTTAAGTATGTTGGTTTTACGACCAATACTAAAAAGACTTTTTCCGAGGGGCCGTTCAGAGAGTCGTGCGGCAAGCACTACTATTCTGGCGTAGATGTTACTCCCTTTTACATACGTCACCGTATAGTGAGTCCTGCCGATTTAATACTGGTTTTGAATAACCTATATCGGTGGGCCACTATTGACGGCGTATGGGATCCTAGGGCCCATTCTGTGTACCGCAAGTATCGTAAGTTGCTGCCTAAACAGCTGCGACGTAATACTATACCTGACGGTTACGGTGATGGTGCCCTCGTCGGATCGGTCCTAATCAATCCTTTCGCGAAAAACCGCGGGTGGATCCGGTACGTACCGGTGATTACGGACCATACAAGGGACCAAGAGCGCGCTGAGTTGGGGTCGTATCTCTACGACCTCTTCTCGCGTTGTCTCTCGGAAAGCAACGATGGGTTGCCTCTTAGGGGTCCATCGGGTTGCGATTTTGCTGATCTATTTGCCATCGATCAGCTTATCTGTAGGAGTGATCCTACGAAGATAAGCAGGCCTACCGGTAAATTCGATATACAGTACATCGCGTGCTGTTGTTCGGGTTGTTGTTAGGCTCGCGGCCGCACTCGAGAGATCTAG-AGCAT-CACGGTCGAACTCCCG-TACGAGGTGCCCGCA
>H099_len1968-1988_reads855_MixB__seq172
GGGCTACGCGAGGGAGCCACGCTGCGAAGCAGCGTGGCGGTTCTCGTGCGTTACCGAAACGCACGAAGGTCGCGCCTCTCCGCGAGGCGTCACC-TGGGAGAGCGCGAAAGCGCTAGCCCGTGCTCCAGCTCTAGAAGGTCTCGAGATCTCCTTTAGAGATAATTTTGTTTAACTCTAAGAAGGAGATATGCACATGCCTAAGACAGCATCTTCGCGTAACTCTTTCAGCGCACAATTGCGCCGAGCCGCGAACACAAGAA-TTGAGGCTGAAGGTAACCTCGCACTTTCCATTGCCAACGATTTACTGTTGGCCTATGGTCAGTCGCCATTTAACTCTGAGGCTGAGTGTATTTCATTCAGCCCGAGATTCGACGGGACCCCGGATGACTTTAGGATAAATTGTCTTAAAGCCGAGGTCATGTCGAAGTATGACGACTTCAGCCTAGGTATTGATACCGAAGCTGTTGCCTGGGAGAAGTTCCTGGCAGCAGAGGCTGAATGTGCTTTAACGAACGCTCGTCTCTATAGGCCTGACTACAGTGAGGATTTCAATTTCTCACTGGGCGAGTCATGTATACACATGGCTCGTGGAAAAATAGCCAAGCTAATAGGAGATGTTCCGTCCGTTGAGGATATGTTGCGTCACTGCCGATTTTCTGGCGGTGCTACAACAACGAATAACCGTTCGTACAGTCATCCGTCCTTCAAGTTCGCGCTTCCGCAAGCGTGTACGCCTCGGGCTTTGAAGTATGTTTTAGCTCTCAGAGCTTCTACACATTTCGATATCAGAATTTCTGATATTAGCCCTTTTAATGAAGCAGTTACCGTACCTAAGAACAGTAAGACAGATCGTTGTATTGCTATCGAACCTGGCTGGAATATGTTTTTCCAACGGGGTATCGGTGGCGTTCTACGCGATCGGTTGCGTTGCTGGGGTATCGATCTGAATGATCAGACGATAAATCAGCGCCGCGCTCACGAAGGCTCCGTTACTAATAACTTAGCAACGGTTGATCTCTCAGCGGCAAGCGATTCTATGTCTCTTGCCCTCTGTGAGCTCTTATTGCCCCGAGGCTGGTTTGAGGTTCTTATGGACCTCAGATCACCTAAGGGGCGATTGCCTGACGGTAGTGTTGTTACCTACGAGAAGATTTCTTCTATGGGTAACGGTTACACATTCGAGCTCGAGTCGCTTATTTTTGCTTCTCTCGCTCGTTCCGTTTGTGAGATACTGGACTTAGACCCGTCTGAGGTCACTGTTTACGGAGACGATACTATTTTACCGTCCCGTGCAGTCCCTGCCCTCCGGGAAGTTTTTAAGTATGTTGGTTTTACGACCAATACTAAAAAGACTTTTTCCGA-GGGCCGTTCAGAGAGTCGTGCGGCAAGCACTACTATTCTGGCGTAGATGTTACTCCCTTTTACATACGTCACCGTATAGTGAGTCCTGCCGATTTAATACTGGTTTTGAATAACCTATATCGGTGGGCCACTATTGACGGCGTATGGGATCCTAGGGCCCATTCTGTGTACCGCAAGTATCGTAAGTTGCTGCCTAAACAGCTGCGACGTAATACTATACCTGACGGTTACGGTGATGGTGCCCTCGTCGGATCGGTCCTAATCAATCCTTTCGCGAAAAACCGCGGGTGGATCCGGTACGTACCGGTGATTACGGACCATACAAGGGACCAAGAGCGCGCTGAGTTGGGGTCGTATCTCTACGACCTCTTCTCGCGTTGTCTCTCGGAAAGTAACGATGGGTTGCCTCTTAGGGGTCCATCGGGTTGCGATTTTGCTGATCTATTTGCCATCGATCAGCTTATCTGTAGGAGTGATCCTACGAAGATAAGCAGGCCTACCGGTAAATTCGATATACAGTACATCGCGTGCTGTTGTTCGGGTTGTTGTTAGGCTTGTGGCCGCACTCGAGAGATCTAG-AGCAT-CACGGTCGAACTCCCG-TACGAAGTGCCCGCA
>H099_len1968-1988_reads855_MixB__seq173
GGGCTACGCGAGGGAGCCACGCTGCGAAGCAGCGTGGCGGTTCTCGTGCGTTACCGAAACGCACGAAGGTCGCGCCTCTCCGCGAGGCGTCACC-TGGGAGAGCGCGAAAGCGCTAGCCCGTGCTCTAGCTCTAGAAGGTCTCGAGATCTCCTTTAGAGATAATTTTGTTTAACTCTAAGAAGGAGATATGCACATGCCTAAGACAGCATCTTCGCGTAACTCTTTCAGCGCACAATTGCGCCGAGCCGCGAACACAAGAA-TTGAGGCTGAAGGTAACCTCGCACTTTCCATTGCCAACGATTTACTGTTGGCCTATGGTCAGTCGCCATTTAACTCTGAGGCTGAGTGTATTTCATTCAGCCCGAGATTCGACGGGACCCCGGATGACTTTAGGATAAATTGTCTTAAAGCCGAGGTCATGTCGAAGTATGACGACTTCAGCCTAGGTATTGATACCGAAGCTGTTGCCTGGGAGAAGTTCCTGGCAGCAGAGGCTGAATGTGCTTTAACGAACGCTCGTCTCTATAGGCCTGACTACAGTGAGGATTTCAATTTCTCACTGTGCGAGTCATGTATACACATGGCTCGTAGAAAGATAGCCAAGCTAATAGGAGATGTTCCGTCCGTTGAGGATATGTTGCGTCACTGCCGATTTTCTGGCGGTGCTACAACAACGAATAACCGTTCGTACAGTCATCCGTCCTTCAAGTTTGCGCTTCCGCAAGCGTGTACGCCTCGGGCTTTGAAGTATGTTTTAGCTCTCAGAGCTTCTACACATTTCGATATCAGAATTTCTGATATTAGCCCTTTTAATGAAGCAGTTACCGTACCTAAGAACAGTAAGACAGATCGTTGTATTGCTATCGAACCTGGTTGGAATATGTTTTTCCAACTGGGTATCGGCGGCATTCTACGCGATCGGTTGCGTTGCTGGGGTATCGATCTGAATGATCAGACGATAAATCAGCGCCGCGCTCACGAAGGCTCCGTTACTAATAACTTAGCAACGGTTGATCTCTCAGCGGCAAGCGATTCTATGTCTCTTGCCCTCTGTGAGCTCTTATTGCCCCGAGGCTGGTTTGAGGTTCTTATGGACCTCAGATCACCTAAGGGGCGATTGCCTGACGGTAGTGTTGTTACCTACGAGAAGATTTCTTCTATGGGTAACGGTTACACATTCGAGCTCGAGTCGCTTATTTTTGCTTCTCTCGCTCGTTCCGTTTGTGAGATACTGGACTTAGACCCGTCTGAGGTCACTGTTTACGGAGACGATATTATTTTACCGTCCCGTGCAGTCCCTGCCCTCCGGGAAGTTTTTAAGTATGTTGGTTTTACGACCAATACTAAAAAGACTTTTTCCGA-GGGCCGTTCAGAGAGTCGTGCGGCAAGCACTACTATTCTGGCGTAGATGTTACTCCCTTTTACATACGTCACCGTATAGTGAGTCCTGCCGATTTAATACTGGTTTTGAATAACCTATATCGGTGGGCCACTATTGACGGCGTATGGGATCCTAGGGCCCATTCTGTGTACCGCAAGTATCGTAAGTTGCTGCCTAAACAGCTGCGACGTAATACTATACCTGACGGTTACGGTGATGGTGCCCTCGTCGGATCGGTCCTAATCAATCCTTTCGCGAAAAACCGCGGGTGGATCCGGTACGTACCGGTGATTACGGACCATACAAGGGACCAAGAGCGCGCTGAGTTGGGGTCGTATCTCTACGACCTCTTCTCGCGTTGTCTCTCGGAAAGTAACGATGGGTTGCCTCTTAGGGGTCCATCGGGTTGCGATTTTGCTGATCTATTTGCCATCGATCAGCTTATCTGTAGGAGTGATCCTACGAAGATAAGCAGGCCTACCGGTAAATTCGATATACAGTACATCGCGTGCTGTTGTTCGGGTTGTTGTTAGGCTTGCGGCCGCACTCGAGAGATCTAG-AGCAT-CACGGTCGAACTCCCG-TACGAGGTGCCCGCA
>H099_len1968-1988_reads855_MixB__seq174
GGGCTACGCGAGGGAGCCACGCTGCGAAGCAGCGTGGCGGTTCTCGTGCGTTACCGAAACGCACGAAGGTCGCGCCTCTCCGCGAGGCGTCACC-TGGGAGAGCGCGAAAGCGCTAGCCCGTGCTCTAGCTCTAGAAGGTCTCGAGATCTCCTTTAGAGATAATTTTGTTTAACTCTAAGAAGGAGATATGCACATGCCTAAGACAGCATCTTCGCGTAACTCTTTCAGCGCACAATTGCGCCGAGCCGCGAACACAAGAA-TTGAGGCTGAAGGTAACCTCGCACTTTCCATTGCCAACGATTTACTGTTGGCCTATGGTCAGTCGCCATTTAACTCTGAGGCTGAGTGTATTTCATTCAGCCCGAGATTCGACGGGACCCCGGATGACTTTAGGATAAATTGTCTTAAAGCCGAGGTCATGTCGAAGTATGACGACTTCAGCCTAGGTATTGATACCGAAGCTGTTGCCTGGGAGAAGTTCCTGGCAGCAGAGGCTGAATGTGCTTTAACGAACGCTCGTCTCTATAGGCCTGACTACAGTGAGGATTTCAATTTCTCACTGGGCGAGTCATGTATACACATGGCTCGTGGAAAAATAGCCAAGCTAATAGGAGATGTTCCGTCCGTTGAGGATATGTTGCGTCACTGCCGATTTTCTGGCGGTGCTACAACAACGAATAACCGTTCGTACAGTCATCCGTCCTTCAAGTTTGCGCTTCCGCAAGCGTGTACGCCTCGGGCTTTGAAGTATGTTTTAGCTCTCAGAGCTTCTACACATTTCGATATCAGAATTTCTGATATTAGCCCTTTTAATGAAGCAGTTACCGTACCTAAGAACAGTAAGACAGATCGTTGTATTGCTATCGAACCTGGTTGGAATATGTTTTTCCAACTGGGTATCGGTGGCATTCTACGCGATCGGTTGCGTTGCTGGGGTATCGATCTGAATGATCAGACGATAAATCAGCGCCGCGCTCACGAAGGCTCCGTTACTAATAACTTAGCAACGGTTGATCTCTCAGCGGCAAGCGATTCTATGTCTCTTGCCCTCTGTGAGCTCTTATTGCCCCGAGGCTGGTTTGAGGTTCTTATGGACCTCAGATCACCTAAGGGGCGATTGCCTGACGGTAGTGTTGTTACCTACGAGAAGATTTCTTCTATGGGTAACGGTTACACATTCGAGCTCGAGTCGCTTATTTTTGCTTCTCTCGCTCGTTCCGTTTGTGAGATACTGGACTTAGACCCGTCTGAGGTCACTGTTTACGGAGACGATATTATTTTACCGTCCCGTGCAGTCCCTGCCCTCCGGGAAGTTTTTAAGTATGTTGGTTTTACGACCAATACTAAAAAGACTTTTTCCGA-GGGCCGTTCAGAGAGTCGTGCGGCAAGCACTACTATTCTGGCGTAGATGTTACTCCCTTTTACATACGTCACCGTATAGTGAGTCCTGCCGATTTAATACTGGTTTTGAATAACCTATATCGGTGGGCCACTATTGACGGCGTATGGGATCCTAGGGCCCATTCTGTGTACCGCAAGTATCGTAAGTTGCTGCCTAAACAGCTGCGACGTAATACTATACCTGACGGTTACGGTGATGGTGCCCTCGTCGGATCGGTCCTAATCAATCCTTTCGCGAAAAACCGCGGGTGGATCCGGTACGTACCGGTGATTACGGACCATACAAGGGACCAAGAGCGCGCTGAGTTGGGGTCGTATCTCTACGACCTCTTCTCGCGTTGTCTCTCGGAAAGTAACGATGGGTTGCCTCTTAGGGGTCCATCGGGTTGCGATTTTGCTGATCTATTTGCCATCGATCAGCTTATCTGTAGGAGTGATCCTACGAAGATAAGCAGGCCTACCGGTAAATTCGATATACAGTACATCGCGTGCTGTTGTTCGGGTTGTTGTTAGGCTTGCGGCCGCACTCGAGAGATCTAG-AGCAT-CACGGTCGAACTCCCG-TACGAGGTGCCCGCA
>H099_len1968-1988_reads855_MixB__seq175
GGGCTACGCGAGGGAGCCACGCTGCGAAGCAGCGTGGCGGTTCTCGTGCGTTACCGAAACGCACGAAGGTCGCGCCTCTCCGCGAGGCGTCACC-TGGGAGAGCGCGAAAGCGCTAGCCCGTGCTCTAGCTCTAGAAGGTCTCGAGATCTCCTTTAGAGATAATTTTGTTTAACTCTAAGAAGGAGATATGCACATGCCTAAGACAGCATCTTCGCGTAACTCTTTCAGCGCACAATTGCGCCGAGCCGCGAACACAAGAA-TTGAGGCTGAAGGTAACCTCGCACTTTCCATTGCCAACGATTTACTGTTGGCCTATGGTCAGTCGCCATTTAACTCTGAGGCTGAGTGTATTTCATTCAGTCCGAGATTCGACGGGACCCCGGATGACTTTAGGATAAATTGTCTTAAAGCCGAGGTCATGTCGAAGTATGACGACTTCAGCCTAGGTATTGATACCGAAGCTGTTGCCTGGGAGAAGTTCCTGGCAGCAGAGGCTGAATGTGCTTTAACGAACGCTCGTCTCTATAGGCCTGACTACAGTGAGGATTTCAGTTTCTCACTGGGCGAGTCATGTATACACATGGCTCGTCGAAAAATAGCCAAGCTAATAGGAGATGTTCCGTCCGTTGAGGATATGTTGCGTCACTGCCGATTTTCTGGCGGTGCTACAACAACGAATAACCGTTCGTACAGTCATCCGTCCTTCAAGTTTGCGCTTCCGCAAGCGTGTACGCCTCGGGCTTTGAAGTATGTTTTAGCTCTCAGAGCTTCTACACATTTCGATATCAGAATTTCTGATATTAGCCCTTTTAATGAAGCAGTTACCGTACCTAAGAACAGTAAGACAGATCGTTGTATTGCTATCGAACCTGGTTGGAATATGTTTTTCCAACTGGGTATCGGTGGCATTCTACGCGATCGGTTGCGTTGCTGGGGTATCGATCTGAATGATCAGACGATAAATCAGCGCCGCGCTCACGAAGGCTCCGTTACTAATAACTTAGCAACGGTTGATCTCTCAGCGGCAAGCGATTCTATGTCTCTTGCCCTCTGTGAGCTCTTATTGCCCCGAGGCTGGTTTGAGGTTCTTATGGACCTCAGATCACCTAAGGGGCGATTGCCTGACGGTAGTGTTGTTACCTACGAGAAGATTTCTTCTATGGGTAACGGTTACACATTCGAGCTCGAGTCGCTTATTTTTGCTTCTCTCGCTCGTTCCGTTTGTGAGATACTGGACTTAGACCCGTCTGAGGTCACTGTTTACGGAGACGATATTATTTTACCGTCCCGCGCAGTCCCTGCCCTCCGGGAAGTTTTTAAGTATGTTGGTTTTACGACCAATACTAAAAAGACTTTTTCCGA-GGGCCGTTCAGAGAGTCGTGCGGCAAGCACTACTATTCTGGCGTAGATGTTACTCCCTTTTACATACGTCACCGTATAGTGAGTCCTGCCGATTTAATACTGGTTTTGAATAACCTATATCGGTGGGCCACTATTGACGGCGTATGGGATCCTAGGGCCCATTCTGTGTACCGCAAGTATCGTAAGTTGCTGCCTAAACAGCTGCGACGTAATACTATACCTGACGGTTACGGTGATGGTGCCCTCGTCGGATCGGTCCTAATCAATCCTTTCGCGAAAAACCGCGGGTGGATCCGGTACGTACCGGTGATTACGGACCATACAAGGGACCAAGAGCGCGCTGAGTTGGGGTCGTATCTCTACGACCTCTTCTCGCGTTGTCTCTCGGAAAGTAACGATGGGTTGCCTCTTAGGGGTCCATCGGGTTGCGATTTTGCTGATCTATTTGCCATCGATCAGCTTATCTGTAGGAGTGATCCTACGAAGATAAGCAGGCCTACCGGTAAATTCGATATACAGTACATCGCGTGCTGTTGTTCGGGTTGTTGTTAGGCTTGCGGCCGCACTCGAGAGATCTAG-AGCAT-CACGGTCGAACTCCCG-TACGAGGTGCCCGCA
>H099_len1968-1988_reads855_MixB__seq176
GGGCTACGCGAGGGAGCCACGCTGCGAAGCAGCGTGGCGGTTCTCGTGCGTTACCGAAACGCACGAAGGTCGCGCCTCTCCGCGAGGCGTCACC-TGGGAGAGCGCGAAAGCGCTAGCCCGTGCTCTAGCTCTAGAAGGTCTCGAGATCTCCTTTAGAGATAATTTTGTTTAACTCTAAGAAGGAGATATGCACATGCCTAAGACAGCATCTTCGCGTAACTCTCTCAGCGCACAATTGCGCCGAGCCGCGAACACAAGAA-TTGAGGCTGAAGGTAACCTCGCACTTTCCATTGCCAACGATTTACTGTTGGCCTATGGTCAGTCGCCATTTAACTCTGAGGCTGAGTGTATTTCATTCAGCCCGAGATTCGACGGGACCCCGGATGACTTTAGGATAAATTATCTTAAAGCCGAGATCATGTCGAAGTATGACGACTTCAGCCTAGGTATTGATACCGAAGCTGTTGCCTGGGAGAAGTTCCTGGCAGCAGAGGCTGAATGTGCTTTAGCGAACGCTCGTCTCTATAGGCCTGACTACAGTGAGGATTTCAATTTCTCACTGGGCGAGTCATGAATACACATGGCTCGTAGAAAAATAGCCAAGCTAATAGGAGATGTTCCGTCCGTTGAGGATATGTTGCGTCACTGCCGATTTTCTGGCGGTGCTACAACAACGAATAACCGTTCGTACAGTCATCCGTCCTTCAAGTTTGCGCTTCCGCAAGCGTGTACGCCTCGGGCTTTGAAGTATGTTTTAGCTCTCAGAGCTTCTACACATTTCGATATCAGAATTTCTGATATTAGCCCTTTTAATGAAGCAGTTACCGTACCTAAGAACAGTAAGACAGATCGTTGTATTGCTATCGAACCTGGTTGGAATATGTTTTTCCAACTGGGTATCGGTGGCATTCTACGCGATCGGTTGCGTTGCTGGGGTATCGATCTGAATGATCAGACGATAAATCAGCGCCGCGCTCACGAAGGCTCCGTTACTAATAACTTAGCAACGGTTGATCTCTCAGCGGCAAGCGATTCTATGTCTCTTGCCCTCTGTGAGCTCTTATTGCCCCGAGGCTGGTTTGAGGTTCTTATGGACCTCAGATCACCTAAGGGGCGATTGCCTGACGGTAGTGTTGTTACCTACGAGAAGATTTCTTCTATGGGTAACGGTTACACATTCGAGCTCGAGTCGCTTATTTTTGCTTCTCTCGCTCGTTCCGTTTGTGAGATACTGGACTTAGACCCGTCTGAGGTCACTGTTTACGGAGACGATATTATTTTACCGTCCCGTGCAGTCCCTGCCCTCCGGGAAGTTTTTAAGTATGTTGGTTTTACGACCAATACTAAAAAGACTTTTTCCGA-GGGCCGTTCAGAGAGTCGTGCGGCAAGCACTACTATTCTGGCGTAGATGTTACTCCCTTTTACATACGTCACCGTATAGTGAGTCCTGCCGATTTAATACTGGTTTTGAATAACCTATATCGGTGGGCCACTATTGACGGCGTATGGGATCCTAGGGCCCATTCTGTGTACCGCAAGTATCGTAAGTTGCTGCCTAAACAGCTGCGACGTAATACTATACCTGACGGTTACGGTGATGGTGCCCTCGTCGGATCGGTCCTAATCAATCCTTTCGCGAAAAACCGCGGGTGGATCCGGTACGTACCGGTGATTACGGACCATACAAGGGACCAAGAGCGCGCTGAGTTGGGGTCGTATCTCTACGACCTCTTCTCGCGTTGTCTCTCGGAAAGTAACGATGGGTTGCCTCTTAGGGGTCCATCGGGTTGCGATTTTGCTGATCTATTTGCCATCGATCAGCTTATCTGTAGGAGTGATCCTACGAAGATAAGCAGGCCTACCGGTAAATTCGATATACAGTACATCGCGTGCTGTTGTTCGGGTTGTTGTTAGGCTTGCGGCCGCACTCGAGAGATCTAG-AGCAT-CACGGTCGAACTCCCG-TACGAGGTGCCCGCA
>H099_len1968-1988_reads855_MixB__seq177
GGGCTACGCGAGGGAGCCACGCTGCGAAGCAGCGTGGCGGTTCTCGTGCGTTACCGAAACGCACGAAGGTCGCGCCTCTCCGCGAGGCGTCACC-TGGGAGAGCGCGAAAGCGCTAGCCCGTGCTCTAGCTCTAGAAGGTCTCGAGATCTCCTTTAGAGATAATTTTGTTTAACTCTAAGAAGGAGATATGCACATGCCTAAGACAGCATCTTCGCGTAACTCTTTCAGCGCACAATTGCGCCGAGCCGCGAACACAAGAA-TTGAGGCTGAAGGTAACCTCGCACTTTCCATTACCAACGATTTACTGTTGGCCTATGGTCAGTCGCCATTTAACTCTGAGGCTGAGTGTATTTCATTCAGCCCGAGATTCGACGGGACCCCGGATGACTTTAGGATAAATTGTCTTAAAGCCGAGGTCATGTCGAAGTATGACGACTTCAGCCTAGGTATTGATACCGAAGCTGTTGCCTGGGAGAAGTTCCTGGCAGCAGAGGCTGAATGTGCTTTAACGAACGCTCGTCTCTATAGACCTGACTACAGTGAGGATTTCAATTTCTCACTGGGCGAGTCATGTATACACATGGCTCGTAGAAAAATAGCCAAGCTAATAGGAGATGTTCCGTCCGTTGAGGATATGTTGCGTCACTGCCGATTTTCTGGCGGTGCTACAACAACGAATAACCGTTCGTACAGTCATCCGTCCTTCAAGTTTGCGCTTCCGCAAGCGTGTACGCCTCGGGCTTTGAAGTATGTTTTAGCTCTCAGAGCTTCTACACATTTCGATATCAGAATTTCTGATATTAGCCCTTTTAATGAAGCAGTTACCGTACCTAAGAACAGTAAGACAGATCGTTGTATTGCTATCGAACCTGGTTGGAATATGTTTTTCCAACTGGGTATCGGTGGCATTCTACGCGATCGGCTGCGTTGCTGGGGTATCGATCTGAATGATCAGACGATAAATCAGCGCCGCGCTCACGAAGGCTCCGTTACTAATAACTTAGCAACGGTTGATCTCTCAGCGGCAAGCGATTCTATGTCTCTTGCCCTCTGTGAGCTCTTATTGCCCCGAGGCTGGTTTGAGGTTCTTATGGACCTCAGATCACCTAAGGGGCGATTGCCTGACGGTAGTGTCGTTACCTACGAGAAGATTTCTTCTATGGGTAACGGTTACACATTCGAGCTCGAGTCGCTTATTTTTGCTTCTCTCGCTCGTTCCGTTTGTGAGATACTGGACTTAGACCCGTCTGAGGTCACTGTTTACGGAGACGATATTATTTTACCGTCCCGTGCAGTCCCTGCCCTCCGGGAAGTTTTTAAGTATGTTGGTTTTACGACCAATACTAAAAAGACTTTTTCCGAGGGGCCGTTCAGAGAGTCGTGCGGCAAGCACTACTATTCTGGCGTAGATGTTACTCCCTTTTACATACGTCACCGTATAGTGAGTCCTGCCGATTTAATACTGGTTTTGAATAACCTATATCGGTGGGCCACTATTGACGGCGTATGGGATCCTAGGGCCCATTCTGTGTACCGCAAGTATCGTAAGTTGCTGCCTAAACAGCTGCGACGTAATACTATACCTGACGGTTACGGTGATGGTGCCCTCGTCGGATCGGTCCTAACCAATCCTTTCGCGAAAAACCGCGGGTGGATCCGGTACGTACCGGTGATTACGGACCATACAAGGGACCAAGAGCGCGCTGAGTTGGGGTCGTATCTCTACGACCTCTTCTCGCGTTGTCTCTCGGAAAGTAACGATGGGTTGCCTCTTAGTGGTCCATCGGGTTGCGATTTTGCTGATCTATTTGCCATCGATCAGCTTATCTGTAGGAGTGATCCTACGAAGATAAGCAGGCCTACCGGTAAATTCGATATACAGTACATCGCGTGCTGTTGTTCGGGTTGCTGTTAGGCTTGCGGCCGCACTCGAGAGATCTAG-AGCAT-CACGGTCGAACTCCCG-TACGAGGTGCCCGCA
>H099_len1968-1988_reads855_MixB__seq178
GGGCTACGCGAGGGAGCCACGCTGCGAAGCAGCGTGGCGGTTCTCGTGCGTTACCGAAACGCACGAAGGTCGCGCCTCTCCGCGAGGCGTCACC-TGGGAGAGCGCGAACGCGCTAGCCCGTGCTCTAGCTCTAGAAGGTCTCGAGATCTCCTTTAGAGATAATTTTGTTTAACTCTAAGAAGGAGATATGCACATGCCTAAGACAGCATCTTCGCGTAACTCTTTCAGCGCACAATTGCGCCGAGCCGCGAACACAAGAA-TTGAGGCTGAAGGTAACCTCGCACTTTCCATTGCCAACGATTTACTGTTGGCCTATGGTCAGTCGCCATTTAACTCTGAGGCTGAGTGTATTTCATTCAGCCCGAGATTCGACGGGACCCCGGATGACTTTAGGATAAATTGTCTTAAAGCCGAGGTCATGTCGAAGTATGACGACTTCAGCCTAGGTATTGATACCGAAGCTGTTGCCTGGGAGAAGTTCCTGGCAGCAGAGGCTGAATGTGCTTTAACGAACGCTCGTCTCTATAGACCTGACTACAGTGAGGATTTCAATTTCTCACTGGGCGAGTCATGTATACACATGGCTCGTGGAAAAATAGCCAAGCTAATAGGAGATGTTCCGTCCGTTGAGGATATGTTGCGTCACCGCCGATTTTCTGGCGGTGCTACAACAACGAATAACCGTTCGTACAGTCATCCGTCCTTCAAGTTTGCGCTTCCGCAAGCGTGTACGCCTCGGGCTTTGAAGTATGTTTTAGCTCTCAGAGCTTCTACACATTTCGATATCAGAATTTCTGATATTAGCCCTTTTAATGAAGCAGTTACCGTACCTAAGAACAGTAAGACAGATCGTTGTATTGCTATCGAACCTGGTTGGAATATGTTTTTCCAACTGGGTATCGGTGGCATTCTACGCGATCGGTTGCGTTGCTGGGGTATCGATCTGAATGATCAGACGATAAATCAGCGCCGCGCTCACGAAGGCTCCGTTACTAATAACTTAGCAACGGTTGATCTCTCAGCGGCAAGCGATTCTATGTCTCTTGCCCTCTGTGAGCTCTTATTGCCCCGAGGCTGGTTTGAGGTTCTTATGGACCTCAGATCACCTAAGGGGCGATTGCCTGACGGTAGTGTTGTTACCTACGAGAAGATTTCTTCTATGGGTAACGGTTACACATTCGAGCTCGAGTCGCTTATTTTTGCTTCTCTCGCTCGTTCCGTTTGTGAGATACTGGACTTAGACCCGTCTGAGGTCACTGTTTACGGAGACGATATTATTTTACCGTCCCGTGCAGTCCCTGCCCTCCGGGAAGTTTTTAAGTATGTTGGTTTTACGACCAATACTAAAAAGACTTTTTCCGAGGGGCCGTTCAGAGAGTCGTGCGGCAAGCACTACTATTCTGGCGTAGATGTTACTCCCTTTTACATACGTCACCGTATAGTGAGTCCTGCCGATTTAATACTGGTTTTGAATAACCTATATCGGTGGGCCACTATTGACGGCGTATGGGATCCTAGGGCCCATTCTGTGTACCGCAAGTATCGTAAGTTGCTGCCTAAACAGCTGCGACGTAATACTATACCTGACGGTTACGGTGATGGTGCCCTCGTCGGATCGGTCCTAATCAATCCTTTCGCGAAAAACCGCGGGTGGATCCGGTACGTACCGGTGATTACGGACCATACAAGGGACCAAGAGCGCGCTGAGTTGGGGTCGTATCTCTACGACCTCTTCTCGCGTTGTCTCTCGGAAAGTAACGATGGGTTGCCTCTTAGTGGTCCATCGGGTTGCGATTTTGCTGATCTATTTGCCATCGATCAGCTTATCTGTAGGAGTGATCCTACGAAGATAAGCAGGCCTACCGGTAAATTCGATATACAGTACATCGCGTGCTGTTGTTCGGGTTGCTGTTAGGCTTGCGGCCGCACTCGAGAGATCTAG-AGCAT-CACGGTCGAACTCCCG-TACGAGGTGCCCGCA
>H099_len1968-1988_reads855_MixB__seq179
GGGCTACGCGAGGGAGCCACGCTGCGAAGCAGCGTGGCGGTTCTCGTGCGTTACCGAAACGCACGAAGGTCGCGCCTCTCCGCGAGGCGTCACC-TGGGAGAGCGCGAAAGCGCTAGCCCGTGCTCTAGCTCTAGAAGGTCTCGAGATCTCCTTTAGAGATAATTTTGTTTAACTCTAAGAAGGAGATATGCACATGCCTAAGACAGCATCTTCGCGTAACTCTTTCAGCGCACAATTGCGCCGAGCCGCGAACACAAGAA-TTGAGGCTGAAGGTAACCTCGCACTTTCCATTGCCAACGATTTACTGTTGGCCTATGGTCAGTCGCCATTTAACTCTGAGGCTGAGTGTATTTCATTCAGCCCGAGATTCGACGGGACCCCGGATGACTTTAGGATAAATTGTCTTAAAGCCGAGGTCATGTCGAAGTATGACGACTTCAGCCTAGGTATTGATACCGAAGCTGTTGCCTGGGAGAAGTTCCTGGCAGCAGAGGCTGAATGTGCTTTAACGAACGCTCGTCTCTATAGACCTGACTACAGTGAGGATTTCAATTTCTCACTGGGCGAGTCATGTATACACATGGCTCGTGGAAAAATAGCCAAGCTAATAGGAGATGTTCCGTCCGTTGAGGATATGTTGCGTCACCGCCGATTTTCTGGCGGTGCTACAACAACGAATAACCGTTCGTACAGTCATCCGTCCTTCAAGTTTGCACTTCCGCAAACGTGTACGCCTCGGGCTTTGAAGTATGTTTTAGCTCTCAGAGCTTCTACACATTTCGATATCAGAATTTCTGATATTAGCCCTTTTAATGAAGCAGTTACCGTACCTAAGAACAGTAAGACAGATCGTTGTATTGCTATCGAACCTGGTTGGAATATGTTTTTCCAACTGGGTATCGGTAGCATTCTACGCGATCGGTTGCGTTGCTGGGGTATCGATCTGAATGATCAGACGATAAATCAGCGCCGCGCTCACGAAGGCTCCGTTACTAATAACTTAGCAACGGTTGATCTCTCAGCGGCAAGCGATTCTATGTCTCTTGCCCTCTGTGAGCTCTTGTTGCCCCGAGGCTGGTTTGAGGTTCTTATGGACCTCAGATCACCTAAGGGGCGATTGCCTGACGGTAGTGTTGTTACCTACGAGAAGATTTCTTCTATGGGTAACGGTTACACATTCGAGCTCGAGTCGCTTATTTTTGCTTCTCTCGCTCGTTCCGTTTGTGAGATACTGGACTTAGACCCGTCTGAGGTCACTGTTTACGGAGACGATATTATTTTACCGTCCCGTGCAGTCCCTGCCCTCCGGGAAGTTTTTAAGTATGTTGGTTTTGCGACCAATACTAAAAAGACTTTTTCCGAGGGGCCGTTCAGAGAGTCGTGCGGCAAGCACTACTATTCTGGCGTAGATGTTACTCCCTTTTACATACGTCACCGTATAGTGAGTCCTGCCGATTTAATACTGGTTTTGAATAACCTATATCGGTGGGCCACTATTGACGGCGTATGGGATCCTAGGGCCCATTCTGTGTACTGCAAGTATCGTAAGTTGCTGCCTAAACAGCTGCGACGTAATACTATACCTGACGGTTACGGTGATGGTGCCCTCGTCGGATCGGTCCTAATCAATCCTTTCGCGAAAAACCGCGGGTGGATCCGGTACGTACCGGTGATTACGGACCATACAAGGGACCAAGAGCGCGCTGAGTTGGGGTCGTATCTCTACGACCTCTTCTCGCGTTGTCTCTCGGAAAGTAACGATGGGTTGCCTCTTAGGGGTCCATCGGGTTGCGATTTTGCTGATCTATTTGCCATCGATCAGCTTATCTGTAGGAGTGATCCTACGAAGATAAGCAGGCCTACCGGTAAATTCGATATACAGTACATCGCGTGCTGTTGTTCGGGTTGTTGTTAGGCTTGCGGCCGCACTCGAGAGATCTAG-AGCAT-CACGGTCGAACTCCCG-TACGAGGTGCCCGCA
>H099_len1968-1988_reads855_MixB__seq180
GGGCTACGCGAGGGAGCCACGCTGCGAAGCAGCGTGGCGGTTCTCGTGCGTTACCGAAACGCACGAAGGTCGCGCCTCTCCGCGAGGCGTCACC-TGGGAGAGCGCGGAAGCGCTAGCCCGTGCTCTAGCTCTAGAAGGTCTCGAGATCTCCTTTAGAGATAATTTTGTTTAACTCTAAGAAGGAGATATGCACATGCCTAAGACAGCATCTTCGCGTAACTCTTTCAGCGCACAATTGCGCCGAGCCGCGAACACAAGAA-TTGAGGCTGAAGGTAACCTCGCACTTTCCATTGCCAACGATTTACTGTTGGCCTATGGTCAGTCGCCATTTAACTCTGAGGCTGAGTGTATTTCATTCAGCCCGAGATTCGACGGGACCCCGGATGACTTTAGGATAAATTGTCTTAAAGCCGAGGTCATGTCGAAGTATGACGACTTCAGCCTAGGTATTGATACCGAAGCTGTTGCCTGGGAGAAGTTCCTGGCAGCAGAGGCTGAATGTGCTTTAACGAACGCTCGTCTCTATAGACCTGACTACAGTGAGGATTTCAATTTCTCACTGGGCGAGTCATGTATACACATGGCTCGTGG-AAAATAGCCAAGCTAATAGGAGATGTTCCGTCCGTTGAGGATATGTTGCGTCACCGCCGATTTTCTGGCGGTGCTACAACAACGAATAACCGTTCGTACAGTCATCCGTCCTTCAAGTTTGCACTTCCGCAAACGTGTACGCCTCGGGCTTTGAAGTATGTTTTAGCTCTCAGAGCTTCTACACATTTCGATATCAGAATTTCTGATATTAGCCCTTTTAATGGAGCAGTTACCGTACCTAAGAACAGTAAGACAGATCGTTGTATTGCTATCGAACCTGGTTGGAATATGTTTTTCCAACTGGGTATCGGTGGCATTCTACGCGATCGGTTGCGTTGCTGGGGTATCGATCTGAATGATCAGACGATAAATCAGCGCCGCGCTCACGAAGGCTCCGTTACTAATAACTTAGCAACGGTTGATCTCTCAGCGGCAAGCGATTCTATGTCTCTTGCCCTCTGTGAGCTCTTATTGCCCCGAGGCTGGTTTGAGGTTCTTATGGACCTCAGATCACCTAAGGGGCGATTGCCTGACGGTAGTGTTGTTACCTACGAGAAGATTTCTTCTATGGGTAACGGTTACACATTCGAGCTCGAGTCGCTTATTTTTGCTTCTCTCGCTCGTTCCGTTTGTGAGATACTGGACTTAGACCCGTCTGAGGTCACTGTTTACGGAGACGATATTATTTTACCGTCCCGTGCAGTCCCTGCCCTCCGGGAAGTTTTTAAGTATGTTGGTTTTACGACCAATACTAAAAAGACTTTTTCCGAGGGGCCGTTCAGAGAGTCGTGCGGCAAGCACTACTATTCTGGCGTAGATGTTACTCCCTTTTACATACGTCACCGTATAGTGAGTCCTGCCGATTTAATACTGGTTTTGAATAACCTATATCGGTGGGCCACTATTGACGGCGTATGGGATCCTAGGGCCCATTCTGTGTACCGCAAGTATCGTAAGTTGCTGCCTAAACAGCTGCGACGTAATACTATACCTGACGGTTACGGTGATGGTGCCCTCGTCGGATCGGTCCTAATCAATCCTTTCGCGAAAAACCGCGGGTGGATCCGGTACGTACCGGTGATTACGGACCATACAAGGGACCAAGAGCGCGCTGAGTTGGGGTCGTATCTCTACGACCTCTTCTCGCGTTGTCTCTCGGAAAGTAACGATGGGTTGCCTCTTAGGGGTCCATCGGGTTGCGATTTTGCTGATCTATTTGCCATCGATCAGCTTATCTGTAGGAGTGATCCTACGAAGATAAGCAGGCCTACCGGTAAATTCGATATACAGTACATCGCGTGCTGTTGTTCGGGTTGTTGTTAGGCTTGCGGCCGCACTCGAGAGATCTAG-AGCAT-CACGGTCGAACTCCCG-TACGAGGTGCCCGCA
>H099_len1968-1988_reads855_MixB__seq181
GGGCTACGCGAGGGAGCCACGCTGCGAAGCAGCGTGGCGGTTCTCGTGCGTTACCGAAACGCACGAAGGTCGCGCCTCTCCGCGAGGCGTCACC-TGGGAGAGCGCGAAAGCGCTAGCCCGTGCTCTAGCTCTAGAAGGTCTCGAGATCTCCTTTAGAGATAATTTTGTTTAACTCTAAGAAGGAGATATGCACATGCCTAAGACAGCATCTTCGCGTAACTCTTTCAGCGCACAATTGCGCCGAGCCGCGAACACAAGAA-TTGAGGCTGAAGGTAACCTCGCACTTTCCATTGCCAACGATTTACTGTTGGCCTATGGTCAGTCGCCATTTAACTCTGAGGCTGAGTGTATTTCATTCAGCCCGAGATTCGACGGGACCCCGGATGACTTTAGGATAAATTGTCTTAAAGCCGAGGTCATGTCGAAGTATGACGACTTCAGCCTAGGTATTGATACCGAAGCTGTTGCCTGGGAGAAGTTCCTGGCAGCAGAGGCTGAATGTGCTTTAACGAACGCTCGTCTCTATAG-CCTGACTACAGTGAGGATTTCAATTTCTCACTGGGCGAGTCATGTATACACATGGCTCGTGGAAAAATAGCCAAGCTAATAGGAGATGTTCCGTCCGTTGAGGATATGTTGCGTCACTGCCGATTTTCTGGCGGTGCTACAACAACGAATAACCGTTCGTACAGTCATCCGTCCTTCAAGTTTGCGCTTCCGCAAGCGTGTACGCCTCGGGCTTTGAAGTATGTTTTAGCTCTCAGAGCTTCTACACATTTCGATATCAGAATTTCTGATATTAGCCCTTTTAATGAAGCAGTTACCGTACCTAAGAACAGTAAGACAGATCGTTGTATTGCTATCGAACCTGGTTGGAATATGTTTTTCCAACTGGGTATCGGTGGCATTCTACGCGATCGGTTGCGTTGCTGGGGTATCGATCTGAATGATCAGACGATAAATCAGCGCCGCGCTCACGAAGGCTCCGTTACTAATAACTTAGCAACGGTTGATCTCTCAGCGGCAAGCGATTCTATGTCTCTTGCCCTCTGTGAGCTCTTATTGCCCCGAGGCTGGTTTGAGGTTCTTATGGACCTCAGATCACCTAAGGGGCGATTGCCTGACGGTAGTGTTGTTACCTACGAGAAGATTTCTTCTATGGGTAACGGTTACACATTCGAGCTCGAGTCGCTTATTTTTGCTTCTCTCGCTCGTTCCGTTTGTGAGATACTGGACTTAGACCCGTCTGAGGTCACTGTTTACGGAGACGATATTATTTTACCGTCCCGTGCAGTCCCTGCCCTCCGGGAAGTTTTTAAGTATGTTGGTTTTACGACCAATACTAAAAAGACTTTTTCCGAGGGGCCGTTCAGAGAGTCGTGCGGCAAGCACTACTATTCTGGCGTAGATGTTACTCCCTTTTACATACGTCACCGTATAGTGAGTCCTGCCGATTTAATACTGGTTTTGAATAACCTATATCGGTGGGCCACTATTGACGGCGTATGGGATCCTAGGGCCCATTCTGTGTACTGCAAGTATCGTAAGTTGCTGCCTAAACAGCTGCGACGTAATACTATACCTGACGGTTACGGTGATGGTGCCCTCGTCGGATCGGTCCTAATCAATCCTTTCGCGAAAAACCGCGGGTGGATCCGGTACGTACCGGTGATTACGGACCATACAAGGGACCAAGAGCGCGCTGAGTTGGGGTCGTATCTCTACGACCTCTTCTCGCGTTGTCTCTCGGAAAGTAACGATGGGTTGCCTCTTAGGGGTCCATCGGGTTGCGATTTTGCTGATCTATTTGCCATCGATCAGCTTATCTGTAGGAGTGATCCTACGAAGATAAGCAGGCCTACCGGTAAATTCGATATACAGTACATCGCGTGCTGTTGCTCGGGTTGTTGTTAGGCTTGCGGCCGCACTCGAGAGATCTAG-AGCAT-CACGGTCGAACTCCCG-TACGAGGTGCCCGCA
>H099_len1968-1988_reads855_MixB__seq182
GGGCTACGCGAGGGAGCCACGCTGCGAAGCAGCGTGGCGGTTCTCGTGCGTTACCGAAACGCACGAAGGTCGCGCCTCTCCGCGAGGCGTCACC-TGGGAGAGCGCGAAAGCGCTAGCCCGTGCTCTAGCTCTAGAAGGTCTCGAGATCTCCTTTAGAGATAATTTTGTTTAACTCTAAGAAGGAGATATGCACATGCCTAAGACAGCATCTTCGCGTAACTCTTTCAGCGCACAATTGCGCCGAGCCGCGAACACAAGAA-TTGAGGCTGAAGGTAACCTCGCACTTTCCATTGCCAACGATTTACTGTTGGCCTATGGTCAGTCGCCATTTAACTCTGAGGCTGAGTGTATTTCATTCAGCCCGAGATTCGACGGGACCCCGGATGACTTTAGGATAAATTGTCTTAAAGCCGAGGTCATGTCGAAGTATGACGACTTCAGCCTAGGTATTGATACCGAAGCTGTTGCCTGGGAGAAGTTCCTGGCAGCAGAGGCTGAATGTGCTTTAACGAACGCTCGTCTCTATAGACCTGACTACAGTGAGGATTTCAATTTCTCACTGGGCGAGTCATGTATACACATGGCTCGTGGAAAAATAGCCAAGCTAATAGGAGATGTTCCGTCCGTTGAGGATATGTTGCGTCACTGCCGATTTTCTGGCGGTGCTACAACAACGAATAACCGTTCGTACAGTCATCCGTCCTTCAAGTTTGCGCTTCCGCAAGCGTGTACGCCTCGGGCTTTGAAGTATGTTTTAGCTCTCAGAGCTTCTACACATTTCGATATCAGAATTTCTGATATTAGCCCTTTTAATGAAGCAGTTACCGTACCTAAGAACAGTAAGACAGATCGTTGTATTGCTATCGAACCTGGTTGGAATATGTTTTTCCAACTGGGTATCGGTGGCATTCTACGCGATCGGTTGCGTTGCTGGGGTATCGATCTGAATGATCAGACGATAAATCAGCGCCGCGCTCACGAAGGCTCCGTTACTAATAACTTAGCAACGGTTGATCTCTCAGCGGCAAGCGATTCTATGTCTCTTGCCCTCTGTGAGCTCTTATTGCCCCGAGGCTGGTTTGAGGTTCTTATGGACCTCAGATCACCTAAGGGGCGATTGCCTGACGGTAGTGTTGTTACCTACGAGAAGATTTCTTCTATGGGTAACGGTTACACATTCGAGCTCGAGTCGCTTATTTTTGCTTCTCTCGCTCGTTCCGTTTGTGAGATACTGGACTTAGACCCGTCTGAGGTCACTGTTTACGGAGACGATATTATTTTACCGTCCCGTGCAGTCCCTGCCCTCCGGGAAGTTTTTAAGTATGTTGGTTTTACGACCAATACTAAAAAGACTTTTTCCGAGGGGCCGTTCAGAGAGTCGTGCGGCAAGCACTACTATTCTGGCGTAGATGTTACTCCCTTTTACATACGTCACCGTATAGTGAGTCCTGCCGATTTAATACTGGTTTTGAATAACCTATATCGGTGGGCCACTATTGACGGCGTATGGGATCCTAGGGCCCATTCTGTGTACCGCAAGTATCGTAAGTTGCTGCCTAAACAGCTGCGACGT-ATACTATACCTGACGGTTACGGTGATGGTGCCCTCGTCGGATCGGTCCTAATCAATCCTTTCGCGAAAAACCGCGGGTGGATCCGGTACGTACCGGTGATTACGGACCATACAAGGGACCAAGAGCGCGCTGAGTTGGGGTCGTATCTCTACGACCTCTTCTCGCGTTGTCTCTCGGAAAGTAACGATGGGTTGCCTCTTAGGGGTCCATCGGGTTGCGATTTTGCTGATCTATTTGCCATCGATCAGCTTATCTGTAGGAGTGATCCTACGAAGATAAGCAGGCCTACCGGCAAATTCGATATACAGTACATCGCGTGCTGTTGTTCGGGTTGTTGTTAGGCTTGCGGCCGCACTCGAGAGATCTAG-AGCAT-CACGGTCGAACTCCCG-TACGAGGTGCCCGCA
>H099_len1968-1988_reads855_MixB__seq183
GGGCTACGCGAGGGAGCCACGCTGCGAAGCAGCGTGGCGGTTCTCGTGCGTTACCGAAACGCACGAAGGTCGCGCCTCTCCGCGAGGCGTCACC-TGGGAGAGCGCGAAAGCGCTAGCCCGTGCTCTAGCTCTAGAAGGTCTCGAGATCTCCTCTAGAGATAATTTTGTTTAACTCTAAGAAGGAGATATGCACATGCCTAAGACAGCATCTTCGCGTAACTCTCTCAGCGCACAATTGCGCCGAGCCGCGAACACAAGAA-TTGAGGCTGAAGGTAACCTCGCACTTTCCATTGCCAACGATTTACTGTTGGCCTATGGTCAGTCGCCATTTAACTCTGAGGCTGAGTGTATTTCATTCAG-CCGAGATTCGACGGGACCCCGGATGACTTTAGGATAAATTATCTTAAAGCCGAGATCATGTCGAAGTATGACGACTTCAGCCTAGGTATTGATACCGAAGCTGTTGCCTGGGAGAAGTTCCTGGCAGCAGAGGCTGAATGTGCTTTAACGAACGCTCGTCTCTATAGGCCTGACTACAGTGAGGATTTCAATTTCTCACTGGGCGAGTCATGTATACACATGGCTCGTGGAAAAATAGCCAAGCTAATAGGAGATGTTCCGTCCGTTGAGGATATGTTGCGTCACTGCCGATTTTCTGGCGGTGCTACAACAACGAATAACCGTTCGTACAGTCATCCGTCCTTCAAGTTTGCGCTTCCGCAAGCGTGTACGCCTCGGGCTTTGAAGTATGTTTTAGCTCTCAGAGCTTCTACACATTTCGATATCAGAATTTCTGATATTAGCCCTTTTAATGAAGCAGTTACCGTACCTAAGAACAGTAAGACAGATCGTTGTATTGCTATCGAACCTGGTTGGAATATGTTTTTCCAACTGGGTATCGGTGGCATTCTACGCGATCGGTTGCGTTGCTGGGGTATCGATCTGAATGATCAGACGATAAATCAGCGCCGCGCTCACGAAGGCTCCGTTACTAATAACTTAGCAACGGTTGATCTCTCAGCGGCAAGCGATTCTATGTCTCTTGCCCTCTGTGAGCTCTTATTGCCCCGAGGCTGGTTTGAGGTTCTTATGGACCTCAGATCACCTAAGGGGCGATTGCCTGACGGTAGTGTTGTTACCTACGAGAAGATTTCTTCTATGGGTAACGGTTACACATTCGAGCTCGAGTCGCTTATTTTTGCTTCTCTCGCTCGTTCCGTTTGTGAGATACTGGACTTAGACCCGTCTGAGGTCACTGTTTACGGAGACGATATTATTTTACCGTCCCGTGCAGTCCCTGCCCTCCGGGAAGTTTTTAAGTATGTTGGTTTTACGACCAATACTAAAAAGACTTTTTCCGAGGGGCCGTTCAGAGAGTCGTGCGGCAAGCACTACTATTCTGGCGTAGATGTTACTCCCTTTTACATACGTCACCGTATAGTGAGTCCTGCCGATTTAATACTGGTTTTGAATAACCTATATCGGTGGGCCACTATTGACGGCGTATGGGATCCTAGGGCCCATTCTGTGTACCGCAAGTATCGTAAGTTGCTGCCTAAACAGCTGCGACGTAATACTATACCTGACGGTTACGGTGATGGTGCCCTCGTCGGATCGGTCCTAATCAATCCTTTCGCGAAAAACCGCGGGTGGATCCGGTACGTACCGGTGATTACGGACCATACAAGGGACCAAGAGCGCGCTGAGTTGGGGTCGTATCTCTACGACCTCTTCTCGCGTTGTCTCTCGGGAAGTAACGATGGGTTGCCTCTTAGGGGTCCATCGGGTTGCGATTTTGCTGGTCTATTTGCCATCGATCAGCTTATCTGTAGGAGTGATCCTACGAAGATAAGCAGGCCTACCGGTAAATTCGATATACAGTACATCGCGTGCTGTTGTTCGGGTTGTTGTTAGGCTTGCGGCCGCACTCGAGAGATCTAG-AGCAT-CACGGTCGAACTCCCG-TACGAGGTGCCCGCA
>H099_len1968-1988_reads855_MixB__seq184
GGGCTACGCGAGGGAGCCACGCTGCGAAGCAGCGTGGCGGTTCTCGTGCGTTACCGAAACGCACGAAGGTCGCGCCTCTCCGCGAGGCGTCACC-TGGGAGAGCGCGAAAGCGCTAGCCCGTGCTCTAGCTCTAGAAGGTCTCGAGATCTCCTCTAGAGATAATTTTGTTTAACTCTAAGAAGGAGATATGCACATGCCTAAGACAGCATCGTCGCGTAACTCTCTCAGCGCACAATTGCGCCGAGCCGCGAACACAAGAA-TTGAGGCTGAAGGTAACCTCGCACTTTCCATTGCCAACGATTTACTGTTGGCCTATGGTCAGTCGCCATTTAACTCTGAGGCTGAGTGTATTTCATTCAGCCCGAGATTCGACGGGACCCCGGATGACTTTAGGATAAATTATCTTAAAGCCGAGATCATGTCGAAGTATGACGACTTCAGCCTAGGTATTGATACCGAAGCTGTTGCCTGGGAGAAGTTCCTGGCAGCAGAGGCTGAATGTGCTTTAACGAACGCTCGTCTCTATAGGCCTGACTACAGTGAGGATTTCAATTTCTCACTGGGCGAGTCATGTATACACATGGCTCGTGGAAAAATAGCCAAGCTAATAGGAGATGTTCCGTCCGTTGAGGATATGTTGCGTCACTGCCGATTTTCTGGCGGTGCTACGACAACGAATAACCGTTCGTACAGTCATCCGTCCTTCAAGTTTGCACTTCCGCAAGCGTGTACGCCTCGGGCTTTGAAGTATGTTTTAGCTCTCAGAGCTTCTACACATTTCGATATCAGAATTTCTGATATTAGCCCTTTTAATGAAGCAGTTACCGTACCTAAGAACAGTAAGACAGATCGTTGTATTGCTATCGAACCTGGTTGGAATATGTTTTTCCAACTGGGTATCGGTGGCATTCTACGCGATCGGTTGCGTTGCTGGGGTATCGATCTGAATGATCAGACGATAAATCAGCGCCGCGCTCACGAAGGCTCCGTTACTGATAACTTAGCAACGGTTGATCTCTCAGCGGCAAGCGATTCTATGTCTCTTGCCCTCTGTGAGCTCTTATTGCCCCGAGGCTGGTTTGAGGTTCTTATGGACCTCAGATCACCTAAGGGGCGATTGCCTGACGGTAGTGTTGTTACCTACGAGAAGATTTCTTCTATGGGTAACGGTTACACATTCGAGCTCGAGTCGCTTATTTTTGCTTCTCTCGCTCGTTCCGTTTGTGAGATACTGGACTTAGACTCGTCTGAGGTCACTGTTTACGGAGACGATATTATTTTACCGTCCCGTGCAGTCCCTGCCCTCCGGGAAGTTTTTAAGTATGTTGGTTTTACGACCAATACTAAAAAGACTTTTTCCGAGGGGCCGTTCAGAGAGTCGTGCGGCAAGCACTACTATTCTGGCGTAGATGTTACTCCCTTTTACATACGTCACCGTATAGTGAGTCCTGCCGATTTAATACTGGTTTTGAATAACCTATATCGGTGGGCCACTATTGACGGCGTATGGGATCCTAGGGCCCATTCTGTGTACCGCAAGTATCGTAAGTTGCTGCCTAAACAGCTGCGACGTAATACTATACCTGACGGTTACGGTGATGGTGCCCTCGTCGGATCGGTCCTAATCAATCCTTTCGCGAAAAACCGCGGGTGGATCCGGTACGTACCGGTGATTACGGACCATACAAGGGACCAAGAGCGCGCTGAGTTGGGGTCGTATCTCTACGACCTCTTCTCGCGTTGTCTCTCGGAAAGTAACGATGGGTTGCCTCTTAGGGGTCCATCGGGTTGCGATTTTGCTGATCTATTTGCCATCGATCAGCTTATCTGTAGGAGTGATCCTACGAAGATAAGCAGGCCTACCGGTAAATTCGATATACAGTACATCGCGTGCTGTTGTTCGGGTTGTTGTTAGGCTTGCGGCCGCACTCGAGAGATCTAG-AGCAT-CACGGTCGAACTCCCG-TACGAGGTGCCCGCA
>H099_len1968-1988_reads855_MixB__seq185
GGGCTACGCGAGGGAGCCACGCTGCGAAGCAGCGTGGCGGTTCTCGTGCGTTACCGAAACGCACGAAGGTCGCGCCTCTCCGCGAGGCGTCACC-TGGGAGAGCGCGAAAGCGCTAGCCCGTGCTCTAGCTCTAGAAGGTCTCGAGATCTCCTCTAGAGATAATTTTGTTTAACTCTAAGAAGGAGATATGCACATGCCTAAGACAGCATCTTCGCGTAACTCTCTCAGCGCACAATTGCGCCGAGCCGCGAACACAAGAA-TTGAGGCTGAAGGTAACCTCGCACTTTCCATTGCCAACGATTTACTGTTGGCCTATGGTCAGTCGCCATTTAACTCTGAGGCTGAGTGTATTTCATTCAGCCCGAGATTCGACGGGACCCCGGATGACTTTAGGATAAATTATCTTAAAGCCGAGATCATGTCGAAGTATGACGACTTCAGCCTAGGTATTGATACCGAAGCTGTTGCCTGGGAGAAGTTCCTGGCAGCAGAGGCTGAATGTGCTTTAACGAACGCTCGTCTCTATAGGCCTGACTACAGTGAGGATTTCAATTTCTCACTGTGCGAGTCATGTATACACATGGCTCGTAGAAAGATAGCCAAGCTAATAGGAGATGTTCCGTCCGTTGGGGATATGTTGCGTCACTGCCGATTTTCTGGCGGTGCTACAACAACGAATAACCGTTCGTACAGTCATCCGTCCTTCAAGTTTGCGCTTCCGCAAGCGTGTACGCCTCGGGCTTTGAAGTATGTTTTAGCTCTCAGAGCTTCTACACATTTCGATATCAGAATTTCTGATATTAGCCCTTTTAATGAAGCAGTTACCGTACCTAAGAACAGTAAGACAGATCGTTGTATTGCTATCGAACCTGGTTGGAATATGTTTTTCCAACTGGGTATCGGTGGCATTCTACGCGATCGGTTGCGTTGCTGGGGTATCGATCTGAATGATCAGACGATAAATCAGCGCCGCGCTCATGAAGGCTCCGTTACTAATAACTTAGCAACGGTTGATCTCTCAGCGGCAAGCGATTCTATGTCTCTTGCCCTCTGTGAGCTCTTATTGCCCCGAGGCTGGTTTGAGGTTCTTATGGACCTCAGATCACCTAAGGGGCGATTGCCTGACGGTAGTGTTGTTACCTACGAGAAGATTTCTTCTATGGGTAACGGTTACACATTAGAGCTCGAGTCGCTTATTTTTGCTTCTCTCGCTCGTTCCGTTTGTGAGATACTGGACTTAGACCCGTCTGAGGTCACTGTTTACGGAGACGATATTATTTTACCGTCCCGTGCAGTCCCTGCCCTCCGGGAAGTTTTTAAGTATGTTGGTTTTACGACCAATACTAAAAAGACTTTTTCCGAGGGGCCGTTCAGAGAGTCGTGCGGCAAGCACTACTATTCTGGCGTAGATGTTACTCCCTTTTACATACGTCACCGTATAGTGAGTCCTGCCGATTTAATACTGGTTTTGAATAACCTATATCGGTGGGCCACTATTGACGGAGTATGGGATCCTAGGGCCCATTCTGTGTACCGCAAGTATCGTAAGTTGCTGCCTAAACAGCTGCGACGTAATACTATACCTGACGGTTACGGTGATGGTGCCCTCGTCGGATCGGTCCTAATCAATCCTTTCGCGAAAAACCGCGGGTGGATCCGGTACGTACCGGTGATTACGGACCATACAAGGGACCAAGAGCGCGCTGAGTTGGGGTCGTATCTCTACGACCTCTTCTCGCGTTGTCTCTCGGAAAGTAACGATGGGTTGCCTCTTAGGGGTCCATCGGGTTGCGATTTTGCTGATCTATTTGCCATCGATCAGCTTATCTGTAGGAGTGATCCTACGAAGATAAGCAGGCCTACCGGTAAATTCGATATACAGTACATCGCGTGCTGTTGTTCGGGTTGTTGTTAGGCTTGCGGCCGCACTCGAGAGATCTAG-AGCAT-CACGGTCGAACTCCCG-TACGAGGTGCCCGCA
>H099_len1968-1988_reads855_MixB__seq186
GGGCTACGCGAGGGAGCCACGCTGCGAAGCAGCGTGGCGGTTCTCGTGCGTTACCGAAACGCACGAAGGTCGCGCCTCTCCGCGAGGCGTCACC-TGGGAGAGCGCGAAAGCGCTAGCCCGTGCTCCAGCTCTAGAAGGTCTCGAGATCTCCTTTAGAGATAATTTTGTTTAACTCTAAGAAGGAGATATGCACATGCCTAAGACAGCATCTTCGCGTAACTCTTTCAGCGCACAATTGCGCCGAGCCGCGAACACAAGAA-TTGAGGCTGAAGGTAACCTCGCACTTTCCATTGCCAACGATTTACTGTTGGCCTATGGTCAGTCGCCATTTAACTCTGAGGCTGAGTGTATTTCATTCAGCCCGAGATTCGACGGGACCCCGGATGACTTTAGGATAAATTATCTTAAAGCCGAGATCATGTCGAAGTATGACGACTTCAGCCTAGGTATTGATACCGAAGCTGTTGC-TGGGAGAAGTTCCTGGCAGCAGAGGCTGAATGTGCTTTAACGAACGCTCGTCTCTATAGGCCTGACTACAGTGAGGATTTCAATTTCTCACTGGGCGAGTCATGTATACACATGGCTCGTGGAAAAATAGCCAAGCTAATAGGAGATGTTCCGTCCGTTGAGGATATGTTGCGTCACTGCCGATTTTCTGGCGGTGCTACAACAACGAATAACCGTTCGTACAGTCATCCGTCCTTCAAGTTTGCGCTTCCGCAAGCGTGTACGCCTCGGGCTTTGAAGTATGTTTTAGCTCTCAGAGCTTCTACACATTTCGATATCAGAATTTCTGATATTAGCCCTTTTAATAAAGCAGTTACCGTACCTAAGAACAGTAAGACAGATCGTTGTATTGCTATCGAACCTGGTTGGAATATGTTTTTCCAACTGGGTATCGGTGGCATTCTACGCGATCGGTTGCGTTGCTGGGGTATCGATCTGAATGATCAGACGATAAATCAGCGCCGCGCTCACGAAGGCTCCGTTACTAATAACTTAGCAACGGTTGATCTCTCAGCGGCAAGCGATTCCATGTCTCTTGCCCTCTGTGAGCTCTTATTGCCCCGAGGCTGGTTTGAGGTTCTTATGGACCTCAGATCACCTAAGGGGCGATTGCCTGACGGTAGTGTTGTTACCTACGAGAAGATTTCTTCTATGGGTAACGGTTACACATTCGAGCTCGAGTCGCTTATTTTTGCTTCTCTCGCTCGTTCCGTTTGTGAGATACTGGACTTAGACCCGTCTGAGGTCACTGTTTACGGAGACGATATTATTTTACCGTCCCGTGCAGTCCCTGCCCTCCGGGAAGTTTTTAAGTATGTTGGTTTTACGACCAATACTAAAAAGACTTTTTCCGAGGGGCCGTTCAGAGAGTCGTGCGGCAAGCACTACTATTCTGGCGTAGATGTTACTCCCTTTTACATACGTCACCGTATAGTGAGTCCTGCCGATTTAATACTGGTTTTGAATAACCTATATCGGTGGGCCACTATTGACGGCGTATGGGATCCTAGGGCCCATTCTGTGTACCGCAAGTATCGTAAGTTGCTGCCTAAACAGCTGCGACGTAATACTATACCTGACGGTTACGGTGATGGTGCCCTCGTCGGATCGGTCCTAATCAATCCTTTCGCGAAAAACCGCGGGTGGATCCGGTACGTACCGGTGATTACGGACCATACAAGGGACCAAGAGCGCGCTGAGTTGGGGTCGTATCTCTACGACCTCTTCTCGCGTTGTCTCTCGGAAAGTAACGATGGGTTGCCTCTTAGGGGTCCATCGGGTTGCGATTTTGCTGATCTATTTGCCATCGATCAGCTTATCTGTAGGAGTGATCCTACGAAGATAAGCAGGCCTACCGGTAAATTCGATATACAGTACATCGCGTGCTGTTGTTCGGGTTGTTGTTAGGCTTGCGGCCGCACTCGAGAGATCTAG-AGCAT-CACGGTCGAACTCCCG-TACGAGGTGCCCGCA
>H099_len1968-1988_reads855_MixB__seq187
GGGCTACGCGAGGGGGCCGCGCTGCGAAGCAGCGTGGCGGTTCACGTGCGTTACCGAAACGCACGAAGGTCGCGCCTCTCCGCGAGGCGTCACC-TGGGAGAGCGCGAAAGCGCTAGCCCGTGCTCCAGCTCTAGAAGGTCTCGAGATCTCCTCTAGAGATAATTTTGTTTAACTCTAAGAAGGAGATATGCACATGCCTAAGACAGCATCTTCGCGTAACTCTCTCAGCGCACAATTGCGCCGAGCCGCGAACACAAGAA-TTGAGGCTGAAGGTAACCTCGCACTTTCCATTGCCAACGATTTACTGTTGGCCTATGGTCAGTCGCCATTTAACTCTGAGGCTGAGTGTATTTCATTCAGCCCGAGATTCGACGGGACCCCGGATGACTTTAGGATAAATTATCTTAAAGCCGAGATCATGTCGAAGTATGACGACTTCAGCCTAGGTATTGATACCGAAGCTGTTGC-TGGGAGAAGTTCCTGGCAGCAGAGGCTGAATGTGCTTTAACGAACGCTCGTCTCTATAGGCCTGACTACAGTGAGGATTTCAATTTCTCACTGGGCGAGTCATGTATACACATGGCTCGTAGAAAAATAGCCAAGCTAATAGGAGATGTTCCGTCCGTTGAGGATATGTTGCGTCACTGCCGATTTTCTGGCGGTGCTACAACAACGAATAACCGTTCGTACAGTCATCCGTCCTTCAAGTTTGCGCTTCCGCAAGCGTGTACGCCTCGGGCTTTGAAGTATGTTTTAGCTCTCAGAGCTTCTACACATTTCGATATCAGAATTTCTGATATTAGCCCTTTTAATGAAGCAGTTACCGTACCTAAGAACAGTAAGACAGATCGTTGTATTGCTATCGAACCTGGTTGGAATATGTTTTTCCAACTGGGTATCGGTGGCATTCTACGCGATCGGTTGCGTTGCTGGGGTATCGATCTGAATGATCAGACGATAAATCAGCGCCGCGCTCACGAAGGCTCCGTTACTAATAACTTAGCAACGGTTGATCTCTCAGCGGCAAGCGATTCTATGTCTCTTGCCCTCTGTGAGCTCTTATTGCCCCGAGGCTGGTTTGAGGTTCTTATGGACCTCAGATCACCTAAGGGGCGATTGCCTGACGGTAGTGTTGTTACCTACGAGAAGATTTCTTCTATGGGTAACGGTTACACATTCGAGCTCGAGTCGCTTATTTTTGCTTCTCTCGCTCGTTCCGTTTGTGAGATACTGGACTTAGACCCGTCTGAGGTCACTGTTTACGGAGACGATATTATTTTACCGTCCCGTGCAGTCCCTGCCCTCCGGGAAGTTTTTAAGTATGTTGGTTTTACGACCAATACTAAAAAGACTTTTTCCGAGGGGCCGTTCAGAGAGTCGTGCGGCAAGCACTACTATTCTGGCGTAGATGTTACTCCCTTTTACATACGTCACCGTATAGTGAGTCCTGCCGATTTAATACTGGTTTTGAATAACCTATATCGGTGGGCCACTATTGACGGCGTATGGGATCCTAGGGCCCATTCTGTGTACCGCAAGTATCGTAAGTTGCTGCCTAAACAGCTGCGACGTAATACTATACCTGACGGTTACGGTGATGGTGCCCTCGTCGGATCGGTCCTAATCAATCCTTTCGCGAAAAACCGCGGGTGGATCCGGTACGTACCGGTGATTACGGACCATACAAGGGACCAAGAGCGCGCTGAGTTGGGGTCGTATCTCTACGACCTCTTCTCGCATTGTCTCTCGGAAAGTAACGATGGGTTGCCTCTTAGGGGTCCATCGGGTTGCGATTTTGCTGATCTATTTGCCATCGATCAGCTTATCTGTAGGAGTGATCCTACGAAGATAAGCAGGCCTACCGGTAAATTCGATATACAGTACATCGCGTGCTGTTGTTCGGGTTGCTGTTAGGCTTGCGGCCGCACTCGAGAGATCTAG-AGCAT-CACGGTCGAACTCCCG-TACGAGGTGCCCGCA
>H099_len1968-1988_reads855_MixB__seq188
GGGCTACGCGAGGGGGCCGCGCTGCGAAGCAGCGTGGCGGTTCACGTGCGTTACCGAAACGCACGAAGGTCGCGCCTCTCCGCGAGGCGTCACC-TGGGAGAGCGCGAAAGCGCTAGCCCGTGCTCTAGCTCTAGAAGGTCTCGAGATCTCCTCTAGAGATAATTTTGTTTAACTCTAAGAAGGAGATATGCACATGCCTAAGACAGCATCTTCGCGTAACTCTCTCAGCGCACAATTGCGCCGAGCCGCGAACACAAGAA-TTGAGGCTGAAGGTAACCTCGCACTTTCCATTGCCAACGATTTACTGTTGGCCTATGGTCAGTCGCCATTTAACTCTGAGGCTGAGTGTATTTCATTCAGCCCGAGATTCGACGGGACCCCGGATGACTTTAGGATAAATTATCTTAAAGCCGAGATCATGTCGAAGTATGACGACTTCAGCCTAGGTATTGATACCGAAGCTGTTGCCTGGGAGAAGTTCCTGGCAGCAGAGGCTGAATGTGCTTTAACGAACGCTCGTCTCTATAGGCCTGACTACAGTGAGGATTTCAATTTCTCACTGTGCGAGTCATGTATACACATGGCTCGTAGAAAAATAGCCAAGCTAATAGGAGATGTTCCGTCCGTTGAGGATATGTTGCGTCACTGCCGATTTTCTGGCGGTGCTACAACAACGAATAACCGTTCGTACAGTCATCCGTCCTTCAAGTTTGCGCTTCCGCAAGCGTGTACGCCTCGGGCTTTGAAGTATGTTTTAGCTCTCAGAGCTTCTACACATTTCGATATCAGAATTTCTGATATTAGCCCTTTTAATGAAGCAGTTACCGTACCTAAGAACAGTAAGACAGATCGTTGTATTGCTATCGAACCTGGTTGGAATATGTTTTTCCAACTGGGTATCGGTGGCATTCTACGCGATCGGTTGCGTTGCTGGGGTATCGATCTGAATGATCAGACGATAAATCAGCGCCGCGCTCACGAAGGCTCCGTTACTAATAACTTAGCAACGGTTGATCTCTCAGCGGCAAGCGATTCTATGTCTCTTGCCCTCTGTGAGCTCTTATTGCCCCGAGGCTGGTTTGAGGTTCTTATGGACCTCAGATCACCTAAGGGGCGATTGCCTGACGGTAGTGTTGTTACCTACGAGAAGATCTCTTCTATGGGTAACGGTTACACATTCGAGCTCGAGTCGCTTATTTTTGCTTCTCTCGCTCGTTCCGTTTGTGAGATACTGGACTTAGACCCGTCTGAGGTCACTGTTTACGGAGACGATATTATTTTACCGTCCCGTGCAGTCCCTGCCCTCCGGGAAGTTTTTAAGTATGTTGGTTTTACGACCAATACTAAAAAGACTTTTTCCGAGGGGCCGTTCAGAGAGTCGTGCGGCAAGCACTACTATTCTGGCGTAGATGTTACTCCCTTTTACATACGTCACCGTATAGTGAGTCCTGCCGATTTAATACTGGTTTTGAATAACCTATATCGGTGGGCCACTATTGACGGCGTATGGGATCCTAGGGCCCATTC--TGTACCGCAAGTATCGTAAGTTGCTGCCTAAACAGCTGCGACGTAATACTATACCTGACGGTTACGGTGATGGTGCCCTCGTCGGATCGGTCCTAATCAATCCTTTCGCGAGAAACCGCGGGTGGATCCGGTACGTACCGGTGATTACGGACCATACAAGGGACCAAGAGCGCGCTGAGTTGGGGTCGTATCTCTACGACCTCTTCTCGCGTTGTCTCTCGGAAAGTAACGATGGGTTGCCTCTTAGGGGTCCATCGGGTTGCGATTTTGCTGATCTATTTGCCATCGATCAGCTTATCTGTAGGAGTGATCCTACGAAGATAAGCAGGCCTACCGGTAAATTCGATATACAGTACATCGCGTGCTGTTGTTCGGGTTGTTGTTAGGCTTGCGGCCGCACTCGAGAGATCTAG-AGCAT-CACGGTCGAACTCCCG-TACGAGGTGCCCGCA
>H099_len1968-1988_reads855_MixB__seq189
GGGCTACGCGAGGG-GCCGCGCTGCGAAGCAGCGTGGCGGTTCACGTGCGTTACCGAAACGCACGAAGGTCGCGCCTCTCCGCGAGGCGTCACC-TGGGAGAGCGCGAAAGCGCTAGCCCGTGCTCCAGCTCTAGAAGGTCTCGAGATCTCCTCTAGAGATAATTTTGTTTAACTCTAAGAAGGAGATATGCACATGCCTAAGACAGCATCTTCGCGTAACTCTCTCAGCGCACAATTGCGCCGAGCCGCGAACACAAGAA-TTGAGGCTGAAGGTAACCTCGCACTTTCCATTGCCAACGATTTACTGTTGGCCTATGGTCAGTCGCCATTTAACTCTGAGGCTGAGTGTATTTCATTCAGCCCGAGATTCGACGGGACCCCGGATGACTTTAGGATAAATTATCTTAAAGCCGAGATCATGTCGAAGTATGACGACTTCAGCCTAGGTATTGATACCGAAGCTGTTGCCTGGGAGAAGTTCCTGGCAGCAGAGGCTGAATGTGCTTTAACGAACGCTCGTCTCTATAGGCCTGACTACAGTGAGGATTTCAATTTCTCACTGGGCGAGTCATGTATACACATGGCTCGTGGAAAAATAGCCAAGCTAATAGGAGATGTTCCGTCCGTTGAGGATATGTTGCGTCACTGCCGATTTTCTGGCGGCGCTACAACAACGAATAACCGTTCGTACAGTCATCCGTCCTTCAAGTTTGCGCTTCCGCAAGCGTGTACGCCTCGGGCTTTGAAGTATGTTTTAGCTCTCAGAGCTTCTACACATTTCGATATCAGAATTTCTGATATTAGCCCTTTTAATGAAGCAGTTACCGTACCTAAGAACAGTAAGACAGATCGTTGTATTGCTATCGAACCTGGTTGGAATATGTTTTTCCAACTGGGTATCGGTGGCATTCTACGCGATCGGTTGCGTTGCTGGGGTATCGATCTGAATGATCAGACGATAAATCAGCGCCGCGCTCACGAAGGCTCCGTTACTAATAACTTAGCAACGGTTGATCTCTCAGCGGCAAGCGATTCTATGTCTCTTGCCCTCTGTGAGCTCTTATTGCCC-GAGGCTGGTTTGAGGTTCTTATGGACCTCAGATCACCTAAGGGGCGATTGCCTGACGGTAGTGTTGTTACCTACGAGAAGATTTCTTCCATGGGTAACGGTTACACATTCGAGCTCGAGTCGCTTATTTTTGCTTCTCTCGCTCGTTCCGTTTGTGAGATACTGGACTTAGACCCGTCTGAGGTCACTGTTTACGGAGACGATATTATTTTACCGTCCCGTGCAGTCCCTGCCCTCCGGGAAGTTTTTAAGTATGTTGGTTTTACGACCAATACTAAAAAGACTTTTTCCGAGGGGCCGTTCAGAGAGTCGTGCGGCAAGCACTACTATTCTGGCGTAGATGTTACTCCCTTTTACATACGTCACCGTATAGTGAGTCCTGCCGATTTAATACTGGTTTTGAATAACCTATATCGGTGGGCCACTATTGACGGCGTATGGGATCCTAGGGCCCATTCTGTGTACCGCAAGTATCGTAAGTTGCTGCCTAAACAGCTGCGACGTAATACTATACCTGACGGTTACGGTGATGGTGCCCTCGTCGGATCGGTCCTAATCAATCCTTTCGCGAAAAACCGCGGGTGGATCCGGTACGTACCGGTGATTACGGACCATACAAGGGACCAAGAGCGCGCTGAGTTGGGGTCGTATCTCTACGACCTCTTCTCGCGTTGTCTCTCGGAAAGTAACGATGGGTTGCCTCTTAGGGGTCCATCGGGTTGCGATTTTGCTGATCTATTTGCCATCGATCAGCTTATCTGTAGGAGTGATCCTACGAAGATAAGCAGGCCTACCGGTAAATTCGATATACAGTACATCGCGTGCTGTTGTTCGGGTTGTTGTTAGGCTTGCGGCCGCACTCGAGAGATCTAG-AGCAT-CACGGTCGAACTCCCG-TACGAGGTGCCCGCA
>H099_len1968-1988_reads855_MixB__seq190
GGGCTACGCGAGGGAGCCACGCTGCGAAGCAGCGTGGCGGTTCTCGTGCGTTACCGAAACGCACGAAGGTCGCGCCTCTCCGCGAGGCGTCACC-TGGGAGAGCGCGAAAGCGCTAGCCCGTGCTCTAGCTCTAGAAGGTCTCGAGATCTCCTTTAGAGATAATTTTGTTTAACTCTAAGAAGGAGATATGCACATGCCTAAGACAGCATCTTCGCGTAACTCTTTCAGCGCACAATTGCGCCGAGCCGCGAACACAAGAA-TTGAGGCTGAAGGTAACCTCGCACTTTCCATTGCCAACGATTTACTGTTGGCCTATGGTCAGTCGCCATTTAACTCTGAGGCTGAGTGTATTTCATTCAGCCCGAGATTCGACGGGACCCCGGATGACTTTAGGATAAATTGTCTTAAAGCCGAGATCATGTCGAAGTATGACGACTTCAGCCTAGGTATTGATACCGAAGCTGTTGCCTGGGAGAAGTTCCTGGCAGCAGAGGCTGAATGTGCTTTAACGAACGCTCGTCTCTATAGGCCTGACTACAGTGAGGATTTCAATTTCTCACTGGGCGAGTCATGTATACACATGGCTCGTAGAAAGATAGCCAAGCTAATAGGAGATGTTCCGTCCGTTGAGGATATGTTGCGTCACTGCCGATTTTCTGGCGGTGCTACAACAACGAATAACCGTTCGTACAGTCATCCGTCCTTCAAGTTTGCGCTTCCGCAAGCGTGTACGCCTCGGGCTTTGAAGTATGTTTTAGCTCTCAGAGCTTCTACACATTTCGATATCAGAATTTCTGATATTAGCCCTTTTAATGAAGCAGTTACCGTACCTAAGAACAGTAAGACAGATCGTTGTATTGCTATCGAACCTGGTTGGAATATGTTTTTCCAACTGGGTATCGGTGGCATTCTACGCGATCGGTTGCGTTGCTGGGGTATCGATCTGAATGATCAGACGATAAATCAGCGCCGCGCTCGCGAAGGCTCCGTTACTAATAACTTAGCAACGGTTGATCTCTCAGCGGCAAGCGATTCTATGTCTCTTGCCCTCTGTGAGCTCTTATTGCCC-GAGGCTGGTTTGAGGTTCTTATGGACCTCAGATCACCTAAGGGGCGATTGCCTGACGGTAGTGTTGTTACCTACGAGAAGATTTCTTCTATGGGTAACGGTTACACATTCGAGCTCGAGTCGCTTATTTTTGCTTCTCTCGCTCGTTCCGTTTGTGAGATACTGGACTTAGACCCGTCTGAGGTCACTGTTTACGGAGACGATATTATTTTACCGTCCCGTGCAGTCCCTGCCCTCCGGGAAGTTTTTAAGTATGTTGGTTTTACGACCAATACTAAAAAGACTTTTTCCGAGGGGCCGTTCAGAGAGTCGTGCGGCAAGCACTACTATTCTGGCGTAGATGTTACTCCCTTTTACATACGTCACCGTATAGTGAGTCCTGCCGATTTAATACTGGTTTTGAATAACCTATATCGGTGGGCCACTATTGACGGCGTATGGGATCCTAGGGCCCATTCTGTGTACCGCAAGTATCGTAAGTTGCTGCCTAAACAGCTGCGACGTAATACTATACCTGACGGTTACGGTGATGGTGCCCTCGTCGGATCGGTCCTAATCAATCCTTTCGCGAAAAACCGCGGGTGGATCCGGTACGTACCGGTGATTACAGACCATACAAGGGACCAAGAGCGCGCTGAGTTGGGGTCGTATCTCTACGACCTCTTCTCGCGTTGTCTCTCGGAAAGTAACGATGGGTTGCCTCTTAGGGGTCCATCGGGTTGCGATTTTGCTGATCTATTTGCCATCGATCAGCTTATCTGTAGGAGTGATCCTACGAAGATAAGCAGGCCTACCGGTAAATTCGATATACAGTACATCGCGTGCTGTTGTTCGGGTTGTTGTTAGGCTTGCGGCCGCACTCGAGAGATCTAG-AGCAT-CACGGTCGAACTCCCG-TACGAGGTGCCCGCA
>H099_len1968-1988_reads855_MixB__seq191
GGGCTACGCGAGGGAGCCACGCTGCGAAGCAGCGTGGCGGTTCTCGTGCGTTACCGAAACGCACGAAGGTCGCGCCTCTCCGCGAGGCGTCACC-TGGGAGAGCGCGAAAGCGCTAGCCCGTGCTCTAGCTCTAGAAGGTCTCGAGATCTCCTTTAGAGATAATTTTGTTTAACTCTAAGAAGGAGATATGCACATGCCTAAGACAGCATCTTCGCGTAACTCTTTCAGCGCACAATTGCGCCGAGCCGCGAACACAAGAA-TTGAGGCTGAAGGTAACCTCGCACTTTCCATTGCCAACGATTTACTGTTGGCCTATGGTCAGTCGCCATTTAACTCTGAGGCTGAGTGTATTTCATTCAGCCCGAGATTCGACGGGACCCCGGATGACTTTAGGATAAATTGTCTTAAAGCCGAGGTCATGTCGAAGTATGACGACTTCAGCCTAGGTATTGATACCGAAGCTGTTGCCTGGGAGAAGTTCCTGGCAGCAGAGGCTGAATGTGCTTTAACGAACGCTCGTCTCTATAGGCCTGACTACAGTGAGGATTTCAATTTCTCACTGGGCGAGTCATGTATACACATGGCTCGTGGAAAAATAGCCAAGCTAATAGGAGATGTTCCGTCCGTTGAGGATATGTTGCGTCACTGCCGATTTTCTGGCGGTGCTACAACAACGAATAACCGTTCGTACAGTCATCCGTCCTTCAAGTTTGCGCTTCCGCAAGCGTGTACGCCTCGGGCTTTGAAGTATGTTTTAGCTCTCAGAGCTTCTACACATTTCGATATCAGAATTTCTGATATTAGCCCTTTTAATGAAGCAGTTACCGTACCTAAGAACAGTAAGACAGATCGTTGTATTGCTATCGAACCTGGTTGGAATATGTTTTTCCAACTGGGTATCGGTGGCATTCTACGCGATCGGTTGCGTTGCTGGGGTATCGATCTGAATGATCAGACGATAAATCAGCGCCGCGCTCACGAAGGCTCCGTTACTAATAACTTAGCAACGGTTGATCTCTCAGCGGCAAGCGATTCTATGTCTCTTGCCCTCTGTGAGCTCTTATTGCCC-GAGGCTGGTTTGAGGTTCTTATGGACCTCAGATCACCTAAGGGGCGATTGCCTAACGGTAGTGTTGTTACCTACGAGAAGATTTCTTCTATGGGTAACGGTTACACATTCGAGCTCGAGTCGCTTATTTTTGCTTCTCTCGCTCGTTCCGTTTGTGAGATACTGGACTTAGACCCGTCTGAGGTCACTGTTTACGGAGACGATATTATTTTACCGTCCCGTGCAGTCACTGCCCTCCGGGAAGTTTTTAAGTATGTTGGTTTTACGACCAATACTAAAAAGACTTTTTCCGAGGGGCCGTTCAGAGAGTCGTGCGGCAAGCACTACTATTCTGGCGTAGATGTTACTCCCTTTTACATACGTCACCGTATAGTGAGTCCTGCCGATTTAATACTGGTTTTGAATAACCTATATCGGTGGGCCACTATTGACGGCGTATGGGATCCTAGGGCCCATTCTGTGTACCGCAAGTATCGTAAGTTGCTGCCTAAACAGCTGCGACGTAATACTATACCTGACGGTTACGGTGATGGTGCCCTCGTCGGATCGGTCCTAATCAATCCTTTCGCGAAAAACCGCGGGTGGATCCGGTACGTACCGGTGATTACGGACCATACAAGGGACCAAGAGCGCGCTGAGTTGGGGTCGTATCTCTACGACCTCTTCTCGCGTTGTCTCTCGGAAAGTAACGATGGGTTGCCTCTTAGGGGTCCATCGGGTTGCGATTTTGCTGATCTATTTGCCATCGATCAGCTTATCTGTAGGAGTGATCCTACGAAGATAAGCAGGCCTACCGGTAAATTCGATATACAGTACATCGCGTGCTGTTGTTCGGGTTGTTGTTAGGCTTGCGGCCGCACTCGAGAGATCTAG-AGCAT-CACGGTCGAACTCCCG-TACGAGGTGCCCGCA
>H099_len1968-1988_reads855_MixB__seq192
GGGCTACGCGAGGGGGCCGCGCTGCGAAGCAGCGTGGCGGTTCACGTGCGTTACCGAAACGCACGAAGGTCGCGCCTCTCCGCGAGGCGTCACC-TGGGAGAGCGCGAAAGCGCTAGCCCGTGCTCTAGCTCTAGAAGGTCTCGAGATCTCCTCTAGAGATAATTTTGTTTAACTCTAAGAAGGAGATATGCACATGCCTAAGACAGCATCTTCGCGTAACTCTCTCAGCGCACAATTGCGTCGAGCCGCGAACACAAGAA-TTGAGGCTGAAGGTAACCTCGCACTTTCCATTGCCAACGATTTACTGTTGGCCTATGGTCAGTCGCCATTTAACTCTGAGGCTGAGTGTATTTCATTCAGCCCGAGATTCGACGGGACCCCGGATGACTTTAGGATAAATTATCTTAAAGCCGAGATCATGTCGAAGTATGACGACTTCAGCCTAGGTATTGATACCGAAGCTGTTGCCTGGGAGAAGTTCCTGGCAGCAGAGGCTGAATGTGCTTTAACGAACGCTCGTCTCTATAGGCCTGACTACAGTGAGGATTTCAATTTCTCACTGTGCGAGTCATGTATACACATGGCTCGTAGAAAGATAGCCAAGCTAATAGGAGATGTTCCGTCCGTTGAGGATATGTTGCGTCACTGCCGATTTTCTGGCGGTGCTACAACAACGAATAACCGTTCGTACAGTCATCCGTCCTTCAAGTTTGCGCTTCCGCAAGCGTGTACGCCTCGGGCTTTGAAGTATGTTTTAGCTCTCAGAGCTTCTACACATTTCGATATCAGAATTTCTGATATTAGCCCTTTTAATGAAGCAGTTACCGTACCTAAGAACAGTAAGACAGATCGTTGTATTGCTATCGAACCTGGTTGGAATATGTTTTTCCAACTGGGTATCGGTGGCATTCTACGCGATCGGTTGCGTTGCTGGGGTATCGATCTGAATGATCAGACGATAAATCAGCGCCGCGCTCACGAAGGCTCCGTTACTAATAACTTAGCAACGGTTGATCTCTCAGCGGCAAGCGATTCTATGTCTCTTGCCCTCTGTGAGCTCTTATTGCCC-GAGGCTGGTTTGAGGTTCTTATGGACCTCAGATCACCTAAGGGGCGATTGCCTGACGGTAGTGTTGTTACCTACGAGAAGATTTCTTCTATGGGTAACGGTTACACATTCGAGCTCGAGTCGCTTATTTTTGCTTCTCTCGCTCGTTCCGTTTGTGAGATACTGGACTTAGACCCGTCTGAGGTCACTGTTTACGGAGACGATATTATTTTACCGTCCCGTGCAGTCCCTGCCCTCCGGGAAGTTTTTAAGTATGTTGGTTTTACGACCAATACTAAAAAGACTTTTTCCGAGGGGCCGTTCAGAGAGTCGTGCGGCAAGCACTACTATTCTGGCGTAGATGTTACTCCCTTTTACATACGTCACCGTATAGTGAGTCCTGCCGATTTAATACTGGTTTTGAATAACCTATATCGGTGGGCCACTATTGACGGCGTATGGGATCCTAGGGCCCATTCTGTGTACCGCAAGTATCGTAAGTTGCTGCCTAAACAGCTGCGACGTAATACTATACCTGACGGTTACGGTGATGGTGCCCTCGTCGGATCGGTCCTAATCAATCCTTTCGCGAAAAACCGCGGGTGGATCCGGTACGTACCGGTGATTACGGACCATACAAGGGACCAAGAGCGCGCTGAGTTGGGGTCGTATCTCTACGACCTCTTCTCGCGTTGTCTCTCGGAAAGTAACGATGGGTTGCCTCTTAGGGGTCCATCGGGTTGCGATTTTGCTGATCTATTTGCCATCGATCAGCTTATCTGTAGGAGTGATCCTACGAAGATAAGCAGGCCTACCGGTAAATTCGATATACAGTACATCGCGTGCTGTTGTTCGGGTTGTTGTTAGGCTTGCGGCCGCACTCGAGAGATCTAG-AGCAT-CACGGTCGAACTCCCG-TACGAGGTGCCCGCA
>H099_len1968-1988_reads855_MixB__seq193
GGGCTACGCGAGGGGGCCGCGCTGCGAAGCAGCGTGGCGGTTCACGTGCGTTACCGAAACGCACGAAGGTCGCGCCTCTCCGCGAGGCGTCACC-TGGGAGAGCGCGAAAGCGCTAGCCCGTGCTCTAGCTCTAGAAGGTCTCGAGATCTCCTCTAGAGATAATTTTGTTTAACTCTAAGAAGGAGATATGCACATGCCTAAGACAGCATCTTCGCGTAACTCTCTCAGCGCACAATTGCGCCGAGCCGCGAACACAAGAA-TTGAGGCTGAAGGTAACCTCGCACTTTCCATTGCCAACGATTTACTGTTGGCCTATGGTCAGTCGCCATTTAACTCTGAGGCTGAGTGTATTTCATTCAGCCCGAGATTCGACGGGACCCCGGATGACTTTAGGATAAATTATCTTAAAGCCGAGATCATGTCGAAGTATGACGACTTCAGCCTAGGTATTGATACCGAAGCTGTTGCCTGGGAGAAGTTCCTGGCAGCAGAGGCTGAATGTGCTTTAACGAACGCTCGTCTCTATAGGCCTGACTACAGTGAGGATTTCAATTTCTCACTGTGCGAGTCATGTATACACATGGCTCGTAGAAAAATAGCCAAGCTAATAGGAGATGTTCCGTCCGTTGAGGATATGTTGCGTCACTGCCGATTTTCTGGCGGTGCTACAACAACGAATAACCGTTCGTACAGTCATCCGTCCTTCAAGTTTGCGCTTCCGCAAGCGTGTACGCCTCGGGCTTTGAAGTATGTTTTAGCTCTCAGAGCTTCTACACATTTCGATATCAGAATTTCTGATATTAGCCCTTTTAATGAAGCAGTTACCGTACCTAAGAACAGTAAGACAGATCGTTGTATTGCTATCGAACCTGGTTGGAATATGTTTTTCCAACTGGGTATCGGTGGCATTCTACGCGATCGGTTGCGTTGCTGGGGTATCGATCTGAATGATCAGACGATAAATCAGCGCCGCGCTCACGAAGGCTCCGTTACTAATAACTTAGCAACGGTTGATCTCTCAGCGGCAAGCGATTCTATGTCTCTTGCCCTCTGTGAGCTCTTATTGCCC-GAGGCTGGTTTGAGGTTCTTATGGACCTCAGATCACCTAAGGGGCGATTGCCTGACGGTAGTGTTGTTACCTACGAGAAGATTTCTTCTATGGGTAACGGTTACACATTCGAGCTCGAGTCGCTTATTTTTGCTTCTCTCGCTCGTTCCGTTTGTGAGATACTGGACTTAGACCCGTCTGAGGTCACTGTTTACGGAGACGATATTATTTTACCGTCCCGTGCAGTCCCTGCCCTCCGGGAAGTTTTTAAGTATGTTGGTTTTACGACCAATACTAAAAAGACTTTTTCCGAGGGGCCGTTCAGAGAGTCGTGCGGCAAGCACTACTATTCTGGCGTAGATGTTACTCCCTTTTACATACGTCACCGTATAGTGAGTCCTGCCGATTTAATACTGGTTTTGAATAACCTATATCGGTGGGCCACTATTGACGGCGTATGGGATCCTAGGGCCCATTCTGTGTACCGCAAGTATCGTAAGTTGCTGCCTAAACAGCTGCGACGTAATACTATACCTGACGGTTACGGTGATGGTGCCCTCGTCGGATCGGTCCTAATCAATCCTTTCGCGAAAAACCGCGGGTGGATCCGGTACGTACCGGTGATTACGGACCATACAAGGGACCAAGAGCGCGCTGAGTTGGGGTCGTATCTCTACGACCTCTTCTCGCGTTGTCTCTCGGAAAGTAACGATGGGTTGCCTCTTAGGGGTCCATCGGGTTGCGATTTTGCTGATCTATTTGCCATCGATCAGCTTATCTGTAGGAGTGATCCTACGAAGATAAGCAGGCCTACCGGTAAATTCGATATACAGTACATCGCGTGCTGTTGTTCGGGTTGTTGTTAGGCTTGCGGCCGCACTCGAGAGATCTAG-AGCAT-CACGGTCGAACTCCCG-TACGAGGTGCCCGCA
>H099_len1968-1988_reads855_MixB__seq194
GGGCTACGCGAGGGGGCCGCGCTGCGAAGCAGCGTGGCGGTTCACGTGCGTTACCGAAACGCACGAAGGTCGCGCCTCTCCGCGAGGCGTCACC-TGGGAGAGCGCGAAAGCGCTAGCCCGTGCTCTAGCTCTAGAAGGTCTCGAGATCTCCTCTAGAGATAATTTTGTTTAACTCTAAGAAGGAGATATGCACATGCCTAAGACAGCATCTTCGCGTAACTCTCTCAGCGCACAATTGCGCCGAGCCGCGAACACAAGAA-TTGAGGCTGAAGGTAACCTCGCACTTTCCATTGCCAACGATTTACTGTTGGCCTATGGTCAGTCGCCATTTAACTCTGAGGCTGAGTGTATTTCATTCAGCCCGAGATTCGACGGGACCCCGGATGACTTTAGGATAAATTATCTTAAAGCCGAGATCATGTCGAAGTATGACGACTTCAGCCTAGGTATTGATACCGAAGCTGTTGCCTGGGAGAAGTTCCTGGCAGCAGAGGCTGAATGTGCTTTAACGAACGCTCGTCTCTATAGGCCTGACTACAGTGAGGATTTCAATTTCTCACTGTGCGAGTCATGTATACACATGGCTCGTAGAAAAATAGCCAAGCTAATAGGAGATGTTCCGTCCGTTGAGGATATGTTGCGTCACTGCCGATTTTCTGGCGGTGCTACAACAACGAATAACCGTTCGCACAGTCATCCGTCCTTCAAGTTTGCGCTTCCGCAAGCGTGTACGCCTCGGGCTTTGAAGTATGTTTTAGCTCTCAGAGCTTCTACACATTTCGATATCAGAATTTCTGATATTAGCCCTTTTAATGAAGCAGTTACCGTACCTAAGAACAGTAAGACAGATCGTTGTATTGCTATCGAACCTGGTTGGAATATGTTTTTCCAACTGGGTATCGGTGGCATTCTACGCGATCGGTTGCGTTGCTGGGGTATCGATCTGAATGATCAGACGATAAATCAGCGCCGCGCTCACGAAGGCTCCGTTACTAATAACTTAGCAACGGTTGATCTCTCAGCGGCAAGCGATTCTATGTCTCTTGCCCTCTGTGAGCTCTTATTGCCC-GAGGCTGGTTTGAGGTTCTTATGGACCTCAGATCACCTAAGGGGCGATTGCCTGACGGTAGCGTTGTTACCTACGAGAAGATTTCTTCTATGGGTAACGGTTACACATTCGAGCTCGAGTCGCTTATTTTTGCTTCTCTCGCTCGTTCCGTTTGTGAGATACTGGACTTAGACCCGTCTGAGGTCACTGTTTACGGAGACGATATTATTTTACCGTCCCGTGCAGTCCCTGCCCTCCGGGAAGTTTTTAAGTATGTTGGTTTTACGACCAATACTAAAAAGACTTTTTCCGAGGGGCCGTTCAGAGAGTCGTGCGGCAAGCACTACTATTCTGGCGTAGATGTTACTCCCTTTTACATACGTCACCGTATAGTGAGTCCTGCCGATTTAATACTGGTTTTGAATAACCTATATCGGTGGGCCACTATTGACGGCGTATGGGATCCTAGGGCCCATTCTGTGTACCGCAAGTATCGTAAGTTGCTGCCTAAACAGCTGCGACGTAATACTATACCTGACGGTTACGGTGATGGTGCCCTCGTCGGATCGGTCCTAATCAATCCTTTCGCGAAAAACCGCGGGTGGATCCGGTACGTACCGGTGATTACGGACCATACAAGGGACCAAGAGTGCGCTGAGTTGGGGTCGTATCTCTACGACCTCTTCTCGCGTTGTCTCTCGGAAAGTAACGATGGGTTGCCTCTTAGGGGTCCATCGGGTTGCGATTTTGCTGATCTATTTGCCATCGATCAGCTTATCTGTAGGAGTGATCCTACGAAGATAAGCAGGCCTACCGGCAAATTCGATATACAGTACATCGCGTGCTGTTGTTCGGGTTGTTGTTAGGCTTGCGGCCGCACTCGAGAGATCTAG-AGCAT-CACGGTCGAACTCCCG-TACGAGGTGCCCGCA
>H099_len1968-1988_reads855_MixB__seq195
GGGCTACGCGAGGGGGCCGCGCTGCGAAGCAGCGTGGCGGTTCACGTGCGTTACCGAAACGCACGAAGGTCGCGCCTCTCCGCGAGGCGTCACC-TGGGAGAGCGCGAAAGCGCTAGCCCGTGCTCTAGCTCTAGAAGGTCTCGAGATCTCCTCTAGAGATAATTTTGTTCAACTCTAAGAAGGAGATATGCACATGCCTAAGACAGCATCTTCGCGTAACTCTCTCAGCGCACAATTGCGCCGAGCCGCGAACACAAGAA-TTGAGGCTGAAGGTAACCTCGCACTTTCCATTGCCAACGATTTACTGTTGGCCTATGGTCAGTCGCCATTTAACTCTGAGGCTGAGTGTATTTCATTCAGCCCGAGATTCGACGGGACCCCGGATGACTTTAGGATAAATTATCTTAAAGCCGAGATCATGTCGAAGTATGACGACTTCAGCCTAGGTATTGATACCGAAGCTGTTGCCTGGGAGAAGTTCCTGGCAGCAGAGGCTGAATGTGCTTTAACGAACGCTCGTCTCTATAGGCCTGACTACAGTGAGGATTTCAATTTCTCACTGTGCGAGTCATGTATACACATGGCTCGTAGAAAAATAGCCAAGCTAATAGGAGATGTTCCGTCCGTTGAGGATATGTTGCGTCACTGCCGATTTTCTGGCGGTGCTACAACAACGAATAACCGTTCGTACAGTCATCCGTCCTTCAAGTTTGCGCTTCCGCAAGCGTGTACGCCTCGGGCTTTGAAGTATGTTTTAGCTCTCAGAGCTTCTACACATTTCGATATCAGAATTTCTGATATTAGCCCTTTTAATGAAGCAGTTACCGTACCTAAGAACAGTAAGACAGATCGTTGTATTGCTATCGAACCTGGTTGGAATATGTTTTTCCAACTGGGTATCGGTGGCATTCTACGCGATCGGTTGCGTTGCTGGGGTATCGATCTGAATGATCAGACGATAAATCAGCGCCGCGCTCACGAAGGCTCCGTTACTAATAACTTAGCAACGGTTGATCTCTCAGCGGCAAGCGATTCTATGTCTCTTGCCCTCTGTGAGCTCTTATTGCCC-GAGGCTGGTTTGAGGTTCTTATGGACCTCAGATCACCTAAGGGGCGATTGCCTGACGGTAGTGTTGTTACCTACGAGAAGATTTCTTCTATGGGTAACGGTTACACATTCGAGCTCGAGTCGCTTATTTTTGCTTCTCTCGCTCGTTCCGTTTGTGAGATACTGGACTTAGACCCGTCTGAGGTCACTGTTTACGGAGACGATATTATTTTACCGTCCCGTGCAGTCCCTGCCCTCCGGGAAGTTTTTAAGTATGTTGGTTTTACGACCAATACTAAAAAGACTTTTTCCGAGGGGCCGTTCAGAGAGTCGTGCGGCAAGCACTACTATTCTGGCGTAGATGTTACTCCCTTTTACATACGTCACCGTATAGTGAGTCCTGCCGATTTAATACTGGTTTTGAATAACCTATATCGGTGGGCCACTATTGACGGCGTATGGGATCCTAGGGCCCATTCTGTGTACCGCAAGTATCGTAAGTTGCTGCCTAAACAGCTGCGACGTAATACTATACCTGACGGTTACGGTGATGGTGCCCTCGTCGGATCGGTCCTAATCAATCCTTTCGCGAAAAACCGCGGGTGGATCCGGTACGTACCGGTGATTACGGACCATACAAGGGACCAAGAGCGCGCTGAGTTGGGGTCGTATCTCTACGACCTCTTCTCGCGTTGTATCTCGGAAAGTAACGATGGGTTGCCTCTTAGGGGTCCATCGGGTTGCGATTTTGCTGATCTATTTGCCATCGATCAGCTTATCTGTAGGAGTGATCCTACGAAGATAAGCAGGCCTACCGGTAAATTCGATATACAGTACATCGCGTGCTGTTGTTCGGGTTGTTGTTAGGCTTGCGGCCGCACTCGAGAAATCTAG-AGCAT-CACGGTCGAACTCCCG-TACGAGGTGCCCGCA
>H099_len1968-1988_reads855_MixB__seq196
GGGCTACGCGAGGGAGCCACGCTGCGAAGCAGCGTGGCGGTTCTCGTGCGTTACCGAAACGCACGAAGGTCGCGCCTCTCCGCGAGGCGTCACC-TGGGAGAGCGCGAAAGCGCTAGCCCGTGCTCTAGCTCTAGAAGGTCTCGAGATCTCCTCTAGAGATAATTTTGTTTAACTCTAAGAAGGAGATATGCACATGCCTAAGACAGCATCTTCGCGTAACTCTCTCAGCGCACAATTGCGCCGAGCCGCGAACACAAGAA-TTGAGGCTGAAGGTAACCTCGCACTTTCCATTGCCAACGATTTACTGTTGGCCTATGGTCAGTCGCCATTTAACTCTGAGGCTGAGTGTATTTCATTCAGCCCGAGATTCGACGGGACCCCGGATGACTTTAGGATAAATTATCTTAAAGCCGAGATCATGTCGAAGTATGACGACTTCAGCCTAGGTATTGATACCGAAGCTGTTGCCTGGGAGAAGTTCCTGGCAGCAGAGGCTGAATGTGCTTTAACGAACGCTCGTCTCTATAGGCCTGACTACAGTGAGGATTTCAATTTCTCACTGGGCGAGTCATGTATACACATGGCTCGTAGAAAAATAGCCAAGCTAATAGGAGATGTTCCGTCCGTTGAGGATATGTTGCGTCACTGCCGATTTTCTGGCGGTGCTACAACAACGAATAACCGTTCGTACAGTCATCCGTCCTTCAAGTTTGCGCTTCCGCAAGCGTGTACGCCTCGGGCTTTGAAGTATGTTTTAGCTCTCAGAGCTTCTACACATTTCGATATCAGAATTTCTGATATTAGCCCTTTTAATGAAGCAGTTACCGTACCTAAGAACGGTAAGACAGATCGTTGTATTGCTATCGAACCTGGTTGGAATATGTTTTTCCAACTGGGTATCGGTGGCATTCTACGCGATCGGTTGCGTTGCTGGGGTATCGATCTGAATGATCAGACGATAAATCAGCGCCGCGCTCACGAAGGCTCCGTTACTAATAACTTAGCAACGGTTGATCTCTCAGCGGCAAGCGATTCTATGTCTCTTGCCCTCTGTGAGCTCTTATTGCCC-GAGGCTGGTTTGAGGTTCTTATGGACCTCAGATCACCTAAGGGGCGATTGCCTGACGGTAGTGTTGTTACCTACGAGAAGATTTCTTCTATGGGTAACGGTTACACATTCGAGCTCGAGTCGCTTATTTTTGCTTCTCTCGCTCGTTCCGTTTGTGAGATACTGGACTTAGACCCGTCTGAGGTCACTGTTTACGGAGACGATATTATTTTACCGTCCCGTGCAGTCCCTGCCCTCCGGGAAGTTTTTAAGTATGTTGGTTTTACGACCAATACTAAAAAGACTTTTTCCGAGGGGCCGTTCAGAGAGTCGTGCGGCAAGCACTACTATTCTGGCGTAGATGTTACTCCCTTTTGCATACGTCACCGTATAGTGAGTCCTGCCGATTTAATACTGGTTTTGAATAACCTATATCGGTGGGCCACTATTGACGGCGTATGGGATCCTAGGGCCCATTCTGTGTACCGCAAGTATCGTAAGTTGCTGCCTAAACAGCTGCGACGTAATACTATACCTGACGGTTACGGTGATGGTGCCCTCGTCGGATCGGTCCTAATCAATCCTTTCGCGAAAAACCGCGGGTGGATCCGGTACGTACCGGTGATTACGGACCATACAAGGGACCAAGAGCGCGCTGAGTTGGGGTCGTATCTCTACGACCTCTTCTCGCGTTGTCTCTCGGAAAGTAACGATGGGTTGCCTCTTAGGGGTCCATCGGGTTGCGATTTTGCTGATCTATTTGCCATCGATCAGCTTATCTGTAGGAGTGATCCTACGAAGATAAGCAGGCCTACCGGTAAATTCGATATACAGTACATCGCGTGCTGTTGTTCGGGTTGTTGTTAGGCTTGCGGCCGCACTCGAGAGATCTAG-AGCAT-CACGGTCGAACTCCCG-TACGAGGTGCCCGCA
>H099_len1968-1988_reads855_MixB__seq197
[truncated: 1,334,435 more chars]
