# Supplementary material for: Emergence and diversification of a host-parasite RNA ecosystem through Darwinian evolution
Source: eLife. 2020 Jul 21;9:e56038. doi: 10.7554/eLife.56038 (PMC7378860; doi:10.7554/eLife.56038)
Supplement: Figure 2—source data 2. [file elife-56038-fig2-data2.zip › Host@110.fasta]

>N96(Ancestor Host)
GGGCTACGCGAGGGAGCCACGCTGCGAAGCAGCGTGGCGGTTCTCGTGCGTCACCGAAACGCACGAAGGTCGCGCCTCTTCACGAGGCGTCACC-TGGGAGAGCGCGAAAGCGCTAGCCCGTGCTCTAGCTCTAGAAGGTCTCGAGATCTCCTCTAGAGATAATTTTGTTTAACTCTAAGAAGGAGATATACACATGCCTAAGACAGCATCTTCGCGTAACTCTCTCAGCGCACAATTGCGCCGAGCCGCGAACACAAGAA-TTGAGGCTGAAGGTAACCTCGCACTTTCCATTGCCAACGATTTACTGTTGGCCTATGGTCAGTCGCCATTTAACTCTGAGGCTGAGTGTATTTCATTCAGCCCGAGATTCGACGGGACCCCGGATGACTTTAGGATAAATTATCTTAAAGCCGAGATCATGTCGAAGTATGACGACTTCAGCCTAGGTATTGATACCGAAGCTGTTGCCTGGGAGAAGTTCCTGGCAGCAGAGGCTGAATGTGCTTTAACGAACGCTCGTCTCTATAGGCCTGACTACAGTGAGGATTTCAATTTCTCACTGGGCGAGTCATGTATACACATGGCTCGTAGAAAAATAGCCAAGCTAATAGGAGATGTTCCGTCCGTTGAGGATATGTTGCGTCACTGCCGATTTTCTGGCGGTGCTACAACAACGAATAACCGTTCGTACAGTCATCCGTCCTTCAAGTTTGCACTTCCGCAAGCGTGTACGCCTCGGGCTTTGAAGTATGTTTTAGCTCTCAGAGCTTCTACACATTTCGATATCAGAATTTCTGATATTAGCCCTTTTAATAAAGCAGTTACCGTACCTAAGAACAGTAAGACAGATCGTTGTATTGCTATCGAACCTGGTTGGAATATGTTTTTCCAACTGGGTATCGGTGGCATTCTACGCGATCGGTTGCGTTGCTGGGGTATCGATCTGAATGATCAGACGATAAATCAGCGCCGCGCTCACGAAGGCTCCGTTACTAATAACTTAGCAACGGTTGATCTCTCAGCGGCAAGCGATTCTATGTCTCTTGCCCTCTGTGAGCTCTTATTGCCCCGAGGCTGGTTTGAGGTTCTTATGGACCTCAGATCACCTAAGGGGCGATTGCCTGACGGTAGTGTTGTTACCTACGAGAAGATTTCTTCTATGGGTAACGGTTACACATTCGAGCTCGAGTCGCTTATTTTTGCTTCTCTCGCTCGTTCCGTTTGTGAGATACTGGACTTAGACTCGTCTGAGGTCACTGTTTACGGAGACGATATTATTTTACCGTCCCGTGCAGTCCCTGCCCTCCGGGAAGTTTTTAAGTATGTTGGTTTTACGACCAATACTAAAAAGACTTTTTCCGAGGGGCCGTTCAGAGAGTCGTGCGGCAAGCACTACTATTCTGGCGTAGATGTTACTCCCTTTTACATACGTCACCGTATAGTGAGTCCTGCCGATTTAATACTGGTTTTGAATAACCTATATCGGTGGGCCACTATTGACGGCGTATGGGATCCTAGGGCCCATTCTGTGTACCTCAAGTATCGTAAGTTGCTGCCTAAACAGCTGCAACATAATACTATACCTGACGGTTACGGTGATGGTGCCCTCGTCGGATCGGTCCTAATCAATCCTTTCGCGAAAAACCGCGGGTGGATCCGGTACGTACCGGTGATTACGGACCATACAAGGGACCAAGAGCGCGCTGAGTTGGGGTCGTATCTCTACGACCTCTTCTCGCGTTGTCTCTCGGAAAGTAACGATGGGTTGCCTCTTAGGGGTCCATCGGGTTGCGATTTTGCTGATCTATTTGCCATCGATCAGCTTATCTGTAGGAGTGATCCTACGAAGATAAGCAGGCCTACCGGTAAATTCGATATACAGTACATCGCGTGCTGTTGTTCGGGTTGTTGTTAGGCTTGCGGCCGCACTCGAGAGATCTAG-AGCAT-CACGGTCGAACTCCCG-TACGAGGTGCCCGCA
>H110_len1968-1988_reads1758_Mix1+C__seq1
GGGCTACGCGAGGGAGCCACGCTGCGAAGCAGCGTGGCGGTTCTCGTGCGTTACCGAAACGCACGAAGGTCGCGCCTCTCCACGAGGCGTCACCATGGGAGAGCGCAAAAGCGCTAGCCCGTGCTCTAGCTCTAGAAGGTCTCGAGATCTCCTCTAGAGATAATTTTGTTTAACTCTAAGAAGGAGATATACACATGCCTAAGACAGCATCTTCGCGTAACTCTTTCAGCGCACAATTGCGCCGAGCCGCGAACACAAGAA-TTGAGGCTGAAGGTAACCTCGCACTTTCCATTGCCAACGATTTACTGTTGGCCTATGGTCAGTCGCCATTTAACTCTGAGGCTGAGTGTATTTCATTCAGCCCGAGATTCGACGGGACCCCGGATGACTTTAGGATAAATTATCTTAAAGCCGAGATCATGTCGAAGTATGACGACTTCAGCCTAGGTATTGATACCGAAGCTGTTGCCTGGGAGAAGTTCCTGGCAGCAGAGGCTGAATGTGCTTTAACGAACGCTCGTCTCTATAGACCTGACTACAGTGAGGATTTCAATTTCTCACTGGGCGAGTCATGTATACACATGGCTCGTCGAAAAATAGCCAAGCTAATAGGAGATGTTCCGTCCGTTGAGGATATGTTGCGTCACTGCCGATTTCCTGGCGGTGCTACAACAACGAATAACCGTTCGTACAGTCATCCGTCCTTCAAGTTTGCACTTCCGCAAGCGTGTACGCCTCGGGCTTTGAAGTATGTTTTAGCTCTCAGAGCTTCTACACATTTCGATATCAGAATTTCTGATATTAGCCCTTTTAATAAAGCAGTTACCGTACCTAAGAACAGTAAGACAGATCGTTGTATTGCTATCGAACCTGGTTGGAATATGTTTTTCCAACTGGGTATCGGTGGCATTCTACGCGATCGGTTGCGTTGCTGGGGTATCGATCTGAATGATCAGACGATAAATCAGCGCCGCGCTCACGAAGGCTCCGTTACTAATAACTTAGCAACGGTTGATCTCTCAGCGGCAAGCGATTCTATGTCTCTTGCCCTCTGTGAGCTCTTATTGCCCCGAGGCTGGTTTGAGGTTCTTATGGACCTCAGATCACCTAAGGGGCGATTGCCTGACGGTAGTGTTGTTACCTACGAGAAGATTTCTTCTATGGGTAACGGTTACACATTCGAGCTCGAGTCGCTTATTTTTGCTTCTCTCGCTCGTTCCGTTTGTGAGATACTGGACTTAGACTCGTCTGAGGTCACTGTTTACGGAGACGATATTATTTTACCGTCCCGTGCAGTCCCTGCCCTCCGGGAAGTTTTTAAGTATGTTGGTTTTACGACCAATACTAAAAAGACTTTTTCCGAGGGGCCGTTCAGAGAGTCGTGCGGCAAGCACTACTATTCTGGCGTAGATGTTACTCCCTTTTACATACGTCACCGTATAGTGAGTCCTGCCGATTTAATACTGGTTTTGAATAACCTATATCGGTGGGCCACTATTGACGGCGTATGGGATCCTAGGGCCCATTCTGTGCACCTCAAGTATCGTAAGTTGCTGCCTAAACAGCTGCAACATAATACTATACCTGACGGTTACGGTGATGGTGCCCTCGTCGGATCGGTCCTAATCAATCCTTTCGCGAAAAACCGCGGGTGGATCCGGTACGTACCGGTGATTACGGACCATACAAGGGACCAAGAGCGCGCTGAGTTGGGGTCGTATCTCTACGACCTCTTCTCGCGTTGTCTCTCGGAAAGTAACGATGGGTTGCCTCTTAGGGGTCCATCGGGTTGCGATTTTGCTGATCTATTTGCCATCGATCAGCTTGTCTGTAGGAGTGATCCTACGAAGATAAGCAGGCCTACCGGTAAATTCGATATACAGTACATCGCGTGCTGTTGTTCGGGTTGTTGTTAGGCTTGCGGCCGCACTCGAGAGATCTAG-AGCAT-CACGGTCGAACTCCCG-TACGAGGTGCCCGCA
>H110_len1968-1988_reads1758_Mix1+C__seq2
GGGCTACGCGAGGGAGCCACGCTGCGAAGCAGCGTGGTGGTTCTCGTGCGTTACCGAAACGCACGAAGGTCGCGCCTCTCCACGAGGCGTCACCATGGGAGAGCGCAAAAGCGCTAGCCCGTGCTCTAGCTCTAGAAGGTCTCGAGATCTCCTCTAGAGATAATTTTGTTTAACTCTAAGAAGGAGATATACACATGCCTAAGACAGCATCTTCGCGTAACTCTTTCAGCGCACAATTGCGCCGAGCCGCGAACACAAGAA-TTGAGGCTGAAGGTAACCTCGCACTTTCCATTGCCAACGATTTACTG-TGGCCTATGGTCAGTCGCCATTTAACTCTGAGGCTGAGTGTATTTCATTCAGCCCGAGATTCGACGGGACCCCGGATGACTTTAGGATAAATTATCTTAAAGCCGAGATCATGTCGAAGTATGACGACTTCAGCCTAGGTATTGATACCGAAGCTGTTGCCTGGGAGAAGTTCCTGGCAGCAGAGGCTGAATGTGCTTTAACGAACGCTCGTCTCTATAGACCTGACTACAGTGAGGATTTCAATTTCTCACTGGGCGAGTCATGTATACACATGGCTCGTCGAAAAATAGCCAAGCTAATAGGAGATGTTCCGTCCGTTGAGGATATGTTGCGTCACTGCCGATTTCCTGGCGGTGCTACAACAACGAATAACCGTTCGTACAGTCATCCGTCCTTCAAGTTTGCACTTCCGCAAGCGTGTACGCCTCGGGCTTTGAAGTATGTTTTAGCTCTCAGAGCTTCTACACATTTCGATATCAGAATTTCTGATATTAGCCCTTTTAATAAAGCAGTTACCGTACCTAAGAACAGTAAGACAGATCGTTGTATTGCTATCGAACCTGGTTGGAATATGTTTTTCCAACTGGGTATCGGTGGCATTCTACGCGATCGGTTGCGTTGCTGGGGTATCGATCTGAATGATCAGACGATAAATCAGCGCCGCGCTCACGAAGGCTCCGTTACTAATAACTTAGCAACGGTTGATCTCTCAGCGGCAAGCGATTCTATGTCTCTTGCCCTCTGTGAGCTCTTATTGCCCCGAGGCTGGTTTGAGGTTCTTATGGACCTCAGATCACCTAAGGGGCGATTGCCTGACGGTAGTGTTGTTACCTACGAGAAGATTTCTTCTATGGGTAACGGTTACACATTCGAGCTCGAGTCGCTTATTTTTGCTTCTCTCGCTCGTTCCGTTTGTGAGATACTGGACTTAGACTCGTCTGAGGTCACTGTTTACGGAGACGATATTATTTTACCGTCCCGTGCAGTCCCTGCCCTCCGGGAAGTTTTTAAGTATGTTGGTTTTACGACCAATACTAAAAAGACTTTTTCCGAGGGGCCGTTCAGAGAGTCGTGCGGCAAGCACTACTATTCTGGCGTAGATGTTACTCCCTTTTACATACGTCACCGTATAGTGAGTCCTGCCGATTTAATACTGGTTTTGAATAACCTATATCGGTGGGCCACTATTGACGGCGTATGGGATCCTAGGGCCCATTCTGTGCACCTCAAGTATCGTAAGTTGCTGCCTAAACAGCTGCAACATAATACTATACCTGACGGTTACGGTGATGGTGCCCTCGTCGGATCGGTCCTAATCAATCCTTTCGCGAAAAACCGCGGGTGGATCCGGTACGTACCGGTGATTACGGACCATACAAGGGACCAAGAGCGCGCTGAGTT-GGGTCGTATCTCTACGACCTCTTCTCGCGTTGTCTCTCGGAAAGTAACGATGGGTTGCCTCTTAGGGGTCCATCGGGTTGCGATTTTGCTGATCTATTTGCCATCGATCAGCTTATCTGTAGGAGTGATCCTACGAAGATAAGCAGGCCTACCGGTAAATTCGATATACAGTACATCGCGTGCTGTTGTTCGGGTTGTTGTTAGGCTTGCGGCCGCACTCGAGAGATCTAG-AGCAT-CACGGTCGAACTCCCG-TACGAGGTGCCCGCA
>H110_len1968-1988_reads1758_Mix1+C__seq3
GGGCTACGCGAGGGAGCCACGCTGCGAAGCAGCGTGGCGGTTCTCGTGCGTTACCGAAACGCACGAAGGTCGCGCCTCTCCACGAGGCGTCACCATGGGAGAGCGCAAAAGCGCTAGCCCGTGCTCTAGCTCTAGAAGGTCTCGAGATCTCCTCTAGAGATAATTTTGTTTAACTCTAAGAAGGAGATATACACATGCCTAAGACAGCATCTTCGCGTAACTCTTTCAGCGCACAATTGCGCCGAGCCGCGAACACAAGAA-TTGAGGCTGAAGGTAACCTCGCACTTTCCATTGCCAACGATTTACTGTTGGCCTATGGTCAGTCGCCATTTAACTCTGAGGCTGAGTGTATTTCATTCAGCCCGAGATTCGACGGGACCCCGGATGACTTTAGGATAAATTATCTTAAAGCCGAGATCATGTCGAAGTATGACGACTTCAGCCTAGGTATTGATACCGAAGCTGTTGCCTGGGAGAAGTTCCTGGCAGCAGAGGCTGAATGTGCTTTAACGAACGCTCGTCTCTATAGACCTGACCACAGTGAGGATTTCAATTTCTCACTGGGCGAGTCATGTATACACATGGCTCGTCGAAAAATAGCCAAGCTAATAGGAGATGTTCCGTCCGTTGAGGATATGTTGCGTCACTGCCGATTTCCTGGCGGTGCTACAACAACGAATAACCGTTCGTACAGTCATCCGTCCTTCAAGTTTGCACTTCCGCAAGCGTGTACGCCTCGGGCTTCGAAGTATGTTTTAGCTCTCAGAGCTTCTACACATTTCGATATCAGAATTTCTGATATTAGCCCTTTTAATAAAGCAGTTACCGTACCTAAGAACAGTAAGACAGATCGTTGTATTGCTATCGAACCTGGTTGGAATATGTTTTTCCAACTGGGTATCGGTGGCATTCTACGCGATCGGTTGCGTTGCTGGGGTATCGATCTGAATGATCAGACGATAAATCAGCGCCGCGCTCACGAAGGCTCCGTTACTAATAACTTAGCAACGGTTGATCTCTCAGCGGCAAGCGATTCTATGTCTCTTGCCCTCTGTGAGCTCTTATTGCCCCGAGGCTGGTTTGAGGTTCTTATGGACCTCAGATCACCTAAGGGGCGATTGCCTGACGGTAGTGTTGTTACCTACGAGAAGATTTCTTCTATGGGTAACGGTTACACATTCGAGCTCGAGTCGCTTATTTTTGCTTCTCTCGCTCGTTCCGTTTGTGAGATACTGGAC-TAGACTCGTCTGAGGTCACTGTTTACGGAGACGATATTATTTTACCGTCCCGTGCAGTCCCTGCCCTCCGGGAAGTTTTTAAGTATGTTGGTTTTACGACCAATACTAAAAAGACTTTTTCCGAGGGGCCGTTCAGAGAGTCGTGCGGCAAGCACTACTATTCTGGCGTAGATGTTACTCCCTTTTACATACGTCACCGTATAGTGAGTCCTGCCGATTTAATACTGGTTTTGAATAACCTATATCGGTGGGCCACTATTGACGGCGTATGGGATCCTAGGGCCCATTCTGTGCACCTCAAGTATCGTAAGTTGCTGCCTAAACAGCTGCAACATAATACTATACCTGACGGTTACGGTGATGGTGCCCTCGTCGGATCGGTCCTAATCAATCCTTTCGCGAAAAACCGCGGGTGGATCCGGTACGTACCGGTGATTACGGACCATACAAGGGACCAAGAGCGCGCTGAGTTGGGGTCGTATCTCTACGACCTCTTCTCGCGTTGTCTCTCGGAAAGTAACGATGGGTTGCC-CTTAGGGGTCCATCGGGTTGCGATTTTGCTGATCTATTTGCCATCGATCAGCTTATCTGTAGGAGTGATCCTACGAAGATAAGCAGGCCTACCGGTAAATTCGATATACAGTACATCGCGTGCTGTTGTTCGGGTTGTTGTTAGGCTTGCGGCCGCACTCGAGAGATCTAG-AGCAT-CACGGTCGAACTCCCG-TACGAGGTGCCCGCA
>H110_len1968-1988_reads1758_Mix1+C__seq4
GGGCTACGCGAGGGAGCCACGCTGCGAAGCAGCGTGGCGGTTCTCGTGCGTTACCGAAACGCACGAAGGTCGCGCCTCTCCACGAGGCGTCACCATGGGAGAGCGCAAAAGCGCTAGCCCGTGCTCTAGCTCTAGAAGGTCTCGAGATCTCCTCTAGAGATAATTTTGTTTAACTCTAAGAAGGAGATATACACATGCCTAAGACAGCATCTTCGCGTAACTCTTTCAGCGCACAATTGCGCCGAGCCGCGAACACAAGAA-TTGAGGCTGAAGGTAACCTCGCACTTTCCATTGCCAACGATTTACTGTTGGCCTATGGTCAGTCGCCATTTAACTCTGAGGCTGAGTGTATTTCATTCAGCCCGAGATTCGACGGGACCCCGGATGACTTTAGGATAAATTATCTTAAAGCCGAGATCATGTCGAAGTATGACGACTTCAGCCTAGGTA-TGATACCGAAGCTGTTGCCTGGGAGAAGTTCCTGGCAGCAGAGGCTGAATGTGCTTTAACGAACGCTCGTCTCTATAGACCTGACTACAGTGAGGATTTCAATTTCTCACTGGGCGAGTCATGTATACACATGGCTCGTCGAAAAATAGCCAAGCTAATAGGAGATGTTCCGTCCGTTGAGGATATGTTGCGTCACTGCCGATTTCCTGGCGGTGCTACAACAACGAATAACCGTTCGTACAGTCATCCGTCCTTCAAGTTTGCACTTCCGCAAGCGTGTACGCCTCGGGCTTTGAAGTATGTTTTAGCTCTCAGAGCTTCTACACATTTCGATATCAGAATTTCTGATATTAGCCCTTTTAATAAAGCAGTTACCGTACCTAAGAACAGTAAGACAGATCGTTGTATTGCTATCGAACCTGGTTGGAATATGTTTTTCCAACTGGGTATCGGTGGCATTCTACGCGATCGGTTGCGTTGCTGGGGTATCGATCTGAATGATCAGACGATAAATCAGCGCCGCGCTCACGAAGGCTCCGTTACTAATAACTTAGCAACGGTTGATCTCTCAGCGGCAAGCGATTCTATGTCTCTTGCCCTCTGTGAGCTCTTATTGCCCCGAGGCTGGTTTGAGGTTCTTATGGACCTCAGATCACCTAAGGGGCGATTGCCTGACGGTAGTGTTGTTACCTACGAGAAGATTTCTTCTATGGGTAACGGTTACACATTCGAGCTCGAGTCGCTTATTTTTGCTTCTCTCGCTCGTTCCGTTTGTGAGATACTGGACTTAGACTCGTCTGAGGTCACTGTTTACGGAGACGATATTATTTTACCGTCCCGTGCAGTCCCTGCCCTCCGGGAAGTTTTTAAGTATGTTGGTTTTACGACCAATACTAAAAAGACTTTTTCCGAGGGGCCGTTCAGAGAGTCGTGCGGCAAGCACTACTATTCTGGCGTAGATGTTACTCCCTTTTACATACGTCACCGTATAGTGAGTCCTGCCGATTTAATACTGGTTTTGAATAACCTATATCGGTGGGCCACTATTGACGGCGTATGGGATCCTAGGGCCCATTCTGTGCACCTCAAGTATCGTAAGTTGCTGCCTAAACAGCTGCAACATAATACTATACCTGACGGTTACGGTGATGGTGCCCTCGTCGGATCGGTCCTAATCAATCCTTTCGCGAAAAACCGCGGGTGGATCCGGTACGTACCGGTGATTACGGACCATACAAGGGACCAAGAGCGCGCTGAGTTGGGGTCGTATCTCTACGACCTCTTCTCGCGTTGTCTCTCGGAAAGTGACGATGGGTTGCCTCTTAGGGGTCCATCGGGTTGCGATTTTGCTGATCTATTTGCCATCGATCAGCTTATCTGTAGGAGTGATCCTACGAAGATAAGCAGGCCTACCGGTAAATTCGATATACAGTACATCGCGTGCTGTTGTTCGGGTTGTTGTTAGGCTTGCGGCCGCACTCGAGAGATCTAG-AGCAT-CACGGTCGAACTCCCG-TACGAGGTGCCCGCA
>H110_len1968-1988_reads1758_Mix1+C__seq5
GGGCTACGCGAGGGAGCCACGCTGCGAAGCAGCGTGGCGGTTCTCGTGCGTTACCGAAACGCACGAAGGTCGCGCCTCTCCACGAGGCGTCACCATGGGAGAGCGCAAAAGCGCTAGCCCGTGCTCTAGCTCTAGAAGGTCTCGAGATCTCCTCTAGAGATAATTTTGTTTAACTCTAAGAAGGAGATATACACATGCCTAAGACAGCATCTTCGCGTAACTCTTTCAGCGCACAATTGCGCCGAGCCGCGAACACAAGAA-TTGAGGCTTAAGGTAACCTCGCACTTTCCATTGCCAACGATTTACTGTTGGCCTATGGTCAGTCGCCATTTAACTCTGAGGCTGAGTGTA-TTCATTCAGCCCGAGATTCGACGGGACCCCGGATGACTTTAGGATAAATTATCTTAAAGCCGAGATCATGTCGAAGTATGACGACTTCAGCCTAGGTATTGATACCGAAGCTGTTGCCTGGGAGAAGTTCCTGGCAGCAGAGGCTGAATGTGCTTTAACGAACGCTCGTCTCTATAGACCTGACTACAGTGAGGATTTCAATTTCTCACTGGGCGAGTCATGTATACACATGGCTCGTCGAAAAATAGCCAAGCTAATAGGAGATGTTCCGTCCGTTGAGGATATGTTGCGTCACTGCCGATTT-CTGGCGGTGCTACAACAACGAATAACCGTTCGTACAGTCATCCGTCCTTCAAGTTTGCACTTCCGCAAGCGTGTACGCCTCGGGCTTTGAAGTATGTTTTAGCTCTCAGAGCTTCTACACATTTCGATATCAGAATTTCTGATATTAGCCCTTTTAATGAAGCAGTTACCGTACCTAAGAACAGTAAGACAGATCGTTGTATTGCTATCGAACCTGGTTGGAATATGTTTTTCCAACTGGGTATCGGTGGCATTCTACGCGATCGGTTGCGTTGCTGGGGTATCGGTCTGAATGATCAGACGATAAATCAGCGCCGCGCTCACGAAGGCTCCGTTACTAATAACTTAGCAACGGTTGATCTCTCAGCGGCAAGCGATTCTATGTCTCTTGCCCTCTGTGAGCTCTTATTGCCCCGAGGCTGGTTTGAGGTTCTTATGGACCTCAGATCACCTAAGGGGCGATTGCCTGACGGTAGTGTTGTTACCTACGAGAAGATTTCTTCTATGGGTAACGGTTACACATTCGAGCTCGAGTCGCTTATTTTTGCTTCTCTCGCTCGTTCCGTTTGTGAGATACTGGACTTAGACTCGTCTGAGGTCACTGTTTACGGAGACGATATTATTTTACCGTCCCGTGCAGTCCCTGCCCTCCGGGAAGTTTTTAAGTATGTTGGTTTTACGACCAATACTAAAAAGACTTTTTCCGAGGGGCCGTTCAGAGAGTCGTGCGGCAAGCACTACTATTCTGGCGTAGATGTTACTCCCTTTTACATACGTCACCGTATAGTGAGTCCTGCCGATTTAATACTGGTTTTGAATAACCTATATCGGTGGGCCACTATTGACGGCGTATGGGATCCTAGGGCCCATTCTGTGCACCTCAAGTATCGTAAGTTGCTGCCTAAACAGCTGCAACATAATACTATACCTGACGGTTACGGTGATGGTGCCCTCGTCGGATCGGTCCTAATCAATCCTTTCGCGAAAAACCGCGGGTGGATCCGGTACGTACCGGTGATTACGGACCATACAAGGGACCAAGAGCGCGCTGAGTTGGGGTCGTATCTCTACGACCTCTTCTCGCGTTGTCTCTCGGAAAGTAACGATGGGTTGCCTCTTAGGGGTCCATCGGGTTGCGATTTTGCTGATCTATTTGCCATCGATCAGCTTATCTGTAGGAGTGATCCTACGAAGATAAGCAGGCCTACCGGTAAATTCGATATACAGTACATCGCGTGCTGTTGTTCGGGTTGTTGTTAGGCTTGCGGCCGCACTCGAGAGATCTAG-AGCAT-CACGGTCGAACTCCCG-TACGAGGTGCCCGCA
>H110_len1968-1988_reads1758_Mix1+C__seq6
GGGCTACGCGA-GGAGCCACGCTGCGAAGCAGCGTGGTGGTTCTCGTGCGTTACCGAAACGCACGAAGGTCGCGCCTCTCCACGAGGCGTCACCATGGGAGAGCGCAAAAGCGCTAGCCCGTGCTCTAGCTCTAGAAGGTCTCGAGATCTCCTCTAGAGATAATTTTGTTTAACTCTAAG-AGGAGATATACACATGCCTAAGACAGCATCTTCGCGTAACTCTTTCAGCGCACAATTGCGCCGAGCCGCGAACACAAGAA-TTGAGGCTGAAGGTAACCTCGCACTTTCCATTGCCAACGATTTACTGTTGGCCTATGGTCAGTCGCCATTTAACTCTGAGGCTGAGTGTATTTCATTCAGCCCGAGATTCGACGGGACCCCGGATGACTTTAGGATAAATTATCTTAAAGCCGAGATCATGTCGAAGTATGACGACTTCAGCCTAGGTATTGATACCGAAGCTGCTGCCTGGGAGAAGTTCCTGGCAGCAGAGGCTGAATGTGCTTTAACGAACGCTCGTCTCTATAGACCTGACTACAGTGAGGATTTCAATTTCTCACTGGGCGAGTCATGTATACACATGGCTCGTCGAAAAATAGCCAAGCTAATAGGAGATGTTCCGTCCGTTGAGGATATGTTGCGTCACTGCCGATTTCCTGGCGGTGCTACAACAACGAATAACCGTTCGTACAGTCATCCGTCCTTCAAGTTTGCACTTCCGCAAGCGTGTACGCCTCGGGCTTTGAAGTATGTTTTAGCTCTCAGAGCTTCTACACATTTCGATATCAGAATTTCTGATATTAGCCCTTTTAATAAAGCAGTCACCGTACCTAAGAACAGTAAGACAGATCGTTGTATTGCTATCGAACCTGGTTGGAATATGTTTTTCCAACTGGGTATCGGTGGCATTCTACGCGATCGGTTGCGTTGCTGGGGTATCGATCTGAATGATCAGACGATAAATCAGCGCCGCGCTCACGAAGGCTCCGTTACTAATAACTCAGCAACGGTTGATCTCTCAGCGGCAAGCGATTCTATGTCTCTTGCCCTCTGTGAGCTCTTATTGCCCCGAGGCTGGTTTGAGGTTCTTATGGACCTCAGATCACCTAAGGGGCGATTGCCTGACGGTAGTGTTGTTACCTACGAGAAGATTTCTTCTATGGGTAACGGTTACACATTCGAGCTCGAGTCGCTTATTTTTGCTTCTCTCGCTCGTTCCGTTTGTGAGATACTGGACTTAGACTCGTCTGAGGTCACTGTTTACGGAGACGATATTATTTTACCGTCCCGTGCAGTCCCTGCCCTCCGGGAAGTTTTTAAGTATGTTGGTTTTACGACCAATACTAAAAAGACTTTTTCCGAGGGGCCGTTCAGAGAGTCGTGCGGCAAGCACTACTATTCTGGCGTAGATGTTACTCCCTTTTACATACGTCACCGTATAGTGAGTCCTGCCGATTTAATACTGGTTTTGAATAACCTATATCGGTGGGCCACTATTGACGGCGTATGGGATCCTAGGGCCCATTCTGTGCACCTCAAGTATCGTAAGTTGCTGCCTAAACAGCTGCAACATAATACTATACCTGACGGTTACGGTGATGGTGCCCTCGTCGGATCGGTCCTAATCAATCCTTTCGCGAAAAACCGCGGGTGGATCCGGTACGTACCGGTGATTACGGACCATACAAGGGACCAAGAGCGCGCTGAGTTGGGGTCGTATCTCTACGACCTCTTCTCGCGTTGTCTCTCGGAAAGTAACGATGGGTTGCCTCTTAGGGGTCCATCGGGTTGCGATTTTGCTGATCTATTTGCCATCGATCAGCTTATCTGTAGGAGTGATCCTACGAAGATAAGCAGGCCTACCGGTAAATTCGATATACAGTACATCGCGTGCTGTTGTTCGGGTTGTTGTTAGGCTTGCGGCCGCACTCGAGAGATCTAG-AGCAT-CACGGTCGAACTCCCG-TACGAGGTGCCCGCA
>H110_len1968-1988_reads1758_Mix1+C__seq7
GGGCTACGCGA-GGAGCCACGCTGCGAAGCAGCGTGGTGGTTCTCGTGCGTTACCGAAACGCACGAAGGTCGCGCCTCTCCACGAGGCGTCACCATGGGAGAGCGCAAAAGCGCTAGCCCGTGCTCTAGCTCTAGAAGGTCTCGAGATCTCCTCTAGAGATAATTTTGTTTAACTCTAAGAAGGAGATATACACATGCCTAAGACAGCATCTTCGCGTAACTCTTTCAGCGCACAATTGCGCCGAGCCGCGAACACAAGAA-TTGAGGCTGAAGGTAACCTCGCACTTTCCATTGCCAACGATTTACTGTTGGCCTATGGTCAGTCGCCATTTAACTCTGAGGCTGAGTGTATTTCATTCAGCCCGAGATTCGACGGGACCCCGGATGACTTTAGGATAAATTATCTTAAAGCCGAGATCATGTCGAAGTATGACGACTTCAGCCTAGGTATTGATACCGAAGCTGTTGCCTGGGAGAAGTTCCTGGCAGCAGAGGCTGAATGTGCTTTAACGAACGCTCGTCTCTATAGACCTGACTACAGTGAGGATTTCAATTTCTCACTGGGCGAGTCATGTATACACATGGCTCGTCGAAAAATAGCCAAGCTAATAGGAGATGTTCCGTCCGTTGAGGATATGTTGCGTCACTGCCGATTTCCTGGCGGTGCTACAACAACGAATAACCGTTCGTACAGTCATCCGTCCTTCAAGTTTGCACTTCCGCAAGCGTGTACGCCTCGGGCTTTGAAGTATGTTTTAGCTCTCAGAGCTTCTACACATTTCGATATCAGAATTTCTGATATTAGCCCTTTTAATAAAGCAGTTACCGTACCTAAGAACAGTAAGACAGATCGTTGTATTGCTATCGAACCTGGTTGGAATATGTTTTTCCAACTGGGTATCGGTGGCATTCTACGCGATCGGTTGCGTTGCTGGGGTATCGATCTGAATGATCAGACGATAAATCAGCGCCGCGCTCACGAAGGCTCCGTTACTAATAACTTAGCAACGGTTGATCTCTCAGCGGCAAGCGATTCTATGTCTCTTGCCGTCTGTGAGCTCTTATTGCCCCGAGGCTGGTTTGAGGTTCTTATGGACCTCAGATCACCTAAGGGGCGATTGCCTGACGGTAGTGTTGTTACCTACGAGAAGATTTCTTCTATGGGTAACGGTTACACATTCGAGCTCGAGTCGCTTATTTTTGCTTCTCTCGCTCGTTCCGTTTGTGAGATACTGGACTTAGACTCGTCTGAGGTCACTGTTTACGGAGACGATATTATTTTACCGTCCCGTGCAGTCCCTGCCCTCCGGGAAGCTTTTAAGTATGTTGGTTTTACGACCAATACTAAAAAGAC-TTTTCCGAGGGGCCGTTCAGAGAGTCGTGCGGCAAGCACTACTATTCTGGCGTAGATGTTACTCCCTTTTACATACGTCACCGTATAGTGAGTCCTGCCGATTTAATACTGG-TTTGAATAACCTATATCGGTGGGCCACTATTGACGGCGTATGGGATCCTAGGGCCCATTCTGTGCACCTCAAGTATCGTAAGTTGCTGCCTAAACAGCTGCAACATAATACTATACCTGACGGTTACGGTGATGGTGCCCTCGTCGGATCGGTCCTAATCAATCCTTTCGCGAAAAACCGCGGGTGGATCCGGTACGTACCGGTGATTACGGACCATACAAGGGACCAAGAGCGCGCTGAGTTGGGGTCGTATCTCTACGACCTCTTCTCGCGTTGTCTCTCGGAGAGTAACGATGGGTTGCCTCTTAGGGGTCCATCGGGTTGCGATTTTGCTGATCTATTTGCCATCGATCAGCTTATCTGTAGGAGTGATCCTACGAAGATAAGCAGGCCTACCGGTAAATTCGATATACAGTACATCGCGTGCTGTTGTTCGGGTTGTTGTTAGGCTTGCGGCCGCACTCGAGAGATCTAG-AGCAT-CACGGTCGAACTCCCG-TACGAGGTGCCCGCA
>H110_len1968-1988_reads1758_Mix1+C__seq8
GGGCTACGCGAGGGAGCCACGCTGCGAAGCAGCGTGGTGGTTCTCGTGCGTTACCGAAACGCACGAAGGTCGCGCCTCTCCACGAGGCGTCACCATGGGAGAGCGCAAAAGCGCTAGCCCGTGCTCTAGCTCTAGAAGGTCTCGAGATCTCCTCTAGAGATAATTTTGTTTAACTCTAAGAAGGAGATATACACATGCCTAAGACAGCATCTTCGCGTAACTCTTTCAGCGCACAATTGCGCCGAGCCGCGAACACAAGAA-TTGAGGCTGAAGGTAACCTCGCACTTTCCATTGCCAACGATTTACTGTTGGCCTATGGTCAGTCGCCATTTAACTCTGAGGCTGAGTGTATTTCATTCAGCCCGAGATTCGACGGGACCCCGGATGACTTTAGGATAAATTATCTTAAAGCCGAGATCATGTCGAAGTATGACGACTTCAGCCTAGGTATTGATACCGAAGCTGCTGCCTGGGAGAAGTTCCTGGCAGCAGAGGCTGAATGTGCTTTAACGAACGCTCGTCTCTATAGACCTGACTACAGTGAGGATTTCAATTTCTCACTGGGCGAGTCATGTATACACATGGCTCGTCGAAAAATAGCC-AGCTAATAGGAGATGTTCCGTCCGTTGAGGATATGTTGCGTCACTGCCGATTTTCTGGCGGTGCTACAACAACGAATAACCGTTCGTACAGTCATCCGTCCTTCAAGTTTGCACTTCCGCAAGCGTGTACGCCTCGGGCTTTGAAGTATGTTTTAGCTCTCAGAGCTTCTACACATTTCGATATCAGAATTTCTGATATTAGCCCTTTTAATGAAGCAGTTACCGTACCTAAGAACAGTAAGACAGATCGTTGTATTGCTATCGAACCTGGTTGGAATATGTTTTTCCAACTGGGTATCGGTGGCATTCTACGCGATCGGTTGCGTTGCTGGGGTATCGATCTGAATGATCAGACGATAAATCAGCGCCGCGCTCACGAAGGCTCCGTTACTAATAACTTAGCAACGGTTGATCTCTCAGCGGCAAGCGATTCTATGTCTCTTGCCCTCTGTGAGCTCTTATTGCCCCGAGGCTGGTTTGAGGTTCTTATAGACCTCAGATCACCTAAGGGGCGATTGCCTGACGGTAGTGTTGTTACCTACGAGAAGATTTCTTCTATGGGTAACGGTTACACATTCGAGCTCGAGTCGCTTATTTTTGCTTCTCTCGCTCGTTCCGTTTGTGAGATACTGGACTTAGACTCGTCTGAGGTCACTGTTTACGGAGACGATATTATTTTACCGTCCCGTGCAGTCCCTGCCCTCCGGGAAGTTTTTAAGTATGTTGGTTTTACGACCAATACTAAAAAGAC-TTTTTCGAGGGGCCGTTCAGAGAGTCGTGCGGCAAGCACTACTATTCTGGCGTAGATGTTACTCCCTTTTACATACGTCACCGTATAGTGAGTCCTGCCGATTTAATACTGGTTTTGAATAACCTATATCGGTGGGCCACTATTGACGGCGTATGGGATCCTAGGGCCCATTCTGTGCACCTCAAGTATCGTAAGTTGCTGCCTAAACAGCTGCAACATAATACTATACCTGACGGTTACGGTGATGGTGCCCTCGTCGGATCGGTCCTAATCAATCCTTTCGCGAAAAACCGCGGGTGGATCCGGTACGTACCGGTGATTACGGACCATACAAGGGACCAAGAGCGCGCTGAGTTGGGGTCGTATCTCTACGACCTCTTCTCGCGTTGTCTCTCGGAAAGTAACGATGGGTTGCCTCTTAGGGGTCCATCGGGTTGCGATTTTGCTGATCTATTTGCCATCGATCAGCTTATCTGTAGGAGTGATCCTACGAAGATAAGCAGGCCTACCGGTAAATTCGATATACAGTACATCGCGTGCTGTTGTTCGGGTTGTTGTTAGGCTTGCGGCCGCACTCGAGAGATCTAG-AGCAT-CACGGTCGAACTCCCG-TACGAGGTGCCCGCA
>H110_len1968-1988_reads1758_Mix1+C__seq9
GGGCTACGCGAGGGAGCCAC-CTGCGAAGCAGCGTGGCGGTTCTCGTGCGTTACCGAAACGCACGAAGGTCGCGCCTCTCCACGAGGCGTCACCATGGGAGAGCGCAAAAGCGCTAGCCCGTGCTCTAGCTCTAGAAGGTCTCGAGATCTCCTCTAGAGATAATTTTGTTTAACTCTAAGAAGGAGATATACACATGCCTAAGACAGCATCTTCGCGTAACTCTTTCAGCGCACAA-TGCGCCGAGCCGCGAACACAAGAA-TTGAGGCTGAAGGTAACCTCGCACTTTCCATTGCCAACGATTTACTGTTGGCCTATGGTCAGTCGCCATTTAACTCTGAGGCTGAGTGTATTTCATTCAGCCCGAGATTCGACGGGACCCCGGATGACTTTAGGATAAATTATCTTAAAGCCGAGATCATGTCGAAGTATGACGACTTCAGCCTAGGTATTGATACCGAAGCTGCTGCCTGGGAGAAGTTCCTGGCAGCAGAGGCTGAATGTGCTTTAACGAACGCTCGTCTCTATAGACCTGACTACAGTGAGGATTTCAATTTCTCACTGGGCGAGTCATGTATACACATGGCTCGTCGAAAAATAGCCAAGCTAATAGGAGATGTTCCGTCCGTTGAGGATATGTTGCGTCACTGCCGATTTTCTGGCGGTGCTACAACAACGAATAACCGTTCGTACAGTCATCCGTCCTTCAAGTTTGCACTTCCGCAAGCGTGTACGCCTCGGGCTTTGAAGTATGTTTTAGCTCTCAGAGCTTCTACACATTTCGATATCAGAATTTCTGATATTAGCCCTTTTAATGAAGCAGTTACCGTACCTAAGAACAGTAAGACAGATCGTTGTATTGCTATCGAACCTGGTTGGAATATGTTTTTCCAACTGGGTATCGGTGGCATTCTACGCGATCGGTTGCGTTGCTGGGGTATCGATCTGAATGATCAGACGATAAATCAGCGCCGCGCTCACGAAGGCTCCGTTACTAATAACTTAGCAACGGTTGATCTCTCAGCGGCAAGCGATTCTATGTCTCTTGCCCTCTGTGAGCTCTTATTGCCCCGAGGCTGGTTTGAGGTTCTTATGGACCTCAGATCACCTAAGGGGCGATTGCCTGACGGTAGTGTTGTTACCTACGAGAAGATTTCTTCTATGGGTAACGGTTACACATTCGAGCTCGAGTCGCTTATTTTTGCTTCTCTCGCTCGTTCCGTTTGTGAGATACTGGACTTAGACTCGTCTGAGGTCACTGTTTACGGAGACGATATTATTTTACCGTCCCGTGCAGTCCCTGCCCTCCGGGAAG-TTTTAAGTATGTTGGTTTTACGACCAATACTAAAAAGAC-TTTTCCGAGGGGCCGTTCAGAGAGTCGTGCGGCAAGCACTACTATTCTGGCGTAGATGTTACTCCCTTTTACATACGTCACCGTATAGTGAGTCCTGCCGATTTAATACTGGTTTTGAATAACCTATATCGGTGGGCCACTATTGACGGCGTATGGGATCCTAGGGCCCATTCTGTGCACCTCAAGTATCGTAAGTTGCTGCCTAAACAGCTGCAACATAATACTATACCTGACGGTTACGGTGATGGTGCCCTCGTCGGATCGGTCCTAATCAATCCTTTCGCGAAAAACCGCGGGTGGATCCGGTACGTACCGGTGATTACGGACCATACAAGGGACCAAGAGCGCGCTGAGTTGGGGTCGTATCTCTACGACCTCTTCTCGCGTTGTCTCTCGGAAAGTAACGATGGGTTGCCTCTTAGGGGTCCATCGGGTTGCGATTTTGCTGATCTATTTGCCATCGATCAGCTTATCTGTAGGAGTGATCCTACGAAGATAAGCAGGCCTACCGGTAAATTCGATATACAGTACATCGCGTGCTGTTGTTCGGGTTGTTGTTAGGCTTGCGGCCGCACTCGAGAGATCTAG-AGCAT-CACGGTCGAACTCCCG-TACGAGGTGCCCGCA
>H110_len1968-1988_reads1758_Mix1+C__seq10
GGGCTACGCGAGGGAGCCACGCTGCGAAGCAGCGTGGTGGTTCTCGTGCGTTACCGAAACGCACGAAGGTCGCGCCTCTCCACGAGGCGTCACCATGGGAGAGCGCAAAAGCGCTAGCCCGTGCTCTAGCTCTAGAAGGTCTCGAGATCTCCTCTAGAGATAATTTTGTTTAACTCTAAGAAGGAGATATACACATGCCTAAGACAGCATCTTCGCGTAACTCTTTCAGCGCACAATTGCGCCGAGCCGCGAACACAAGAA-TTGAGGCTGAAGGTAACCTCGCACTTTCCATTGCCAACGATTTACTGTTGGCCTATGGTCAGTCGCCATTTAACTCTGAGGCTGAGTGTATTTCA-TCAGCCCGAGATTCGACGGGACCCCGGATGACTTTAGGATAAATTATCTTAAAGCCGAGATCATGTCGAAGTATGACGACTTCAGCCTAGGTATTGATACCGAAGCTGCTGCCTGGGAGAAGTTCCTGGCAGCAGAGGCTGAATGTGCTTTAACGAACGCTCGTCTCTATAGACCTGACTACAGTGAGGATTTCAATTTCTCACTGGGCGAGTCATGTATACACATGGCTCGTCGAAAAATAGCCAAGCTAATAGGAGATGTTCCGTCCGTTGAGGATATGTTGCGTCACTGCCGATTTTCTGGCGGTGCTACAACAACGAATAACCGTTCGTACAGTCATCCGTCCTTCAAGTTTGCACTTCCGCAAGCGTGTACGCCTCGGGCTTTGAAGTATGTTTTAGCTCTCAGAGCTTCTACACATTTCGATATCAGAATTTCTGATATTAGCCCTTTTAATGAAGCAGTTACCGTACCTAAGAACAGTAAGACAGATCGTTGTATTGCTATCGAACCTGGTTGGAATATGTTTTTCCAACTGGGTATCGGTGGCATTCTACGCGATCGGTTGCGTTGCTGGGGTATCGATCTGAATGATCAGACGATAAATCAGCGCCGCGCTCACGAAGGCTCCGTTACTAATAACTTAGCAACGGTTGATCTCTCAGCGGCAAGCGATTCTATGTCTCTTGCCCTCTGTGAGCTCTTATTGCCCCGAGGCTGGTTTGAGGTTCTTATGGACCTCAGATCACCTAAGGGGCGATTGCCTGACGGTAGTGTTGTTACCTACGAGAAGATTTCTTCTATGGGTAACGGTTACACATTCGAGCTCGAGTCGCTTATTTTTGCTTCTCTCGCTCGTTCCGTTTGTGAGATACTGGACTTAGACTCGTCTGAGGTCACTGTTTACGGAGACGATATTATTTTACCGTCCCGTGCAGTCCCTGCCCTCCGGGAAGTTTTTAAGTATGTTGGTTTTACGACCAATACTAAAAAGACTTTTTCCGAGGGGCCGTTCAGAGAGTCGTGCGGCAAGCACTACTATTCTGGCGTAGATGTTACTCCCTTTTACATACGTCACCGTATAGTGAGTCCTGCCGATTTAATACTGGTTTTGAGTAACCTATATCGGTGGGCCACTATTGACGGCGTATGGGATCCTAGGGCCCATTCTGTGCACCTCAAGTATCGTAAGTTGCTGCCTAAACAGCTGCAACATAATACTATACCTGACGGTTACGGTGATGGTGCCCTCGTCGGATCGGTCCTAATCAATCCTTTCGCGAAAAACCGCGGGTGGATCCGGTACGTACCGGTGATTACGGACCATACAAGGGACCAAGAGCGCGCTGAGTTGGGGTCGTATCTCTACGACCTCTTCTCGCGTTGTCTCTCGGAAAGTGACGATGGGTTGCCTCTTAGGGGTCCATCGGGTTGCGATTTTGCTGATCTATTTGCCATCGATCAGCTTATCTGTAGGAGTGATCCTACGAAGATAAGCAGGCCTACCGGTAAATTCGATATACAGTACATCGCGTGCTGTTGTTCGGGTTGTTGTTAGGCTTGCGGCCGCACTCGAGAGATCTAG-AGCAT-CACGGTCGAACTCCCG-TACGAGGTGCCCGCA
>H110_len1968-1988_reads1758_Mix1+C__seq11
GGGCTACGCGAGGGAGCCAC-CTGCGAAGCAGCGTGGCGGTTCTCGTGCGTTACCGAAACGCACGAAGGTCGCGCCTCTCCACGAGGCGTCACCATGGGAGAGCGCAAAAGCGCTAGCCCGTGCTCTAGCTCTAGAAGGTCTCGAGATCTCCTCTAGAGATAATTTTGTTTAACTCTAAGAAGGAGATATACACATGCCTAAGACAGCATCTTCGCGTAACTCTTTCAGCGCACAATTGCGCCGAGCCGCGAACACAAGAA-TTGAGGCTGAAGGTAACCTCGCACTTTCCATTGCCAACGATTTACTGTTGGCCTATGGTCAGTCGCCATTTAACTCTGAGGCTGAGTGTATTTCATTCAGCCCGAGATTCGACGGGA-CCCGGATGACTTTAGGATAAATTATCTTAAAGCCGAGATCATGTCGAAGTATGACGACTTCAGCCTAGGTATTGATACCGAAGCTGTTGCCTGGGAGAAGTTCCTGGCAGCAGAGGCTGAATGTGCTTTAACGAACGCTCGTCTCTATAGACCTGACTACAGTGAGGATTTCAATTTCTCACTGGGCGAGTCATGTATACACATGGCTCGTCGAAAAATAGCCAAGCTAATAGGAGATGTTCCGTCCGTTGAGGATATGTTGCGTCACTGCCGATTTCCTGGCGGTGCTACAACAACGAATAACCGTTCGTACAGTCATCCGTCCTTCAAGTTTGCACTTCCGCAAGCGTGTACGCCTCGGGCTTTGAAGTATGTTTTAGCTCTCAGAGCTTCTACACATTTCGATATCAGAATTTCTGATATTAGCCCTTTTAATAAAGCAGTTACCGTACCTAAGAACAGTAAGACAGATCGTTGTATTGCTATCGAACCTGGTTGGAATATGTTTTTCCAACTGGGTATCGGTGGCATTCTACGCGATCGGTTGCGTTGCTGGGGTATCGATCTGAATGATCAGACGATAAATCAGCGCCGCGCTCACGAAGGCTCCGTTACTAATAACTTAGCAACGGTTGATCTCTCAGCGGCAAGCGATTCTATGTCTCTTGCCCTCTGTGAGCTCTTATTGCCCCGAGGCTGGTTTGAGGTTCTTATGGACCTCAGATCACCTAAGGGGCGATTGCCTGACGGTAGTGTTGTTACCTACGAGAAGATTTCTTCTATGGGTAACGGTTACACATTCGAGCTCGAGTCGCTTATTTTTGCTTCTCTCGCTCGTTCCGTTTGTGAGATACTGGACTTAGACTCGTCTGAGGTCACTGTTTACGGAGACGATGTTATTTTACCGT-CCGTGCAGTCCCTGCCCTCCGGGAAGTTTTTAAGTATGTTGGTTTTACGACCAATACTAAAAAGACTTTTTCCGAGGGGCCGTTCAGAGAGTCGTGCGGCAAGCACTACTATTCTGGCGTAGATGTTACTCCCTTTTACATACGTCACCGTATAGTGAGTCCTGCCGATTTAATACTGGTTTTGAATAACCTATATCGGTGGGCCACTATTGACGGCGTATGGGATCCTAGGGCCCATTCTGTGCACCTCAAGTATCGTAAGTTGCTGCCTAAACAGCTGCAACATAATACTATACCTGACGGCTACGGTGATGGTGCCCTCGTCGGATCGGTCCTAATCAATCCTTTCGCGAAAAACCGCGGGTGGATCCGGCACGTACCGGTGATTACGGACCATACAAGGGACCAAGAGCGCGCTGAGTTGGGGTCGTATCTCTACGACCTCTTCTCGCGTCGTCTCTCGGAAAGTAACGATGGGTTGCCTCTTAGGGGTCCATCGGGTTGCGATTTTGCTGATCTATTTGCCATCGATCAGCTTATCTGTAGGAGTGATCCTACGAAGATAAGCAGGCCTACCGGTAAATTCGATATACAGTACATCGCGTGCTGTTGTTCGGGTTGTTGTTAGGCTTGCGGCCGCACTCGAGAGATCTAG-AGCAT-CACGGTCGAACTCCCG-TATGAGGTGCCCGCA
>H110_len1968-1988_reads1758_Mix1+C__seq12
GGGCTACGCGAGGGAGCCAC-CTGCGAAGCAGCGTGGCGGTTCTCGTGCGTTACCGAAACGCACGAAGGTCGCGCCTCTCCACGAGGCGTCACCATGGGAGAGCGCAAAAGCGCTAGCCCGTGCTCTAGCTCTAGAAGGTCTCGAGATCTCCTCTAGAGATAATTTTGTTTAACTCTAAGAAGGAGATATACACATGCCTAAGACAGCATCTTCGCGTAACTCTTTCAGCGCACAATTGCGCCGAGCCGCGAACACAAGAA-TTGAGGCTGAAGGTAACCTCGCACTTTCCATTGCCAACGATTTACTGTTGGCCTATGGTCAGTCGCCATTTAACTCTGAGGCTGAGTGTATTTCATTCAGCCCGAGATTCGACGGGA-CCCGGATGACTTTAGGATAAATTATCTTAAAGCCGAGATCATGTCGAAGTATGACGACTTCAGCCTAGGTATTGATACCGAAGCTGTTGCCTGGGAGAAGTTCCTGGCAGCAGAGGCTGAATGTGCTTTAACGAACGCTCGCCTCTATAGACCTGACTACAGTGAGGATTTCAATTTCTCACTGGGCGAGTCATGTATACACATGGCTCGTCGAAAAATAGCCAAGCTAATAGGAGATGTTCCGTCCGTTGAGGATATGTTGCGTCACTGCCGATTTCCTGGCGGTGCTACAACAACGAATAACCGTTCGTACAGTCATCCGTCCTTCAAGTTTGCACTTCCGCAAGCGTGTACGCCTCGGGCTTTGAAGTATGTTTTAGCTCTCAGAGCTTCTACACATTTCGATATCAGAATTTCTGATATTAGCCCTTTTAATAAAGCAGTTACCGTACCTAAGAACAGTAAGACAGATCGTTGTATTGCTATCGAACCTGGTTGGAATATGTTTTTCC-ACTGGGTATCGGTGGCATTCTACGCGATCGGTTGCGTTGCTGGGGTATCGATCTGAATGATCAGACGATAAATCAGCGCCGCGCTCACGAAGGCTCCGTTACTAATAACTTAGCAACGGTTGATCTCTCAGCGGCAAGCGATTCTATGTCTCTTGCCCTCTGTGAGCTCTTATCGCCCCGAGGCTGGTTTGAGGTTCTTATGGACCTCAGATCACCTAAGGGGCGATTGCCTGACGGTAGTGTTGTTACCTACGAGAAGATTTCTTCTATGGGTAACGGTTACACATTCGAGCTCGAGTCGCTTATTTTTGCTTCTCTCGCTCGTTCCGTTTGTGAGATACTGGACTTAGACTCGTCTGAGGTCACTGTTTACGGAGACGATATTATTTTACCGT-CCGTGCAGTCCCTGCCCTCCGGGAAGTTTTTAAGTATGTTGGTTTTACGACCAATACTAAAAAGACTTTTTCCGAGGGGCCGTTCAGAGAGTCGTGCGGCAAGCACTACTATTCTGGCGTAGATGTTACTCCCTTTTACATACGTCACCGTATAGTGAGTCCTGCCGATTTAATACTGGTTTTGAATAACCTATATCGGTGGGCCACTATTGACGGCGTATGGGATCCTAGGGCCCATTCTGTGCACCTCAAGTATCGTAAGTTGCTGCCTAAACAGCTGCAACATAATACTATACCTGACGGTTACGGTGATGGTGCCCTCGTCGGATCGGTCCTAATCAATCCTTTCGCGAAAAACCGCGGGTGGATCCGGTACGTACCGGTGATTACGGACCATACAAGGGACCAAGAGCGCGCTGAGTTGGGGTCGTATCTCTACGACCTCTTCTCGCGTTGTCTCTCGGAAAGTAATGATGGGTTGCCTCTTAGGGGTCCATCGGGTTGCGATTTTGCTGATCTATTTGCCATCGATCAGCTTATCTGTAGGAGTGATCCTACGAAGATAAGCAGGCCTACCGGTAAATTCGATATACAGTACATCGCGTGCTGTTGTTCGGGTTGTTGTTAGGCTTGCGGCCGCACTCGAGAGATCTAG-AGCAT-CACGGTCGAACTCCCG-TACGAGGTGCCCGCA
>H110_len1968-1988_reads1758_Mix1+C__seq13
GGGCTACGCGAGGGAGCCAC-CTGCGAAGCAGCGTGGCGGTTCTCGTGCGTTACCGAAACGCACGAAGGTCGCGCCTCTCCACGAGGCGTCACCATGGGAGAGCGCAAAAGCGCTAGCCCGTGCTCTAGCTCTAGAAGGTCTCGAGATCTCCTCTAGAGATAATTTTGTTTAACTCTAAGAAGGAGATATACACATGCCTAAGACAGCATCTTCGCGTAACTCTTTCAGCGCACAATTGCGCCGAGCCGCGAACACAAGAA-TTGAGGCTGAAGGTAACCTCGCACTTTCCATTGCCAACGATTTACTGTTGGCCTATGGTCAGTCGCCATTTAACTCTGAGGCTGAGTGTATTTCATTCAGCCCGAGATTCGACGGGA-CCCGGATGACTTTAGGATAAATTATCTTAAAGCCGAGATCATGTCGAAGTATGACGACTTCAGCCTAGGTATTGATACCGAAGCTGTTGCCTGGGAGAAGTTCCTGGCAGCAGAGGCTGAATGTGCTTTAACGAACGCTCGTCTCTATAGACCTGACTACAGTGAGGATTTCAATTTCTCACTGGGCGAGTCATGTATACACATGGCTCGTCGAAAAATAGCCAAGCTAATAGGAGATGTTCCGTCCGTTGAGGATATGTTGCGTCACTGCCGATTTCCTGGCGGTGCTACAACAACGAATAACCGTTCGTACAGTCATCCGTCCTTCAAGTTTGCAC-TCCGCAAGCGTGTACGCCTCGGGCTTTGAAGTATGTTTTAGCTCTCAGAGCTTCTACACATTTCGATATCAGAATTTCTGATATTAGCCCTTTTAATAAAGCAGTTACCGTACCTAAGAACAGTAAGACAGATCGTTGTATTGCTATCGAACCTGGTTGGAATATGTTTTTCCAACTGGGTATCGGTGGCATTCTACGCGATCGGTTGCGTTGCTGGGGTATCGATCTGAATGATCAGACGATAAATCAGCGCCGCGCTCACGAAGGCTCCGTTACTAATAACTTAGCAACGGTTGATCTCTCAGCGGCAAGCGATTCTATGTCTCTTGCCCTCTGTGAGCTCTTATTGCCCCGAGGCTGGTTTGAGGTTCTTATGGACCTCAGATCACCTAAGGGGCGATTGCCTGACGGTAGTGTTGTTACCTACGAGAAGATTTCTTCTATGGGTAACGGTTACACATTCGAGCTCGAGTCGCTTATTTTTGCTTCTCTCGCTCGTTCCGTTTGTGAGATACTGGACTTAGACTCGTCTGAGGTCACTGTTTACGGAGACGATATTATTTTACCGTCCCGTGCAGTCCCTGCCCTCCGGGAAGTTTTTAAGTATGTTGGTTTTACGACCAATACTAAAAAGACTTTTTCCGAGGGGCCGTTCAGAGAGTCGTGCGGCAAGCACTACTATTCTGGCGTAGATGTTACTCCCTTTTACATACGTCACCGTATAGTGAGTCCTGCCGATTTAATACTGGTTTTGAATAACCTATATCGGTGGGCCACTATTGACGGCGTATGGGATCCTAGGGCCCATTCTGTGCACCTCAAGTATCGTAAGTTGCTGCCTAAACAGCTGCAACATAATACTATACCTGACGGTTACGGTGATGGTGCCCTCGTCGGATCGGTCCTAATCAATCCTTTCGCGAAAAA-CGCGGGTGGATCCGGTACGTACCGGTGATTACGGACCATACAAGGGACCAAGAGCGCGCTGAGTTGGGGTCGTATCTCTGCGACCTCTTCTCGCGTTGTCTCTCGGAAAGTAACGATGGGTTGCCTCTTAGGGGTCCATCGGGTTGCGATTTTGCTGATCTATTTGCCATCGATCAGCTTATCTGTAGGAGTGATCCTACGAAGATAAGCAGGCCTACCGGTAAATTCGATATACAGTACATCGCGTGCTGTTGTTCGGGTTGTTGTTAGGCTTGCGGCCGCACTCGAGAGATCTAG-AGCAT-CACGGTCGAACTCCCG-TACGAGGTGCCCGCA
>H110_len1968-1988_reads1758_Mix1+C__seq14
GGGCTACGCGAGGGAGCCAC-CTGCGAAGCAGCGTGGCGGTTCTCGTGCGTTACCGAAACGCACGAAGGTCGCGCCTCTCCACGAGGCGTCACCATGGGAGAGCGCAAAAGCGCTAGCCCGTGCTCTAGCTCTAGAAGGTCTCGAGATCTCCTCTAGAGATAATTTTGTTTAACTCTAAGAAGGAGATATACACATGCCTAAGACAGCATCTTCGCGTAACTCTTTCAGCGCACAATTGCGCCGAGCCGCGAACACAAGAA-TTGAGGCTGAAGGTAACCTCGCACTTTCCATTGCCAACGATTTACTGTTGGCCTATGGTCAGTCGCCATTTAACTCTGAGGCTGAGTGTATTTCATTCAGCCCGAGATTCGACGGGA-CCCGGATGACTTTAGGATAAATTATCTTAAAGCCGAGATCATGTCGAAGTATGACGACTTCAGCCTAGGTATTGATACCGAAGCTGTTGCCTGGGAGAAGTTCCTGGCAGCAGAGGCTGAATGTGCTTTAACGAACGCTCGTCTCTATAGACCTGACTACAGTGAGGATTTCAATTTCTCACTGGGCGAGTCATGTATACACATGGCTCGTCGAAAAATAGCCAAGCTAATAGGAGATGTTCCGTCCGTTGAGGATATGTTGCGTCACTGCCGATTTCCTGGCGGTGCTACAACAACGAATAACCGTTCGTACAGTCATCCGTCCTTCAAGTTTGCACGTCCGCAAGCGTGTACGCCTCGGGCTTTGAAGTATGTTTTAGCTCTCAGAGCTTCTACACATTTCGATATCAGAATTTCTGATATTAGCCCTTTTAATAAAGCAGTTACCGTACCTAAGAACAGTAAGACAGATCGTTGTATTGCTATCGAACCTGGTTGGAATATGTTTTTCCAACTGGGTATCGGTGGCATTCTACGCGATCGGTTGCGTTGCTGGGGTATCGATCTGAATGATCAGACGATAAATCAGCGCCGCGCTCACGAAGGCTCCGTTACTAATAACTTAGCAACGGTTGATCTCTCAGCGGCAAGCGATTCTATGTCTCTTGCCCTCTGTGAGCTCTTATTGCCCCGAGGCTGGTTTGAGGTTCTTATGGGCCTCAGATCACCTAAGGGGCGATTGCCTGACGGTAGTGTTGTTACCTACGAGAAGATTTCTTCTATGGGTAACGGTTACACATTCGAGCTCGAGTCGCTTATTTTTGCTTCTCTCGCTCGTTCCGTTTGTGAGATACTGGACTTAGACTCGTCTGAGGTCACTGTTTACGGAGACGATATTATTTTACCGTCCCGTGCAGTCCCTGCCCTCCGGGAAGTTTTTAAGTATGTTGGTTTTACGACCAATACTAAAAAGACTTTTTCCGAGGGGCCGTTCAGAGAGTCGTGCGGCAAGCACTACTATTCTGGCGTAGATGTTACTCCCTTTTACATACGTCACCGTATAGTGAGTCCTGCCGA-TTAATACTGGTTTTGAATAACCTATATCGGTGGGCCACTATTGACGGCGTATGGGATCCTAGGGCCCATTCTGTGCACCTCAAGTATCGTAAGTTGCTGCCTAAACAGCTGCAACATAATACTATACCTGACGGTTACGGTGATGGTGCCCTCGTCGGATCGGTCCTAATCAATCCTTTCGCGAAAAACCGCGGGTGGATCCGGTACGTACCGGTGATTACGGACCATACAAGGGACCAAGAGCGCGCTGAGTTGGGGTCGTATCTCTACGACCTCTTCTCGCGTTGTCTCTCGGAAAGTAACGATGGGTTGCCTCTTAGGGGTCCATCGGGTTGCGATTTTGCTGATCTATTTGCCATCGATCAGCTTATCTGTAGGAGTGATCCTACGAAGATAAGCAGGCCTACCGGTAAATTCGATATACAGTACATCGCGTGCTGTTGTTCGGGTTGTTGTTAGGCTTGCGGCCGCACTCGAGAGATCTAG-AGCAT-CACGGTCGAACTCCCG-TACGAGGTGCCCGCA
>H110_len1968-1988_reads1758_Mix1+C__seq15
GGGCTACGCGAGGGAGCCAC-CTGCGAAGCAGCGTGGCGGTTCTCGTGCGTTACCGAAACGCACGAAGGTCGCGCCTCTCCACGAGGCGTCACCATGGGAGAGCGCAAAAGCGCTAGCCCGTGCTCTAGCTCTAGAAGGTCTCGAGATCTCCTCTAGAGATAATTTTGTTTAACTCTAAGAAGGAGATATACACATGCCTAAGACAGCATCTTCGCGTAACTCTTTCAGCGCACAATTGCGCCGAGCCGCGAACACAAGAA-TTGAGGCTGAAGGTAACCTCGCACTTTCCATTGCCAACGATTTACTGTTGGCCTATGGTCAGTCGCCATTTAACTCTGAGGCTGAGTGTATTTCATTCAGCCCGAGATTCGACGGGA-CCCCGATGACTTTAGGATAAATTATCTTAAAGCCGAGATCATGTCGAAGTATGACGACTTCAGCCTAGGTATTGATACCGAAGCTGTTGCCTGGGAGAAGTTCCTGGCAGCAGAGGCTGAATGTGCTTTAACGAACGCTCGTCTCTATAGACCTGACTACAGTGAGGATTTCAATTTCTCACTGGGCGAGTCATGTATACACATGGCTCGTCGAAAAATAGCCAAGCTAATAGGAGATGTTCCGTCCGTTGAGGATATGTTGCGTCACTGCCGATTTCCTGGCGGTGCTACGACAACGAATAACCGTTCGTACAGTCATCCGTCCTTCAAGTTTGCACTTCCGCAAGCGTGTACGCCTCGGGCTTTGAAGTATGTTTTAGCTCTCAGAGCTTCTACACATTTCGATATCAGAATTTCTGATATTAGCCCTTTTAATAAAGCAGTTACCGTACCTAAGAACAGTAAGACAGATCGTTGTATTGCTATCGAACCTGGTTGGAATATGTTTTTCCAACTGGGTATCGGTGGCATTCTACGCGATCGGTTGCGTTGCTGGGGTATCGATCTGAATGATCAGACGATAAATCAGCGCCGCGCTCACGAAGGCTCCGTTACTAATAACTTAGCAACGGTTGATCTCTCAGCGGCAAGCGATTCTATGTCTCTTGCCCTCTGTGAGCTCTTATTGCCCCGAGGCTGGTTTGAGGTTCTTATGGACCTCAGATCACCTAAGGGGCGATTGCCTGACGGTAGTGTTGTTACCTACGAGAAGATTTCTTCTATGGGTAACGGTTACACATTCGAGCTCGAGTCGCTTATTTTTGCTTCTCTCGCTCGTTCCGTTT-TGAGATACTGGACTTAGACTCGTCTGAGGTCACTGTTTACGGAGACGATATTATTTTACCGTCCCGTGTAGTCCCTGCCCTCCGGGAAGTTTTTAAGTATGTTGGTTTTACGACCAATACTAAAAAGACTTTTTCCGAGGGGCCGTTCAGAGAGTCGTGCGGCAAGCACTACTATTCTGGCGTAGATGTTACTCCCTTTTACATACGTCACCGTATAGTGAGTCCTGCCGATTTAATACTGGTTTTGAATAACCTATATCGGTGGGCCACTATTGACGGCGTATGGGATCCTAGGGCCCATTCTGTGCACCTCAAGTATCGTAAGTTGCTGCCTAAACAGCTGCAACATAATACTATACCTGACGGTTACGGTGATGGTGCCCTCGTCGGATCGGTCCTAATCAATCCTTTCGCGAAAAACCGCGGGTGGATCCGGTACGTACCGGTGATTACGGACCATACAAGGGACCAAGAGCGCGCTGAGTTGGGGTCGTATCTCTACGACCTCTTCTCGCGTTGTCTCTCGGAAAGTGACGATGGGTTGCCTCTTAGGGGTCCATCGGGTTGCGATTTTGCTGATCTATTTGCCATCGATCAGCTTATCTGTAGGAGTGATCCTACGAAGATAAGCAGGCCTACCGGTAAATTCGATATACAGTACATCGCGTGCTGTTGTTCGGGTTGTTGTTAGGCTTGCGGCCGCACTCGAGAGATCTAG-AGCAT-CACGGTCGAACTCCCG-TACGAGGTGCCCGCA
>H110_len1968-1988_reads1758_Mix1+C__seq16
GGGCTACGCGAGGGAGCCAC-CTGCGAAGCAGCGTGGCGGTTCTCGTGCGTTATCGAAACGCACGAAGGTCGCGCCTCTCCACGAGGCATCACCATGGGAGAGCGCAAAAGCGCTAGCCCGTGCTCTAGCTCTAGAAGGTCTCGAGATCTCCTCTAGAGATAATTTTGTTTAACTCTAAGAAGGAGATATACACGTGCCTAAGACAGCATCTTCGCGTAACTCTTTCAGCGCACAATTGCGCCGAGCCGCGAACACAAGAA-TTGAGGCTGAAGGTAACCTCGCACTTTCCATTGCCAACGATTTACTGTTGGCCTATGGTCAGTCGCCATTTAACTCTGAGGCTGAGTGTA-TTCATTCAGCCCGAGATTCGACGGGACCCCGGATGACTTTAGGATAAATTATCTTAAAGCCGAGATCATGTCGAAGTATGACGACTTCAGCCTAGGTATTGATACCGAAGCTGTTGCCTGGGAGAAGTTCCTGGCAGCAGAGGCTGAATGTGCTTTAACGAACGCTCGTCTCTATAGACCTGACTACAGTGAGGATTTCAATTTCTCACTGGGCGAGTCATGTATACACATGGCTCGTCGAAAAATAGCCAAGCTAATAGGAGATGTTCCGTCCGTTGAGGATATGTTGCGTCACTGCCGATTTCCTGGCGGTGCTACAACAACGAATAACCGTTCGTACAGTCATCCGTCCTTCAAGTTTGCACTTCCGCAAGCGTGTACGCCTCGGGCTTTGAAGTATGTTTTAGCTCTCAGAGCTTCTACACATTTCGATATCAGAATTTCTGATATTAGCCCTTTTAATAAAGCAGTTACCGTACCTAAGAACAGTAAGACAGATCGTTGTATTGCTATCGAACCTGGTTGGAATATGTTTTTCCAACTGGGTATCGGTGGCATTCTACGCGATCGGTTGCGTTACTGGGGTATCGATCTGAATGATCAGACGATAAATCAGCGCCGCGCTCACGAAGGCTCCGTTACTAATAACTTAGCAACGGTTGATCTCTCAGCGGCAAGCGATTCTATGTCTCTTGCCCTCTGTGAGCTCTTATTGCCCCGAGGCTGGTTTGAGGTTCTTATGGACCTCAGATCACCTAAGGGGCGATTGCCTGACGGTAGTGTTGTTACCTACGAGAAGATTTCTTCTATGGGTAACGGTTACACATTCGAGCTCGAGTCGCTTATTTTTGCTTCTCTCGCTCGTTCCGTTTGTGAGATACTGGACTTAGACTCGTCTGAGGTCACTGTTTACGGAGACGATATTATTTTACCGTCCCGTGCAGTCCCTGCCCTCCGGGAAGTTTTTAAGTATGTTGGTTTTACGACCAATACTAAAAAGACTTTTTCCGAGGGGCCGTTCAGAGAGTCGTGCGGCAAGCACTACTATTCTGGCGTAGATGTTACTCCCTTTTACATACGTCACCGTATAGTGAGTCCTGCCGATTTAATACTGGTTTTGAATAACCTATATCGGTGGGCCACTATTGACGGCGTATGGGATCCTAGGGCCCATTCTGTGCACCTCAAGTATCGTAAGTTGCTGCCTAAACAGCTGCAACATAATACTATACCTGACGGTTACGGTGATGGTGCCCTCGTCGGATCGATCCTAATCAATCCTTTCGCGAAAAACCGCGGGTGGATCCGGTACGTACCGGTGATTACGGACCATACAAGGGACCAAGAGCGCGCTGAGTTGGGGTCGTATCTCTACGACCTCTTCTCGCGTTGTCTCTCGGAAAGTAACGATGGGTTGCCTCTTAGGGGTCCATCGGGTTGCGATTTTGCTGATCTATTTGCCATCGATCAGCTTATCTGTAGGAGTGATCCTACGAAGATAAGCAGGCCTACCGGTAAATTCGATATACAGTACATCGCGTGCTGTTGTTCGGGTTGTTGTTAGGCTTGCGGCCGCACTCGAGAGATCTAG-AGCAT-CACGGTCGAACTCCCG-TACGAGGTGCCCGCA
>H110_len1968-1988_reads1758_Mix1+C__seq17
GGGCTACGCGAGGGAGCCAC-CTGCGAAGCAGCGTGGCGGTTCTCGTGCGTTACCGAAACGCACGAAGGTCGCGCCTCTCCACGAGGCGTCACCATGGGAGAGCGCAAAAGCGCTAGCCCGTGCTCTAGCTCTAGAAGGTCTCGAGATCTCCTCTAGAGATAATTTTGTTTAACTCTAAGAAGGAGATATACACATGCCTAAGACAGCATCTTCGCGTAACTCTTTCAGCGCACAATTGCGCCGAGCCGCGAACGCAAGAA-TTGAGGCTGAAGGTAACCTCGCACTTTCCATTGCCAACGATTTACTGTTGGCCTATGGTCAGTCGCCATTTAACTCTGAGGCTGAGTGTA-TTCATTCAGCCCGAGATTCGACGGGACCCCGGATGACTTTAGGATAAATTATCTTAAAGCCGAGATCATGTCGAAGTATGACGACTTCAGCCTAGGTATTGATACCGAAGCTGTTGCCTGGGAGAAGTTCCTGGCAGCAGAGGCTGAATGTGCTTTAACGAACGCTCGTCTCTATAGACCTGACTACAGTGAGGATTTCAATTTCTCACTGGGCGAGTCGTGTATACACATGGCTCGTCGAAAAATAGCCAAGCTAATAGGAGATGTTCCGTCCGTTGAGGATATGTTGCGTCACTGCCGATTTCCTGGCGGTGCTACAACAACGAATAACCGTTCGTACAGTCATCCGTCCTTCAAGTTTGCACTTCCGCAAGCGTGTACGCCTCGGGCTTTGAAGTATGTTTTAGCTCTCAGAGCTTCTACACATTTCGATATCAGAATTTCTGATATTAGCCCTTTTAATAAAGCAGTTACCGTACCTAAGAACAGTAAGACAGATCGTTGTATTGCTATCGAACCTGGTTGGAATATGTTTTTCCAACTGGGTATCGGTGGCATTCTACGCGATCGGTTGCGTTGCTGGGGTATCGATCTGAATGATCAGACGATAAATCAGCGCCGCGCTCACGAAGGCTCCGTTACTAATAACTTAGCAACGGTTGATCTCTCAGCGGCAAGCGATTCTATGTCTCTTGCCCTCTGTGAGCTCTTATTGCCCCGAGGCTGGTTTGAGGTTCTTATGGACCTCAGATCACCTAAGGGGCGATTGCCTGACGGTAGTGTTGTTACCTACGAGAAGATTTCTTCTATGGGTAACGGTTACACATTCGAGCTCGAGTCGCTTATTTTTGCTTCTCTCGCTCGTTCCGTTTGTGAGATACTGGACTTAGACTCGTCTGAGGTCACTGTTTACGGAGACGATATTATTTTACCGT-CCGTGCAGTCCCTGCCCTCCGGGAAGTTTTTAAGTATGTTGGTTTTACGACCAATACTAAAAAGACTTTTTCCGAGGGGCCGTTCAGAGAGTCGTGCGGCAAGCACTACTATTCTGGCGTAGATGTTACTCCCTTTTACATACGTCACCGTATAGTGAGTCCTGCCGATTTAATACTGGTTTTGAATAACCTATATCGGTGGGCCACTATTGACGGCGTATGGGATCCTAGGGCCCATTCTGTGCACCTCAAGTATCGTAAGTTGCTGCCTAAACAGCTGCAACATAATACTATACCTGACGGTTACGGTGATGGTGCCCTCGTCGGATCGGTCCTAATCAATCCTTTCGCGAAAAACCGCGGGTGGATCCGGTACGTACCGGTGATTACGGACCATACAAGGGACCAAGAGCGCGCTGAGTTGGGGTCGTATCTCTACGACCTCTTCTCGCGTTGTCTCTCGGAAAGTAACGATGGGTTGCCTCTTAGGGGTCCATCGGGTTGCGATTTTGCTGATCTATTTGCCATCGATCAGCTTATCTGTAGGAGTGATCCTACGAAGATAAGCAGGCCTACCGGTAAATTCGATATACAGTACATCGCGTGCTGTTGTTCGGGTTGTTGTTAGGCTTGCGGCCGCACTCGAGAGATCTAG-AGCAT-CACGGTCGAACTCCCG-TACGAGGTGCCCGCA
>H110_len1968-1988_reads1758_Mix1+C__seq18
GGGCTACGCGAGGGAGCCAC-CTGCGAAGCAGCGTGGCGGTTCTCGTGCGTTACCGAAACGCACGAAGGTCGCGCCTCTCCACGAGGCGTCACCATGGGAGAGCGCAAAAGCGCTAGCCCGTGCTCTAGCTCTAGAAGGTCTCGAGATCTCCTCTAGAGATAATTTTGTTTAACTCTAAGAAGGAGATATACACATGCCTAAGACAGCATCTTCGCGTAACTCTTTCAGCGCACAATTGCGCCGAGCCGCGAACACAAGAA-TTGAGGCTGAAGGTAACCTCGCACTTTCCATTGCCAACGA-TTACTGTTGGCCTATGGTCAGTCGCCATTTAACTCTGAGGCTGAGTGTA-TTCATTCAGCCCGAGATTCGACGGGACCCCGGATGACTTTAGGATAAATTATCTTAAAGCCGAGATCATGTCGAAGTATGACGACTTCAGCCTAGGTATTGATACCGAAGCTGTTGCCTGGGAGAAGTTCCTGGCAGCAGAGGCTGAATGTGCTTTAACGAACGCTCGTCTCTATAGACCTGACTACAGTGAGGATTTCAATTTCTCACTGGGCGAGTCATGTATACACATGGCTCGTCGAAAAATAGCCAAGCTAATAGGAGATGTTCCGTCCGTTGAGGATATGTTGCGTCACTGCCGATTTCCTGGCGGTGCTACAACAACGAATAACCGTTCGTACAGTCATCCGTCCTTCAAGTTTGCACTTCCGCAAGCGTGTACGCCTCGGGCTTTGAAGTATGTTTTAGCTCTCAGAGCTTCTACACATTTCGATATCAGAATTTCTGATATTAGCCCTTTTAATAAAGCAGTTACCGTACCTAAGAACAGTAAGACAGATCGTTGTATTGCTATCGAACCTGGTTGGAATATGTTTTTCCAACTGGGTATCGGTGGCATTCTACGCGATCGGTTGCGTTGCTGGGGTATCGATCTGAATGATCAGACGATAAATCAGCGCCGCGCTCACGAAGGCTCCGTTACTAATAACTTAGCAACGGTTGATCTCTCAGCGGCAAGCGATTCTATGTCTCTTGCCCTCTGTGAGCTCTTATTGCCCCGAGGCTGGTTTGAGGTTCTTATGGACCTCAGATCACCTAAGGGGCGATTGCCTGACGGTAGTGTTGTTACCTACGAGAAGATTTCTTCTATGGGTAACGGTTACACATTCGAGCTCGAGTCGCTTATTTTTGCTTCTCTCGCTCGTTCCGTTTGTGAGATACTGGACTTAGACTCGTCTGAGGTCACTGTTTACGGAGACGATATTATTTTACCGTCCCGTGCAGTCCCTGCCCTCCGGGAAGTTTTTAAGTATGTTGGTTTTACGACCAACACTAAAAAGACTTTTTCCGAGGGGCCGTTCAGAGAGTCGTGCGGCAAGCACTACTATTCTGGCGTAGATGTTACTCCCTTTTACATACGTCACCGTATAGTGAGTCCTGCCGATTTAATACTGGTTTTGAATAACCTATATCGGTGGGCCACTATTGACGGCGTATGGGATCCTAGGGCCCATTCTGTGCACCTCAAGTATCGTAAGTTGCTGCCTAAACAGCTGCAACATAATACTATACCTGACGGTTACGGTGATGGTGCCCTCGTCGGATCGGTCCTAATCAATCCTTTCGCGAAAAACCGCGGGTGGATCCGGTACGTACCGGTGATTACGGACCATACAAGGGACCAAGAGCGCGCTGAGTTGGGGTCGTATCTCTACGACCTCTTCTCGCGTTGTCTCTCGGAAAGTAACGATGGGTTGCCTCTTAGGGGTCCATCGGGTTGCGA-TTTGCTGATCTATTTGCCATCGATCAGCTTATCTGTAGGAGTGATCCTACGAAGATAAGCAGGCCTACCGGTAAATTCGATATACAGTACATCGCGTGCTGTTGTTCGGGTTGTTGTTAGGCTTGCGGCCGCACTCGAGAGATCTAG-AGCAT-CACGGTCGAACTCCCG-TACGAGGTGCCCGCA
>H110_len1968-1988_reads1758_Mix1+C__seq19
GGGCTACGCGAGGGAGCCAC-CTGCGAAGCAGCGTGGCGGTTCTCGTGCGTTACCGAAACGCACGAAGGTCGCGCCTCTCCACGAGGCGTCACCATGGGAGAGCGCAAAAGCGCTAGCCCGTGCTCTAGCTCTAGAAGGTCTCGAGATCTCCTCTAGAGATAATTTTGTTTAACTCTAAGAAGGAGATATACACATGCCTAAGACAGCATCTTCGCGTAACTCTTTCAGCGCACAATTGCGCCGAGCCGCGAACACAAGAA-TTGAGGCTGAAGGTAACCTCGCACTTTCCATTGCCAACGATTTACTGTTGGCCTATGGTCAGTCGCCATTTAACTCTGAGGCTGAGTGTA-TTCATTCAGCCCGAGATTCGACGGGACCCCGGATGACTTTAGGATAAATTATCTTAAAGCCGAGATCATGTCGAAGTATGACGACTTCAGCCTAGGTATTGATACCGAAGCTGTTGCCTGGGAGAAGTTCCTGGCAGCAGAGGCTGAATGTGCTTTAACGAACGCTCGTCTCTATAGACCTGACTACAGTGAGGATTTCAATTTCTCACTGGGCGAGTCATGTATACACATGGCTCGTCGAAAAATAGCCAAGCTAATAGGAGATGTTCCGTCCGTTGAGGATATGTTGCGTCACTGCCGATTTCCTGGCGGTGCTACAACAACGAATAACCGTTCGTACAGTCATCCGTCCTTCAAGTTTGCACTTCCGCAAGCGTGTACGCCTCGGGCTTTGAAGTATGTTTTAGCTCTCAGAGCTTCTACACATTTCGATATCAGAATTTCTGATATTAGCCCTTTTAATAAAGCAGTTACCGTACCTAAGAACAGTAAGACAGATCGTTGTATTGCTATCGAACCTGGTTGGAATATGTTTTTCCAACTGGGTATCGGTGGCATTCTACGCGATCGGTTGCGTTGCTGGGGTATCGATCTGAATGATCAGACGATAAATCAGCGCCGCGCTCACGAAGGCTCCGTTACTAATAACTTAGCAACGGTTGATCTCTCAGCGGCAAGCGATTCTATGTCTCTTGCCCTCTGTGAGCTCTTATTGCCCCGAGGCTGGTTTGAGGTTCTTATGGACCTCAGATCACCTAAGGGGCGATTGCCTGACGGTAGTGTTGTTACCTACGAG-AGATTTCTTCTATGGGTAACGGTTACACATTCGAGCTCGAGTCGCTTA-TTTTGCTTCTCTCGCTCGTTCCGTTTGTGAGATACTGGACTTAGACTCGTCTGAGGTCACTGTTTACGGAGACGATATTATTTTACCGT-CCGTGCAGTCCCTGCCCTCC-GGAAGTTTTTAAGTATGTTGGTTTTACGACCAATACTAAAAAGACTTTTTCCGAGGGGCCGTTCAGAGAGTCGTGCGGCAAGCACTACTATTCTGGCGTAGATGTTACTCCCTTTTACATACGTCACCGTATAGTGAGTCCTGCCGATTTAATACTGGTTTTGAATAACCTATATCGGTGGGCCACTATTGACGGCGTATGGGATCCTAGGGCCCATTCTGTGCACCTCAAGTATCGTAAGTTGCTGCCTAAACAGCTGCAACATAATACTATACCTGACGGTTACGGTGATGGTGCCCTCGTCGGATCGGTCCTAATCAATCCTTTCGCGAAAAACCGCGGGTGGATCCGGTACGTACCGGTGATTACGGACCATACAAGGGACCAAGAGCGCGCTGAGTTGGGGTCGTATCTCTACGACCTCTTCTCGCGTTGTCTCTCGGAAAGTAACGATGGGTTGCCTCTTAGGGGTCCATCGGGTTGCGATTTTGCTGATCTATTTGCCATCGATCAGCTTATCTGTAGGAGTGATCCTACGAAGATAAGCAGGCCTACCGGTAAATTCGATATACAGTACATCGCGTGCTGTTGTTCGGGTTGTTGTTAGGCTTGCGGCCGCACTCGAGAGATCTAG-AGCAT-CACGGTCGAACTCCCG-TACGAGGTGCCCGCA
>H110_len1968-1988_reads1758_Mix1+C__seq20
GGGCTACGCGAGGGAGCCAC-CTGCGAAGCAGCGTGGCGGTTCTCGTGCGTTACCGAAACGCACGAAGGTCGCGCCTCTCCACGAGGCGTCACCATGGGAGAGCGCAAAAGCGCTAGCCCGTGCTCTAGCTCTAGAAGGTCTCGAGATCTCCTCTAGAGATAATTTTGTTTAACTCTAAGAAGGAGATATACACATGCCTAAGACAGCATCTTCGCGTAACTCTTTCAGCGCACAATTGCGCCGAGCCGCGAACACAAGAA-TTGAGGCTGAAGGTAACCTCGCACTTTCCATTGCCAACGATTTACTGTTGGCCTATGGTCAGTCGCCATTTAACTCTGAGGCTGAGTGTATTTCATTCAGCCCGAGATTCGACGGGACCCCGGATGACTTTAGGATAAATTATCTTAAAGCCGAGATCATGTCGAAGTATGACGACTTCAGCCTAGGTATTGATACCGAAGCTGTTGCCTGGGAGAAGTTCCTGGCAGCAGAGGCTGAATGTGCTTTAACGAACGCTCGTCTCTATAGACCTGACTACAGTGAGGATTTCAATTTCTCACTGGGCGAGTCATGTATACACATGGCTCGTCGAAAAATAGCCAAGCTAATAGGAGATGTTCCGTCCGTTGAGGATATGTTGCGTCACTGCCGATTTCCTGGCGGTGCTACAACAACGAATAACCGTTCGTACAGTCATCCGTCCTTCAAGTTTGCACTTCCGCAAGCGTGTACGCCTCGGGCTTTGAAGTATGTTTTAGCTCTCAGAGCTTCTACACATTTCGATATCAGAATTTCTGATATTAGCCCTTTTAATAAAGCAGTTACCGTACCTAAGAACAGTAAGACAGATCGTTGTATTGC-ATCGAACCTGGTTGGAATATGTTTTTCCAACTGGGTATCGGTGGCATTCTACGCGATCGGTTGCGTTGCTGGGGTATCGATCTGAATGATCAGACGATAAATCAGCGCCGCGCTCACGAAGGCTCCGTTACTAATAACTTAGCAACGGTTGATCTCTCAGCGGCAAGCGATTCTATGTCTCTTGCCCTCTGTGAGCTCTTATTGCCCCGAGGCTGGCTTGAGGTTCTTATGGACCTCAGATCACCTAAGGGGCGATTGCCTGACGGTAGTGTTGTTACCTACGAGAAGATTTCTTCTATGGGTAACGGTTACACATTCGAGCTCGAGTCGCTTATTTTTGCTTCTCTCGCTCGTTCCGTTTGTGAGATACTGGACTTAGACTCGTCTGAGGTCACTGTTTACGGAGACGATATTATTTTACCGTCCCGTGCAGTCCCTGCCCTCCGGGAAGTTTTTAAGTATGTTGGTTTTACGACCAATACTAAAAAGACTTTTTCCGA-GGGCCGTTCAGAGAGTCGTGCGGCAAGCACTACTATTCTGGCGTAGATGTTACTCCCTTTTACATACGTCACCGTATAGTGAGTCCTGCCGATTTAATACTGGTTTTGAATAACCTATATCGGTGGGCCACTATTGACGGCGTATGGGATCCTAGGGCCCATTCTGTGCACCTCAAGTATCGTAAGTTGCTGCCTAAACAGCTGCAACATAATACTATACCTGACGGTTACGGTGATGGTGCCCTCGTCGGATCGGTCCTAATCAATCCTTTCGCGAAAAACCGCGGGTGGATCCGGTACGTACCGGTGATTACGGACCATACAAGGGACCAAGAGCGCGCTGAGTTGGGGTCGTATCTCTACGACCTCTTCTCGCGTTGTCTCTCGGAAAGTAACGATGGGTTGCCTCTTAGGGGTCCATCGGGTTGCGATTTTGCTGATCTATTTGCCATCGATCAGCTTATCTGTAGGAGTGATCCTACGAAGATAAGCAGGCCTACCGGTAAATTCGATATACAGTACATCGCGTGCTGTTGTTCGGGTTGTTGTTAGGCTTGCGGCCGCACTCGAGAGATCTAG-AGCAT-CACGGTCGAACTCCCG-TACGAGGTGCCCGCA
>H110_len1968-1988_reads1758_Mix1+C__seq21
GGGCTACGCGAGGGAGCCAC-CTGCGAAGCAGCGTGGCGGTTCTCGTGCGTTACCGAAACGCACGAAGGTCGCGCCTCTCCACGAGGCGTCACCATGGGAGAGCGCAAAAGCGCTAGCCCGTGCTCTAGCTCTAGAAGGTCTCGAGATCTCCTCTAGAGATAATTTTGTTTAACTCTAAGAAGGAGATATACACATGCCTAAGACAGCATCTTCGCGTAACTCTTTCAGCGCACAATTGCGCCGAGCCGCGAACACAAGAA-TTGAGGCTGAAGGTAACCTCGCACTTTCCATTGCCAACGATTTACTGTTGGCCTATGGTCAGTCGCCATTTAACTCTGAGGCTGAGTGTATTTCATTCAGCCCGAGATTCGACGGGACCCCGGATGACTTTAGGATAAATTATCTTAAAGCCGAGATCATGTCGAAGTATGACGACTTCAGCCTAGGTATTGATACCGAAGCTGTTGCCTGGGAGAAGTTCCTGGCAGCAGAGGCTGAATGTGCTCTAACGAACGCTCGTCTCTATAGACCTGACTACAGTGAGGATTTCAATTTCTCACTGGGCGAGTCATGTATACACATGGCTCGTCGAAAAATAGCCAAGCTAATAGGAGATGTTCCGTCCGTTGAGGATATGTTGCGTCACTGCCGATTTCCTGGCGGTGCTACAACAACGAATAACCGTTCGTACAGTCATCCGTCCTTCAAGTTTGCACTTCCGCAAGCGTGTACGCCTCGGGCTTTGAAGTATGTTTTAGCTCTCAGAGCTTCTACACATTTCGATATCAGAATTTCTGATATTAGCCCTTTTAATAAAGCAGTTACCGTACCTAAGAACAGTAAGACAGATCGTTGTATTGCTATCGAACCTGGTTGGAATATGTTTTTCCAACT-GGTATCGGTGGCATTCTACGCGATCGGTTGCGTTGCTGGGGTATCGATCTGAATGATCAGACGATAAATCAGCGCCGCGCTCACGAAGGCTCCGTTACTAATAACTTAGCAACGGTTGATCTCTCAGCGGCAAGCGATTCTATGTCTCTTGCCCTCTGTGAGCTCTTATTGCCCCGAGGCTGGTTTGAGGTTCTTATGGACCTCAGATCACCTAAGGGGCGATTGCCTGACGGTAGTGTTGTTACCTACGAGAAGATTTCTTCTATGGGTAACGGTTACACATTCGAGCTCGAGTCGCTTATTTTTGCTTCTCTCGCTCGTTCCGTTTGTGAGATACTGGACTTAGACTCGTCTGAGGTCACTGTTTACGGAGACGATATTATTTTACCGTCCCGTGCAGTCCCTGCCCTCCGGGAAGTTTTTAAGTATGTTGGTTTTACGACCAATACTAAAAAGACTTTTTCCGA-GGGCCGTTCAGAGAGTCGTGCGGCAAGCACTACTATTCTGGCGTAGATGTTACTCCCTTTTACATACGTCACCGTATAGTGAGTCCTGCCGATTTAATACTGGTTTTGAATAACCTATATCGGTGGGCCACTATTGACGGCGTATGGGATCCTAGGGCCCATTCTGTGCACCTCAAGTATCGTAAGTTGCTGCCTAAACAGCTGCAACATAATACTATACCTGACGGTTACGGTGATGGTGCCCTCGTCGGATCGGTCCTAATCAATCCTTTCGCGAAAAACCGCGGGTGGATCCGGTACGTACCGGTGATTACGGACCATACAAGGGACCAAGAGCGCGCTGAGTTGGGGTCGTATCTCTACGACCTCTTCTCGCGTTGTCTCTCGGAAAGTGACGATGGGTTGCCTCTTAGGGGTCCATCGGGTTGCGATTTTGCTGATCTATTTGCCATCGATCAGCTTATCTGTAGGAGTGATCCTACGAAGATAAGCAGGCCTACCGGTAAATTCGATATACAGTACATCGCGTGCTGTTGTTCGGGTTGTTGTTAGGCTTGCGGCCGCACTCGAGAGATCTAG-AGCAT-CACGGTCGAACTCCCG-TACGAGGTGCCCGCA
>H110_len1968-1988_reads1758_Mix1+C__seq22
GGGCTACGCGAGGGAGCCAC-CTGCGAAGCAGCGTGGCGGTTCTCGTGCGTTACCGAAACGCACGAAGGTCGCGCCTCTCCACGAGGCGTCACCATGGGAGAGCGCAAAAGCGCTAGCCCGTGCTCTAGCTCTAGAAGGTCTCGAGATCTCCTCTAGAGATAATTTTGTTTAACTCTAAGAAGGAGATATACACATGCCTAAGACAGCATCTTCGCGTAACTCTTTCAGCGCACAATTGCGCCGAGCCGCGAACACAAGAA-TTGAGGCTGAAGGTAACCTCGCACTTTCCATTGCCAACGATTTACTGTTGGCCTATGGTCAGTCGCCATTTAACTCTGAGGCTGAGTGTATTTCATTCAGCCCGAGATTCGACGGGACCCCGGATGACTTTAGGATAAATTATCTTAAAGCCGAGATCATGTCGAAGTATGACGACTTCAGCCTAGGTATTGATACCGAAGCTGTTGCCTGGGAGAAGTTCCTGGCAGCAGAGGCTGAATGTGCTTTAACGAACGCTCGTCTCTATAGACCTGACTACAGTGAGGATTTCAATTTCTCACTGGGCGAGTCATGTATACACATGGCTCGTCGAAAAATAGCCAAGCTAATAGGAGATGTTCCGTCCGTTGAGGATATGTTGCGTCACTGCCGATTTCCTGGCGGTGCTACAACAACGAATAACCGTTCGTACAGTCATCCGTCCTTCAAGTTTGCACTTCCGCAAGCGTGTACGCCTCGGGCTTTGAAGTATGTTTTAGCTCTCAGAGCTTCTACACATTTCGATATCAGAATTTCTGATATTAGCCCTTTTAATAAAGCAGTTACCGTACCTAAGAACAGTAAGACAGATCGTTGTATTGCTATCGAACCTGGTTGGAATATGTTTTTCCAACTGGGTATCGGTGGCATTCTACGCGATCGGTTGCGTTGCTGGGGTATCGATCTGAATGATCAGACGATAAATCAGCGCCGCGCTCACGAAGGCTCCGTTACTAATAACTTAGCAACGGTTGATCTCTCAGCGGCAAGCGATTCTATGTCTCTTGCCCTCTGTGAGCTCTTATTGCCCCGAGGCTGGTTTGAGGTTCTTATGGACCTCAGATCACCTAAGGGGCGATTGCCTGACGGTAGTGTTGTTACCTACGAGAAGATTTCTTCTACGGGTAACGGTTATACATTCGAGCTCGAGTCGCTTATTTTTGCTTCTCTCGCTCGTT-CGTTTGTGAGATACTGGACTTAGACTCGTCTGAGGTCACTGTTTACGGAGACGATATTATTTTACCGTCCCGTGCAGTCCCTGCCCTCCGGGAAGTTTTTAAGTATGTTGGTTTTACGACCAATACTAAAAAGACTTTTTCCGA-GGGCCGTTCAGAGAGTCGTGCGGCAAGCACTACTATTCTGGCGTAGATGTTACTCCCTTTTACATACGTCACCGTATAGTGAGTCCTGCCGATTTAATACTGGTTTTGAATAACCTATATCGGTGGGCCACTATTGACGGCGTATGGGATCCTAGGGCCCATTCTGTGCACCTCAAGTATCGTAAGTTGCTGCCTAAACAGCTGCAACATAATACTATACCTGACGGTTACGGTGATGGTGCCCTCGTCGGATCGGTCCTAATCAATCCTTTCGCGAAAAACCGCGGGTGGATCCGGTACGTACCGGTGATTACGGACCATACAAGGGACCAAGAGCGCGCTGAGTTGGGGTCGTATCTCTACGACCTCTTCTCGCGTTGTCTCTCGGAAAGTAACGATGGGTTGCCTCTTAGGGGTCCATCGGGTTGCGATTTTGCTGATCTATTTGCCATCGATCAGCTTATCTGTAGGAGTGATCCTACGAAGATAAGCAGGCCTACCGGTAAATTCGATATACAGTACATCGCGTGCTGTTGTTCGGGTTGCTGTTAGGCTTGCGGCCGCACTCGAGAGATCTAG-AGCAT-CACGGTCGAACTCCCG-TACGAGGTGCCCGCA
>H110_len1968-1988_reads1758_Mix1+C__seq23
GGGCTACGCGAGGGAGCCAC-CTGCGAAGCAGCGTGGCGGTTCTCGTGCGTTACCGAAACGCACGAAGGTCGCGCCTCTCCACGAGGCGTCACCATGGGAGAGCGCAAAAGCGCTAGCCCGTGCTCTAGCTCTAGAAGGTCTCGAGATCTCCTCTAGAGATAATTTTGTTTAACTCTAAGAAGGAGATATACACATGCCTAAGACAGCATCTTCGCGTAACTCTTTCAGCGCACAATTGCGCCGAGCCGCGAACACAAGAA-TTGAGGCTGAAGGTAACCTCGCACTTTCCATTGCCAACGATTTACTGTTGGCCTATGGTCAGTCGCCATTTAACTCTGAGGCTGAGTGTATTTCATTCAGCCCGAGATTCGACGGGACCCCGGATGACTTTAGGATAAATTATCTTAAAGCCGAGATCATGTCGAAGCATGACGACTTCAGCCTAGGTATTGATACCGAAGCTGTTGCCTGGGAGAAGTTCCTGGCAGCAGAGGCTGAATGTGCTTTAACGAACGCTCGTCTCTATAGACCTGACTACAGTGAGGATTTCAATTTCTCACT-GGCGAGTCATGTATACACATGGCTCGTCGAAAAATAGCCAAGCTAATAGGAGATGTTCCGTCCGTTGAGGATATGTTGCGTCACTGCCGATTTCCTGGCGGTGCTACAACAACGAATAACCGTTCGTACAGTCATCCGTCCTTCAAGTTTGCACTTCCGCAGGCGTGTACGCCTCGGGCTTTGAAGTATGTTTTAGCTCTCAGAGCTTCTACACATTTCGATATCAGAATTTCTGATATTAGCCCTTTTAATAAAGCAGTTACCGTACCTAAGAACAGTAAGACAGATCGTTGTATTGCTATCGAACCTGGTTGGAATATGTTTTTCCAACTGGGTATCGGTGGCATTCTACGCGATCGGTTGCGTTGCTGGGGTATCGATCTGAATGATCAGACGATAAATCAGCGCCGCGCTCACGAAGGCTCCGTTACTAATAACTTAGCAACGGTTGATCTCTCAGCGGCAAGCGATTCTATGTCTCTTGCCCTCTGTGAGCTCTTATTGCCCCGAGACTGGTTTGAGGTTCTTATGGACCTCAGATCACCTAAGGGGCGATTGCCTGACGGTAGTGTTGTTACCTACGAGAAGATTTCTTCTATGGGTAACGGTTACACATTCGAGCTCGAGTCGCTTATTTTTGCTTCTCTCGCTCGTTCCGTTTGTGAGATACTGGACTTAGACTCGTCTGAGGTCACTGTTTACGGAGACGATATTATTTTGCCGTCCCGTGCAGTCCCTGCCCTCCGGGAAGTTTTTAAGTATGTTGGTTTTACGACCAATACTAAAAAGACTTTTTCCGA-GGGCCGTTCAGAGAGTCGTGCGGCAAGCACTACTATTCTGGCGTAGATGTTACTCCCTTTTACATACGTCACCGTATAGTGAGTCCTGCCGATTTAATACTGGTTTTGAATAACCTATATCGGTGGGCCACTATTGACGGCGTATGGGATCCTAGGGCCCATTCTGTGCACCTCAAGTATCGTAAGTTGCTGCCTAAACAGCTGCAACATAATACTATACCTGACGGTTACGGTGATGGTGCCCTCGTCGGATCGGTCCTAATCAATCCTTTCGCGAAAAACCGCGGGTGGATCCGGTACGTACCGGTGATTACGGACCATACAAGGGACCAAGAGCGCGCTGAGTTGGGGTCGTATCTCTACGACCTCTTCTCGCGTTGTCTCTCGGAAAGTAACGATGGGTTGCCTCTTAGGGGTCCATCGGGTTGCGATTTTGCTGATCTATTTGCCATCGATCAGCTTATCTGTAGGAGTGATCCTACGAAGATAAGCAGGCCTACCGGTAAATTCGATATACAGTACATCGCGTGCTGTTGTTCGGGTTGTTGTTAGGCTTGCGGCCGCACTCGAGAGATCTAG-AGCAT-CACGGTCGAACTCCCG-TACGAGGTGCCCGCA
>H110_len1968-1988_reads1758_Mix1+C__seq24
GGGCTACGCGAGGGAGCCAC-CTGCGAAGCAGCGTGGCGGTTCTCGTGCGTTACCGAAACGCACGAAGGTCGCGCCTCTCCACGAGGCGTCACCATGGGAGAGCGCAAAAGCGCTAGCCCGTGCTCTAGCTCTAGAAGGTCTCGAGATCTCCTCTAGAGATAATTTTGTTTAACTCTAAGAAGGAGATATACACATGCCTAAGACAGCATCTTCGCGTAACTCTTTCAGCGCACAATTGCGCCGAGCCGCGAACACAAGAA-TTGAGGCTGAAGGTGACCTCGCACTTTCCATTGCCAACGATTTACTGTTGGCCTATGGTCAGTCGCCATTTAACTCTGAGGCTGAGTGTATTTCATTCAGCCCGAGATTCGACGGGACCCCGGATGACTTTAGGATAAATTATCTTAAAGCCGAGATCATGTCGAAGTATGACGACTTCAGCCTAGGTATTGATACCGAAGCTGTTGCCTGGGAGAAGTTCCTGGCAGCAGAGGCTGAATGTGCTTTAACGAACGCTCGTCTCTATAGACCTGACTACAGTGAGGATTTCAATTTCTCACTGGGCGAGTCATGTATACACATGGCTCGTCGAAAAATAGCCAAGCTAATAGGAGATGTTCCGTCCGTTGAGGATATGTTGCGTCACTGCCGATTTCCTGGCGGTGCTACAACAACGAATAACCGTTCGTACAGTCATCCGTCCTTCAAGTCTGCACTTCCGCAAGCGTGTACGCCTCGGGCTTTGAAGTATGTTTTAGCTCTCAGAGCTTCTACACATTTCGATATCAGAATTTCTGATATTAGCCCTTTTAATAAAGCAGTTACCGTACCTAAGAACAGTAAGACAGATCGTTGTATTGCTATCGAACCTGGTTGGAATATGTTTTTCCAACTGGGCATCGGTGGCATTCTACGCGATCGGTTGCGTTGCTGGGGTATCGATCTGAATGATCAGACGATAAATCAGCGCCGCGCTCACGAAGGCTCCGTTACTAATAACTTAGCAACGGTTGATCTCTCAGCGGCAAGCGATTCTATGTCTCTTGCCCTCTGTGAGCTCTTATTGCCCCGAGGCTGGTTTGAGGTTCTTATGGACCTCAGATCACCTAAGGGGCGATTGCCTGACGGTAGTGTTGTTACCTACGAGAAGATTTCTTCTATGGGTAACGGTTACACATTCGAGCTCGAGTCGCTTATTTTTGCTTCTCTCGCTCGTTCCGTTTATGAGATACTGGACTTAGACTCGTCTGAGGTCACTGTTTACGGAGACGATATTATTTTACCGT-CCGTGCAGTCCCTGCCCTCCGGGAAGTTTTTAAGTATGTTGGTTTTACGACCAATACTAAAAAGACTTTTTTCGA-GGGCCGTTCAGAGAGTCGTGCGGCAAGCACTACTATTCTGGCGTAGATGTTACTCCCTTTTACATACGTCACCGTATAGTGAGTCCTGCCGATTTAATACTGGTTTTGAATAACCTATATCGGTGGGCCACTATTGACGGCGTATGGGATCCTAGGGCCCATTCTGTGCACCTCAAGTATCGTAAGTTGCTGCCTAAACAGCTGCAACATAATACTATACCTGACGGTTACGGTGATGGTGCCCTCGTCGGATCGGTCCTAATCAATCCTTTCGCGAAAAACCGCGGGTGGATCCGGTACGTACCGGTGATTACGGACCATACAAGGGACCAAGAGCGCGCTGAGTTGGGGTCGTATCTCTACGACCTCTTCTCGCGTTGTCTCTCGGAAAGTAACGATGGGTTGCCTCTTAGGGGTCCATCGGGTTGCGATTTTGCTGATCTATTTGCCATCGATCAGCTTATCTGTAGGAGTGATCCTACGAAGATAAGCAGGCCTACCGGTAAATTCGATATACAGTACATCGCGTGCTGTTGTTCGGGTTGTTGTTAGGCTTGCGGCCGCACTCGAGAGATCTAG-AGCAT-CACGGTCGAACTCCCG-TACGAGGTGCCCGCA
>H110_len1968-1988_reads1758_Mix1+C__seq25
GGGCTACGCGAGGGAGCCAC-CTGCGAAGCAGCGTGGCGGTTCTCGTGCGTTACCGAAACGCACGAAGGTCGCGCCTCTCCACGAGGCGTCACCATGGGAGAGCGCAAAAGCGCTAGCCCGTGCTCTAGCTCTAGAAGGTCTCGAGATCTCCTCTAGAGATAATTTTGTTTAACTCTAAGAAGGAGATATACACATGCCTAAGACAGCATCTTCGCGTAACTCTTTCAGCGCACAATTGCGCCGAGCCGCGAACACAAGAA-TTGAGGCTGAAGGTAACCTCGCACTTTCCATTGCCAACGATTTACTGTTGGCCTATGGTCAGTCGCCATTTAACTCTGAGGCTGAGTGTATTTCATTCAGCCCGAGATTCGACGGGACCCCGGATGACTTTAGGATAAATTATCTTAAAGCCGAGATCATGTCGAAGTATGACGACTTCAGCCTAGGTATTGATACCGAAGCTGTTGCCTGGGAGAAGTTCCTGGCAGCAGAGGCTGAATGTGCTTTAACGAACGCTCGTCTCTATAGACCTGACTACAGTGAGGATTTCAATTTCTCACTGGGCGAGTCATGTATACACATGGCTCGTCGAAAAATAGCCAAGCTAATAGGAGATGTTCCGTCCGTTGAGGATATGTTGCGTCACTGCCGATTTCCTGGCGGTGCTACAACAACGAATAACCGTTCGTACAGTCATCCGTCCTTCAAGTTTGCACTTCCGCAAGCGTGTACGCCTCGGGCTTTGAAGTATGTTTTAGCTCTCAGAGCTTCTACACATTTCGATATCAGAATTTCTGATATTAGCCCTTTTAATAAAGCAGTTACCGTACCTAAGAACAGTAAGACAGATCGTTGTATTGCTATCGAACCTGGTTGGAATATGTTTTTCCAACTGGGTATCGGTGGCA-TCTACGCGATCGGTTGCGTTGCTGGGGTATCGATCTGAATGATCAGACGATAAATCAGCGCCGCGCTCACGAAGGCTCCGTTACTAATAACTTAGCAACGGTTGATCTCTCAGCGGCAAGCGATTCTATGTCTCTTGCCCTCTGCGAGCTCTTATTGCCCCGAGGCTGGTTTGAGGTTCTTATGGACCTCAGATCACCTAA-GGGCGATTGCCTGACGGTAGTGTTGTTACCTACGAGAAGATTTCTTCTATGGGTAACGGTTACACATTCGAGCTCGAGTCGCTTATTTTTGCTTCTCTCGCTCGTTCCGTTTGTGAGATACTGGACTTAGACTCGTCTGAGGTCACTGTTTACGGAGACGATATTATTTTACCGTCCCGTGCAGTCCCTGCCCT-CGGGAAGTTTTTAAGTATGTTGGTTTTACGACCAATACTAAAAAGACTTTTTCCGA-GGGCCGTTCAGAGAGTCGTGCGGCAAGCACTACTATTCTGGCGTAGATGTTACTCCCTTTTACATACGTCACCGTATAGTGAGTCCTGCCGATTTAATACTGGTTTTGAATAACCTATATCGGTGGGCCACTATTGACGGCGTATGGGATCCTAGGGCCCATTCTGTGCACCTCAAGTATCGTAAGTTGCTGCCTAAACAGCTGCAACATAATACTATACCTGACGGTTACGGTGATGGTGCCCTCGTCGGATCGGTCCTAATCAATCCTTTCGCGAAAAACCGCGGGTGGATCCGGTACGTACCAGTGATTACGGACCATACAAGGGACCAAGAGCGCGCTGAGTTGGGGTCGTATCTCTACGACCTCTTCTCGCGTTGTCTCTCGGAAAGTAACGATGGGTTGCCTCTTAGGGGTCCATCGGGTTGCGATTTTGCTGATCTATTTGCCATCGATCAGCTTATCTGTAGGAGTGATCCTACGAAGATAAGCAGGCCTACCGGTAAATTCGATATACAGTACATCGCGTGCTGTTGTTCGGGTTGTTGTTAGGCTTGCGGCCGCACTCGAGAGATCTAG-AGCAT-CACGGTCGAACTCCCG-TACGAGGTGCCCGCA
>H110_len1968-1988_reads1758_Mix1+C__seq26
GGGCTACGCGAGGGAGCCAC-CTGCGAAGCAGCGTGGCGGTTCTCGTGCGTTACCGAAACGCACGAAGGTCGCGCCTCTCCACGAGGCGTCACCATGGGAGAGCGCAAAAGCGCTAGCCCGTGCTCTAGCTCTAGAAGGTCTCGAGATCTCCTCTAGAGATAA-TTTGTTTAACTCTAAGAAGGAGATATACACATGCCTAAGACAGCATCTTCGCGTAACTCTTTCAGCGCACAATTGCGCCGAGCCGCGAACACAAGAA-TTGAGGCTGAAGGTAACCTCGCACTTTCCATTGCCAACGATTTACTGTTGGCCTATGGTCAGTCGCCATTTAACTCTGAGGCTGAGTGTATTTCATTCAGCCCGAGATTCGACGGGACCCCGGATGACTTTAGGATAAATTATCTTAAAGCCGAGATCATGTCGAAGTATGACGACTTCAGCCTAGGTATTGATACCGAAGCTGTTGCCTGGGAGAAGTTCCTGGCAGCAGAGGCTGAATGTGCTTTAACGAACGCTCGTCTCTATAGACCTGACTACAGTGAGGATTTCAATTTCTCACTGGGCGAGTCATGTATACACATGGCTCGTCGAAAAATAGCCAAGCTAATAGGAGATGTTCCGTCCGTTGAGGATATGTTGCGTCACTGCCGATTTCCTGGCGGTGCTACAACAACGAATAACCGTTCGTACAGTCATCCGTCCTTCAAGTTTGCACTTCCGCAAGCGTGTACGCCTCGGGCTTTGAAGTATGTTTTAGCTCTCAGAGCTTCTACACATTTCGATATCAGAATTTCTGATATTAGCCCTTTTAATAAAGCAGTTACCGTACCTAAGAACAGTAAGACAGATCGTTGTATTGCTATCGAACCTGGTTGGAATATGTTTTTCCAACTGGGTATCGGTGGCATTCTACGCGATCGGTTGCGTTGCTGGGGTATCGATCTGAATGATCAGACGATAAATCAGCGCCGCGCTCACGAAGGCTCCGTTACTAATAACTTAGCAACGGTTGATCTCTCAGCGGCAAGCGATTCTATGTCTCTTGCCCTCTGTGAGCTCTTATTGCCCCGAGGCTGGTTTGAGGTTCTTATGGACCTCAGATCACCTAA-GGGCGATTGCCTGACGGTAGTGTTGTTACCTACGAGAAGATTTCTTCTATGGGTAACGGTTACACATTCGAGCTCGAGTCGCTTATTTTTGCTTCTCTCGCTCGTTCCGTTTGTGAGATACTGGACTTAGACTCGTCTGAGGTCACTGTTTACGGAGACGATATTATTTTACCGTCCCGTGCAGTCCCTGCCCTCCGGGAAGTTTTTAAGTATGTTGGTTTTACGACCAATACTAAAAAGACTTTTTCCGA-GGGCCGTTCAGAGAGTCGTGCGGCAAGCACTACTATTCTGGCGTAGATGTTACTCCCTTTTACATACGTCACCGTATAGTGAGTCCTGCCGATTTAATACTGGTTTTGAATAACCTATATCGGTGGGCCACTATTGACGGCGTATGGGATCCTAGGGCCCATTCTGTGCACCTCAAGTATCGTAAGTTGCTGCCTAAACAGCTGCAACATAATACTATACCTGACGGTTACGGTGATGGTGCCCTCGTCGGATCGGTCCTAATCAATCCTTTCGCGAAAAACCGCGGGTGGATCCGGTACGTACCGGTGATTACGGACCATACAAGGGACCAAGAGCGCGCTGAGTTGGGGTCGTATCTCTACGACCTCTTCTCGCGTTGTCTCTCGGAAAGTAACGATGGGTTGCCTCTTAGGGGTCCATCGGGTTGCGATTTTGCTGATCTATTTGCCATCGATCAGCTTATCTGTAGGAGTGATCCTACGAAGATAAGCAGGCCTACCGGCAAATTCGATATACAGTACATCGCGTGCTGTTGTTCGGGTTGTTGTTAGGCTTGCGGCCGCACTCGAGAGATCTAG-AGCAT-CACGGTCGAACTCCCG-TACGAGGTGCCCGCA
>H110_len1968-1988_reads1758_Mix1+C__seq27
GGGCTACGCGAGGGAGCCAC-CTGCGAAGCAGCGTGGCGGTTCTCGTGCGTTACCGAAACGCACGAAGGTCGCGCCTCTCCACGAGGCGTCACCATGGGAGAGCGCCTAAGCGCTAGCCCGTGCTCTAGCTCTAGAAGGTCTCGAGATCTCCTCTAGAGATAATTTTGTTTAACTCTAAGAAGGAGATATACACATGCCTAAGACAGCATCTTCGCGTAACTCTTTCAGCGCACAATTGCGCCGAGCCGCGAACACAAGAA-TTGAGGCTGAAGGTAACCTCGCACTTTCCATTGCCAACGATTTACTGTTGGCCTATGGTCAGTCGCCATTTAACTCTGAGGCTGAGTGTATTTCATTCAGCCCGAGATTCGACGGGACCCCGGATGACTTTAGGATAAATTATCTTAAAGCCGAGATCATGTCGAAGTATGACGACTTCAGCCTAGGTATTGATACCGAAGCTGTTGCCTGGGAGAAGTTCCTGGCAGCAGAGGCTGAATGTGCTTTAACGAACGCTCGTCTCTATAGACCTGACTACAGTGAGGATTTCAATTTCTCACTGGGCGAGTCATGTATACACATGGCTCGTCGAAAAATAGCCAAGCTAATAGGAGATGTTCCGTCCGTTGAGGATATGTTGCGTCACTGCCGATTTCCTGGCGGTGCTACAACAACGAATAACCGTTCGTACAGTCATCCGTCCTTCAAGTTTGCACTTCCGCAAGCGTGTACGCCTCGGGCTTTGAAGTATGTTTTAGCTCTCAGAGCTTCTACACATTTCGATATCAGAATTTCTGATATTAGCCCTTTTAATAAAGCAGTTACCGTACCTAAGAACAGTAAGACAGATCGTTGTATTGCTATCGAACCTGGTTGGAATATGTTTTTCCAACTGGGCATCGGTGGCATTCTACGCGATCGGTTGCGTTGCTGGGGTATCGATCTGAATGATCAGACGATAAATCAGCGCCGCGCTCACGAAGGCTCCGTTACTAATAACTTAGCAACGGTTGATCTCTCAGCGGCAAGCGATTCTATGTCTCTTGCCCTCTGTGAGCTCTTATTGCCCCGAGGCTGGTTTGAGGTTCTTATGGACCTCAGATCACCTAA-GGGCGATTGCCTGACGGTAGTGTTGTTACCTACGAGAAGATTTCTTCTATGGGTAACGGTTACACATTCGAGCTCGAGTCGCTTATTTTTGCTTCTCTCGCTCGTTCCGTTTGTGAGATACTGGACTTAGACTCGTCTGAGGTCACTGTTTACGGAGACGATATTATTTTACCGTCCCGTGCAGTCCCTGCCCTCCGGGAAGTTTTTAAGTATGTTGGTTTTACGACCAATACTAAAAAGACTTTTTCCGA-GGGCCGTTCAGAGAGTCGTGCGGCAAGCACTACTATTCTGGCGTAGATGTTACTCCCTTTTACATACGTCACCGTATAGTGAGTCCTGCCGATTTAATACTGGTTTTGAATAACCTATATCGGTGGGCCACTATTGACGGCGTATGGGATCCTAGGGCCCATTCTGTGCACCTCAAGTATCGTAAGTTGCTGCCTAAACAGCTGCAACATAATACTATACCTGACGGTTACGGTGATGGTGCCCTCGTCGGATCGGTCCTAATCAATCCTTTCGCGAAAAACCGCGGGTGGATCCGGTACGTACCGGTGATTACGGACCATACAAGGGACCAAGAGCGCGCTGAGTTGGGGTCGTATCTCTACGACCTCTTCTCGCGTTGTCTCTCGGAAAGTAACGATGGGTTGCCTCTTAGGGGTCCATCGGGTTGCGATTTTGCTGATCTATTTGCCATCGATCAGCTTATCTGTAGGAGTGATCCTACGAAGATAAGCAGGCCTACCGGTAAATTCGATATACAGTACATCGCGTGCTGTTGTTCGGGTTGTTGTTAGGCTTGCGGCCGCACTCGAGAGATCTAG-AGCAT-CACGGTCGAACTCCCG-TACGAGGTGCCCGCA
>H110_len1968-1988_reads1758_Mix1+C__seq28
GGGCTACGCGAGGGAGCCAC-CTGCGAAGCAGCGTGGCGGTCCTCGTGCGTTACCGAAACGCACGAAGGTCGCGCCTCTCCACGAGGCGTCACCATGGGAGAGCGCAAAAGCGCTAGCCCGTGCTCTAGCTCTAGAAGGTCTCGAGATCTCCTCTAGAGATAATTTTGTTTAACTCTAAGAAGGAGATATACACATGCCTAAGACAGCATCTTCGCGTAACTCTTTCAGCGCACAATTGCGCCGAGCCGCGAACACAAGAA-TTGAGGCTGAAGGTAACCTCGCACTTTCCATTGCCAACGATTTACTGTTGGCCTATGGTCAGTCGCCATTTAACTCTGAGGCTGAGTGTATTTCATTCAGCCCGAGATTCGACGGGACCCCGGATGACTTTAGGATAAATTATCTTAAAGCCGAGATCATGTCGAAGTATGACGACTTCAGCCTAGGTATTGATACCGAAGCTGTTGCCTGGGAGAAGTTCCTGGCAGCAGAGGCTGAATGTGCTTTAACGAACGCTCGTCTCTATGGACCTGACTACAGTGAGGATTTCAATTTCTCACTGGGCGAGTCATGTATACACATGGCTCGTCGAAAAATAGCCAAGCTAATAGGAGATGTTCCGTCCGTTGAGGATATGTTGCGTCACTGCCGATTTCCTGGCGGTGCTACAACAACGAATAACCGTTCGTACAGTCATCCGTCCTTCAAGTTTGCACTTCCGCAAGCGTGTACGCCTCGGGCTTTGAAGTATGTTTTAGCTCTCAGAGCTTCTACACATTTCGATATCAGAATTTCTGATATTAGCCCTTTTAATAAAGCAGTTACCGTACCTAAGAACAGTAAGACAGATCGTTGTATTGCTATCGAACCTGGTTGGAATATGTTTTTCCAACTGGGTATCGGTGGCATTCTACGCGATCGGTTGCGTTGCTGGGGTATCGATCTGAATGATCAGACGATAAATCAGCGCCGCGCTCACGAAGGCTCCGTTACTAATAACTTAGCAACGGTTGATCTCTCAGCGGCAAGCGATTCTATGTCTCTTGCCCTCTGTGAGCTCTTATTGCCCCGAGGCTGGTTTGAGGTTCTTATGGACCTCAGATCACCTAA-GGGCGATTGCCTGACGGTAGTGTTGTTACCTACAAGAAGATTTCTTCTATGGGTAACGGTTACACATTCGAGCTCGAGTCGCTTATTTTTGCTTCTCTCGCTCGTTCCGTTTGTGAGATACTGGACTTAGACTCGTCTGAGGTCACTGTTTACGGAGACGATATTATTTTACCGTCCCGTGCAGTCCCTGCCCTCCGGGAAGTTTTTAAGTATGTTGGTTTTACGACCAATACTAAAAAGAC-TTTTCCGA-GGGCCGTTCAGAGAGTCGTGCGGCAAGCACTACTATTCTGGCGTAGATGTTACTCCCTTTTACATACGTCACCGTATAGTGAGTCCTGCCGATTTAATACTGGTTTTGAATAACCTATATCGGTGGGCCACTATTGACGGCGTATGGGATCCTAGGGCCCATTCTGTGCACCTCAAGTATCGTAAGTTGCTGCCTAAACAGCTGCAACATAATACTATACCTGACGGTTACGGTGATGATGCCCTCGTCGGATCGGTCCTAATCAATCCTTTCGCGAAAAACCGCGGGTGGATCCGGTACGTACCGGTGATTACGGACCATACAAGGGACCAAGAGCGCGCTGAGTTGGGGTCGTATCTCTACGACCTCTTCTCGCGTTGTCTCTCGGAAAGTAACGATGGGTTGCCTCTTAGGGGTCCATCGGGTTGCGATTTTGCTGATCTATTTGCCATCGATCAGCTTATCTGTAGGAGTGATCCTACGAAGATAAGCAGGCCTACCGGTAAATTCGATATACAGTACATCGCGTGCTGTTGTTCGGGTTGTTGTTAGGCTTGCGGCCGCACTCGAGAGATCTAG-AGCAT-CACGGTCGAACTCCCG-TACGAGGTGCCCGCA
>H110_len1968-1988_reads1758_Mix1+C__seq29
-GGCTACGCGAGGGAGCCAC-CTGCGAAGCAGCGTGGCGGTTCTCGTGCGTTACCGAAACGCACGAAGGTCGCGCCTCTCCACGAGGCGTCACCATGGGAGAGCGCAAAAGCGCTAGCCCGTGCTCTAGCTCTAGAAGGTCTCGAGATCTCCTCTAGAGATAATTTTGTTTAACTCTAAGAAGGAGATATACACATGCCTAAGACAGCATCTTCGCGTAACTCTTTCAGCGCACAATTGCGCCGAGCCGCGAACACAAGAA-TTGAGGCTGAAGGTAACCTCGCACTTTCCATTGCCAACGATTTACTGTTGGCCTATGGTCAGTCGCCATTTAACTCTGAGGCTGAGTGTATTTCATTCAGCCCGAGATTCGACGGGACCCCGGATGACTTTAGGATAAATTATCTTAAAGCCGAGATCATGTCGAAGTATGACGACTTCAGCCTAGGTATTGATACCGAAGCTGTTGCCTGGGAGAAGTTCCTGGCAGCAGAGGCTGAATGTGCTTTAACGAACGCTCGTCTCTATAGACCTGACTACAGTGAGGATTTCAATTTCTCACT-GGCGAGTCATGTATACACATGGCTCGTCGAAAAATAGCCAAGCTAATAGGAGATGTTCCGTCCGTTGAGGATATGTTGCGTCACTGCCGATTTCCTGGCGGTGCTACAACAACGAATAACCGTTCGTACAGTCATCCGTCCTTCAAGTTTGCACTTCCGCAAGCGTGTACGCCTCGGGCTTTGAAGTATGTTTTAGCTCTCAGAGCTTCTACACATTTCGATATCAGAATTTCTGATATTAGCCCTTTTAATAAAGCAGTTACCGTACCTAAGAACAGTAAGACAGATCGTTGTATTGCTATCGAACCTGGTTGGAATATGTTTTTCCAACTGGGTATCGGTGGCATTCTACGCGATCGGTTGCGTTGCTGGGGTATCGATCTGAATGATCAGACGATAAATCAGCGCCGCGCTCACGAAGGCTCCGTTACTAATAACTTAGCAACGGTTGATCTCTCAGCGGCAAGCGATTCTATGTCTCTTGCCCTCTGTGAGCTCTTATTGCCCCGAGGCAGGTTTGAGGTTCTTATGGACCTCAGATCACCTAAGGGGCGATTGCCTGACGGTAGTGTTGTTACCTACGAGAAGATTTCTTCTATGGGTAACGGTTACACATTCGAGCTCGAGTCGCTTATTTTTGCTTCTCTCGCTCGTTCCGTTTGTGAGATACTGGACTTAGACTCGTCTGAGGTCACTGTTTACGGAGACGATATTATTTTACCGTCCCGTGCAGTCCCTGCCCTCCGGGAAGTTTTTAAGTATGTTGGTTTTACGACCAATACTAGAAAGACTTTTTCCGAGGGGCCGTTCAGAGAGTCGTGCGGCAAGCACTACTATTCTGGCGTAGATGTTACTCCCTTTTACATACGTCACCGTATAGTGAGTCCTGCCGATTTAATACTGGTTTTGAATAACCTATATCGGTGGGCCACTATTGACGGCGTATGGGATCCTAGGGCCCATTCTGTGCACCTCAAGTATCGTAAGTTGCTGCCTAAACAGCTGCAACATAATACTATACCTGACGGTTACGGTGATGGTGCCCTCGTCGGATCGGTCCTAATCAATCCTTTCGCGAAAAACCGCGGGTGGATCCGGTACGTACCGGTGATTACGGACCATACAAGGGACCAAGAGCGCGCTGAGTTGGGGTCGTATCTCTACGACCTCTTCTCGCGTTGTCTCTCGGAAAGTAACGATGGGTTGCCTCTTAGGGGTCCATCGGGTTGCGATTTTGCTGATCTATTTGCCATCGATCAGCTTATCTGTAGGAGTGATCCTACGAAGATAAGCAGGCCTACCGGTAAATTCGATATACAGTACATCGCGTGCTGTTGTTCGGGTTGTTGTTAGGCTTGCGGCCGCACTCGAGAGATCTAG-AGCAT-CACGGTCGAACTCCCG-TACGAGGTGCCCGCA
>H110_len1968-1988_reads1758_Mix1+C__seq30
-GGCTACGCGAGGGAGCCAC-CTGCGAAGCAGCGTGGCGGTTCTCGTGCGTTACCGAAACGCACGAAGGTCGCGCCTCTCCACGAGGCGTCACCATGGGAGAGCGCAAAAGCGCTAGCCCGTGCTCTAGCTCTAGAAGGTCTCGAGATCTCCTCTAGAGATAATTTTGTTTAACTCTAAGAAGGAGATATACACATGCCTAAGACAGCATCTTCGCGTAACTCTTTCAGCGCACAATTGCGCCGAGCCGCGAACACGAGAA-TTGAGGCTGAAGGTAACCTCGCACTTTCCATTGCCAACGATTTACTGTTGGCCTATGGTCAGTCGCCATTTAACTCTGAGGCTGAGTGTATTTCATTCAGCCCGAGATTCGACGGGACCCCGGATGACTTTAGGATAAATTATCTTAAAGCCGAGATCATGTCGAAGTATGACGACTTCAGCCTAGGTATTGATACCGAAGCTGTTGCCTGGGAGAAGTTCCTGGCAGCAGAGGCTGAATGTGCTTTAACGAACGCTCGTCTCTATAGACCTGACTACAGTGAGGATTTCAATTTCTCACTGGGCGAGTCATGTATACACATGGCTCGTCGAAAAATAGCCAAGCTAATAGGAGATGTTCCGTCCGTTGAGGATATGTTGCGTCACTGCCGATTTCCTGGCGGTGCTACAACAACGAATAACCGTTCGTACAGTCATCCGTCCTTCAAGTTTGCACTTCCGCAAGCGTGTACGCCTCGGGCTTTGAAGTATGTTTTAGCTCTCAGAGTTTCTACACATTTCGATATCAGAATTTCTGATATTAGCCCTTTTAATAAAGCAGTTACCGTACCTAAGAACAGTAAGACAGATCGTTGTATTGCTATCGAACCTGGTTGGAATATGTTTTTCCAACTGGGCATCGGTGGCATTCTACGCGATCGGTTGCGTTGCTGGGGTATCGATCTGAATGATCAGACGATAAATCAGCGCCGCGCTCACGAAGGCTCCGTTACTAATAACTTAGCAACGGTTGATCTCTCAGCGGCAAGCGATTCTATGTCTCTTGCCCTCTGTGAGCTCTTATTGCCCCGAGGCTGGTTTGAGGTTCTTATGGACCTCAGATCACCTAAGGGGCGATTGCCTGACGGTAGTGTTGTTACCTACGAGAAGATTTCTTCTATGGGTAACGGTTACACATTCGAGCTCGAGTCGCTTATTTTTGCTTCTCTCG-TCGTTCCGTTTGTGAGATACTGGACTTAGACTCGTCTGAGGTCACTGTTTACGGAGACGATATTATTTTACCGTCCCGTGCAGTCCCTGCCCTCCGGGAAGTTTTTAAGTATGTTGGTTTTACGACCAATACTAAAAAGACTTTTTCCGAGGGGCCGTTCAGAGAGTCGTGCGGCAAGCACTACTATTCTGGCGTAGATGTTACTCCCTTTTACATACGTCACCGTATAGTGAGTCCTGCCGATTTAATACTGGTTTTGAATAACCTATATCGGTGGGCCACTATTGACGGCGTATGGGATCCTAGGGCCCATTCTGTGCACCTCAAGTATCGTAAGTTGCTGCCTAAACAGCTGCAACATAATACTATACCTGACGGTTACGGTGATGGTGCCCTCGTCGGATCGGTCCTAATCAATCCTTTCGCGAGAAACCGCGGGTGGATCCGGTACGTACCGGTGATTACGGACCATACAAGGGACCAAGAGCGCGCTGAGTTGGGGTCGTATCTCTACGACCTCTTCTCGCGTTGTCTCTCGGAAAGTAACGATGGGTTGCCTCTTAGGGGTCCATCGGGTTGCGATTTTGCTGATCTATTTGCCATCGATCAGCTTATCTGTAGGAGTGATCCTACGAAGATAAGCAGGCCTACCGGTAAATTCGATATACAGTACATCGCGTGCTGTTGTTCGGGTTGTTGTTAGGCTTGCGGCCGCACTCGAGAGATCTAG-AGCAT-CACGGTCGAACTCCCG-TACGAGGTGCCCGCA
>H110_len1968-1988_reads1758_Mix1+C__seq31
-GGCTACGCGAGGGAGCCAC-CTGCGAAGCAGCGTGGCGGTTCTCGTGCGTTACCGAAACGCACGAAGGTCGCGCCTCTCCACGAGGCGTCACCATGGGAGAGCGCAAAAGCGCTAGCCCGTGCTCTAGCTCTAGAAGGTCTCGAGATCTCCTCTAGAGATAATTTTGTTTAACTCTAAGAAGGAGATATACACATGCCTAAGACAGCATCTTCGCGTAACTCTTTCAGCGCACAATTGCGCCGAGCCGCGAACACAAGAA-TTGAGGCTGAAGGTAACCTCGCACTTTCCATTGCCAACGATTTACTGTTGTCCTATGGTCAGTCGCCATTTAACTCTGAGGCTGAGTGTATTTCATTCAGCCCGAGATTCGACGGGACCCCGGATGACTTTAGGATAAATTATCTTAAAGCCGAGATCATGTCGAAGTATGACGACTTCAGCCTAGGTATTGATACCGAAGCTGTTGCCTGGGAGAAGTTCCTGGCAGCAGAGGCTGAATGTGCTTTAACGAACGCTCGTCTCTATAGACCTGACTACAGTGAGGATTTCAATTTCTCACTGGGCGAGTCATGTATACACATGGCTCGTCGAAAAATAGCCAAGCTAATAGGAGATGTTCCGTCCGTTGAGGATATGTTGCGTCACTGCCGATTTCCTGGCGGTGCTACAACAACGAATAACCGTTCGTACAGTCATCCGTCCTTCAAGTTTGCACTTCCGCAAGCGTGTACGCCTCGGGCTTTGAAGTATGTTTTAGCTCTCAGAGCTTCTACACATTTCGATATCAGAATTTCTGATATTAGCCCTTTTAATAAAGCAGTTACCGTACCTAAGAACAGTAAGACAGATCGTTGTATTGCTATCGAACCTGGTTGGAATATGTTTTTCCAACTGGGTATCGGTGGCATTCTACGCGATCGGTTGCGTTGCTGGGGTATCGATCTGAATGATCAGACGATGAATCAGCGCCGCGCTCACGAAGGCTCCGTTACTAATAACTTAGCAACGGTTGATCTCTCAGCGGCAAGCGATTCTATGTCTCTTGCCCTCTGTGAGCTCTTATTGCCCCGAGGCTGGTTTGAGGTTCTTATGGACCTCAGATCACCTAAGGGGCGATTGCCTGACGGTAGTGTTGTTACCTACGAGAAGATCTCTTCTATGGGTAACGGTTACACATTCGAGCTCGAGTCGCTTATTTTTGCTTCTCTCGCTCGTTCCGTTTGTGAGATACTGGACTTAGACTCGTCTGAGGTCACTGTTTACGGAGACGATATTATTTTACCGTCCCGTGCAGTCCCTACCCTCCGGGAAGTTTTTAAGTATGTTGGTTTTACGACCAATACTAAAAAGACTTTTTCCGAGGGGCCGTTCAGAGAGTCGTGCGGCAAGCACTACTATTCTGGCGTAGATGTTACTCCCTTTTACATACGTCACCGTATAGTGAGTCCTGCCGATTTAATACTGGTTTTGAATAACCTATATCGGTGGGCCACTATTGACGGCGTATGGGATCCTAGGGCCCATTCTGTGCACCTCAAGTATCGTAAGTTGCTGCCTAAACAGCTGCAACATAATACTATACCTGACGGTTACGGTGATGGTGCCCTCGTCGGATCGGTCCTAATCAATCCTTTCGCGAAAAACCGCGGGTGGATCCGGTACGTACCGGTGATTACGGACCATACAA-GGACCAAGAGCGCGCTGAGTTGGGGTCGTATCTCTACGACCTCTTCTCGCGTTGTCTCTCGGAAAGTAACGATGGGTTGCCTCTTAGGGGTCCATCGGGTTGCGATTTTGCTGATCTATTTGCCATCGATCAGCTTATCTGTAGGAGTGATCCTACGAAGATAAGCAGGCCTACCGGTAAATTCGATATACAGTACATCGCGTGCTGTTGTTCGGGTTGTTGTTAGGCTTGCGGCCGCACTCGAGAGATCTAG-AGCAT-CACGGTCGAACTCCCG-TACGAGGTGCCCGCA
>H110_len1968-1988_reads1758_Mix1+C__seq32
GGGCTACGCGAGGGAGCCAC-CTGCGAAGCAGCGTGGCGGTTCTCGTGCGTTACCGAAACGCACGAAGGTCGCGCCTCTCCACGAGGCGTCACCATGGGAGAGCGCAAAAGCGCTAGCCCGTGCTCTAGCTCTAGAAGGTCTCGAGATCTCCTCTAGAGATAATCTTGTTTAACTCTAAGAAGGAGATATACACATGCCTAAGACAGCATCTTCGCGTAACTCTTTCAGCGCACAATTGCGCCGAGCCGCGAACACAAGAA-TTGAGGCTGAAGGTAACCTCGCACTTTCCATTGCCAACGATTTACTGTTGGCCTATGGTCAGTCGCCATTTAACTCTGAGGCTGAGTGTATTTCATTCAGCCCGAGATTCGACGGGACCCCGGATGACTTTAGGATAAATTATCTTAAAGCCGAGATCATGTCGAAGTATGACGACTTCAGCCTAGGTATTGATACCGAAGCTGTTGCCTGGGAGAAGTTCCTGGCAGCAGAGGCTGAATGTGCTTTAACGAACGCTCGTCTCTATAGACCTGACTACAGTGAGGATTTC-ATTTCTCACTGGGCGAGTCATGTATACACATGGCTCGTCGAAAAATAGCCAAGCTAATAGGAGATGTTCCGTCCGTTGAGGATATGTTGCGTCACTGCCGATTTCCTGGCGGTGCTACAACAACGAATAACCGTTCGTACAGTCATCCGTCCTTCAAGTTTGCACTTCCGCAAGCGTGTACGCCTCGGGCTTTGAAGTATGT-TTAGCTCTCAGAGCTTCTACACATTTCGATATCAGAATTTCTGATATTAGCCCTTTTAATAAAGCAGTTACCGTACCTAAGAACAGTAAGACAGATCGTTGTATTGCTATCGAACCTGGTTGGAATATGTTTTTCCAACTGGGTATCGGTGGCATTCTACGCGATCGGTTGCGTTGCTGGGGTATCGATCTGAATGATCAGACGATAAATCAGCGCCGCGCTCACGAAGGCTCCGTTACTAATAACTTAGCAACGGTTGATCTCTCAGCGGCAAGCGATTCTATGTCTCTTGCCCTCTGTGAGCTCTTATTGCCCCGAGGCTGGTTTGAGGTTCTTATGGACCTCAGATCACCTAAGGGGCGATTGCCTGACGGTAGTGTTGTTACCTACGAGAAGATTTCTTCTATGGGTAACGGTTACACATTCGAGCTCGAGTCGCTTATTTTTGCTTCTCTCGCTCGTTCCGTTTGTGAGATACTGGACTTAGACTCGTCTGAGGTCACTGTTTACGGAGACGATATTATTTTACCGTCCCGTGCAGTCCCTGCCCTCCGGGAAGTTTTTAAGTATGTTGGTTTTACGACCAATACTAAAAAGACTTTTTCCGAGGGGCCGTTCAGAGAGTCGTGCGGCAAGCACTACTATTCTGGCGTAGATGTTACTCCCTTTTACATACGTCACCGTATAGTGAGTCCTGCCGATTTAATACTGGTTTTGAATAACCTATATCGGTGGGCCACTATTGACGGCGTATGGGATCCTAGGGCCCATTCTGTGCACCTCAAGTATCGTAAGTTGCTGCCTAAACAGCTGCAACATAATACTATACCTGACGGTTACGGTGATGGTGCCCTCGTCGGATCGGTCCTAATCAATCCTTTCGCGAAAAACCGCGGGTGGATCCGGTACGTACCGGTGATTACGGACCATACAAGGGACCAAGAGCGCGCTGAGTTGGGGTCGTATCTCTACGACCTCTTCTCGCGTTGTCTCTCGGAAAGTAACGATGGGTTGCCTCTTAGGGGTCCATCGGGTTGCGATTTTGCTGATCTATTTGCCATCGATCAGCTTATCTGTAGGAGTGATCCTACGAAGATAAGCAGGCCTACCGGTAAATTCGATATACAGTACATCGCGTGCTGTTGTTCGGGTTGTTGTTAGGCTTGCGGCCGCACTCGAGAGATCTAG-AGCAT-CACGGTCGAACTCCCG-TACGAGGTGCCCGCA
>H110_len1968-1988_reads1758_Mix1+C__seq33
GGGCTACGCGAGGGAGCCAC-CTGCGAAGCAGCGTGGCGGTTCTCGTGCGTTACCGAAACGCACGAAGGTCGCGCCTCTCCACGAGGCGTCACCATGGGAGAGCGCAAAAGCGCTAGCCCGTGCTCTAGCTCTAGAAGGTCTCGAGATCTCCTCTAGAGATAATTTTGTTTAACTCTAAGAAGGAGATATACACATGCCTAAGACAGCATCTTCGCGTGACTCTTTCAGCGCACAATTGCGCCGAGCCGCGAACACAAGAA-TTGAGGCTGAAGGTAACCTCGCACTTTCCATTGCCAACGATTTACTGTTGGCCTATGGTCAGTCGCCATTTAACTCTGAGGCTGAGTGTATTTCATTCAGCCCGAGATTCGACGGGACCCCGGATGACTTTAGGATAAATTATCTTAAAGCCGAGATCATGTCGAAGTATGACGACTTCAGCCTAGGTATTGATACCGAAGCTGTTGCCTGGGAGAAGTTCCTGGCAGCAGAGGCTGAATGTGCTTTAACGAACGCTCGTCTCTATAGACCTGACTACAGTGAGGATTTCAATTTCTCACTGGGCGAGTCATGTATACACATGGCTCGTCGAAAAATAGCCAAGCTAATAGGAGATGTTCCGTCCGTTGAGGATATGTTGCGTCACTGCCGATTTCCTGGCGGTGCTACAACAACGAATAACCGTTCGTACAGTCATCCGTCCTTCAAGTTTGCACTTCCGCAAGCGTGTACGCCTCGGGCTTTGAAGTATGT-TTAGCTCTCAGAGCTTCTACACATTTCGATATCAGAATTTCTGATATTAGCCCTTTTAATAAAGCAGTTACCGTACCTAAGAACAGTAAGACAGATCGTTGTATTGCTATCGAACCTGGTTGGAATATGTTTTTCCAACTGGGTATCGGTGGCATTCTACGCGATCGGTTGCGTTGCTGGGGTATCGATCTGAATGATCAGACGATAAATCAGCGCCGCGCTCACGAAGGCTCCGTTACTAATAACTTAGCAACGGTTGATCTCTCAGCGGCAAGCGATTCTATGTCTCTTGCCCTCTGTGAGCTCTTATTGCCCCGAGGCTGGTTTGAGGTTCTTATGGACCTCAGATCACCTAAGGGGCGATTGCCTGACGGTAGTGTTGTTACCTACGAGAAGATTTCTTCTATGGGTAACGGTTACACATTCGAGCTCGAGTCGCTTATTTTTGCTTCTCTCGCTCGTTCCGTTTGTGAGATACTGGACTTAGACTCGTCTGAGGTCACTGTTTACGGAGACGATATTATTTTACCGTCCCGTGCAGTCCCTGCCCTCCGGGAAGTTTTTAAGTATGTTGGTTTTACGACCAATACTAAAAAGACTTTTTCCGAGGGGCCGTTCAGAGAGTCGTGCGGCAAGCACTACTATTCTGGCGTAGATGTTACTCCCTTTTACATACGTCACCGTATAGTGAGTCCTGCCGATTTAATACTGGTTTTGAATAACCTATATCGGTGGGCCACTATTGACGGCGTATGGGATCCTAGGGCCCATTCTGTGCACCTCAAGTATCGTAAGTTGCTGCCTAAACAGCTGCAACATAATACTATACCTGACGGTTACGGTGATGGTGCCCTCGTCGGATCGGTCCTAATCAATCCTTTCGCGAAAAACCGCGGGTGGATCCGGTACGTACCGGTGATTACGGACCATACAAGGGACCAAGAGCGCGCTGAGTTGGGGTCGTATCTCTACGACCTCTTCTCGCGTTGTCTCTCGGAAAGTAACGATGGGTTGCCTCTTAGGGGTCCATCGGGTTGCGATTTTGCTGATCTATTTGCCATCGATCAGCTTATCTGTAGGAGTGATCCTACGAAGATAAGCAGGCCTACCGGTAAATTCGATATACAGTACATCGCGTGCTGTTGTTCGGGTTGTTGTTAGGCTTGCGGCCGCACTCGAGAGATCTAG-AGCAT-CACGGTCGAACTCCCG-TACGAGGTGCCCGCA
>H110_len1968-1988_reads1758_Mix1+C__seq34
GGGCTACGCGAGGGAGCCAC-CTGCGAAGCAGCGTGGCGGTTCTCGTGCGTTACCGAAACGCACGAAGGTCGCGCCTCTCCACGAGGCGTCACCATGGGAGAGCGCAAAAGCGCTAGCCCGTGCTCTAGCTCTAGAAGGTCTCGAGATCTCCTCTAGAGATAATTTTGTTTAACTCTAAGAAGGAGATATACACATGCCTAAGACAGCATCTTCGCGTAACTCTTTCAGCGCACAATTGCGCCGAGCCGCGAACACAAGAA-TTGAGGCTGAAGGTAACCTCGCACTTTCCATTGCCAACGACTTACTGTTGGCCTATGGTCAGTCGCCATTTAACTCTGAGGCTGAGTGTATTTCATTCAGCCCGAGATTCGACGGGACCCCGGATGACTTTAGGATAAATTATCTTAAAGCCGAGATCATGTCGAAGTATGACGACTTCAGCCTAGGTATTGATACCGAAGCTGTTGCCTGGGAGAAGTTCCTGGCAGCAGAGGCTGAATGTGCTTTAACGAACGCTCGTCTCTATAGACCTGACTACAGTGAGGATTTCAATTTCTCACTGGGCGAGTCATGTATACACATGGCTCGTCGAAAAATAGCCAAGCTAATAGGAGATGTTCCGTCCGTTGAGGATATGTTGCGTCACTGCCGATTTCCTGGCGGTGCTACAACAACGAATAACCGTTCGTACAGTCATCCGTCCTTCAAGTTTGCACTTCCGCAAGCGTGTACGCCTCGGGCTTTGAAGTATGT-TTAGCTCTCAGAGCTTCTACACATTTCGATATCAGAATTTCTGATATTAGCCCTTTTAATAAAGCAGTTACCGTACCTAAGAACAGTAAGACAGATCGTTGTATTGCTATCGAACCTGGTTGGAATATGTTTTTCCAACTGGGTATCGGTGGCATTCTACGCGATCGGTTGCGTTGCTGGGGTATCGATCTGAATGATCAGACGATAAATCAGCGCCGCGCTCACGAAGGCTCCGTTACTAATAACTTAGCAACGGTTGATCTCTCAGCGGCAAGCGATTCTATGTCTCTTGCCCTCTGTGAGCTCTTATTGCCCCGAGGCTGGTTTGAGGTTCTTATGGACCTCAGATCACCTAAGGGGCGATTGCCTGACGGTAGTGTTGTTACCTACGAGAAGATTTCTTCTATGGGTAACGGTTACACATTCGAGCTCGAGTCGCTTATTTTTGCTTCTCTCGCTCGTTCCGTTTGTGAGATACTGGACTTAGACTCGTCTGAGGTCACTGTTTACGGAGACGATATTATTTTACCGTCCCGTGCAGTCCCTGCCCTCCGGGAAGTTTTTAAGTATGTTGGTTTTACGACCAATACTAAAAAGACTTTTTCCGAGGGGCCGTTCAGAGAGTCGTGCGGCAAGCACTACTATTCTGGCGTAGATGTTACTCCCTTTTACATACGTCACCGTATAGTGAGTCCTGCCGATTTAATACTGGTTTTGAATAACCTATATCGGTGGGCCACTATTGACGGCGTATGGGATCCTAGGGCCCATTCTGTGCACCTCAAGTATCGTAAGTTGCTGCCTAAACAGCTGCAACATAATACTATACCTGACGGTTACGGTGATGGTGCCCTCGTCGGATCGGTCCTAATCAATCCTTTCGCGAAAAACCGCGGGTGGATCCGGTACGTACCGGTGATTACGGACCATACAAGGGACCAAGAGCGCGCTGAGTTGGGGTCGTATCTCTACGACCTCTTCTCGCGTTGTCTCTCGGAAAGTAACGATGGGTTGCCTCTTAGGGGTCCATCGGGTTGCGATTTTGCTGATCTATTTGCCATCGATCAGCTTATCTGTAGGAGTGATCCTACGAAGATAAGCAGGCCTACCGGTAAATTCGATATACAGTACATCGCGTGCTGTTGTTCGGGTTGTTGTTAGGCTTGCGGCCGCACTCGAGAGATCTAG-AGCAT-CACGGTCGAACTCCCG-TACGAGGTGCCCGCA
>H110_len1968-1988_reads1758_Mix1+C__seq35
GGGCTACGCGAGGGAGCCAC-CTGCGAAGCAGCGTGGCGGTTCTCGTGCGTTACCGAAACGCACGAAGGTCGCGCCTCTCCACGAGGCGTCACCATGGGAGAGCGCAAAAGCGCTAGCCCGTGCTCTAGCTCTAGAAGGTCTCGAGATCTCCTCTAGAGATAATTTTGTTTAACTCTAAGAAGGAGATATACACATGCCTAAGACAGCATCTTCGCGTAACTCTTTCAGCGCACAATTGCGCCGAGCCGCGAACACAAGAA-TTGAGGCTGAAGGTAACCTCGCACTTTCCATTGCCAACGATTTACTGTTGGCCTATGGTCAGTCGCCATTTAACTCTGAGGCTGAGTGTATTTCATTCAGCCCGAGATTCGACGGGACCCCGGATGACTTTAGGATAAATTATCCTAAAGCCGAGATCATGTCGAAGTATGACGACTTCAGCCTAGGTATTGATACCGAAGCTGTTGCCTGGGAGAAGTTCCTGGCAGCAGAGGCTGAATGTGCTTTAACGAACGCTCGTCTCTATAGACCTGACTACAGTGAGGATTTCAATTTCTCACTGGGCGAGTCATGTATACACATGGCTCGTCGAAAAATAGCCAAGCTAATAGGAGATGTTCCGTCCGTTGAGGATATGTTGCGTCACTGCCGATTTCCTGGCGGTGCTACAACAACGAATAACCGTTCGTACAGTCATCCGTCCTTCAAGTTTGCACTTCCGCAAGCGTGTACGCCTCGGGCTTTGAAGTATGT-TTAGCTCTCAGAGCTTCTACACATTTCGATATCAGAATTTCTGATATTAGCCCTTTTAATAAAGCAGTTACCGTACCTAAGAACAGTAAGACAGATCGTTGTATTGCTATCGAACTTGGTTGGAATATGTTTTTCCAACTGGGTATCGGTGGCATTCTACGCGATCGGTTGCGTTGCTGGGGTATCGATCTGAATGATCAGACGATAAATCAGCGCCGCGCTCACGAAGGCTCCGTTACTAATAACTTAGCAACGGTTGATCTCTCAGCGGCAAGCGATTCTATGTCTCTTGCCCTCTGTGAGCTCTTATTGCCCCGAGGCTGGTTTGAGGTTCTTATGGACCTCAGATCACCTAAGGGGCGATTGCCTGACGGTAGTGTTGTTACCTACGAGAAGATTTCTTCTATGGGTAACGGTTACACATTCGAGCTCGAGTCGCTTATTTTTGCTTCTCTCGCTCGTTCCGTTTGTGAGATACTGGACTTAGACTCGTCTGAGGTCACTGTTTACGGAGACGATATTATTTTACCGTCCCGTGCAGTCCCTGCCCTCCGGGAAGTTTTTAAGTATGCTGGTTTTACGACCAATACTAAAAAGACTTTTTCCGAGGGGCCGTTCAGAGAGTCGTGCGGCAAGCACTACTACTCTGGCGTAGATGTTACTCCCTTTTACATACGTCACCGTATAGTGAGTCCTGCCGATTTAATACTGGTTTTGAATAACCTATATCGGTGGGCCACTATTG-CGGCGTATGGGATCCTAGGGCCCATTCTGTGCACCTCAAGTATCGTAAGTTGCTGCCTAAACAGCTGCAACATAATACTATACCTGACGGTTACGGTGACGGTGCCCTCGTCGGATCGGTCCTAATCAATCCTTTCGCGAAAAACCGCGGGTGGATCCGGTACGTACCGGTGATTACGGACCATACAAGGGACCAAGAGCGCGCTGAGTTGGGGTCGTATCTCTACGACCTCTTCTCGCGTTGTCTCTCGGAAAGTAACGATGGGTTGCCTCTTAGGGGTCCATCGGGTTGCGATTTTGCTGATCTATTTGCCATCGATCAGCTTATCTGTAGGAGTGATCCTACGAAGATAAGCAGGCCTACCGGTAAATTCGATATACAGTACATCGCGTGCTGTTGTTCGGGTTGTTGTTAGGCTTGCGGCCGCACTCGAGAGATCTAG-AGCAT-CACGGTCGAACTCCCG-TACGAGGTGCCCGCA
>H110_len1968-1988_reads1758_Mix1+C__seq36
GGGCTACGCGAGGGAGCCAC-CTGCGAAGCAGCGTGGCGGTTCTCGTGCGTTACCGAAACGCACGAAGGTCGCGCCTCTCCACGAGGCGTCACCATGGGAGAGCGCAAAAGCGCTAGCCCGTGCTCTAGCTCTAGAAGGTCTCGAGATCTCCTCTAGAGATAATTTTGTTTAACTCTAAGAAGGAGATATACACATGCCTAAGACAGCATCTTCGCGTAACTCTTTCAGCGCACAATTGCGCCGAGCCGCGAACACAAGAA-TTGAGGCTGAAGGTAACCTCGCACTTTCCATTGCCAACGATTTACTGTTGGCCTATGGTCAGTCGCCATTTAACTCTGAGGCTGAGTGTATTTCATTCAGCCCGAGATTCGACGGGACCCCGGATGACTTTAGGATAAATTATCTTAAAGCCGAGATCATGTCGAAGTATGACGACTTCAGCCTAGGTATTGATACCGAAGCTGTTGCCTGGGAGAAGTTCCTGGCAGCAGAGGCTGAATGTGCTTTAACGAACGCTCGTCTCTATAGACCTGACTACAGTGAGGATTTCAATTTCTCACTGGGCGAGTCATGTATACACATGGCTCGTCGAAAAATAGCCAAGCTAATAGGAGATGTTCCGTCCGTTGAGGATATGTTGCGTCACTGCCGATTTCCTGGCGGTGCTACAACAACGAATAACCGTTCGTACAGTCATCCGTCCTTCAAGTTTGCACTTCCGCAAGCGTGTACGCCTCGGGCTTTGAAGTATGT-TTAGCTCTCAGAGCTTCTACACATTTCGATATCAGAATTTCTGATATTAGCCCTTTTAATAAAGCAGTTACCGTACCTAAGAACAGTAAGACAGATCGTTGTATTGCTATCGAACCTGGTTGGAATATGTTTTTCCAACTGGGTATCGGTGGCATTCTACGCGATCGGTTGCGTTGCTGGGGTATCGATCTGAATGATCAGACGATAAATCAGCGCCGCGCTCACGAAGGCTCCGTTACTAATAACTTAGCAACGGTTGATCTCTCAGCGGCAAGCGATTCTATGTCTCTTGCCCTCTGTGAGCTCTTATTGCCCCGAGGCTGGTTTGAGGTTCTTATGGACCTCAGATCACCTAAGGGGCGATTGCCTGACGGTAGTGTTGTTACCTACGAGAAGATTTCTTCTATGGGTAACGGTTACACGTTCGAGCTCGAGTCGCTTATTTTTGCTTCTCTCGCTCGTTCCGTTTGTGAGATACTGGACTTAGACTCGTCTGAGGTCACTGTTTACGGAGACGATATTATTTTACCGTCCCGTGCAGTCCCTGCCCTCCGGGAAGTTTTTAAGTATGTTGGTTTTACGACCAATACTAAAAAGACTTTTTCCGAGGGGCCGTTCAGAGAGTCGTGCGGCAAGCACTACTATTCTGGCGTAGATGTTACTCCCTTTTACATACGTCACCGTATAGTGAGTCCTGCCGATTTAATACTGGTTTTGAATAACCTATATCGGTGGGCCACTATTGACGGCGTATGGGATCCTAGGGCCCATTCTGTGCACCTCAAGTATCGTAAGTTGCTGCCTAAACAGCTGCAACATAATACTATACCTGACGGTTACGGTGATGGTGCCCTCGTCGGATCGGTCCTAATCAATCCTTTCGCGAAAAACCGCGGGTGGATCCGGTACGTACCGGTGATTACGGACCATACAAGGGACCAAGAGCGCGCTGAGTTGGGGTCGTATCTCTACGACCTCTTCTCGCGTTGTCTCTCGGAAAGTAACGATGGGTTGCCTCTTAGGGGTCCATCGGGTTGCGATTTTGCTGATCTATTTGCCATCGATCAGCTTATCTGTAGGAGTGATCCTACGAAGATAAGCAGGCCTACCGGTAAATTCGATATACAGTACATCGCGTGCTGTTGTTCGGGTTGTTGTTAGGCTTGCGGCCGCACTCGAGAGATCTAG-AGCAT-CACGGTCGAACTCCCG-TACGAGGTGCCCGCA
>H110_len1968-1988_reads1758_Mix1+C__seq37
GGGCTACGCGAGGGAGCCAC-CTGCGAAGCAGCGTGGCGGTTCTCGTGCGTTACCGAAACGCACGAAGGTCGCGCCTCTCCACGAGGCGTCACCATGGGAGAGCGCAAAAGCGCTAGCCCGTGCTCTAGCTCTAGAAGGTCTCGAGATCTCCTCTAGAGATAAT-TTGTTTAACTCTAAGAAGGAGATATACACATGCCTAAGACAGCATCTTCGCGTAACTCTTTCAGCGCACAATTGCGCCGAGCCGCGAACACAAGAA-TTGAGGCTGAAGGTAACCTCGCACTTTCCATTGCCAACGATTTACTGTTGGCCTATGGTCAGTCGCCATTTAACTCTGAGGCTGAGTGTATTTCATTCAGCCCGAGATTCGACGGGACCCCGGATGACTTTAGGATAAATTATCTTAAAGCCGAGATCATGTCGAAGTATGACGACTTCAGCCTAGGTATTGATACCGAAGCTGTTGCCTGGGAGAAGTTCCTGGCAGCAGAGGCTGAATGTGCTTTAACGAACGCTCGTCTCTATAGACCTGACTACAGTGAGGATTTCAATTTCTCACTGGGCGAGTCATGTATACACATGGCTCGTCGAAAAATAGCCAAGCTAATAGGAGACGTTCCGTCCGTTGAGGATATGTTGCGTCACTGCCGATTTCCTGGCGGTGCTACAACAACGAATAACCGTTCGTACAGTCATCCGTCCTTCAAGTTTGCACTTCCGCAAGCGTGTACGCCTCGGGCTTTGAAGTATGT-TTAGCTCTCAGAGCTTCTACACATTTCGATATCAGAATTTCTGATATTAGCCCTTTTAATAAAGCAGTTACCGTACCTAAGAACAGTAAGACAGATCGTTGTATTGCTATCGAACCTGGTTGGAATATGTTTTTCCAACTGGGTATCGGTGGCATTCTACGCGATCGGTTGCGTTGCTGGGGTATCGATCTGAATGATCAGACGATAAATCAGCGCCGCGCTCACGAAGGCTCCGTTACTAATAACTTAGCAACGGTTGATCTCTCAGCGGCAAGCGATTCTATGTCTCTTGCCCTCTGTGAGCTCTTATTG-CCCGAGGCTGGTTTGAGGTTCTTATGGACCTCAGATCACCTAAGGGGCGATTGCCTGACGGTAGTGTTGTTACCTACGAGAAGATTTCTTCTATGGGTAACGGTTACACATTCGAGCTCGAGTCGCTTATTTTTGCTTCTCTCGCTCGTTCCGTTTGTGAGATACTGGACTTAGACTCGTCTGAGGTCACTGTTTACGGAGACGATATTATTTTACCGTCCCGTGCAGTCCCTGCCCTCCGGGAAGTTTTTAAGTATGTTGGTTTTACGACCAATACTAAAAAGACTTTTTCCGAGGGGCCGTTCAGAGAGTCGTGCGGCAAGCACTACTATTCTGGCGTAGATGTTACTCCCTTTTACATACGTCACCGTATAGTGAGTCCTGCCGATTTAATACTGGTTTTGAATAACCTATATCGGTGGGCCACTATTGACGGCGTATGGGATCCTAGGGCCCATTCTGTGCACCTCAAGTATCGTAAGTTGCTGCCTAAACAGCTGCAACATAATACTATACCTGACGGTTACGGTGATGGTGCCCTCGTCGGATCGGTCCTAATCAATCCTTTCGCGAAAAACCGCGGGTGGATCCGGTACGTACCGGTGATTACGGACCATACAAGGGACCAAGAGCGCGCTGAGTTGGGGTCGTATCTCTACGACCTCTTCTCGCGTTGTCTCTCGGAAAGTAACGATGGGTTGCCTCTTAGGGGTCCATCGGGTTGCGATTTTGCTGATCTATTTGCCATCGATCAGCTTATCTGTAGGAGTGATCCTACGAAGATAAGCAGGCCTACCGGTAAATTCGATATACAGTACATCGCGTGCTGTTGTTCGGGTTGTTGTTAGGCTTGCGGCCGCACTCGAGAGATCTAG-AGCAT-CACGGTCGAACTCCCG-TACGAGGTGCCCGCA
>H110_len1968-1988_reads1758_Mix1+C__seq38
GGGCTACGCGAGGGAGCCAC-CTGCGAAGCAGCGTGGCGGTTCTCGTGCGTTACCGAAACGCACGAAGGTCGCGCCTCTCCACGAGGCGTCACCATGGGAGAGCGCAAAAGCGCTAGCCCGTGCTCTAGCTCTAGAAGGTCTCGAGATCTCCTCTAGAGATAATTTTGTTTAACTCTAAGAAGGAGATATACACATGCCTAAGACAGCATCTTCGCGTAACTCTTTCAGCGCACAATTGCGCCGAGCCGCGAACACAAGAA-TTGAGGCTGAAGGTAACCTCGCACTTTCCATTGCCAACGATTTACTGTTGGCCTATGGTCAGTCGCCATTTAACTCTGAGGCTGAGTGTATTTCATTCAGCCCGAGATTCGACGGGACCCCGGATGACTTTAGGATAAATTATCTTAAAGCCGAGATCATGTCGAAGTATGACGACTTCAGCCTAGGTATTGATACCGAAGCTGTTGCCTGGGAGAAGTTCCTGGCAGCAGAGGCTGAATGTGCTTTAACGAACGCTCGTCTCTATAGACCTGACTACAGTGAGGATTTCAATTTCTCACTGGGCGAGTCATGTATACACATGGCTCGTCGAAAAATAGCC-AGCTAATAGGAGATGTTCCGTCCGTTGAGGATATGTTGCGTCACTGCCGATTTCCTGGCGGTGCTACAACAACGAATAACCGTTCGTACAGTCATCCGTCCTTCAAGTTTGCACTTCCACAAGCGTGTACGCCTCGGGCTTTGAAGTATGTTTTAGCTCTCAGAGCTTCTACACATTTCGATATCAGAATTTCTGATATTAGCCCTTTTAATAAAGCAGTTACCGTACCTAAGAACAGTAAGACAGATCGTTGTATTGCTATCGAACCTGGTTGGAATATGTTTTTCCAACTGGGTATCGGTGGCATTCTACGCGATCGGTTGCGTTGCTGGGGTATCGATCTGAATGATCAGACGATAAATCAGCGCCGCGCTCACGAAGGCTCCGTTACTAATAACTTAGCAACGGTTGATCTCTCAGCGGCAAGCGATTCTATGTCTCTTGCCCTCTGTGAGCTCTTATTGCCCCGAGGCTGGTTTGAGGTTCTTATGGACCTCAGATCACCTAAGGGGCGATTGCCTGACGGTAGTGTTGTTACCTACGAGAAGATTTCTTCTATGGGTAACGGTTACACATTCGAGCTCGAGTCGCTTATTTTTGCTTCTCTCGCTCGTTCCGTTTGTGAGATACTGGACTTAGACTCGTCTGAGGTCACTGTTTACGGAGACGATATTATTTTACCGTCCCGTGCAGTCCCTGCCCTCCGGGAAGTTTTTAAGTATGTTGGTTTTACGACCAATACTAAAAAGACTTTTTCCGA-GGGCCGTTCAGAGAGTCGTGCGGCAAGCACTACTATTCTGGCGTAGATGTTACTCCCTTTTACATACGTCACCGTATAGTGAGTCCTGCCGATTTAATACTGGTTTTGAATAACCTATATCGGTGGGCCACTATTGACGGCGTATGGGATCCTAGGGCCCATTCTGTGCACCTCAAGTATCGTAAGTTGCTGCCTAAACAGCTGCAACATAATACTATACCTGACGGTTACGGTGATGGTGCCCTCGTCGGATCGGTCCTAATCAATCCTTTCGCGAAAAACCGCGGGTGGATCCGGTACGTACCGGTGATTACGGACCATACAAGGGACCAAGAGCGCGCTGAGTTGGGGTCGTATCTCTACGACCTCTTCTCGCGTTGTCTCTCGGAAAGTAACGATGGGTTGCCTCTTAGGGGTCCATCGGGTTGCGATTTTGCTGATCTATTTGCCATCGATCAGCTTATCTGTAGGAGTGATCCTACGAAGATAAGCAGGCCTACCGGTAAATTCGATATACAGTACATCGCGTGCTGTTGTTCGGGTTGTTGTTAGGCTTGCGGCCGCACTCGAGAGATCTAG-AGCAT-CACGGTCGAACTCCCG-TACGAGGTGCCCGCA
>H110_len1968-1988_reads1758_Mix1+C__seq39
GGGCTACGCGAGGGAGCCAC-CTGCGAAGCAGCGTGGCGGTTCTCGTGCGTTACCGAAACGCACGAAGGTCGCGCCTCTCCACGAGGCGTCACCATGGGAGAGCGCAAAAGCGCTAGCCCGTGCTCTAGCTCTAGAAGGTCTCGAGATCTCCTCTAGAGATAATTTTGTTTAACTCTAAGAAGGAGATATACACATGCCTAAAACAGCATCTTCGCGTAACTCTTTCAGCGCACAATTGCGCCGAGCCGCGAACACAAGAA-TTGAGGCTGAAGGTAACCTCGCACTTTCCATTGCCAACGATTTACTGTTGGCCTATGGTCAGTCGCCATTTAACTCTGAGGCTGAGTGTATTTCATTCAGCCCGAGATTCGACGGGACCCCGGATGACTTTAGGATAAATTATCTTAAAGCCGAGATCATGTCGAAGTATGACGACTTCAGCCTAGGTATTGATACCGAAGCTGTTGCCTGGGAGAAGTTCCTGGCAGCAGAGGCTGAATGTGCTTTAACGAACGCTCGTCTCTATAGACCTGACTACAGTGAGGATTTCAATTTCTCACTGGGCGAGTCATGTATACACATGGCTCGTCGAAAAATAGCCAAGCTAATAGGAGATGTTCCGTCCGTTGAGGATATGTTGCGTCACTGCCGATTTCCTGGCGGTGCTACAACAACGAATAACCGTTCGTACAGTCATCCGTCCTTCAAGTTTGCACTTCCGCAAGCGTGTACGCCTCGGGCTTTGAAGTATGTTTTAGCTCTCAGAGCTTCTACACATTTCGATATCAGAATTTCTGATATTAGCCCTTTTAATAAAGCAGTTACCGTACCTAAGAACAGTAAGACAGATCGTTGTATTGCTATCGAACCTGGTTGGAATATGTTTTTCCAACTGGGTATCGGTGGCATTCTACGCGATCGGTTGCGTTGCTGGGGTATCGATCTGAATGATCAGACGATAAATCAGCGCCGCGCTCACGAAGGCTCCGTTACTAATAACTTAGCAACGGTTGATCTCTCAGCGGCAAGCGATTCTATGTCTCTTGCCCTCTGTGAGCTCTTATTGCCCCGAGGCTGGTTTGAGGTTCTTATGGACCTCAGATCACCTAAGGGGCGATTGCCTGACGGTAGTGTTGTTACCTACGAGAAGATTTCTTCTATGGGTAACGGTTACACATTCGAGCTCGAGTCGCTTATTTTTGCTTCTCTCGCTCGTTCCGTTTGTGAGATACTGGACTTAGACTCGTCTGAGGTCACTGTTTACGGAGACGATATTATTTTACCGTCCCGTGCAGTCCCTGCCCTCCGGGAAGTTTTTAAGTATGTTGGTTTTACGACCAATACTGAAAAGACTTTTTCCGA-GGGCCGTTCAGAGAGTCATGCGGCAAGCACTACTATTCTGGCGTAGATGTTACTCCCTTTTACATACGTCACCGTATAGTGAGTCCTGCCGATTTAATACTGGTTTTGAATAACCTATATCGGTGGGCCACTATTGACGGCGTATGGGATCCTAGGGCCCATTCTGTGCACCTCAAGTATCGTAAGTTGCTGCCTAAACAGCTGCAACATAATACTATACCTGACGGTTACGGTGATGGTGCCCTCGTCGGATCGGTCCTAATCAATCCTTTCGCGAAAAACCGCGGGTGGATCCGGTACGTACCGGTGATTACGGACCATACAAGGGACCAAGAGCGCGCTGAGTTGGGGTCGTATCTCTACGACCTCTTCTCGCGTTGTCTCTCGGAAAGTAACGATGGGTTGCCTCTTAGGGGTCCATCGGGTTGCGATTTTGCTGATCTATTTGCCATCGATCAGCTTATCTGTAGGAGTGATCCTACGAAGATAAGCAGGCCTACCGGTAAATTCGATATACAGTACATCGCGTGCTGTTGTTCGGGTTGTTGTTAGGCTTGCGGCCGCACTCGAGAGATCTAG-AGCAT-CACGGTCGAACTCCCG-TACGAGGTGCCCGCA
>H110_len1968-1988_reads1758_Mix1+C__seq40
GGGCTACGCGAGGGAGCCAC-CTGCGAAGCAGCGTGGCGGTTCTCGTGCGTTACCGAAACGCACGAAGGTCGCGCCTCTCCACGAGGCGTCACCATGGGAGAGCGCAAAAGCGCTAGCCCGTGCTCTAGCTCTAGAAGGTCTCGAGATCTCCTCTAGAGATAATTTTGTTTAACTCTAAGAAGGAGATATACACATGCCTAAGACAGCATCTTCGCGTAACTCTTTCAGCGCACAATTGCGCCGAGCCGCGAACACAAGAA-TTGAGGCTGAAGGTAACCTCGCACTTTCCATTGCCAACGATTTACTGTTGGCCTATGGTCAGTCGCCATTTAACTCTGAGGCTGAGTGTATTTCATTCAGCCCGAGATTCGACGGGACCCCGGATGACTTTAGGATAAATTATCTTAAAGCCGAGATCATGTCGAAGTATGACGACTTCAGCCTAGGTATTGATACCGAAGCTGTTGCCTGGGAGAAGTTCCTGGCAGCAGAGGCTGAATGTGCTTTAACGAACGCTCGTCTCTATAGACCTGACTACAGTGAGGATTTCAATTTCTCACTGGGCGAGTCATGTATACACATGGCTCGTCGAAAAATAGCCAAGCTAATAGGAGATGTTCCGTCCGTTGAGGATATGTTGCGTCACTGCCGATTTCCTGGCGGTGCTACAACAACGAATAACCGTTCGTACGGTCATCCGTCCTTCAAGTTTGCACTTCCGCAAGCGTGTACGCCTCGGGCTTTGAAGTATGTTTTAGCTCTCAGAGCTTCTACACATTTCGATATCAGAATTTCTGATATTAGCCCTTTTAATAAAGCAGTTACCGTACCTAAGAACAGTAAGACAGATCGTTGTATTGCTATCGAACCTGGTTGGAATATGTTTTTCCAACTGGGTATCGGTGGCATTCTACGCGATCGGTTGCGTTGCTGGGGTATCGATCTGAATGATCAGACGATAAATCAGCGCCGCGCTCACGAAGGCTCCGTTACTAATAACTTAGCAACGGTTGATCTCTCAGCGGCAAGCGATTCTATGTCTCTTGCCCTCTGTGAGCTCTTATTGCCCCGAGGCTGGTTTGAGGTTCTTATGGACCTCAGATCACTTAAGGGGCGATTGCCTGACGGTAGTGTTGTTACCTACGAGAAGATTTCTTCTATGGGTAACGGTTACACATTCGAGCTCGAGTCGCTTATTTTTGCTTCTCTCGCTCGTTCCGTTTGTGAGATACTGGACTTAGACTCGTCTGAGGTCACTGTTTACGGAGACGATATTATTTTACCGTCCCGTGCAGTCCCTGCCCTCCGGGAAGTTTTTAAGTATGTTGGTTTTACGACCAATACTAAAAAGACTTTTTCCGA-GGGCCGTTCAGAGAGTCGTGCGGCAAGCACTACTATTCTGGCGTAGATGTTACTCCCTTTTACATACGTCACCGTATAGTGAGTCCTGCCGATTTAATACTGGTTTTGAATAACCTATATCGGTGGGCCACTATTGACGGCGTATGGGATCCTAGGGCCCATTCTGTGCACCTCAAGTATCGTAAGTTGCTGCCTAAACAGCTGCAACATAATACTATACCTGACGGTTACGGTGATGGTGCCCTCGTCGGATCGGTCCTAATCAATCCTTTCGCGAAAAACCGCGGGTGGATCCGGTACGTACCGGTGATTACGGACCATACAAGGGACCAAGAGCGCGCTGAGTTGGGGTCGTATCTCTACGACCTCTTCTCGCGTTGTCTCTCGGAAAGTAACGATGGGTTGCCTCTTAGGGGTCCATCGGGTTGCGATTTTGCTGATCTATTTGCCATCGATCAGCTTATCTGTAGGAGTGATCCTACGAAGATAAGCAGGCCTACCGGTAAATTCGATATACAGTACATCGCGTGCTGTTGTTCGGGTTGTTGTTAGGCTTGCGGCCGCACTCGAGAGATCTAG-AGCAT-CACGGTCGAACTCCCG-TACGAGGTGCCCGCA
>H110_len1968-1988_reads1758_Mix1+C__seq41
GGGCTACGCGAGGGAGCCAC-CTGCGAAGCAGCGTGGCGGTTCTCGTGCGTTACCGAAACGCACGAAGGTCGCGCCTCTCCACGAGGCGTCACCATGGGAGAGCGCAAAAGCGCTAGCCCGTGCTCTAGCTCTAGAAGGTCTCGAGATCTCCTCTAGAGATAATTTTGTTTAACTCTAAGAAGGAGATATACACATGCCTAAGACAGCATCTTCGCGTAACTCTTTCAGCGCACAATTGCGCCGAGCCGCGAACACAAGAA-TTGAGGCTGAAGGTAACCTCGCACTTTCCATTGCCAACGATTTACTGTTGGCCTATGGTCAGTCGCCATTTAACTCTGAGGCTGAGTGTATTTCATTCAGCCCGAGATTCGACGGGACCCCGGATGACTTTAGGATAAATTATCTTAAAGCCGAGATCATGTCGAAGTATGACGACTTCAGCCTAGGTATTGATACCGAAGCTGTTGCCTGGGAGAAGTTCCTGGCAGCAGAGGCTGAATGTGCTTTAACGAACGCTCGTCTCTATAGACCTGACTACAGTGAGGATTTCAATTTCTCACTGGGCGAGTCATGTATACACATGGCTCGTCGAGAAATAGCCAAGCTAATAGGAGATGTTCCGTCCGTTGAGGATATGTTGCGTCACTGCCGATTTCCTGGCGGTGCTACAACAACGAATAACCGTTCGTACAGTCATCCGTCCTTCAAGTTTGCACTTCCGCAAGCGTGTACGCCTCGGGCTTTGAAGTATGTTTTAGCTCTCAGAGCTTCTACACATTTCGATATCAGAATTTCTGATATTAGCCCTTTTAATAAAGCAGTTACCGTACCTAAGAACAGTAAGACAGATCGTTGTATTGCTATCGAACCTGGTTGGAATATGTTTTTCCAACTGGGTATCGGTGGCATTCTACGCGATCGGTTGCGTTGCTGGGGTATCGATCTGAATGATCAGACGATAAATCAGCGCCGCGCTCACGAAGGCTCCGTTACTAATAACTTAGCAACGGTTGATCTCTCAGCGGCAAGCGATTCTATGTCTCTTGCCCTCTGTGAGCTCTTATTGCCCCGAGGCTGGTTTGAGGTTCTTATGGACCTCAGATCACCTAAGGGGCGATTGCCTGACGGTAGTGTTGTTACCTACGAGAAGATTTCTTCTATGGGTAACGGTTACACATTCGAGCTCGAGTCGCTTATTTTTGCTTCTCTCGCTCGTTCCGTTTGTGAGATACTGGACTTAGACTCGTCTGAGGTCACTGTTTACGGAGACGATATTATTTTACCGTCCCGTGCAGTCCCTGCCCTCCGGGAAGTTTTTAAGTATGTTGGTTTTACGACCAATACTAAAAAGACTTTTTCCGA-GGGCCGTTCAGAGAGTCGTGCGGCAAGCACTACTATTCTGGCGTAGATGTTACTCCCTTTTACATACGTCACCGTATAGTGAGTCCTGCCGATTTAATACTGGTTTTGAATAATCTATATCGGTGGGCCACTATTGACGGCGTATGGGATCCTAGGGCCCATTCTGTGCACCTCAAGTATCGTAAGTTGCTGCCTAAACAGCTGCAACATAATACTATACCTGACGGTTACGGTGATGGTGCCCTCGTCGGATCGGTCCTAATCAATCCTTTCGCGAAAAACCGCGGGTGGATCCGGTACGTACCGGTGATTACGGACCATACAAGGGACCAAGAGCGCGCTGAGTTGGGGTCGTATCTCTACGACCTCTTCTCGCGTTGTCTCTCGGAAAGTAACGATGGGTTGCCTCTTAGGGGTCCATCGGGTTGCGATTTTGCTGATCTATTTGCCATCGATCAGCTTATCTGTAGGAGTGATCCTACGAAGATAAGCAGGCCTACCGGTAAATTCGATATACAGTACATCGCGTGCTGTTGTTCGGGTTGTTGTTAGGCTTGCGGCCGCACTCGAGAGATCTAG-AGCAT-CACGGTCGAACTCCCG-TACGAGGTGCCCGCA
>H110_len1968-1988_reads1758_Mix1+C__seq42
GGGCTACGCGAGGGAGCCAC-CTGCGAAGCAGCGTGGCGGTTCTCGTGCGTTACCGAAACGCACGAAGGTCGCGCCTCTCCACGAGGCGTCACCATGGGAGAGCGCAAAAGCGCTAGCCCGTGCTCTAGCTCTAGAAGGTCTCGAGATCTCCTCTAGAGATAATTTTGTTTAACTCTAAGAAGGAGATATACACATGCCTAAGACAGCATCTTCGCGTAACTCTTTCAGCGCACAATTGCGCCGAGCCGCGAACACAAGAA-TTGAGGCTGAAGGTAACCTCGCACTTTCCATTGCCAACGATTTACTGTTGGCCTATGGTCAGTCGCCATTTAACTCTGAGGCTGAGTGTATTTCATTCAGCCCGAGATTCGACGGGACCCCGGATGACTTTAGGATAAATTATCTTAAAGCCGAGATCATGTCGAAGTATGACGACTTCAGCCTAGGTATTGATACCGAAGCTGTTGCCTGGGAGAAGTTCCTGGCAGCAGAGGCTGAATGTGCTTTAACGAACGCTCGTCTCTATAGACCTGACTACAGTGAGGATTTCAATTTCTCACTGGGCGAGTCATGTATACACATGGCTCGTCGAAAAATAGCCAAGCTAATAGGAGATGTTCCGTCCGTTGAGGATATGTTGCGTCACTGCCGATTTCCTGGCGGTGCTACAACAACGAATAACCGTTCGTACAGTCATCCGTCCTTCAAGTTTGCACTTCCGCAAGCGTGTACGCCTCGGGCTTCGAAGTATGTTTTAGCTCTCAGAGCTTCTACACATTTCGATATCAGAATTTCTGATATTAGCCCTTTTAATAAAGCAGTTACCGTACCTAAGAACAGTAAGACAGATCGTTGTATTGCTATCGAACCTGGTTGGAATATGTTTTTCCAACTGGGCATCGGTGGCATTCTACGCGATCGGTTGCGTTGCTGGGGTATCGATCTGAATGATCAGACGATAAATCAGCGCCGCGCTCACGAAGGCTCCGTTACTAATAACTTAGCAACGGTTGATCTCTCAGCGGCAAGCGATTCTATGTCTCTTGCCCTCTGTGAGCTCTTATTGCCCCGAGGCTGGTTTGAGGTTCTTATGGACCTCAGATCACCTAAGGGGCGATTGCCTGACGGTAGTGTTGTTACCTACGAGAAGATTTCTTCTATGGGTAACGGTTACACATTCGAGCTCGAGTCGCTTATTTTTGCTTCTCTCGCTCGTTCCGTTTGTGAGATACTGGACTTAGACTCGTCTGAGGTCACTGTTTACGGAGACGATATTATTTTACCGTCCCGTGCAGTCCCTGCCCTCCGGGAAGTTTTTAAGTATGTTGGTTTTACGACCAATACTAAAAAGACTTTTTCCGA-GGGCCGTTCAGAGAGTCGTGCGGCAAGCACTACTATTCTGGCGTAGATGTTACTCCCTTTTACATACGTCACCGTATAGTGAGTCCTGCCGATTTAATACTGGTTTTGAATAACCTATATCGGTGGGCCACTATTGACGGCGTATGGGATCCTAGGGCCCATTCTGTGCACCTCAAGTATCGTAAGTTGCTGCCTAAACAGCTGCAACATAATACTATACCTGACGGTTACGGTGATGGTGCCCTCGTCGGATCGGTCCTAATCAATCCTTTCGCGAAAAACCGCGGGTGGATCCGGTACGTACCGGTGATTACGGACCATACAAGGGACCAAGAGCGCGCTGAGTTGGGGTCGTATCTCTACGACCTCTTCTCGCGTTGTCTCTCGGAAAGTAACGATGGGTTGCCTCTTAGGGGTCCATCGGGTTGCGATTTTGCTGATCTATTTGCCATCGATCAGCTTATCTGTAGGAGTGATCCTACGAAGATAAGCAGGCCTACCGGTAAATTCGATATACAGTACATCGCGTGCTGTTGTTCGGGTTGTTGTTAGGCTTGCGGCCGCACTCGAGAGATCTAG-AGCAT-CACGGTCGAACTCCCG-TACGAGGTGCCCGCA
>H110_len1968-1988_reads1758_Mix1+C__seq43
GGGCTACGCGAGGGAGCCAC-CTGCGAAGCAGCGTGGCGGTTCTCGTGTGTTACCGAAACGCACGAAGGTCGCGCCTCTCCACGAGGCGTCACCATGGGAGAGCGCAAAAGCGCTAGCCCGTGCTCTAGCTCTAGAAGGTCTCGAGATCTCCTCTAGAGATAATTTTGTTTAACTCTAAGAAGGAGATATACACATGCCTAAGACAGCATCTTCGCGTAACTCTTTCAGCGCACAATTGCGCCGAGCCGCGAACACAAGAA-TTGAGGCTGAAGGTAACCTCGCACTTTCCATTGCCAACGATTTACTGTTGGCCTATGGTCAGTCGCCATTTAACTCTGAGGCTGAGTGTATTTCATTCAGCCCGAGATTCGACGGGACCCCGGATGACTTTAGGATAAATTATCTTAAAGCCGAGATCATGTCGAAGTATGACGACTTCAGCCTAGGTATTGATACCGAAGCTGTTGCCTGGGAGAAGTTCCTGGCAGCAGAGGCTGAATGTGCTTTAACGAACGCTCGTCTCTATAGACCTGACTACAGTGAGGATTTCAATTTCTCACTGGGCGAGTCATGTATACACATGGCTCGTCGAAAAATAGCCAAGCTAATAGGAGATGTTCCGTCCGTTGAGGATATGTTGCGTCACTGCCGATTTCCTGGCGGTGCTACAACAACGAATAACCGTTCGTACAGTCATCCGTCCTTCAAGTTTGCACTTCCGCAAGCGTGTACGCCTCGGGCTTTGAAGTATGTTTTAGCTCTCAGAGCTTCTACACATTTCGATATCAGAATTTCTGATATTAGCCCTTTTAATAAAGCAGTTACCGTACCTAAGAACAGTAAGACAGATCGTTGTATTGCTATCGAACCTGGTTGGAATATGTTTTTCCAACTGGGTATCGGCGGCATTCTACGCGATCGGTTGCGTTGCTGGGGTATCGATCTGAATGATCAGACGATAAATCAGCGCCGCGCTCACGAAGGCTCCGTTACTAATAACTTAGCAACGGTTGATCTCTCAGCGGCAAGCGATTCTATGTCTCTTGCCCTCTGTGAGCTCTTATTGCCCCGAGGCTGGTTTGAGGTTCTTATGGACCTCAGATCACCTAAGGGGCGATTGCCTGACGGTAGTGTTGTTACCTACGAGAAGATTTCTTCTATGGGTAACGGTTACACATTCGAGCTCGAGTCGCTTATTTTTGCTTCTCTCGCTCGTTCCGTTTGTGAGATACTGGACTTAGACTCGTCTGAGGTCACTGTTTACGGAGACGATATTATTTTACCGTCCCGTGCAGTCCCTGCCCTCCGGGAAGTTTTTAAGTATGTTGGTTTTACGACCAATACTAAAAAGACTTTTTCCGA-GGGCCGTTCAGAGAGTCGTGCGGCAAGCACTACTATTCTGGCGTAGATGTTACTCCCTTTTACATACGTCACCGTATAGTGAGTCCTGCCGATTTAATACTGGTTTTGAATAACCTATATCGGTGGGCCACTATTGACGGCGTATGGGATCCTAGGGCCCATTCTGTGCACCTCAAGTATCGTAAGTTGCTGCCTAAACAGCTGCAACATAATACTATACCTGACGGTTACGGTGATGGTGCCCTCGTCGGATCGGTCCTAATCAATCCTTTCGCGAAAAACCGCGGGTGGATCCGGTACGTACCGGTGATTACGGACCATACAAGGGACCAAGAGCGCGCTGAGTTGGGGTCGTATCTCTACGACCTCTTCTCGCGTTGTCTCTCGGAAAGTAACGATGGGTTGCCTCTTAGGGGTCCATCGGGTTGCGATTTTGCTGATCTATTTGCCATCGATCAGCTTATCTGTAGGAGTGATCCTACGAAGATAAGCAGGCCTACCGGTAAATTCGATATACAGTACATCGCGTGCTGTTGTTCGGGTTGTTGTTAGGCTTGCGGCCGCACTCGAGAGATCTAG-AGCAT-CACGGTCGAACTCCCG-TACGAGGTGCCCGCA
>H110_len1968-1988_reads1758_Mix1+C__seq44
GGGCTACGCGAGGGAGCCAC-CTGCGAAGCAGCGTGGCGGTTCTCGTGCGTTACCGAAACGCACGAAGGTCGCGCCTCTCCACGAGGCGTCACCATGGGAGAGCGCAAAAGCGCTAGCCCGTGCTCTAGCTCTAGAAGGTCTCGAGATCTCCTCTAGAGATAATTTTGTTTAACTCTAAGAAGGAGATATACACATGCCTAAGACAGCATCTTCGCGTAACTCTTTCAGCGCACAATTGCGCCGAGCCGCGAACACAAGAA-TTGAGGCTGAAGGTAACCTCGCACTTTCCATTGCCAACGATTTACTGTTGGCCTATGGTCAGTCGCCATTTAACTCTGAGGCTGAGTGTATTTCATTCAGCCCGAGATTCGACGGGACCCCGGATGACTTTAGGATAAATTATCTTAAAGCCGAGATCATGTCGAAGTATGACGACTTCAGCCTAGGTATTGATACCGAAGCTGTTGCCTGGGAGAAGTTCCTGGCAGCAGAGGCTGAATGTGCTTTAACGAACGCTCGTCTCTATAGACCTGACTACAGTGAGGATTTCAATTTCTCACTGGGCGAGTCATGTATACACATGGCTCGTCGAAAAATAGCCAAGCTAATAGGAGATGTTCCGTCCGTTGAGGATATGTTGCGTCACTGCCGATTTCCTGGCGGTGCTACAACAACGAATAACCGTTCGTACAGTCATCCGTCCTTCAAGTTTGCACTTCCGCAAGCGTGTACGCCTCGGGCTTTGAAGTATGTTTTAGCTCTCAGAGCTTCTACACATTTCGATATCAGAATTTCTGATATTAGCCCTTTTAATAAAGCAGTTACCGTACCTAAGAACAGTAAGACAGATCGTTGTATTGCTATCGAACCTGGTTGGAATATGTTTTTCCAACTGGGTATCGGTGGCATTCTACGCGATCGGTTGCGTTGCTGGGGTATCGATCTGAATGATCAGACGATAAATCAGCGCCGCGCTCACGAAGGCTCCGTTACTAATAACTTAGCAACGGTTGATCTCTCAGCGGCAAGCGATTCTATGTCTCTTGCCCTCTGTGAGCTCTTATTGCCCCGAGGCTGGTTTGAGGTTCTTATGGACCTCAGATCACCTAAGGGGCGATTGCCTGACGGTAGTGTTGTTACCTACGAGAAGATTTCTTCTATGGGTAACGGTTACACATTCGAGCTCGAGTCGCTTATTTTTGCTTCTCTCGCTCGTTCCGTTTGTGAGATACTGGACTTAGACTCGTCTGAGGTCACTGTTTACGGAGACGGTATTATTTTACCGTCCCGTGCAGTCCCTGCCCTCCGGGAAGTTTTTAAGTATGTTGGTTTTACGACCAATACTAAAAAGACTTTTTCCGA-GGGCCGTTCAGAGAGTCGTGCGGCAAGCACTACTATTCTGGCGTAGATGTTACTCCCTTTTACATACGTCACCGTATAGTGAGTCCTGCCGATTTAATATTGGTTTTGAATAACCTATATCGGTGGGCCACTATTGACGGCGTATGGGATCCTAGGGCCCATTCTGTGCACCTCAAGTATCGTAAGTTGCTGCCTAAACAGCTGCAACATAATACTATACCTGACGGTTACGGTGATGGTGCCCTCGTCGGATCGGTCCTAATCAATCCTTTCGCGAAAAACCGCGGGTGGATCCGGTACGTACCGGTGATTACGGACCATACAAGGGACCAAGAGCGCGCTGAGTTGGGGTCGTATCTCTACGACCTCTTCTCGCGTTGTCTCTCGGAAAGTAACGATGGGTTGCCTCTTAGGGGTCCATCGGGTTGCGATTTTGCTGATCTATTTGCCATCGATCAGCTTATCTGTAGGAGTGATCCTACGAAGATAAGCAGGCCTACCGGTAAATTCGATATACAGTACATCGCGTGCTGTTGTTCGGGTTGTTGTTAGGCTTGCGGCCGCACTCGAGAGATCTAG-AGCAT-CACGGTCGAACTCCCG-TACGAGGTGCCCGCA
>H110_len1968-1988_reads1758_Mix1+C__seq45
GGGCTACGCGAGGGAGCCAC-CTGCGAAGCAGCGTGGCGGTTCTCGTGCGTTACCGAAACGCACGAAGGTCGCGCCTCTCCACGAGGCGTCACCATGGGAGAGCGCAAAAGCGCTAGCCCGTGCTCTAGCTCTAGAAGGTCTCGAGATCTCCTCTAGAGATAATTTTGTTTAACTCTAAGAAGGAGATATACACATGCCTAAGACAGCATCTTCGCGTAACTCTCTCAGCGCACAATTGCGCCGAGCCGCGAACACAAGAA-TTGAGGCTGAAGGTAACCTCGCACTTTCCATTGCCAACGATTTACTGTTGGCCTATGGTCAGTCGCCATTTAACTCTGAGGCTGAGTGTATTTCATTCAGCCCGAGATTCGACGGGACCCCGGATGACTTTAGGATAAATTATCTTAAAGCCGAGATCATGTCGAAGTATGACGACTTCAGCCTAGGTATTGATACCGAAGCTGCTGCCTGGGAGAAGTTCCTGGCAGCAGAGGCTGAATGTGCTTTAACGAACGCTCGTCTCTATAGACCTGACTACAGTGAGGATTTCAATTTCTCACTGGGCGAGTCATGTATACACATGGCTCGTCGAAAAATAGCCAAGCTAATAGGAGATGTTCCGTCCGTTGAGGATATGTTGCGTCACTGCCGATTTCCTGGCGGTGCTACAACAACGAATAACCGTTCGTACGGTCATCCGTCCTTCAAGTTTGCACTTCCGCAAGCGTGTACGCCTCGGGCTTTGAAGTATGTTTTAGCTCTCAGAGCTTCTACACATTTCGATATCAGAATTTCTGATATTAGCCCTTTTAATGAAGCAGTTACCGTACCTAAGAACAGTAAGACAGATCGTTGTATTGCTATCGAACCTGGTTGGAATATGTTTTTCCAACTGGGTATCGGTGGCATTCTACGCGATCGGTTGCGTTGCTGGGGTATCGATCTGAATGATCAGACGATAAATCAGCGCCGCGCTCACGAAGGCTCCGTTACTAATAACTTAGCAACGGTTGATCTCTCAGCGGCAAGCGATTCTATGTCTCTTGCCCTCTGTGAGCTCTTATTGCCCCGAGGCTGGTTTGAGGTTCTTATGGACCTCAGATCACCTAAGGGGCGATTGCCTGACGGTAGTGTTGTTACCTACGAGAAGATTTCTTCTATGGGTAACGGTTACACATTCGAGCTCGAGTCGCTTATTTTTGCTTCTCTCGCTCGTTCCGTTTGTGAGATACTGGACTTAGACTCGTCTGAGGTCACTGTTTACGGAGACGATATTATTTTACCGTCCCGTGCAGTCCCTGCCCTCCGGGAAGTTTTTAAGTATGTTGGTTTTACGACCAATACTAAAAAGACTTTTTCCGA-GGGCCGTTCAGAGAGTCGTGCGGCAAGCACTACTATTCTGGCGTAGATGTTACTCCCTTTTACATACGTCACCGTATAGTGAGTCCTGCCGATTTAATACTGGTTTTGAATAACCTATATCGGTGGGCCACTATTGACGGCGTATGGGATCCTAGGGCCCACTCTGTGCACCTCAAGTATCGTAAGTTGCTGCCTAAACAGCTGCAACATAATACTATACCTGACGGTTACGGTGATGGTGCCCTCGTCGGATCGGTCCTAATCAATCCTTTCGCGAAAAACCGCGGGTGGATCCGGTACGTACCGGTGATTACGGACCATACAAGGGACCAAGAGCGCGCTGAGTTGGGGTCGTATCTCTACGACCTCTTCTCGCGTTGTCTCTCGGAAAGTAACGATGGGTTGCCTCTTAGGGGTCCATCGGGTTGCGATTTTGCTGATCTATTTGCCATCGATCAGCTTATCTGTAGGAGTGATCCTACGAAGATAAGCAGGCCTACCGGTAAATTCGATATACAGTACATCGCGTGCTGTTGTTCGGGTTGTTGTTAGGCTTGCGGCCGCACTCGAGAGATCTAG-AGCAT-CACGGTCGAACTCCCG-TACGAGGTGCCCGCA
>H110_len1968-1988_reads1758_Mix1+C__seq46
GGGCTACGCGAGGGAGCCAC-CTGCGAAGCAGCGTGGCGGTTCTCGTGCGTTACCGAAACGCACGAAGGTCGCGCCTCTCCACGAGGCGTCACCATGGGAGAGCGCAAAAGCGCTAGCCCGTGCTCTAGCTCTAGAAGGTCTCGAGATCTCCTCTAGAGATAATTTTGTTTAACTCTAAGAAGGAGATATACACATGCCTAAGACAGCATCTTCGCGTAACTCTTTCAGCGCACAATTGCGCCGAGCCGCGAACACAAGAA-TTGAGGCTGAAGGTAACCTCGCACTTTCCATTGCCAACGATTTACTGTTGGCCTATGGTCAGTCGCCATTTAACTCTGAGGCTGAGTGTATTTCATTCAGCCCGAGATTCGACGGGACCCCGGATGACTTTAGGATAAATTATCTTAAAGCCGAGATCATGTCGAAGTATGACGACTTCAGCCTAGGTATTGATACCGAAGCTGTTGCCTGGGAGAAGTTCCTGGCAGCAGAGGCTGAATGTGCTTTAACGAACGCTCGTCTCTATAGACCTGACTACAGTGAGGATTTCAATTTCTCACTGGGCGAGTCATGTATACACATGGCTCGTCGAAAAATAGCCAAGCTAATAGGAGATGTTCCGTCCGTTGAGGATATGTTGCGTCACTGCCGATTTCCTGGCGGTGCTACAACAACGAATAACCGTTCGTACAGTCATCCGTCCTTCAAGTTTGCACTTCCGCAAGCGTGTACGCCTCGGGCTTTGAAGTATGTTTTAGCTCTCAGAGCTTCTACACATTTCGATATCAGAATTTCTGATATTAGCCCTTTTAATAAAGCAGTTACCGTACCTAAGAACAGTAAGACAGATCGTTGTATTGCTATCGAACCTGGTTGGAATATGTTTTTCCAACTGGGCATCGGTGGCATTCTACGCGATCGGTTGCGTTGCTGGGGTATCGATCTGAATGATCAGACGATAAATCAGCGCCGCGCTCACGAAGGCTCCGTTACTAATAACTTAGCAACGGTTGATCTCTCAGCGGCAAGCGATTCTATGTCTCTTGCCCTCTGTGAGCTCTTATTGCCCCGAGGCTGGTTTGAGGTTCTTATGGACCTCAGATCACCTAAGGGGCGATTGCCTGACGGTAGTGTTGTTACCTACGAGAAGATTTCTTCTATGGGTAACGGTTACACATTCGAGCTCGAGTCGCTTATTTTTGCTTCTCTCGCTCGTTCCGTTTGTGAGATACTGGACTTAGACTCGTCTGAGGTCACTGTTTACGGAGACGATATTATTTTACCGTCCCGTGCAGTCCCTGCCCTCCGGGAAGTTTTTAAGTATGTTGGTTTTACGACCAATACTAAAAAGACTTTTTCCGA-GGGCCGTTCAGAGAGTCGTGCGGCAAGCACTACTATTCTGGCGTAGATGTTACTCCCTTTTACATACGTCACCGTATAGTGAGTCCTGCCGATTTAATACTGGTTTTGAATAACCTATATCGGTGGGCCACTATTGACGGCGTATGGGATCCTAGGGCCCATTCTGTGCACCTCAAGTATCGTAAGTTGCTGCCTAAACAGCTGCAACATAATACTATACCTGACGGTTACGGTGATGGTGCCCTCGTCGGATCGGTCCTAATCAATCCTTTCGCGAAAAACCGCGGGTGGATCCGGTACGTACCGGTGATTACGGACCATACAAGGGACCAAGAGCGCGCTGAGTTGGGGTCGTATCTCTACGACCTCTTCTCGCGTTGTCTCTCGGAAAGTAACGATGGGTTGCCTCTTAGGGGTCCATCGGGTTGCGATTTTGCTGATCTATTTGCCATCGATCAGCTTATCTGTAGGAGTGATCCTACGAAGATAAGCAGGCCTACCGGTAAATTCGATATACAGTACATCGCGTGCTGTTGTTCGGGTTGTTGTTAGGCTTGCGGCCGCACTCGAGAGATCTAG-AGCAT-CACGGTCGAACTCCCG-TACGAGGTGCCCGCA
>H110_len1968-1988_reads1758_Mix1+C__seq47
GGGCTACGCGAGGGAGCCAC-CTGCGAAGCAGCGTGGCGGTTCTCGTGCGTTACCGAAACGCACGAAGGTCGCGCCTCTCCACGAGGCGTCACCATGGGAGAGCGCAAAAGCGCTAGCCCGTGCTCTAGCTCTAGAAGGTCTCGAGATCTCCTCTAGAGATAATTTTGTTTAACTCTAAGAAGGAGATATACACATGCCTAAGACAGCATCTTCGCGTAACTCTTTCAGCGCACAATTGCGCCGAGCCGCGAATACAAGAA-TTGAGGCTGAAGGTAACCTCGCACTTTCCATTGCCAACGATTTACTGTTGGCCTATGGTCAGTCGCCATTTAACTCTGAGGCTGAGTGTATTTCATTCAGCCCGAGATTCGACGGGACCCCGGATGACTTTAGGATAAATTATCTTAAAGCCGAGATCATGTCGAAGTATGACGACTTCAGCCTAGGTATTGATACCGAAGCTGTTGCCTGGGAGAAGTTCCTGGCAGCAGAGGCTGAATGTGCTTTAACGAACGCTCGTCTCTATAGACCTGACTACAGTGAGGATTTCAATTTCTCACTGGGCGAGTCATGTATACACATGGCTCGTCGAAAAATAGCCAAGCTAATAGGAGATGTTCCGTCCGTTGAGGATATGTTGCGTCACTGCCGATTTCCTGGCGGTGCTACAACAACGAATAACCGTTCGTACAGTCATCCGTCCTTCAAGTTTGCACTTCCGCAAGCGTGTACGCCTCGGGCTTTGAAGTATGTTTTAGCTCTCAGAGCTTCTACACATTTCGATATCAGAATTTCTGATATTAGCCCTTTTAATAAAGCAGTTACCGTACCTAAGAACAGTAAGACAGATCGTTGTATTGCTATCGAACCTGGTTGGAATATGTTTTTCCAACTGGGTATCGGTGGCATTCTACGCGATCGGTTGCGTTGCTGGGGTATCGATCTGAATGATCAGACGATAAATCAGCGCCGCGCTCACGAAGGCTCCGTTACTAATAACTTAGCAACGGTTGATCTCTCAGCGGCAAGCGATTCTATGTCTCTTGCCCTCTGTGAGCTCTTATTGCCCCGAGGCTGGTTTGAGGTTCTTATGGACCTCAGATCACCTAAGGGGCGATTGCCTGACGGTAGTGTTGTTACCTACGAG-AGATTTCTTCTATGGGTAACGGTTACACATTCGAGCTCGAGTCGCTTATTTTTGCTTCTCTCGCTCGTTCCGTTTGTGAGATACTGGACTTAGACTCGTCTGAGGTCACTGTTTACGGAGACGATATTATTTTACCGTCCCGTGCAGTCCCTGCCCTCCGGGAAGTTTTTAAGTATGTTGGTTTTACGACCAATACTAAAAAGACTTTTTCCGA-GGGCCGTTCAGAGAGTCGTGCGGCAAGCACTACTATTCTGGCGTAGATGTTACTCCCTTTTACATACGTCACCGTATAGTGAGTCCTGCCGATTTAATACTGGTTTTGAATAACCTATATCGGTGGGCCACTATTGACGGCGTATGGGATCCTAGGGCCCATTCTGTGCACCTCAAGTATCGTAAGTTGCTGCCTAAACAGCTGCAACATAATACTATACCTGACGGTTACGGTGATGGTGCCCTCGTCGGATCGGTCCTAATCAATCCTTTCGCGAAAAACCGCGGGTGGATCCGGTACGTACCGGTGATTACGGACCATACAAGGGACCAAGAGCGCGCTGAGTTGGGGTCGTATCTCTACGACCTCTTCTCGCGTTGTCTCTCGGAAAGTAACGATGGGTTGCCTCTTAGGGGTCCATCGGGTTGCGATTTTGCTGATCTATTTGCCATCGATCAGCTTATCTGTAGGAGTGATCCTACGAAGATAAGCAGGCCTACCGGTAAATTCGATATACAGTACATCGCGTGCTGTTGTTCGGGTTGTTGTTAGGCTTGCGGCCGCACTCGAGAGATCTAG-AGCAT-CACGGTCGAACTCCCG-TACGAGGTGCCCGCA
>H110_len1968-1988_reads1758_Mix1+C__seq48
GGGCTACGCGAGGGAGCCAC-CTGCGAAGCAGCGTGGCGGTTCTCGTGCGTTACCGAAACGCACGAAGGTCGCGCCTCTCCACGAGGCGTCACCATGGGAGAGCGCAAAAGCGCTAGCCCGTGCTCTAGCTCTAGAAGGTCTCGAGATCTCCTCTAGAGATAATTTTGTTTAACTCTAAGAAGGAGATATACGCATGCCTAAGACAGCATCTTCGCGTAACTCTTTCAGCGCACAATTGCGCCGAGCCGCGAACACAATAA-TTGAGGCTGAAGGTAACCTCGCACTTTCCATTGCCAACGATTTACTGTTGGCCTATGGTCAGTCGCCATTTAACTCTGAGGCTGAGTGTATTTCATTCAGCCCGAGATTCGACGGGACCCCGGATGACTTTAGGATAAATTATCTTAAAGCCGAGATCATGTCGAAGTATGACGACTTCAGCCTAGGCATTGATACCGAAGCTGTTGCCTGGGAGAAGTTCCTGGCAGCAGAGGCTGAATGTGCTTTAACGAACGCTCGTCTCTATAGACCTGACTACAGTGAGGATTTCAATTTCTCACTGGGCGAGTCATGTATACACATGGCTCGTCGAAAAATAGCCAAGCTAATAGGAGATGTTCCGTCCGTTGAGGATATGTTGCGTCACTGCCGATTTCCTGGCGGTGCTACAACAACGAATAACCGTTCGTACAGTCATCCGTCCTTCAAGTTTGCACTTCCGCAAGCGTGTACGCCTCGGGCTTTGAAGTATGTTTTAGCTCTCAGAGCTTCTACACATTTCGATATCAGAATTTCTGATATTAGCCCTTTTAATAAAGCAGTTACCGTACCTAAGAACAGTAAGACAGATCGTTGTATTGCTATCGAACCTGGTTGGAATATGTTTTTCCAACTGGGTATCGGTGGCATTCTACGCGATCGGTTGCGTTGCTGGGGTATCGATCTGAATGATCAGACGATAAATCAGCGCCGCGCTCACGAAGGCTCCGTTACTAATAACTTAGCAACGGTTGATCTCTCAGCGGCAAGCGATTCTATGTCTCTTGCCCTCTGTGAGCTCTTATTGCCCCGAGGCTGGTTTGAGGTTCTTATGGACCTCAGATCACCTAAGGGGCGATTGCCTGACGGTAGTGTTGTTACCTACGAGAAGATTTCTTCTATGGGTAACGGTTACACATTCGAGCTCGAGTCGCTTATTTTTGCTTCTCTCGCTCGTTCCGTTTGTGAGATACTGGACTTAGACTCGTCTGAGGTCACTGTTTACGGAGACGATATTATTTTACCGTCCCGTGCAGTCCCTGCCCTCCGGGAAGCTTTTAAGTATGTTGGTTTTACGACCAATACTAAAAAGACTTTTTCCGAGGGGCCGTTCAGAGAGTCGTGCGGCAAGCACTACTATTCTGGCGTAGATGTTACTCCCTTTTACATACGTCACCGTATAGTGAGTCCTGCCGATTTAATACTGGTTTTGAATAACCTATATCGGTGGGCCACTATTGACGGCGTATGGGATCCTAGGGCCCATTCTGTGCACCTCAAGTATCGTAAGTTGCTGCCTAAACAGCTGCAACATAATACTATACCTGACGGTTACGGTGATGGTGCCCTCGTCGGATCGGTCCTAATCAATCCTTTCGCGAAAAACCGCGGGTGGATCCGGTACGTACCGGTGATTACGGACCATACAAGGGACCAAGAGCGCGCTGAGTTGGGGTCGTATCTCTACGACCTCTTCTCGCGTTGTCTCTCGGAAAGTAACGATGGGTTGCCTCTTAGGGGTCCATCGGGTTGCGATTTTGCTGATCTATTTGCCATCGATCAGCTTATCTGTAGGAGTGATCCTACGAAGATAAGCAGGCCTACCGGTAAATTCGATATACAGTACATCGCGTGCTGTTGTTCGGGTTGTTGTTAGGCTTGCGGCCGCACTCGAGAGATCTAG-AGCAT-CACGGTCGAACTCCCG-TACGAGGTGCCCGCA
>H110_len1968-1988_reads1758_Mix1+C__seq49
GGGCTACGCGAGGGAGCCAC-CTGCGAAGCAGCGTGGCGGTTCTCGTGCGTTACCGAAACGCACGAAGGTCGCGCCTCTCCACGAGGCGTCACCATGGGAGAGCGCAAAAGCGCTAGCCCGTGCTCTAGCTCTAGAAGGTCTCGAGATCTCCTCTAGAGATAATTTTGTTTAACTCTAAGAAGGAGATATACACATGCCTAAGACAGCATCTTCGCGTAACTCTTTCAGCGCACAATTGCGCCGAGCCGCGAACACAAGAA-TTGAGGCTGAAGGTAACCTCGCACTTTCCATTGCCAACGATTTACTGTTGGCCTATGGTCAGTCGCCATTTAACTCTGAGGCTGAGTGTATTTCATTCAGCCCGAGATTCGACGGGACCCCGGATGACTTTAGGATAAATTATCTTAAAGCCGAGATCATGTCGAAGTATGACGACTTCAGCCTAGGTATTGATACCGAAGCTGTTGCCTGGGAGAAGTTCCTGGCAGCAGAGGCTGAATGTGCTCTAACGAACGCTCGTCTCTATAGACCTGACTACAGTGAGGATTTCAATTTCTCACTGGGCGAGTCATGTATACACATGGCTCGTCGAAAAATAGCCAAGCTAATAGGAGATGTTCCGTCCGTTGAGGATATGTTGCGTCACTGCCGATTTCCTGGCGGTGCTACAACAACGAATAACCGTTCGTACAGTCATCCGTCCTTCAAGTTTGCACTTCCGCAAGCGTGTACGCCTCGGGCTTTGAAGTATGTTTTAGCTCTCAGAGCTTCTACACATTTCGATATCAGAATTTCTGATATTAGCCCTTTTAATTAAGCAGTTACCGTACCTAAGAACAGTAAGACAGATCGTTGTATTGCTATCGAACCTGGTTGGAATATGTTTTTCCAACTGGGTATCGGTGGCATTCTACGCGATCGGTTGCGTTGCTGGGGTATCGATCTGAATGATCAGACGATAAATCAGCGCCGCGCTCACGAAGGCTCCGTTACTAATAACTTAGCAACGGTTGATCTCTCAGCGGCAAGCGATTCTATGTCTCTTGCCCTCTGTGAGCTCTTATTGCCCCGAGGCTGGTTTGAGGTTCTTATGGACCTCAGATCACCTAAGGGGCGATTGCCTGACGGTAGTGTTGTTACCTACGAGAAGATTTCTTCTATGGGTAACGGTTACACATTCGAGCTCGAGTCGCTTATTTTTGCTTCTCTCGCTCGTTCCGTTTGTGAGATACTGGACTTAGACTCGTCTGAGGTCACTGTTTACGGAGACGATATTATTTTACCGTCCCGTGCAGTCCCTGCCCTCCGGGAAGTTTTTAAGTATGTTGGTTTTACGACCAATACTAAAAAGACTTTTTCCGAGGGGCCGTTCAGAGAGTCGTGCGGCAAGCACTACTATTCTGGCGTAGATGTTACTCCCTTTTACATACGTCACCGTATAGTGAGTCCTGCCGATTTAATACTGGTTTTGAATAACCTATATCGGTGGGCCACTATTGACGGCGTATGGGATCCTAGGGCCCATTCTGTGCACCTCAAGTATCGTAAGTTGCTGCCTAAACAGCTGCAACATAATACTATACCTGACGGTTACGGTGATGGTGCCCTCGTCGGATCGGTCCTAATCAATCCTTTCGCGAAAAACCGCGGGTGGATCCGGTACGTACCGGTGATTACGGACCATACAAGGGACCAAGAGCGCGCTGAGTTGGGGTCGTATCTCTACGACCTCTTCTCGCGTTGTCTCTCGGAAAGTAACGATGGGTTGCCTCTTAGGGGTCCATCGGGTTGCGATTTTGCTGATCTATTTGCCATCGATCAGCTTATCTGTAGGAGTGATCCTACGAAGATAAGCAGGCCTACCGGTAAATTCGATATACAGTACATCGCGTGCTGTTGTTCGGGTTGTTGTTAGGCTTGCGGCCGCACTCGAGAGATCTAG-AGCAT-CACGGTCGAACTCCCG-TACGAGGTGCCCGCA
>H110_len1968-1988_reads1758_Mix1+C__seq50
GGGCTACGCGAGGGAGCCAC-CTGCGAAGCAGCGTGGCGGTTCTCGTGCGTTACCGAAACGCACGAAGGTCGCGCCTCTCCACGAGGCGTCACCATGGGAGAGCGCAAAAGCGCTAGCCCGTGCTCTAGCTCTAGAAGGTCTCGAGATCTCCTCTAGAGATAATTTTGTTTAACTCTAAGAAGGAGATATACACATGCCTAAGACAGCATCTTCGCGTAACTCTTTCAGCGCACAATTGCGCCGAGCCGCGAACACAAGAA-TTGAGGCTGAAGGTAACCTCGCACTTTCCATTGCCAACGATTTACTGTTGGCCTATGGTCAGTCGCCATTTAACTCTGAGGCTGAGTGTATTTCATTCAGCCCGAGATTCGACGGGACCCCGGATGACTTTAGGATAAATTATCTTAAAGCCGAGATCATGTCGAAGTATGACGACTTCAGCCTAGGTATTGATACCGAAGCTGTTGCCTGGGAGAAGTTCCTGGCAGCAGAGGCTGAATGTGCTTTAACGAACGCTCGTCTCTATAGACCTGACTACAGTGAGGATTTCAATTTCTCACTGGGCGAGTCATGTATACACATGGCTCGTCGAAAAATAGCCAAGCTAATAGGAGATGTTCCGTCCGTTGAGGATATGTTGCGTCACTGCCGATTTCCTGGCGGTGCTACAACAACGAATAACCGTTCGTACAGTCATCCGTCCTTCAAGTTTGCACTTCCGCAAGCGTGTACGCCTCGGGCTTTGAAGTATGTTTTAGCTCTCAGAGCTTCTACACATTTCGATATCAGAATTTCTGATATTAGCCCTTTTAATAAAGCAGTTACCGTACCTAAGAACAGTAAGACAGATCGTTGTATTGCTATCGAACCTGGTTGGAATATGTTTTTCCAACTGGGTATCGGTGGCATTCTACGCGATCGGTTGCGTTGCTGGGGTATCGATCTGAATGATCAGACGATAAATCAGCGCCGCGCTCACGAAGGCTCCGTTACTAATAACTTAGCAACGGTTGATCTCTCAGCGGCAAGCGATTCTATGTCTCTTGCCCTCTGTGAGCTCTTATTGCCCCGAGGCTGGTTTGAGGTTCTTATGGACCTCAGATCACCTAAGGGGCGATTGCCTGACGGTAGTGTTGTTACCTACGAGAAGATTTCTTCTATGGGTAACGGTTACACATTCGAGCTCGAGTCGCTTATTTTTGCTTCTCTCGCTCGTTCCGTTTGTGAGATACTGGACTTAGACTCGTCTGAGGTCACTGTTTACGGAGACGATATTACTTTACCGTCCCGTGCAGTCCCTGCCCTCCGGGAAGTTTTTAAGTATGTTGGTTTTACGACCAATACTAAAAAGACTTTTTCCGAGGGGCCGTTCAGAGAGTCGTGCGGCAAGCACTACTATTCTGGCGTAGATGTTACTCCCTTTTACATACGTCACCGTATAGTGAGTCCTGCCGATTTAATACTGGTTTTGAATAACCTATATCGGTGGGCCACTATTGACGGCGTATGGGATCCTAGGGCCCATTCTGTGCACCTCAAGTATCGTAAGTTGCTGCCTAAACAGCTGCAACATAATACTATACCTGACGGTTACGGTGATGGTGCCCTCGTCGGATCGGTCCTAATCAATCCTTTCGCGAAAAACCGCGGGTGGATCCGGTACGTACCGGTGATTACGGACCATACAAGGAACCAAGAGCGCGCTGAGTTGGGGTCGTATCTCTACGACCTCTTCTCGCGTTGTCTCTCGGAAAGTAACGATGGGTTGCCTCTTAGGGGTCCATCGGGTTGCGATTTTGCTGATCTATTTGCCATCGATCAGCTTATCTGTAGGAGTGATCCTACGAAGATAAGCAGGCCTACCGGTAAATTCGATATACAGTACATCGCGTGCTGTTGTTCGGGTTGTTGTTAGGCTTGCGGCCGCACTCGAGAGATCTAG-AGCAT-CACGGTCGAACTCCCG-TACGAGGTGCCCGCA
>H110_len1968-1988_reads1758_Mix1+C__seq51
GGGCTACGCGAGGGAGCCAC-CTGCGAAGCAGCGTGGCGGTTCTCGTGCGTTACCGAAACGCACGAAGGTCGCGCCTCTCCACGAGGCGTCACCATGGGAGAGCGCAAAAGCGCTAGCCCGTGCTCTAGCTCTAGAAGGTCTCGAGATCTCCTCTAGAGATAATTTTGTTTAACTCTAAGAAGGAGATATACACATGCCTAAGACAGCATCTTCGCGTAACTCTTTCAGCGCACAATTGCGCCGAGCCGCGAACACAAGAA-TTGAGGCTGAAGGTAACCTCGCACTTTCCATTGCCAACGATTTACTGTTGGCCTATGGTCAGTCGCCATTTAACTCTGAGGCTGAGTGTATTTCATTCAGCCCGAGATTCGACGGGACCCCGGATGACTTTAGGATAAATTATCTTAAAGCCGAGATCATGTCGAAGTATGACGACTTCAGCCTAGGTATTGATACCGAAGCTGTTGCCTGGGAGAAGTTCCTGGCAGCAGAGGCTGAATGTGCTTTAACGAACGCTCGTCTCTATAGACCTGACTACAGTGAGGATTTCAATTTCTCACTGGGCGAGTCATGTATACACATGGCTCGTCGAAAAATAGCCAAGCTAATAGGAGATGTTCCGTCCGTTGAGGATATGTTGCGTCACTGCCGATTTCCTGGCGGTGCTACAACAACGAATAACCGTTCGTACAGTCATCCGTCCTTCAAGTTTGCACTTCCGCAAGCGTGTACGCCTCGGGCTTTGAAGTATGTTTTAGCTCTCAGAGCTTCTACACATTTCGATATCAGAATTTCTGATATTAGCCCTTTTAATAAAGCAGTTACCGTACCTAAGAACAGTAAGACAGATCGTTGTATTGCTATCGAACCTGGTTGGAATATGTTTTTCCAACTGGGTATCGGTGGCATTCTACGCGATCGGTTGCGTTGCTGGGGTATCGATCTGAATGATCAGACGATAAATCAGCGCCGCGCTCACGAAGGCTCCGTTACTAATAACTTAGCAACGGTTGATCTCTCAGCGGCAAGCGATTCTATGTCTCTTGCCCTCTGTGAGCTCTTATTGCCCCGAGGCTGGTTTGAGGTTCTTATGGACCTCAGATCACCTAAGGGGCGATTGCCTGACGGTAGTGTTGTTACCTACGAGAAGATTTCTTCTATGGGTAACGGTTACACATTCGAGCTCGAGTCGCTTATTTTTGCTTCTCTCGCTCGTTCCGTTTGTGAGATACTGGACTTAGACTCGTCTGAGGTCACTGTTTACGGAGACGATATTATTTTACCGTCCCGTGCAGTCCCTGCCCTCCGGGAAGTTTTTAAGTATGTTGGTTTTACGACCAATACTAAAAAGACTTTTTCCGAGGGGCCGTTCAGAGAGTCGTGCGGCAAGCACTACTATTCTGGCGTAGATGTTACTCCCTTTTACATACGTCACCGTATAGTGAGTCCTGCCGATTTAATACTGGTTTTGAATAACCTATATCGGTGGGCCACTATTGACGGCGTATGGGATCCTAGGGCCCATTCTGTGCACCTCAAGTATCGTAAGTTGCTGCCTAAACAGCTGCAACATAATACTATACCTGACGGTTACGGTGATGGTGCCCTCGTCGGATCGGTCCTAATCAATCCTTTCGCGAAAAACCGCGGGTGGATCCGGTACGTACCGGTGATTACGGACCATACAAGGGACCAAGAGCGCGCTGAGCTGGGGTCGTATCTCTACGACCTCTTCTCGCGTTGTCTCTCGGAAAGTAACGATGGGTTGCCTCTTAGGGGTCCATCGGGTTGCGATTTTGCTGATCTATTTGTCATCGATCAGCTTATCTGTAGGAGTGATCCTACGAAGATAAGCAGGCCTACCGGTAAATTCGATATACAGTACATCGCGTGCTGTTGTTCGGGTTGTTGTTAGGCTTGCGGCCGCACTCGAGAGATCTAG-AGCAT-CACGGTCGAACTCCCG-TACGAGGTGCCCGCA
>H110_len1968-1988_reads1758_Mix1+C__seq52
GGGCTACGCGAGGGAGCCAC-CTGCGAAGCAGCGTGGCGGTTCTCGTGCGTTACCGAAACGCACGAAGGTCGCGCCTCTCCACGAGGCGTCACCATGGGAGAGCGCAAAAGCGCTAGCCCGTGCTCTAGCTCTAGAAGGTCTCGAGATCTCCTCTAGAGATAATTTTGTTTAACTCTAAGAAGGAGATATACACATGCCTAAGACAGCATCTTCGCGTAACTCTTTCAGCGCACAATTGCGCCGAGCCGCGAACACAAGAA-TTGAGGCTGAAGGTAACCTCGCACTTTCCATTGCCAACGATTTACTGTTGGCCTATGGTCAGTCGCCATTTAACTCTGAGGCTGAGTGTATTTCATTCAGCCCGAGATTCGACGGGACCCCGGATGACTTTAGGATAAATTATCTTAAAGCCGAGATCATGTCGAAGTATGACGACTTCAGCCTAGGTATTGATACCGAAGCTGTTGCCTGGGAGAAGTTCCTGGCAGCAGAGGCTGAATGTGCTTTAACGAACGCTCGTCTCTATAGACCTGACTACAGTGAGGATTTCAATTTCTCACTGGGCGAGTCATGTATACACATGGCTCGTCGAAAAATAGCCAAGCTAATAGGAGATGTTCCGTCCGTTGAGGATATGTTGCGTCACTGCCGATTTCCTGGCGGTGCTACAACAACGAATAACCGTTCGTACAGTCATCCGTCCTTCAAGTTTGCACTTCCGCAAGCGTGCACGCCTCGGGCTTTGAAGTATGTTTTAGCTCTCAGAGCTTCTACACATTTCGATATCAGAATTTCTGATATTAGCCCTTTTAATAAAGCAGTTACCGTACCTAAGAACAGTAAGACAGATCGTTGTATTGCTATCGAACCTGGTTGGAATATGTTTTTCCAACTGGGTATCGGTGGCATTCTACGCGATCGGTTGCGTTGCTGGGGTATCGATCTGAATGATCAGACGATAAATCAGCGCCGCGCTCACGAAGGCTCCGTTACTAATAACTTAGCAACGGTTGATCTCTCAGCGGCAAGCGATTCTATGTCTCTTGCCCTCTGTGAGCTCTTATTGCCCCGAGGCTGGTTTGAGGTTCTTATGGACCTCAGATCACCT-AGGGGCGATTGCCTGACGGTAGTGTTGTTACCTACGAGAAGATTTCTTCTATGGGTAACGGTTACACATTCGAGCTCGAGTCGCTTATTTTTGCTTCTCTCGCTCGTTCCGTTTGTGAGATACTGGACTTAGACTCGTCTGAGGTCACTGTTTACGGAGACGATATTATTTTACCGTCCCGTGCAGTCCCTGCCCTCCGGGAAGTTTTTAAGTATGTTGGTTTTACGACCAATACTAAAAAGACTTTTTCCGAGGGGCCGTTCAGAGAGTCGTGCGGCAAGCACTACTATTCTGGCGTAGATGTTACTCCCTTTTACATACGTCACCGTATAGTGAGTCCTGCCGATTTAATACTGGTTTTGAATAACCTATATCGGTGGGCCACTATTGACGGCGTATGGGATCCTAGGGCCCATTCTGTGCACCTCAAGTATCGTAAGTTGCTGCCTAAACAGCTGCAACATAATACTATACCTGACGGTTACGGTGATGGTGCCCTCGTCGGATCGGTCCTAATCAATCCTTTCGCGAAAAACCGCGGGTGGATCCGGTACGTACCGGTGATTACGGACCATACAAGGGACCAAGAGCGCGCTGAGTTGGGGTCGTATCTCTACGACCTCTTCTCGCGTTGTCTCTCGGAAAGTAACGATGGGTTGCCTCTTAGGGGTCCATCGGGTTGCGATTTTGCTGATCTATTTGCCATCGATCAGCTTATCTGTAGGAGTGATCCTACGAAGATAAGCAGGCCTACCGGTAAATTCGATATACAGTACATCGCGTGCTGTTGTTCGGGTTGTTGTTAGGCTTGCGGCCGCACTCGAGAGATCTAG-AGCAT-CACGGTCGAACTCCCG-TACGAGGTGCCCGCA
>H110_len1968-1988_reads1758_Mix1+C__seq53
GGGCTACGCGAGGGAGCCAC-CTGCGAAGCAGCGTGGCGGTTCTCGTGCGTTACCGAAACGCACGAAGGTCGCGCCTCTCCACGAGGCGTCACCATGGGAGAGCGCAAAAGCGCTAGCCCGTGCTCTAGCTCTAGAAGGTCTCGAGATCTCCTCTAGAGATAATTTTGTTTAACTCTAAGAAGGAGATATACACATGCCTAAGACAGCATCTTCGCGTAACTCTTTCAGCGCACAATTGCGCCGAGCCGCGAACACAAGAA-TTGAGGCTGAAGGTAACCTCGCACTTTCCATTGCCAACGATTTACTGTTGGCCTATGGTCAGTCGCCATTTAACTCTGAGGCTGAGTGTATTTCATTCAGCCCGAGATTCGACGGGACCCCGGATGACTTTAGGATAAATTATCTTAAAGCCGAGATCATGTCGAAGTATGACGACTTCAGCCTAGGTATTGATACCGAAGCTGTTGCCTGGGAGAAGTTCCTGGCAGCAGAGGCTGAATGTGCTTTAACGAACGCTCGTCTCTATAGACCTGACTACAGTGAGGATTTCAATTTCTCACTGGGCGAGTCATGTATACACATGGCTCGTCGAAAAATAGCCAAGCTAATAGGAGATGTTCCGTCCGTTGAGGATATGTTGCGTCACTGCCGATTTCCTGGCGGTGCTACAACAACGAATAACCGTTCGTACAGTCATCCGTCCTTCAAGTTTGCACTTCCGCAAGCGTGTACGCCTCGGGCTTTGAAGTATGTTTTAGCTCTCAGAGCTTCTACACATTTCGATATCAGAATTTCTGATATTAGCCCTTTTAATAAAGCAGTTACCGTACCTAAGAACAGTAAGACAGATCGTTGTATTGCTATCGAACCTGGTTGGAATATGTTTTTCCAACTGGGTATCGGTGGCATTCTACGCGATCGGTTGCGTTGCTGGGGTATCGATCTGAATGATCAGACGATAAATCAGCGCCGCGCTCACGAAGGCTCCGTTACTAATAACTTAGCAACGGTTGATCTCTCAGCGGCAAGCGATTCTATGTCTCTTGCCCTCTGTGAGCTCTTATTGCCCCGAGGCTGGTTTGAGGTTCTTATGGACCTCAGATCACCTAAGGGGCGATTGCCTGACGGTAGTGTTGTTACCTACGAGAAGATTTCTTCTATGGGTAACGGTTACACATTCGAGCTCGAGTCGCTTATTTTTGCTTCTCTCGCTCGTTCCGTTTGTGAGATACTGGACTTAGACTCGTCTGAGGTCACTGTTTACGGAGACGATATTATTTTACCGTCCCGTGCAGTCCCTGCCCTCCGGGAAGTTTTTAAGTATGTTGGTTTTACGACCAATACTAAAAAGACTTTTTCCGA-GGGCCGTTCAGAGAGTCGTGCGGCAAGCACTACTATTCTGGCGTAGATGTTACTCCCTTTTACATACGTCACCGTATAGTGAGTCCTGCCGATTTAATACTGGTTTTGAATAACCTATATCGGTGGGCCACTATTGACGGCGTATGGGATCCTAGGGCCCATTCTGTGCACCTCAAGTATCGTAAGTTGCTGCCTAAACAGCTGCAACATAATACTATACCTGACGGTTACGGTGATGGTGCCCTCGTCGGATCGGTCCTAATCAATCCTTTCGCGAAAAACCGCGGGTGGATCCGGTACGTACCGGTGATTACGGACCATACAAGGGACCAAGAGCGCGCTGAGTTGGGGTCGTATCTCTACGACCTCTTCTCGCGTTGTCTCTCGGAAAGTAACGATGGGTTGCCTCTTAGGGGTCCATCGGGTCGCGATTTTGCTGATCTATTTGCCATCGATCAGCTTATCTGTAGGAGTGATCCTACGAAGATAAGCAGGCCTACCGGTAAATTCGATATACAGTACATCGCGTGCTGTTGTTCGGGTTGTTGTTAGGCTTGCGGCCGCACTCGAGAGATCTAG-AGCAT-CACGGTCGAACTCCCG-TACGAGGTGCCCGCA
>H110_len1968-1988_reads1758_Mix1+C__seq54
GGGCTACGCGAGGGAGCCAC-CTGCGAAGCAGCGTGGCGGTTCTCGTGCGTTACCGAAACGCACGAAGGTCGCGCCTCTCCACGAGGCGTCACCATGGGAGAGCGCAAAAGCGCTAGCCCGTGCTCTAGCTCTAGAAGGTCTCGAGATCTCCTCTAGAGATAATTTTGTTTAACTCTAAGAAGGAGATATACACATGCCTAAGACAGCATCTTCGCGTAACTCTTTCAGCGCACAATTGCGCCGAGCCGCGAACACAAGAA-TTGAGGCTGAAGGTAACCTCGCACTTTCCATTGCCAACGATTTACTGTTGGCCTATGGTCAGTCGCCATTTAACTCTGAGGCTGAGTGTATTTCATTCAGCCCGAGATTCGACGGGACCCCGGATGACTTTAGGATAAATTATCTTAAAGCCGAGATCATGTCGAAGTATGACGACTTCAGCCTAGGTATTGATACCGAAGCTGTTGCCTGGGAGAAGTTCCTGGCAGCAGAGGCTGAATGTGCTTTAACGAACGCTCGTCTCTATAGACCTGACTACAGTGAGGATTTCAATTTCTCACTGGGCGAGTCATGTATACACATGGCTCGTCGAAAAATAGCCAAGCTAATAGGAGATGTTCCGTCCGTTGAGGATATGTTGCGTCACTGCCGATTTCCTGGCGGTGCTACAACAACGAATAACCGTTCGTACAGTCATCCGTCCTTCAAGTTTGCACTTCCGCAAGCGTGTACGCCTCGGGCTTTGAAGTATGTTTTAGCTCTCAGAGCTTCTACACATTTCGATATCAGAATTTCTGATATTAGCCCTTTTAATAAAGCAGTTACCGTACCTAAGAACAGTAAGACAGATCGTTGTATTGCTATCGAACCTGGTTGGAATATGTTTTTCCAACTGGGTATCGGTGGCATTCTACGCGATCGGTTGCGTTGCTGGGGTATCGATCTGAATGATCAGACGATAAATCAGCGCCGCGCTCACGAAGGCTCCGTTACTAATAACTTAGCAACGGTTGATCTCTCAGCGGCAAGCGATTCTATGTCTCTTGCCCTCTGTGAGCTCTTATTGCCCCGAGGCTGGTTTGAGGTTCTTATGGACCTCAGATCACCTAAGGGGCGACTGCCTGACGGTAGTGTTGTTACCTACGAGAAGATTTCTTCTATGGGTAACGGTTACACATTCGAGCTCGAGTCGCTTA-TTTTGCTTCTCTCGCTCGTTCCGTTTGTGAGATACTGGACTTAGACTCGTCTGAGGTCACTGTTTACGGAGACGATATTATTTTACCGTCCCGTGCAGTCCCTGCCCTCCGGGAAGTTTTTAAGTATGTTGGTTTTACGACCAATACTAAAAAGACTTTTTCCGAGGGGCCGTTCAGAGAGTCGTGCGGCAAGCACTACTATTCTGGCGTAGATGTTACTCCCTTTTACATACGTCACCGTATAGTGAGTCCTGCCGATTTAATACTGGTTTTGAATAACCTATATCGGTGGGCCACTATTGACGGCGTATGGGATCCTAGGGCCCATTCTGTGCACCTCAAGTATCGTAAGTTGCTGCCTAAACAGCTGCAACATAATACTATACCTGACGGTTACGGTGATGGTGCCCTCGTCGGATCGGTCCTAATCAATCCTTTCGCGAAAAACCGCGGGTGGATCCGGTACGTACCGGTGATTACGGACCATACAAGGGACCAAGAGCGCGCTGAGTTGGGGTCGTATCTCTACGACCTCTTCTCGCGTTGTCTCTCGGAAAGTAACGATGGGTTGCCTCTTAGGGGTCCATCGGGTTGCGATTTTGCTGATCTATTTGCCATCGATCAGCTTATCTGTAGGAGTGATCCTACGAAGATAAGCAGGCCTACCGGT-AATTCGATATACAGTACATCGCGTGCTGTTGTTCGGGTTGTTGTTAGGCTTGCGGCCGCACTCGAGAGATCTAG-AGCAT-CACGGTCGAACTCCCG-TACGAGGTGCCCGCA
>H110_len1968-1988_reads1758_Mix1+C__seq55
GGGCTACGCGAGGGAGCCAC-CTGCGAAGCAGCGTGGCGGTTCTCGTGCGTTACCGAAACGCACGAAGGTCGCGCCTCTCCACGAGGCGTCACCATGGGAGAGCGCAAAAGCGCTAGCCCGTGCTCTAGCTCTAGAAGGTCTCGAGATCTCCTCTAGAGATAATTTTGTTTAACTCTAAGAAGGAGATATACACATGCCTAAGACAGCATCTTCGCGTAACTCTTTCAGCGCACAATTGCGCCGAGCCGCGAACACAAGAA-TTGAGGCTGAAGGTAACCTCGCACTTTCCATTGCCAACGATTTACTGTTGGCCTATGGTCAGTCGCCATTTAACTCTGAGGCTGAGTGTATTTCATTCAGCCCGAGATTCGACGGGACCCCGGATGACTTTAGGATAAATTATCTTAAAGCCGAGATCATGTCGAAGTATGACGACTTCAGCCTAGGTATTGATACCGAAGCTGTTGCCTGGGAGAAGTTCCTGGCAGCAGAGGCTGAATGTGCTTTAACGAACGCTCGTCTCTATAGACCTGACTACAGTGAGGATTTCAATTTCTCACTGGGCGAGTCATGTATACACATGGCTCGTCGAAAAATAGCCAAGCTAATAGGAGATGTTCCGTCCGTTGAGGATATGTTGCGTCACTGCCGATTTCCTGGCGGTGCTACAACAACGAATAACCGTTCGTACAGTCATCCGTCCTTCAAGTTTGCACTTCCGCAAGCGTGTACGCCTCGGGCTTTGAAGTATGTTTTAGCTCTCAGAGCTTCTACACATTTCGATATCAGAATTTCTGATATTAGCCCTTGTAATAAAGCAGTTACCGTACCTAAGAACAGTAAGACAGATCGTTGTATTGCTATCGAACCTGGTTGGAATATGTTTTTCCAACTGGGTATCGGTGGCATTCTACGCGATCGGTTGCGTTGCTGGGGTATCGATCTGAATGATCAGACGATAAATCAGCGCCGCGCTCACGAAGGCTCCGTTACTAATAACTTAGCAACGGTTGATCTCTCAGCGGCAAGCGATTCTATGTCTCTTGCCCTCTGTGAGCTCTTATTGCCCCGAGGCTGGTTTGAGGTTCTTATGGACCTCAGATCACCTAAGGGGCGATTGCCTGACGGTAGTGTTGTTATCTACGAGAAGATTTCTTCTATGGGTAACGGTTACACATTCGAGCTCGAGTCGCTTATTTTTGCTTCTCTCGCTCGTTCCGTTTGTGAGATACTGGACTTAGACTCGTCTGAGGTCACTGTTTACGGAGACGATATTATTTTACCGTCCCGTGCAGTCCCTGCCCTCCGGGAAGTTTTTAAGTATGTTGGTTTTACGACCAATACTAAAAAGACTTTTTCCGAGGGGCCGTTCAGAGAGTCGTGCGGCAAGCACTACTATTCTGGCGTAGATGTTACTCCCTTTTACATACGTCACCGTATAGTGAGTCCTGCCGATTTAATACTGGTTTTGAATAACCTATATCGGTGGGCCACTATTGACGGCGTATGGGATCCTAGGGCCCATTCTGTGCACCTCAAGTATCGTAAGTTGCTGCCTAAACAGCTGCAACATAATACTATACCTGACGGTTACGGTGATGGTGCCCTCGTCGGATCGGTCATAATCAATCCTTTCGCGAAAAACCGCGGGTGGATCCGGTACGTACCGGTGATTACGGACCATACAAGGGACCAAGAGCGCGCTGAGTTGGGGTCGTATCTCTACGACCTCTTCTCGCGTTGTCTCTCGGAAAGTAACGATGGGTTGCCTCTTAGGGGTCCATCGGGTTGCGATTTTGCTGATCTATTTGCCATCGATCAGCTTATCTGTAGGAGTGATCCTACGAAGATAAGCAGGCCTACCGGT-AATTCGATATACAGTACATCGCGTGCTGTTGTTCGGGTTGTTGTTAGGCTTGCGGCCGCACTCGAGAGATCTAG-AGCAT-CACGGTCGAACTCCCG-TACGAGGTGCCCGCA
>H110_len1968-1988_reads1758_Mix1+C__seq56
GGGCTACGCGAGGGAGCCAC-CTGCGAAGCAGCGTGGCGGTTCTCGTGCGTTACCGAAACGCACGAAGGTCGCGCCTCTCCACGAGGCGTCACCATGGGAGAGCGCAAAAGCGCTAGCCCGTGCTCTAGCTCTAGAAGGTCTCGAGATCTCCTCTAGAGATAATTTTGTTTAACTCTAAGAAGGAGATATACACATGCCTAAGACAGCATCTTCGCGTAACTCTTTCAGCGCACAATTGCGCCGAGCCGCGAACACAAGAA-TTGAGGCTGAAGGTAACCTCGCACTTTCCATTGCCAACGATTTACTGTTGGCCTATGGTCAGTCGCCATTTAACTCTGAGGCTGAGTGTATTTCATTCAGCCCGAGATTCGACGGGACCCCGGATGACTTTAGGATAAATTATCTTAAAGCCGAGATCATGTCGAAGTATGACGACTTCAGCCTAGGTATTGATACCGAAGCTGTTGCCTGGGAGAAGTTCCTGGCAGCAGAGGCTGAATGTGCTTTAACGAACGCTCGTCTCTATAGACCTGACTACAGTGAGGATTTCAATTTCTCACTGGGCGAGTCATGTATACACATGGCTCGTCGAAAAATAGCCAAGCTAATAGGAGATGTTCCGTCCGTTGAGGATATGTTGCGTCACTGCCGATTTCCTGGCGGTGCTACAACAACGAATAACCGTTCGTACAGTCATCCGTCCTTCAAGTTTGCACTTCCGCAAGCGTGTACGCCTCGGGCTTTGAAGTATGTTTTAGCTCTCAGAGCTTCTACACATTTCGATATCAGAATTTCTGATATTAGCCCTTTTAATAAAGCAGTTACCGTACCTAAGAACAGTAAGACAGATCGTTGTATTGCTATCGAACCTGGTTGGAATATGTTTTTCCAACTGGGTATCGGTGGCATTCTACGCGATCGGTTGCGTTGCTGGGGTATCGATCTGAATGATCAGACGATAAATCAGCGCCGCGCTCACGAAGGCTCCGTTACTAATAACTTAGCAACGGTTGATCTCTCAGCGGCAAGCGATTCTATGTCTCTTGCCCTCTGTGAGCTCTTATTGCCCCGAGGCTGGTTTGAGGTTCTTATGGACCTCAGATCACCTAAGGGGCGATTGCCTGACGGTAGTGTTGTTACCTACGAGAAGATTTCTTCTATGGGTAACGGTTACACATTCGAGCTCGAGTCGCTTATTTTTGCTTCTCTCGCTCGTTCCGTTTGTGAGATACTGGACTTAGACTCGTCTGAGGTCACTGTTTACGGAGACGATATTATTTTACCGTCCCGTGCAGTCCCTGCCCTCCGGGAAGTTTTTAAGTATGTTGGTTTTACGACCAATACTAAAAAGACTTTTTCCGAGGGGCCGTTCAGAGAGTCGTGCGGCAAGCACTACTATTCTGGCGTAGATGTTACTCCCTTTTACATACGTCACCGTATAGTGAGTCCTGCCGATTTAATACTGGTTTTGAATAACCTATATCGGTGGGCCACTATTGACGGCGTATGGGATCCTAGGGCCCATTCTGTGCACCTCAAGTATCGTAAGTTGCTGCCTAAACAGCTGCAACATAATACTATACCTGACGGTTACGGTGATGGTGCCCTCGTCGGATCGGTCCTAATCAATCCTTTCGCGAAAAACCGCGGGTGGATCCGGTACGTACCGGTGATTACGGACCATACAAGGGACCAAGAGCGCGCTGAGTTGGGGTCGTATCTCTACGACCTCTTCTCGCGTTGTCTCTCGGAAAGTAACGATGGGTTGCCTCTTAGGGGTCCATCGGGTTGCGATTTTGCTGATCTATTTGCCATCGATCAGCTTATCTGTAGGAGTGATCCTACGAAGATAAGCAGGCCTACCGGT-AATTCGATATACAGTACATCGCGTGCTGTTGTTCGGGTTGTTGTTAGGCTTGCGGCCGCACTCGAGAGATCTAG-AGCAT-CACGGTCGAACTCCCG-TACGAGGTGCCCGCA
>H110_len1968-1988_reads1758_Mix1+C__seq57
GGGCTACGCGAGGGAGCCAC-CTGCGAAGCAGCGTGGCGGTTCTCGTGCGTTACCGAAACGCACGAAGGTCGCGCCTCTCCACGAGGCGTCACCATGGGAGAGCGCAAAAGCGCTAGCCCGTGCTCTAGCTCTAGAAGGTCTCGAGATCTCCTCTAGAGATAATTTTGGTTAACTCTAAGAAGGAGATATACACATGCCTAAGACAGCATCTTCGCGTAACTCTTTCAGCGCACAATTGCGCCGAGCCGCGAACACAAGAA-TTGAGGCTGAAGGTAACCTCGCACTTTCCATTGCCAACGATTTACTGTTGGCCTATGGTCAGTCGCCATTTAACTCTGAGGCTGAGTGTATTTCATTCAGCCCGAGATTCGACGGGACCCCGGATGACTTTAGGATAAATTATCTTAAAGCCGAGATCATGTCGAAGTATGACGACTTCAGCCTAGGTATTGATACCGAAGCTGTTGCCTGGGAGAAGTTCCTGGCAGCAGAGGCTGAATGTGCTTTAACGAACGCTCGTCTCTATAGACCTGACTACAGTGAGGATTTCAATTTCTCACTGGGCGAGTCATGTATACACATGGCTCGTCGAAAAATAGCCAAGCTAATAGGAGATGTTCCGTCCGTTGAGGATATGTTGCGTCACTGCCGATTTCCTGGCGGTGCTACAACAACGAATAACCGTTCGTACAGTCATCCGTCCTTCAAGTTTGCACTTCCGCAAGCGTGTACGCCTCGGGCTTTGAAGTATGTTTTAGCTCTCAGAGCTTCTACACATTTCGATATCAGAATTTCTGATATTAGCCCTTTTAATAAAGCAGTTACCGTACCTAAGAACAGTAAGACAGATCGTTGTATTGCTATCGAACCTGGTTGGAATATGTTTTTCCAACTGGGTATCGGTGGCATTCTACGCGATCGGTTGCGTTGCTGGGGTATCGATCTGAATGATCAGACGATAAATCAGCGCCGCGCTCACGAAGGCTCCGTTACTAATAACTTAGCAACGGTTGATCTCTCAGCGGCAAGCGATTCTATGTCTCTTGCCCTCTGTGAGCTCTTATTGCCCCGAGGCTGGTTTGAGGTTCTTATGGACCTCAGATCACCTAAGGGGCGATTGCCTGACGGTAGTGTTGTTACCTACGAGAAGATTTCTTCTATGGGTAACGGTTACACATTCGAGCTCGAGTCGCTTA-TTTTGCTTCTCTCGCTCGTTCCGTTTGTGAGATACTGGACTTAGACTCGTCTGAGGTCACTGTTTACGGAGACGATATTATTTTACCGTCCCGTGCAGTCCCTGCCCTCCGGGAAGTTTTTAAGTATGTTGGTTTTACGACCAATACTAAAAAGACTTTTTCCGAGGGGCCGTTCAGAGAGTCGTGCGGCAAGCACTACTATTCTGGCGTAGATGTTACTCCCTTTTACATACGTCACCGTATAGTGAGTCCTGCCGATTTAATACTGGTTTTGAATAACCTATATCGGTGGGCCACTATTGACGGCGTATGGGATCCTAGGGCCCATTCTGTGCACCTCAAGTATCGTAAGTTGCTGCCTAAACAGCTGCAACATAATACTATACCTGACGGTTACGGTGATGGTGCCCTCGTCGGATCGGTCCTAATCAATCCTTTCGCGAAAAACCGCGGGTGGATCCGGTACGTACCGGTGATTACGGACCATACAAGGGACCAAGAGCGCGCTGAGTTGGGGTCGTATCTCTACGACCTCTTCTCGCGTTGTCTCTCGGAAAGTAACGATGGGTTGCCTCTTAGGGGTCCATCGGGTTGCGATTTTGCTGATCTATTTGCCATCGATCAGCTTATCTGTAGGAGTGATCCTACGAAGATAAGCAGGCCTACCGGTAAATTCGATATACAGTACATCGCGTGCTGTTGTTCGGGTTGTTGTTAGGCTTGCGGCCGCACTCGAGAGATCTAG-AGCAT-CACGGTCGAACTCCCG-TACGAGGTGCCCGCA
>H110_len1968-1988_reads1758_Mix1+C__seq58
GGGCTACGCGAGGGAGCCAC-CTGCGAAGCAGCGTGGCGGTTCTCGTGCGTTACCGAAACGCACGAAGGTCGCGCCTCTCCACGAGGCGTCACCATGGGAGAGCGCAAAAGCGCTAGCCCGTGCTCTAGCTCTAGAAGGTCTCGAGATCTCCTCTAGAGATAATTTTGTTTAACTCTAAGAAGGAGATATACACATGCCTAAGACAGCATCTTCGCGTAACTCTTTCAGCGCACAATTGCGCCGAGCCGCGAACACAAGAA-TTGAGGCTGAAGGTAACCTCGCACTTTCCATTGCCAACGATTTACTGTTGGCCTATGGTCAGTCGCCATTTAACTCTGAGGCTGAGTGTATTTCATTCAGCCCGAGATTCGACGGGACCCCGGATGACTTTAGGATAAATTATCTTAAAGCCGAGATCATGTCGAAGTATGACGACTTCAGCCTAGGTATTGATACCGAAGCTGTTGCCTGGGAGAAGTTCCTGGCAGCAGAGGCTGAATGTGCTTTAACGAACGCTCGTCTCTATAGACCTGACTACAGTGAGGATTTCAATTTCTCACTGGGCGAGTCATGTATACACATGGCTCGTCGAAAAATAGCCAAGCTAATAGGAGATGTTCCGTCCGTTGAGGATATGTTGCGTCACTGCCGATTTCCTGGCGGTGCTACAACAACGAATAACCGTTCGTACAGTCATCCGTCCTTCAAGTTTGCACTTCCGCAAGCGTGTACGCCTCGGGCTTTGAAGTATGTTTTAGCTCTCAGAGCTTCTACACATTTCGATATCAGAATTTCTGATATTAGCCCTTTTAATAAAGCAGTTACCGTACCTAAGAACAGTAAGACAGATCGTTGTATTGCTATCGAACCTGGTTGGAATATGTTTTTCCAACTGGGTATCGGTGGCATTCTACGCGATCGGTTGCGTTGCTGGGGTATCGATCTGAATGATCAGACGATAAATCAGCGCCGCGCTCACGAAGGCTCCGTTACTAATAACTTAGCAACGGTTGATCTCTCAGCGGCAAGCGATTCTATGTCTCTTGCCCTCTGTGAGCTCTTATTGCCCCGAGGCTGGTTTGAGGTTCTTATGGACCTCAGATCACCTAAGGGGCGATTGCCTGACGGTAGTGTTGTTACCTACGAGAAGATTTCTTCTATGGGTAACGGTTACACATTCGAGCTCGAGTCGCTTA-TTTTGCTTCTCTCGCTCGTTCCGTTTGTGAGATACTGGACTTAGACTCGTCTGAGGTCACTGTTTACGGAGACGATATTATTTTACCGTCCCGTGCAGTCCCTGCCCTCCGGGAAGTTTTTAAGTATGTTGGTTTTACGACCAATACTAAAAAGACTTTTTCCGAGGGGCCGTTCAGAGAGTCGTGCGGCAAGCACTACTATTCTGGCGTAGATGTTACTCCCTTTTACATACGTCACCGTATAGTGAGTCCTGCCGATTTAATACTGGTTTTGAATAACCTATATCGGTGGGCCACTATTGACGGCGTATGGGATCCTAGGGCCCATTCTGTGCACCTCAAGTATCGTAAGTTGCTGCCTAAACAGCTGCAACATAATACTATACCTGACGGTTACGGTGATGGTGCCCTCGTCGGATCGGTCCTAATCAATCCTTTCGCGGAAAACCGCGGGTGGATCCGGTACGTACCGGTGATTACGGACCATACAAGGGACCAAGAGCGCGCTGAGTTGGGGTCGTATCTCTACGACCTCTTCTCGCGTTGTCTCTCGGAAAGTAACGATGGGTTGCCTCTTAGGGGTCCATCGGGTTGCGATTTTGCTGATCTATTTGCCATCGATCAGCTTATCTGTAGGAGTGATCCTACGAAGATAAGCAGGCCTACCGGTAAATTCGATATACAGTACATCGCGTGCTGTTGTTCGGGTTGTTGTTAGGCTTGCGGCCGCACTCGAGAGATCTAG-AGCAT-CACGGTCGAACTCCCG-TACGAGGTGCCCGCA
>H110_len1968-1988_reads1758_Mix1+C__seq59
GGGCTACGCGAGGGAGCCAC-CTGCGAAGCAGCGTGGCGGTTCTCGTGCGTTACCGAAACGCACGAAGGTCGCGCCTCTCCACGAGGCGTCACCATGGGAGAGCGCAAAAGCGCTAGCCCGTGCTCTAGCTCTAGAAGGTCTCGAGATCTCCTCTAGAGATAATTTTGTTTAACTCTAAGAAGGAGATATACACATGCCTAAGACAGCATCTTCGCGTAACTCTTTCAGCGCACAATTGCGCCGAGCCGCGAACACAAGAA-TTGAGGCTGAAGGTAACCTCGCACTTTCCATTGCCAACGATTTACTGTTGGCCTATGGTCAGTCGCCATTTAACTCTGAGGCTGAGTGTATTTCATTCAGCCCGAGATTCGACGGGACCCCGGATGACTTTAGGATAAATTATCTTAAAGCCGAGATCATGTCGAAGTATGACGACTTCAGCCTAGGTATTGATACCGAAGCTGTTGCCTGGGAGAAGTTCCTGGCAGCAGAGGCTGAATGTGCTTTAACGAACGCTCGTCTCTATAGACCTGACTACAGTGAGGATTTCAATTTCTCACTGGGCGAGTCATGTATACACATGGCTCGTCGAAAAATAGCCAAGCTAATAGGAGATGTTCCGTCCGTTGAGGATATGTTGCGTCACTGCCGATTTCCTGGCGGTGCTACAACAACGAATAACCGTTCGTACAGTCATCCGTCCTTCAAGTTTGCACTTCCGCAAGCGTGTACGCCTCGGGCTTTGAAGTATGTTTTAGCTCTCAGAGCTTCTACACATTTCGATATCAGAATTTCTGATATTAGCCCTTTTAATAAAGCAGTTACCGTACCTAAGAACAGTAAGACAGATCGTTGTATTGCTATCGAACCTGGTTGGAATATGTTTTTCCAACTGGGTATCGGTGGCATTCTACGCGATCGGTTGCGTTGCTGGGGTATCGATCTGAATGATCAGACGATAAATCAGCGCCGCGCTCACGAAGGCTCCGTTACTAATAACTTAGCAACGGTTGATCTCTCAGCGGCAAGCGATTCTATGTCTCTTGCCCTCTGTGAGCTCTTATTGCCCCGAGGCTGGTTTGAGGTTCTTATGGACCTCAGATCACCTAAGGGGCGATTGCCTGACGGTAGTGTTGTTACCTACGAGAAGATTTCTTCTATGGGTAACGGTTACACATTCGAGCTCGAGTCGCTTA-TTTTGCTTCTCTCGCTCGTTCCGTTTGTGAGATACTGGACTTAGACTCGTCTGAGGTCACTGTTTACGGAGACGATATTATTTTACCGTCCCGTGCAGTCCCTGCCCTCCGGGAAGTTTTTAAGTATGTTGGTTTTACGACCAATACTGAAAAGAC-TTTTCCGAGGGGCCATTCAGAGAGTCGTGCGGCAAGCACTACTATTCTGGCGTAGATGTTACTCCCTTTTACATACGTCACCGTATAGTGAGTCCTGCCGATTTAATACTGGTTTTGAATAACCTATATCGGTGGGCCACTATTGACGGCGTATGGGATCCTAGGGCCCATTCTGTGCACCTCAAGTATCGTAAGTTGCTGCCTAAACAGCTGCAACATAATACTATACCTGACGGTTACGGTGATGGTGCCCTCGTCGGATCGGTCCTAATCAATCCTTTCGCGAAAAACCGCGGGTGGATCCGGTACGTACCGGTGATTACGGACCATACAAGGGACCAAGAGCGCGCTGAGTTGGGGTCGTATCTCTACGACCTCTTCTCGCGTTGTCTCTCGGAAAGTAACGATGGGTTGCCTCTTAGGGGTCCATCGGGTTGCGATTTTGCTGATCTATTTGCCATCGATCAGCTTATCTGTAGGAGTGATCCTACGAAGATAAGCAGGCCTACCGGTAAATTCGATATACAGTACATCGCGTGCTGTTGTTCGGGTTGTTGTTAGGCTTGCGGCCGCACTCGAGAGATCTAG-AGCAT-CACGGTCGAACTCCCG-TACGAGGTGCCCGCA
>H110_len1968-1988_reads1758_Mix1+C__seq60
GGGCTACGCGAGGGAGCCAC-CTGCGAAGCAGCGTGGCGGTTCTCGTGCGTTACCGAAACGCACGAAGGTCGCGCCTCTCCACGAGGCGTCACCATGGGAGAGCGCAAAAGCGCTAGCCCGTGCTCTAGCTCTAGAAGGTCTCGAGATCTCCTCTAGAGATAATTTTGTTTAACTCTAAGAAGGAGATATACACATGCCTAAGACAGCATCTTCGCGTAACTCTTTCAGCGCACAATTGCGCCGAGCCGCGAACACAAGAA-TTGAGGCTGAAGGTAACCTCGCACTTTCCATTGCCAACGATTTACTGTTGGCCTATGGTCAGTCGCCATTTAACTCTGAGGCTGAGTGTATTTCATTCAGCCCGAGATTCGACGGGACCCCGGATGACTTTAGGATAAATTATCTTAAAGCCGAGATCATGTCGAAGTATGACGACTTCAGCCTAGGTATTGATACCGAAGCTGTTGCCTGGGAGAAGTTCCTGGCAGCAGAGGCTGAATGTGCTTTAACGAACGCTCGTCTCTATAGACCTGACTACAGTGAGGATTTCAATTTCTCACTGGGCGAGTCATGTATACACATGGCTCGTCGAAAAATAGCCAAGCTAATAGGAGATGTTCCGTCCGTTGAGGATATGTTGCGTCACTGCCGATTTCCTGGCGGTGCTACAACAACGAATAACCGTTCGTACAGTCATCCGTCCTTCAAGTTTGCACTTCCGCAAGCGTGTACGCCTCGGGCTTTGAAGTATGTTTTAGCTCTCAGAGCTTCTACACATTTCGATATCAGAATTTCTGATATTAGCCCTTTTAATAAAGCAGTTACCGTACCTAAGAACAGTAAGACAGATCGTTGTATTGCTATCGAACCTGGTTGGAATATGTTTTTCCAACTGGGTATCGGTGGCATTCTACGCGATCGGTTGCGTTGCTGGGGTATCGATCTGAATGATCAGACGATAAATCAGCGCCGCGCTCACGAAGGCTCCGTTACTAATAACTTAGCAACGGTTGATCTCTCAGCGGCAAGCGATTCTATGTCTCTTGCCCTCTGTGAGCTCTTATTGCCCCGAGGCTGGTTTGAGGTTCTTATGGACCTCAGATCACCTAAGGGGCGATTGCCTGACGGTAGTGTTGTTACCTACGAGAAGATTTCTTCTATGGGTAACGGTTACACATTCGAGCTCGAGTCGCTTA-TTTTGCTTCTCTCGCTCGTTCCGTTTGTGAGATACTGGACTTAGACTCGTCTGAGGTCACTGTTTACGGAGACGATATTATTTTACCGTCCCGTGCAGTCCCTGCCCTCCGGGAAGTTTTTAAGTATGTCGGTTTTACGACCAATACTAAAAAGACTTTTTCCGAGGGGCCGTTCAGAGAGTCGTGCGGCAAGCACTACTATTCTGGCGTAGATG-TACTCCCTTTTACATACGTCACCGTATAGTGAGCCCTGCCGATTTAATACTGGTTTTGAATAACCTATATCGGTGGGCCACTATTGACGGCGTATGGGATCCTAGGGCCCATTCTGTGCACCTCAAGTATCGTAAGTTGCTGCCTAAACAGCTGCAACATAATACTATACCTGACGGTTACGGTGATGGTGCCCTCGTCGGATCGGTCCTAATCAATCCTTTCGCGAAAAACCGCGGGTGGATCCGGTACGTACCGGTGATTACGGACCATACAAGGGACCAAGAGCGCGCTGAGTTGGGGTCGTATCTCTACGACCTCTTCTCGCGTTGTCTCTCGGAAAGTAACGATGGGTTGCCTCTTAGGGGTCCATCGGGTTGCGATTTTGCTGATCTATTTGCCATCGATCAGCTTATCTGTAGGAGTGATCCTACGAAGATAAGCAGGCCTACCGGTAAATTCGATATACAGTACATCGCGTGCTGTTGTTCGGGTTGTTGTTAGGCTTGCGGCCGCACCCGAGAGATCTAG-AGCAT-CACGGTCGAACTCCCG-TACGAGGTGCCCGCA
>H110_len1968-1988_reads1758_Mix1+C__seq61
GGGCTACGCGAGGGAGCCAC-CTGCGAAGCAGCGTGGCGGTTCTCGTGCGTTACCGAAACGCACGAAGGTCGCGCCTCTCCACGAGGCGTCACCATGGGAGAGCGCAAAAGCGCTAGCCCGTGCTCTAGCTCTAGAAGGTCTCGAGATCTCCTCTAGAGATAATTTTGTTTAACTCTAAGAAGGAGATATACACATGCCTAAGACAGCATCTTCGCGTAACTCTTTCAGCGCACAATTGCGCCGAGCCGCGAACACAAGAA-TTGAGGCTGAAGGTAACCTCGCACTTTCCATTGCCAACGATTTACTGTTGGCCTATGGTCAGTCGCCATTTAACTCTGAGGCTGAGTGTATTTCATTCAGCCCGAGATTCGACGGGACCCCGGATGACTTTAGGATAAATTATCTTAAAGCCGAGATCATGTCGAAGTATGACGACTTCAGCCTAGGTATTGATACCGAAGCTGTTGCCTGGAAGAAGTTCCTGGCAGCAGAGGCTGAATGTGCTTTAACGAACGCTCGTCTCTATAGACCTGACTACAGTGAGGATTTCAATTTCTCACTGGGCGAGTCATGTATACACATGGCTCGTCGAAAAATAGCCAAGCTAATAGGAGATGTTCCGTCCGTTGAGGATATGTTGCGTCACTGCCGATTTCCTGGCGGTGCTACAACAACGAATAACCGTTCGTACAGTCATCCGTCCTTCAAGTTTGCACTTCCGCAAGCGTGTACGCCTCGGGCTTTGAAGTATGTTTTAGCTCTCAGAGCTTCTACACATTTCGATATCAGAATTTCTGATATTAGCCCTTTTAATAAAGCAGTTACCGTACCTAAGAACAGTAAGACAGATCGTTGTATTGCTATCGAACCTGGTTGGAATATGTTTTTCCAACTGGGTATCGGTGGCATTCTACGCGATCGGTTGCGTTGCTGGGGTATCGATCTGAATGATCAGACGATAAATCAGCGCCGCGCTCACGAAGGCTCCGTTACTAATAACTTAGCAACGGTTGATCTCTCAGCGGCAAGCGATTCTATGTCTCTTGCCCTCTGTGAGCTCTTATTGCCCCGAGGCTGGTTTGAGGTTCTTATGGACCTCAGATCACCTAAGGGGCGATTGCCTGACGGTAGTGTTGTTACCTACGAGAAGATTTCTTCTATGGGCAACGGTTACACATTCGAGCTCGAGTCGCTTATTTTTGCTTCTCTCGCTCGTTCCGTTTGTGAGATACTGGACTTAGACTCGTCTGAGGTCACTGTTTACGGAGACGATATTATTTTACCGTCCCGTGCAGTCCCTGCCCTCCGGGAAGTTTTTAAGTATGTTGGTTTTACGACCAATACTAAAAAGACTTTTTCCGAGGGGCCGTTCAGAGAGTCGTGCGGCAAGCACTACTATTCTGGCGTAGATGTTACTCCCTTTTACATACGTCACCGTATAGTGAGTCCTGCCGATTTAATACTGGTTTTGAATAACCTATATCGGTGGGCCACTATTGACGGCGTATGGGATCCTAGGGCCCATTCTGTGCACCTCAAGTATCGTAAGTTGCTGCCTAAACAGCTGCAACATAATACTATACCTGACGGTTACGGTGATGGTGCCCTCGTCGGATCGGTCCTAATCAATCCTTTCGCGAAAAACCGCGGGTGGATCCGGTACGTACCGGTGATTACGGACCATACAAGGGACCAAGAGCGCGCTGAGTTGGGGTCGTATCTCTACGACCTCTTCTCGCGTTGTCTCTCGGAAAGTAACGATGGGTTGCCTCTTAGGGGTCCATCGGGTTGCGATTTTGCTGATCTATTTGCCATCGATCAGCTTATCTGTAGGAGTGATCCTACGAAGATAAGCAGGCCTACCGGTAAATTCGATATACAGTACATCGCGTGCTGTTGTTCGGGTTGTTGTTAGGCTTGCGGCCGCACTCGAGAGATCTAG-AGCAT-CACGGTCGAACTCCCG-TACGAGGTGCCCGCA
>H110_len1968-1988_reads1758_Mix1+C__seq62
GGGCTACGCGAGGGAGCCAC-CTGCGAAGCAGCGTGGCGGTTCTCGTGCGTTACCGAAACGCACGAAGGTCGCGCCTCTCCACGAGGCGTCACCATGGGAGAGCGCAAAAGCGCTAGCCCGTGCTCTAGCTCTAGAAGGTCTCGAGATCTCCTCTAGAGATAATTTTGTTTAACTCTAAGAAGGAGATATACACATGCCTAAGACAGCATCTTCGCGTAACTCTTTCAGCGCACAATTGCGCCGAGCCGCGAACACAAGAA-TTGAGGCTGAAGGTAACCTCGCACTTTCCATTGCCAACGATTTACTGTTGGCCTATGGTCAGTCGCCATTTGACTCTGAGGCTGAGTGTATTTCATTCAGCCCGAGATTCGACGGGACCCCGGATGACTTTAGGATAAATTATCTTAAAGCCGAGATCATGTCGAAGTATGACGACTTCAGCCTAGGTATTGATACCGAAGCTGTTGCCTGGGAGAAGTTCCTGGCAGCAGAGGCTGAATGTGCTTTAACGAACGCTCGTCTCTATAGACCTGACTACAGTGAGGATTTCAATTTCTCACTGGGCGAGTCATGTATACACATGGCTCGTCGAAAAATAGCCAAGCTAATAGGAGATGTTCCGTCCGTTGAGGATATGTTGCGTCACTGCCGATTTCCTGGCGGTGCTACAACAACGAATAACCGTTCGTACAGTCATCCGTCCTTCAAGTTTGCACTTCCGCAAGCGTGTACGCCTCGGGCTTTGAAGTATGTTTTAGCTCTCAGAGCTTCTACACATTTCGATATCAGAATTTCTGATATTAGCCCTTTTAATAAAGCAGTTACCGTACCTAAGAACAGTAAGACAGATCGTTGTATTGCTATCGAACCTGGTTGGAATATGTTTTTCCAACTGGGTATCGGTGGCATTCTACGCGATCGGTTGCGTTGCTGGGGTATCGATCTGAATGATCAGACGATAAATCAGCGCCGCGCTCACGAAGGCTCCGTTACTAATAACTTAGCAACGGTTGATCTCTCAGCGGCAAGCGATTCTATGTCTCTTGCCCTCTGTGAGCTCTTATTGCCCCGAGGCTGGTTTGAGGTTCTTATGGACCTCAGATCACCTAAGGGGCGATTGCCTGACGGTAGTGTTGTTACCTACGAGAAGATTTCTTCTATGGGTAACGGTTACACATTCGAGCTCGAGTCGCTTATTTTTGCTTCTCTCGCTCGTTCCGTTTGTGAGATACTGGACTTAGACTCGTCTGAGGCCACTGTTTACGGAGACGATATTATTTTACCGTCCCGTGCAGTCCCTGCCCTCCGGGAAGTTTTTAAGTATGTTGGTTTTACGACCAATACTAAAAAGACTTTTTCCGAGGGGCCGTTCAGAGAGTCGTGCGGCAAGCACTACTATTCTGGCGTAGATGTTACTCCCTTTTACATACGTCACCGTATAGTGAGTCCTGCCGATTTAATACTGGTTTTGAATAACCTATATCGGTGGGCCACTATTGACGGCGTATGGGATCCTAGGGCCCATTCTGTGCACCTCAAGTATCGTAAGTTGCTGCCTAAACAGCTGCAACATAATACTATACCTGACGGTTACGGTGATGGTGCCCTCGTCGGATCGGTCCTAATCAATCCTTTCGCGAAAAACCGC-GGTGGATCCGGTACGTACCGGTGATTACGGACCATACAAGGGACCAAGAGCGCGCTGAGTTGGGGTCGTATCTCTACGACCTCTTCTCGCGTTGTCTCTCGGAAAGTAACGATGGGTTGCCTCTTAGGGGTCCATCGGGTTGCGATTTTGCTGATCTATTTGCCATCGATCAGCTTATCTGTAGGAGTGATCCTACGAAGATAAGCAGGCCTACCGGTAAATTCGATATACAGTACATCGCGTGCTGTTGTTCGGGTTGTTGTTAGGCTTGCGGCCGCACTCGAGAGATCTAG-AGCAT-CACGGTCGAACTCCCG-TACGAGGTGCCCGCA
>H110_len1968-1988_reads1758_Mix1+C__seq63
GGGCTACGCGAGGGAGCCAC-CTGCGAAGCAGCGTGGCGGTTCTCGTGCGTTACCGAAACGCACGAAGGTCGCGCCTCTCCACGAGGCGTCACCATGGGAGAGCGCAAAAGCGCTAGCCCGTGCTCTAGCTCTAGAAGGTCTCGAGATCTCCTCTAGAGATAATTTTGTTTAACTCTAAGAAGGAGATATACACATGCCTAAGACAGCATCTTCGCGTAACTCTTTCAGCGCACAATTGCGCCGAGCCGCGAACACAAGAA-TTGAGGCTGAAGGTAACCTCGCACTTTCCATTGCCAACGATTTACTGTTGGCCTATGGTCAGTCGCCATTTAACTCTGAGGCTGAGTGTATTTCATTCAGCCCGAGATTCGACGGGACCCCGGATGACTTTAGGATAAATTATCTTAAAGCCGAGATCATGTCGAAGTATGACGACTTCAGCCTAGGTATTGATACCGAAGCTGCTGCCTGGGAGAAGTTCCTGGCAGCAGAGGCTGAATGTGCTTTAACGAACGCTCGTCTCTATAGACCTGACTACAGTGAGGATTTCAATTTCTCACTGGGCGAGTCATGTATACACATGGCTCGTCGAAAAATAGCCAAGCTAATAGGAGATGTTCCGTCCGTTGAGGATATGTTGCGTCACTGCCGATTTCCTGGCGGTGCTACAACAACGAATAACCGTTCGTACAGTCATCCGTCCTTCAAGTTTGCACTTCCGCAAGCGTGTACGCCTCGGGCTTTGAAGTATGTTTTAGCTCTCAGAGCTTCTACACATTTCGATATCAGAATTTCTGATATTAGCCCTTTTAATGAAGCAGTTACCGTACCTAAGAACAGTAAGACAGATCGTTGTATTGCTATCGAACCTGGTTGGAATATGTTTTTCCAACTGGGTATCGGTGGCATTCTACGCGATCGGTTGCGTTGCTGGGGTATCGATCTGAATGATCAGACGATAAATCAGCGCCGCGCTCACGAAGGCTCCGTTACTAATAACTTAGCAACGGTTGATCTCTCAGCGGCAAGCGATTCTATGTCTCTTGCCCTCTGTGAGCTCTTATTGCCCCGAGGCTGGTTTGAGGTTCTTATGGACCTCAGATCACCT-AGGGGCGATTGCCTGACGGTAGTGTTGTTACCTACGAGAAGATTTCTTCTATGGGTAACGGTTACACATTCGAGCTCGAGTCGCTTATTTTTGCTTCTCTCGCTCGTTCCGTTTGTGAGATACTGGACTTAGACTCGTCTGAGGTCACTGTTTACGGAGACGATATTATTTTACCGTCCCGTGCAGTCCCTGCCCTCCGGGAAGTTTTTAAGTATGTTGGTTTTACGACCAATACTAAAAAGACTTTTTCCGAGGGGCCGTTCAGAGAGTCGTGCGGCAAGCACTACTATTCTGGCGTAGATGTTACTCCCTTTTACATACGTCACCGTATAGTGAGTCCTGCCGATTTAATACTGGTTTTGAATAACCTATATCGGTGGGCCACTATTGACGGCGTATGGGATCCTAGGGCCCATTCTGTGCACCTCAAGTATCGTAAGTTGCTGCCTAAACAGCTGCAACATAATACTATACCTGACGGTTACGGTGATGGTGCCCTCGTCGGATCGGTCCTAATCAATCCTTTCGCGAAAAACCGCGGGTGGATCCGGTACGTACCGGTGATTACGGACCATACAAGGGACCAAGAGCGCGCTGAGTTGGGGTCGTATCTCTACGACCTCTTCTCGCGTTGTCTCTCGGAAAGTAACGATGGGTTGCCTCTTAGGGGTCCATCGGGTTGCGATTTTGCTGATCTATTTGCCATCGATCAGCTTATCTGTAGGAGTGATCCTACGAAGATAAGCAGGCCTACCGGTAAATTCGATATACAGTACATCGCGTGCTGTTGTTCGGGTTGTTGTTAGGCTTGCGGCCGCACTCGAGAGATCTAG-AGCAT-CACGGTCGAACTCCCG-TACGAGGTGCCCGCA
>H110_len1968-1988_reads1758_Mix1+C__seq64
GGGCTACGCGAGGGAGCCAC-CTGCGAAGCAGCGTGGTGGTTCTCGTGCGTTACCGAAACGCACGAAGGTCGCGCCTCTCCACGAGGCGTCACCATGGGAGAGCGCAAAAGCGCTAGCCCGTGCTCTAGCTCTAGAAGGTCTCGAGATCTCCTCTAGAGATAATTTTGTTTAACTCTAAGAAGGAGATATACACACGCCTAAGACAGCATCTTCGCGTAACTCTTTCAGCGCACAATTGCGCCGAGCCGCGAACACAAGAA-TTGAGGCTGAAGGTAACCTCGCACTTTCCATTGCCAACGATTTACTGTTGGCCTATGGTCAGTCGCCATTTAACTCTGAGGCTGAGTGTATTTCATTCAGCCCGAGATTCGACGGGACCCCGGATGACTTTAGGATAAATTATCTTAAAGCCGAGATCATGTCGAAGTATGACGACTTCAGCCTAGGTATTGATACCGAAGCTGTTGCCTGGGAGAAGTTCCTGGCAGCAGAGGCTGAATGTGCTTTAACGAACGCTCGTCTCTATAGACCTGACTACAGTGAGGATTTCAATTTCTCACTGGGCGAGTCATGTATACACATGGCTCGTCGAAAAATAGCCAAGCTAATAGGAGATGTTCCGTCCGTTGAGGATATGTTGCGTCACTGCCGATTTCCTGGCGGTGCTACAACAACGAATAACCGTTCGTACAGTCATCCGTCCTTCAAGTTTGCACTTCCGCAAGCGTGTACGCCTCGGGCTTTGAAGTATGTTTTAGCTCTCAGAGCTTCTACACATTTCGATATCAGAATTTCTGATATTAGCCCTTTTAATAAAGCAGTTACCGTACCTAAGAACAGTAAGACAGATCGTTGTATTGCTATCGAACCTGGTTGGAATATGTTTTTCCAACTGGGCATCGGTGGCATTCTACGCGATCGGTTGCGTTGCTGGGGTATCGATCTGAATGATCAGACGATAAATCAGCGCCGCGCTCACGAAGGCTCCGTTACTAATAACTTAGCAACGGTTGATCTCTCAGCGGCAAGCGATTCTATGTCTCTTGCCCTCTGTGAGCTCTTATTGCCCCGAGGCTGGTTTGAGGTTCTTATGGACCTCAGATCACCT-AGGGGCGATTGCCTGACGGTAGTGTTGTTACCTACGAGAAGATTTCTTCTATGGGTAACGGTTACACATTCGAGCTCGAGTCGCTTATTTTTGCTTCTCTCGCTCGTTCCGTTTGTGAGATACTGGACTTAGACTCGTCTGAGGTCACTGTTTACGGAGACGATATTATTTTACCGTCCCGTGCAGTCCCTGCCCTCCGGGAAGTTTTTAAGTATGTTGGTTTTACGACCAATACTAAAAAGACTTTTTCCGAGGGGCCGTTCAGAGAGTCGTGCGGCAAGCACTACTATTCTGGCGTAGATGTTACTCCCTTTTACATACGTCACCGTATAGTGAGTCCTGCCGATTTAATACTGGTTTTGAATAACCTATATCGGTGGGCCACTATTGACGGCGTATGGGATCCTAGGGCCCATTCTGTGCACCTCAAGTATCGTAAGTTGCTGCCTAAACAGCTGCAACATAATACTATACCTGACGGTTACGGTGATGGTGCCCTCGTCGGATCGGTCCTAATCAATCCTTTCGCGAAAAACCGCGGGTGGATCCGGTACGTACCGGTGATTACGGACCATACAAGGGACCAAGAGCGCGCTGAGTTGGGGTCGTATCTCTACGACCTCTTCTCGCGTTGTCTCTCGGAAAGTAACGATGGGTTGCCTCTTAGGGGTCCATCGGGTTGCGATTTTGCTGATCTATTTGCCATCGATCAGCTTATCTGTAGGAGTGATCCTACGAAGATAAGCAGGCCTACCGGTAAATTCGATATACAGTACATCGCGTGCTGTTGTTCGGGTTGTTGTTAGGCTTGCGGCCGCACTCGAGAGATCTAG-AGCAT-CACGGTCGAACTCCCG-TACGAGGTGCCCGCA
>H110_len1968-1988_reads1758_Mix1+C__seq65
GGGCTACGCGAGGGAGCCAC-CTGCGAAGCAGCGTGGCGGTTCTCGTGCGTTACCGAAACGCACGAAGGTCGCGCCTCTCCACGAGGCGTCACCATGGGAGAGCGCAAAAGCGCTAGCCCGTGCTCTAGCTCTAGAAGGTCTCGAGATCTCCTCTAGAGATAATTTTGTTTAACTCTAAGAAGGAGATATACACATGCCTAAGACAGCATCTTCGCGTAACTCTTTCAGCGCACAATTGCGCCGAGCCGCGAACACAAGAA-TTGAGGCTGAAGGTAACCTCGCACTTTCCATTGCCAACGATTTACTGTTGGCCTATGGTCAGTCGCCATTTAACTCTGAGGCTGAGTGTATTTCATTCAGCCCGAGATTCGACGGGACCCCGGATGACTTTAGGATAAATTATCTTAAAGCCGAGATCATGTCGAAGTATGACGACTTCAGCCTAGGTATTGATACCGAAGCTGTTGCCTGGGAGAAGTTCCTGGCAGCAGAGGCTGAATGTGCTTTAACGAACGCTCGTCTCTATAGACCTGACTACAGTGAGGATTTCAATTTCTCACTGGGCGAGTCATGTATACACATGGCTCGTCGAAAAATAGCCAAGCTAATAGGAGATGTTCCGTCCGTTGAGGATATGTTGCGTCACTGCCGATTTCCTGGCGGTGCTACAACAACGAATAACCGTTCGTACAGTCATCCGTCCTTCAAGTTTGCACTTCCGCAGGCGTGTACGCCTCGGGCTTTGAAGTATGTTTTAGCTCTCAGAGCTTCTACACATTTCGATATCAGAATTTCTGATATTAGCCCTTTTAATAAAGCAGTTACCGTACCTAAGAACAGTAAGACAGATCGTTGTATTGCTATCGAACCTGGTTGGAATATGTTTTTCCAACTGGGTATCGGTGGCATTCTACGCGATCAGTTGCGTTGCTGGGGTATCGATCTGAATGATCAGACGATAAATCAGCGCCGCGCTCACGAAGGCTCCGTTACTAATAACTTAGCAACGGTTGATCTCTCAGCGGCAAGCGATTCTATGTCTCTTGCCCTCTGTGAGCTCTTATTGCCCCGAGACTGGTTTGAGGTTCTTATGGACCTCAGATCACCT-AGGGGCGATTGCCTGACGGTAGTGTTGTTACCTACGAGAAGATTTCTTCTATGGGTAACGGTTACACATTCGAGCTCGAGTCGCTTATTTTTGCTTCTCTCGCTCGTTCCGTTTGTGAGATACTGGACTTAGACTCGTCTGAGGTCACTGTTTACGGAGACGATATTATTTTACCGTCCCGTGCAGTCCCTGCCCTCCGGGAAGTTTTTAAGTATGTTGGTTTTACGACCAATACTAAAAAGACTTTTTCCGAGGGGCCGTTCAGAGAGTCGTGCGGCAAGCACTACTATTCTGGCGTAGATGTTACTCCCTTTTACATACGTCACCGTATAGTGAGTCCTGCCGATTTAATACTGGTTTTGAATAACCTATATCGGTGGGCCACTATTGACGGCGTATGGGATCCTAGGGCCCATTCTGTGCACCTCAAGTATCGTAAGTTGCTGCCTAAACAGCTGCAACATAATACTATACCTGACGGTTACGGTGATGGTGCCCTCGTCGGATCGGTCCTAATCAATCCTTTCGCGAAAAACCGCGGGTGGATCCGGTACGTACCGGTGATTACGGACCATACAAGGGACCAAGAGCGCGCTGAGTTGGGGTCGTATCTCTACGACCTCTTCTCGCGTTGTCTCTCGGGAAGTAACGATGGGTTGCCTCTTAGGGGTCCATCGGGTTGCGATTTTGCTGATCTATTTGCCATCGATCAGCTTATCTGTAGGAGTGATCCTACGAAGATAAGCAGGCCTACCGGTAAATTCGATATACAGTACATCGCGTGCTGTTGTTCGGGTTGTTGTTAGGCTTGCGGCCGCACTCGAGAGATCTAG-AGCAT-CACGGTCGAACTCCCG-TACGAGGTGCCCGCA
>H110_len1968-1988_reads1758_Mix1+C__seq66
GGGCTACGCGAGGGAGCCAC-CTGCGAAGCAGCGTGGCGGTTCTCGTGCGTTACCGAAACGCACGAAGGTCGCGCCTCTCCACGAGGCGTCACCATGGGAGAGCGCAAAAGCGCTAGCCCGTGCTCTAGCTCTAGAAGGTCTCGAGATCTCCTCTAGAGATAATTTTGTTTAACTCTAAGAAGGAGATATACACATGCCTAAGACAGCATCTTCGCGTAACTCTTTCAGCGCACAATTGCGCCGAGCCGCGAACACAAGAA-TTGAGGCTGAAGGTAACCTCGCACTTTCCATTGCCAACGATTTACTGTTGGCCTATGGTCAGTCGCCATTTAACTCTGAGGCTGAGTGTATTTCATTCAGCCCGAGATTCGACGGGACCCCGGATGACTTTAGGATAAATTATCTTAAAGCCGAGATCATGTCGAAGTATGACGACTTCAGCCTAGGTATTGATACCGAAGCTGCTGCCTGGGAGAAGTTCCTGGCAGCAGAGGCTGAATGTGCTTTAACGAACGCTCGTCTCTATAGACCTGACTACAGTGAGGATTTCAATTTCTCACTGGGCGAGTCATGTATACACATGGCTCGTCGAAAAATAGCCAAGCTAATAGGAGATGTTCCGTCCGTTGAGGATATGTTGCGTCACTGCCGATTTCCTGGCGGTGCTACAACAACGAATAACCGTTCGTACAGTCATCCGTCCTTCAAGTTTGCACTTCCGCAAGCGTGTACGCCTCGGGCTTTGAAGTATGTTTTAGCTCTCAGAGCTTCTACACATTTCGATATCAGAATTTCTGATATTAGCCCTTTTAATGAAGCAGTTACCGTACCTAAGAACAGTAAGACAGATCGTTGTATTGCTATCGAACCTGGTTGGAATATGTTTTTCCAACTGGGTATCGGTGGCATTCTACGCGATCGGTTGCGTTGCTGGGGTATCGATCTGAATGATCAGACGATAAATCAGCGCCGCGCTCACGAAGGCTCCGTTACTAATAACTTAGCAACGGTTGATCTCTCAGCGGCAAGCGATTCTATGTCTCTTGCCCTCTGTGAGCTCTTATTGCCCCGAGGCTGGTTTGAGGTTCTTATGGACCTCAGATCACCT-AGGGGCGATTGCCTGACGGTAGTGTTGTTACCTACGAGAAGATTTCTTCTATGGGTAACGGTTACACATTCGAGCTCGAGTCGCTTATTTTTGCTTCTCTCGCTCGTTCCGTTTGTGAGATACTGGACTTAGACTCGTCTGAGGTCACTGTTTACGGAGACGATATTATTTTACCGTCCCGTGCAGTCCCTGCCCTCCGGGAAGTTTTTAAGTATGTTGGTTTTACGACCAATACTAAAAAGACTTTTTCCGAGGGGCCGTTCAGAGAGTCGTGCGGCAAGCACTACTATTCTGGCGTAGATGTTACTCCCTTTTACATACGTCACCGTATAGTGAGTCCCGCCGATTTAATACTGGTTTTGAATAACCTATATCGGTGGGCCACTATTGACGGCGTATGGGATCCTAGGGCCCATTCTGTGCACCTCAAGTATCGTAAGTTGCTGCCTAAACAGCTGCAACATAATACTATACCTGACGGTTACGGTGATGGTGCCCTCGTCGGATCGGTCCTAATCAATCCTTTCGCGAAAAACCGCGGGTGGATCCGGTACGTACCGGTGATTACGGACCATACAAGGGACCAAGAGCGCGCTGAGTTGGGGTCGTATCTCTACGACCTCTTCTCGCGTTGTCTCTCGGAAAGTAACGATGGGTTGCCTCTTAGGGGTCCATCGGGTTGCGATTTTGCTGATCTATTTGCCATCGATCAGCTTATCTGTAGGAGTGATCCTACGAAGATAAGCAGGCCTACCGGTAAATTCGATATACAGTACATCGCGTGCTGTTGTTCGGGTTGTTGTTAGGCTTGCGGCCGCACTCGAGAGATCTAG-AGCAT-CACGGTCGAACTCCCG-TACGAGGTGCCCGCA
>H110_len1968-1988_reads1758_Mix1+C__seq67
GGGCTACGCGAGGGAGCCAC-CTGCGAAGCAGCGTGGCGGTTCTCGTGCGTTACCGAAACGCACGAAGGTCGCGCCTCTCCACGAGGCGTCACCATGGGAGAGCGCAAAAGCGCTAGCCCGTGCTCTAGCTCTAGAAGGTCTCGAGATCTCCTCTAGAGATAATTTTGTTTAACTCTAAGAAGGAGATATACACATGCCTAAGACAGCATCTTCGCGTAACTCTTTCAGCGCACAATTGCGCCGAGCCGCGAACACAAGAA-TTGAGGCTGAAGGTAACCTCGCACTTTCCATTGCCAACGATTTACTGTTGGCCTATGGTCAGTCGCCATTTAACTCTGAGGCTGAGTGTATTTCATTCAGCCCGAGATTCGACGGGACCCCGGATGACTTTAGGATAAATTATCTTAAAGCCGAGATCATGTCGAAGTATGACGACTTCAGCCTAGGTATTGATACCGAAGCCGTTGCCTGGGAGAAGTTCCTGGCAGCAGAGGCTGAATGTGCTTTAACGAACGCTCGTCTCTATAGACCTGACTACAGTGAGGATTTCAATTTCTCACTGGGCGAGTCATGTATACACATGGCTCGTCGAAAAATAGCCAAGCTAATAGGAGATGTTCCGTCCGTTGAGGATATGTTGCGTCACTGCCGATTTCCTGGCGGTGCTACAACAACGAATAACCGTTCGTACAGTCATCCGTCCTTCAAGTTTGCACTTCCGCAAGCGTGTACGCCTCGGGCTTTGAAGTATGTTTTAGCTCTCAGAGCTTCTACACATTTCGATATCAGAATTTCTGATATTAGCCCTTTTAATGAAGCAGTTACCGTACCTAAGAACAGTAAGACAGATCGTTGTATTGCTATCGAACCTGGTTGGAATATGTTTTTCCAACTGGGTATCGGTGGCATTCTACGCGATCGGTTGCGTTGCTGGGGTATCGATCTGAATGATCAGACGATAAATCAGCGCCGCGCTCACGAAGGCTCCGTTACTAATAACTTAGCAACGGTTGATCTCTCAGCGGCAAGCGATTCTATGTCTCTTGCCCTCTGTGAGCTCTTATTGCCCCGAGGCTGGTTTGAGGTTCTTATGGACCTCAGATCACCT-AGGGGCGATTGCCTGACGGTAGTGTTGTTACCTACGAGAAGATTTCTTCTATGGGTAACGGTTACACATTCGAGCTCGAGTCGCTTATTTTTGCTTCTCTCGCTCGTTCCGTTTGTGAGATACTGGACTTAGACTCGTCTGAGGTCACTGTTTACGGAGACGATATTATTTTACCGTCCCGTGCAGTCCCTGCCCTCCGGGAAGTTTTTAAGTATGTTGGTTTTACGACCAATACTAAAAAGAC-TTTTCCGAGGGGCCGTTCAGAGAGTCGTGCGGCAAGCACTACTATTCTGGCGTAGATGTTACTCCCTTTTACATACGTCACCGTATAGTGAGTCCTGCCGATTTAATACTGGTTTTGAATAACCTATATCGGTGGGCCACTATTGACGGCGTATGGGATCCTAGGGCCCATTCTGTGCACCTCAAGTATCGTAAGTTGCTGCCTAAACAGCTGCAACATAATACTATACCTGACGGTTACGGTGATGGTGCCCTCGTCGGATCGGTCCTAATCAATCCTTTCGCGAAAAACCGCGGGTGGATCCGGTACGTACCGGTGATTACGGACCATACAAGGGACCAAGAGCGCGCTGAGTTGGGGTCGTATCTCTACGACCTCTTCTCGCGTTGTCTCTCGGAAAGTAACGATGGGTTGCCTCTTAGGGGTCCATCGGGTTGCGATTTTGCTGATCTATTTGCCATCGATCAGCTTATCTGTAGGAGTGATCCTACGAAGATAAGCAGGCCTACCGGTAAATTCGATATACAGTACATCGCGTGCTGTTGTTCGGGTTGTTGTTAGGCTTGCGGCCGCACTCGAGAGATCTAG-AGCAT-CACGGTCGAACTCCCG-TACGAGGTGCCCGCA
>H110_len1968-1988_reads1758_Mix1+C__seq68
GGGCTACGCGAGGGAGCCAC-CTGCGAAGCAGCGTGGCGGTTCTCGTGCGTTACCGAAACGCACGAAGGTCGCGCCTCTCCACGAGGCGTCACCATGGGAGAGCGCAAAAGCGCTAGCCCGTGCTCTAGCTCTAGAAGGTCTCGAGATCTCCTCTAGAGATAATTTTGTTTAACTCTAAGAAGGAGATATACACATGCCTAAGACAGCATCTTCGCGTAACTCTTTCAGCGCACAATTGCGCCGAGCCGCGAACACAAGAA-TTGAGGCTGAAGGTAACCTCGCACTTTCCATTGCCAACGATTTACTGTTGGCCTATGGTCAGTCGCCATTTAACTCTGAGGCTGAGTGTATTTCATTCAGCCCGAGATTCGACGGGACCCCGGATGACTTTAGGATAAATTATCTTAAAGCCGAGATCATGTCGAAGTATGACGACTTCAGCCTAGGTATTGATACCGAAGCTGTTGCCTGGGAGAAGTTCCTGGCAGCAGAGGCTGAATGTGCTTTAACGAACGCTCGTCTCTATAGACCTGACTACAGTGAGGATTTCAATTTCTCACTGGGCGAGTCATGTATACACATGGCTCGTCGAAAAATAGCCAAGCTAATAGGAGATGTTCCGTCCGTTGAGGATATGTTGCGTCACTGCCGATTTCCTGGCGGTGCTACAACAACGAATAACCGTTCGTACAGTCATCCGTCCTTCAAGTTTGCACTTCCGCAAGCGTGTACGCCTCGGGCTTTGAAGTATGTTTTAGCTCTCAGAGCTTCTACACATTTCGATATCAGAATTTCTGATATTAGCCCTTTTAATAAAGCAGTTACCGTACCTAAGAACAGTAAGACAGATCGTTGTATTGCTATCGAACCTGGTTGGAATATGTTTTTCCAACTGGGTATCGGTGGCATTCTACGCGATCGGTTGCGTTGCTGGGGTATCGATCTGAATGATCAGACGATAAATCAGCGCCGCGCTCACGAAGGCTCCGTTACTAATAACTTAGCAACGGTTGATCTCTCAGCGGCAAGCGATTCTATGTCTCTTGCCCTCTGTGAGCTCTTATTGCCCCGAGGCTGGTTTGAGGTTCTTATGGACCTCAGATCACCTAAGGGGCGATTGCCTGACGGTAGTGTTGTTACCTACGAGAAGATTTCTTCTATGGGTAACGGTTACACATTCGAGCTCGAGTCGCTTATTTTTGCTTCTCTCGCTCGTTCCGTTTGTGAGATACTGGACTTAGACTCGTCTGAGGTCACTGTTTACGGAGACGATATTATTTTACCGTCCCGTGCAGTCCCTGCCCTCCGGGAAGTTTTTAAGTATGTTGGTTTTACGACCAATACTAAAAAGAC-TTTTCCGAGGGGCCGTTCAGAGAGTCGTGCGGCAAGCACTACTATTCTGGCGTAGATGTTACTCCCTTTTACATACGTCACCGTATAGTGAGTCCTGCCGATTTAATACTGGTTTTGAATAACCTATATCGGTGGGCCACTATTGACGGCGTATGGGATCCTAGGGCCCATTCTGTGCACCTCAAGTATCGTAAGTTGCTGCCTAAACAGCTGCAACATAATACTATACCTGACGGTTACGGTGATGGTGCCCTCGTCGGATCGGTCCTAATCAATCCTTTCGCGAAAAACCGCGGGTGGATCCGGTACGTACCGGTGATTACGGACCATACAAGGGACCAAGAGCGCGCTGAGTTGGGGTCGTATCTCTACGACCTCTTCTCGCGTTGTCTCTCGGAAAGTAACGATGGGTTGCCTCTTAGGGGTCCATCGGGTTGCGATTTTGCTGATCTATTTGCCATCGATCAGCTTATCTGTAGGAGTGATCCTACGAAGATAAGCAGGCCTACCGGTAAATTCGATATACAGTACATCGCGTGCTGTTGTTCGGGTTGTTGTTAGGCTTGCGGCCGCACTCGAGAGATCTAG-AGCAT-CACGGTCGAACTCCCG-TACGAGGTGCCCGCA
>H110_len1968-1988_reads1758_Mix1+C__seq69
GGGCTACGCGAGGGAGCCAC-CTGCGAAGCAGCGTGGCGGTTCTCGTGCGTTACCGAAACGCACGAAGGTCGCGCCTCTCCACGAGGCGTCACCATGGGAGAGCGCAAAAGCGCTAGCCCGTGCTCTAGCTCTAGAAGGTCTCGAGATCTCCTCTAGAGATAATTTTGTTTAACTCTAAGAAGGAGATATACACATGCCTAAGACAGCATCTTCGCGTAACTCTTTCAGCGCACAATTGCGCCGAGCCGCGAACACAAGAA-TTGAGGCTGAAGGTAACCTCGCACTTTCCATTGCCAACGATTTACTGTTGGCCTATGGTCAGTCGCCATTTAACTCTGAGGCTGAGTGTATTTCATTCAGCCCGAGATTCGACGGGACCCCGGATGACTTTAGGATAAATTATCTTAAAGCCGAGATCATGTCGAAGTATGACGACTTCAGCCTAGGTATAGATACCGAAGCTGTTGCCTGGGAGAAGTTCCTGGCAGCAGAGGCTGAATGTGCTTTAACGAACGCTTGTCTCTATAGACCTGACTACAGTGAGGATTTCAATTTCTCACTGGGCGAGTCATGTATACACATGGCTCGTCGAAAAATAGCCAAGCTAATAGGAGATGTTCCGTCCGTTGAGGATATGTTGCGTCACTGCCGATTTCCTGGCGGTGCTACAACAACGAATAACCGTTCGTACAGTCATCCGTCCTTCAAGTTTGCACTTCCGCAAGCGTGTACGCCTCGGGCTTTGAAGTATGTTTTAGCTCTCAGAGCTTCTACACATTTCGATATCAGAATTTCTGATACTAGCCCTTTTAATAAAGCAGTTACCGTACCTAAGAACAGTAAGACAGATCGTTGTATTGCTATCGAACCTGGTTGGAATATGTTTTTCCAACTGGGTATCGGTGGCATTCTACGCGATCGGTTGCGTTGCTGGGGTATCGATCTGAATGATCAGACGATAAATCAGCGCCGCGCTCACGAAGGCTCCGTTACTAATAACTTAGCAACGGTTGATCTCTCAGCGGCAAGCGATTCTATGTCTCTTGCCCTCTGTGAGCTCTTATTGCCCCGAGGCTGGTTTGAGGTTCTTATGGACCTCAGATCACCTAAGGGGCGATTGCCTGACGGTAGTGTTGTTACCTACGAGAAGATTTCTTCTATGGGTAACGGTTACACATTCGAGCTCGAGTCGCTTATTTTTGCTTCTCTCGCTCGTTCCGTTTGTGAGATACTGGACTTAGACTCGTCTGAGGTCACTGTTTACGGAGACGATATTATTTTACCGTCCCGTGCAGTCCCTGCCCTCCGGGAAGTTTTTAAGTATGTTGGTTTTACGACCAATACTAAAAAGAC-TTTTCCGAGGGGCCGTTCAGAGAGTCGTGCGGCAAGCACTACTATTCTGGCGTAGATGTTACTCCCTTTTACATACGTCACCGTATAGTGAGTCCTGCCGATTTAATACTGGTTTTGAATAACCTATATCGGTGGGCCACTATTGACGGCGTATGGGATCCTAGGGCCCATTCTGTGCACCTCAAGTATCGTAAGTTGCTGCCTAAACAGCTGCAACATAATACTATACCTGACGGTTACGGTGATGGTGCCCTCGTCGGATCGGTCCTAATCAATCCTTTCGCGAAAAACCGCGGGTGGATCCGGTACGTACCGGTGATTACGGACCATACAAGGGACCAAGAGCGCGCTGAGTTGGGGTCGTATCTCTACGACCTCTTCTCGCGTTGTCTCTCGGAAAGTAACGATGGGTTGCCTCTTAGGGGTCCGTCGGGTTGCGATTTTGCTGATCTATTTGCCATCGATCAGCTTATCTGTAGGAGTGATCCTACGAAGATAAGCAGGCCTACCGGTAAATTCGATATACAGTACATCGCGTGCTGTTGTTCGGGTTGTTGTTAGGCTTGCGGCCGCACTCGAGAGATCTAG-AGCAT-CACGGTCGAACTCCCG-TACGAGGTGCCCGCA
>H110_len1968-1988_reads1758_Mix1+C__seq70
GGGCTACGCGAGGGAGCCAC-CTGCGAAGCAGCGTGGCGGTTCTCGTGCGTTACCGAAACGCACGAAGGTCGCGCCTCTCCACGAGGCGTCACCATGGGAGAGCGCAAAAGCGCTAGCCCGTGCTCTAGCTCTAGAAGGTCTCGAGATCTCCTCTAGAGATAATTTTGTTTAACTCTAAGAAGGAGATATACACATGCCTAAGACAGCATCTTCGCGTAACTCTTTCAGCGCACAATTGCGCCGAGCCGCGAACACAAGAA-TTGAGGCTGAAGGTAACCTCGCACTTTCCATTGCCAACGATTTACTGTTGGCCTATGGTCAGTCGCCATTTAACTCTGAGGCTGAGTGTATTTCATTCAGCCCGAGATTCGACGGGACCCCGGATGACTTTAGGATAAATTATCTTAAAGCCGAGATCATGTCGAAGTATGACGACTTCAGCCTAGGTATTGATACCGAAGCTGTTGCCTGGGAGAAGTTCCTGGCAGCAGAGGCTGAATGTGCTTTAACGAACGCTCGTCTCTATAGACCTGACTACAGTGAGGATTTCAATTTCTCACTGGGCGAGTCATGTATACACATGGCTCGTCGAAAAATAGCCAAGCTAATAGGAGATGTTCCGTCCGTTGAGGATATGTTGCGTCACTGCCGATTTCCTGGCGGTGCTACAACAACGAATAACCGTTCGTACAGTCATCCGTCCTTCAAGTTTGCACTTCCGCAAGCGTGTACGCCTCGGGCTTTGAAGTATGTTTTAGCTCTCAGAGCTTCTACACATTTCGATATCAGAATTTCTGATATTAGCCCTTTTAATAAAGCAGTTACCGTACCTAAGAACAGTAAGACAGATCGTTGTATTGCTATCGAACCTGGTTGGAACATGTTTTTCCAACTGGGTATCGGTGGCATTCTACGCGATCGGTTGCGTTGCTGGGGTATCGATCTGAATGATCAGACGATAAATCAGCGCCGCGCTCACGAAGGCTCCGTTACTAATAACTTAGCAACGGTCGATCTCTCAGCGGCAAGCGATTCTATGTCTCTTGCCCTCTGTGAGCTCTTATTGCCCCGAGGCTGGTTTGAGGTTCTTATGGACCTCAGATCACCTAAGGGGCGATTGCCTGACGGTAGTGTTGTTACCTACGAGAAGATTTCTTCTATGGGTAACGGTTACACATTCGAGCTCGAGTCGCTTATTTTTGCTTCTCTCGCTCGTTCCGTTTGTGAGATACTGGACTTAGACTCGTCTGAGGTCACTGTTTACGGAGACGATATTATTTTACCGTCCCGTGCAGTCCCTGCCCTCCGGGAAGTTTTTAAGTATGTTGGTTTTACGACCAATACTAAAAAGACTTTTTCCGAGGGGCCGTTCAGAGAGTCGTGCGGCAAGCACTACTATTCTGGCGTAGATGTTACTCCCTTTTACATACGTCACCGTATAGTGAGTCC-GCCGATTTAATACTGGTTTTGAATAACCTATATCGGTGGGCCACTATTGACGGCGTATGGGATCCTAGGGCCCATTCTGTGCACCTCAAGTATCGTAAGTTGCTGCCTAAACAGCTGCAACATAATACTATACCTGACGGTTACGGTGATGGTGCCCTCGTCGGATCGGTCCTAATCAATCCTTTCGCGAAAAACCGCGGGTGGATCCGGTACGTACCGGTGATTACGGACCATACAAGGGACCAAGAGCGCGCTGAGTTGGGGTCGTATCTCTACGACCTCTTCTCGCGTTGTCTCTCGGAAAGTAACGATGGGTTGCCTCTTAGGGGTCCATCGGGTTGCGATTTTGCTGATCTATTTGCCATCGATCAGCTTATCTGTAGGAGTGATCCTACGAAGATAAGCAGGCCTACCGGTAAATTCGATATACAGTACATCACGTGCTGTTGTTCGGGTTGTTGTTAGGCTTGCGGCCGCACTCGAGAGATCTAG-AGCAT-CACGGTCGAACTCCCG-TACGAGGTGCCCGCA
>H110_len1968-1988_reads1758_Mix1+C__seq71
GGGCTACGCGAGGGAGCCAC-CTGCGAAGCAGCGTGGCGGTTCTCGTGCGTTACCGAAACGCACGAAGGTCGCGCCTCTCCACGAGGCGTCACCATGGGAGAGCGCAAAAGCGCTAGCCCGTGCTCTAGCTCTAGAAGGTCTCGAGATCTCCTCTGGAGATAATTTTGTTTAACTCTAAGAAGGAGATATACACATGCCTAAGACAGCATCTTCGCGTAACTCTTTCAGCGCACAATTGCGCCGAGCCGCGAACACAAGAA-TTGAGGCTGAAGGTAACCTCGCACTTTCCATTGCCAACGATTTACTGTTGGCCTATGGTCAGTCGCCATTTAACTCTGAGGCTGAGTGTATTTCATTCAGCCCGAGATTCGACGGGACCCCGGATGACTTTAGGATAAATTATCTTAAAGCCGAGATCATGTCGAAGTATGACGACTTCAGCCTAGGTATTGATACCGAAGCTGTTGCCTGGGAGAAGTTCCTGGCAGCAGAGGCTGAATGTGCTTTAACGAACGCTCGTCTCTATAGACCTGACTACAGTGAGGATTTCAATTTCTCACTGGGCGAGTCATGTATACACATGGCTCGTCGAAAAATAGCCAAGCTAATAGGAGATGTTCCGTCCGTTGAGGATATGTTGCGTCACTGCCGATTTCCTGGCGGTGCTACAACAACGAATAACCGTTCGTACAGTCATCCGTCCTTCAAGTTTGCACTTCCGCAAGCGTGTACGCCTCGGGCTTTGAAGTATGTTTTAGCTCTCAGAGCTTCTACACATTTCGATATCAGAATTTCTGATATTAGCCCTTTTAATAAAGCAGTTACCGTACCTAAGAACAGTAAGACAGATCGTTGTATTGCTATCGAACCTGGTTGGAATATGTTTTTCCAACTGGGTATCGGTGGCATTCTACGCGATCGGTTGCGTTGCTGGGGTATCGATCTGAATGATCAGACGATAAATCAGCGCCGCGCTCACGAAGGCTCCGTTACTAATAACTTAGCAACGGTTGATCTCTCAGCGGCAAGCGATTCTATGTCTCTTGCCCTCTGTGAGCTCTTATTGCCCCGAGGCTGGTTTGAGGTTCTTATGGACCTCAGATCACCTAAGGGGCGATTGCCTGACGGTAGTGTTGTTACCTACGAGAAGATTTCTTCTATGGGTAACGGTTACACATTCGAGCTCGAGTCGCTTATTTTTGCTTCTCTCGCTCGTTCCGTTTGTGAGATACTGGACTTAGACTCGTCTGAGGTCACTGTTTACGGAGACGATATTATTTTACCGTCCCGTGCAGTCCCTGCCCTCCGGGAAGTTTTTAAGTATGTTGGTTTTACGACCAATACTAAAAAGAC-TTTTCCGAGGGGCCGTTCAGAGAGTCGTGCGGCAAGCACTACTATTCTGGCGTAGATGTTACTCCCTTTTACATACGTCACCGTATAGTGAGTCC-GCCGATTTAATACTGGTTTTGAATAACCTATATCGGTGGGCCACTATTGACGGCGTATGGGATCCTAGGGCCCATTCTGTGCACCTCAAGTATCGTAAGTTGCTGCCTAAACAGCTGCAACATAATACTATACCTGACGGTTACGGTGATGGTGCCCTCGTCGGATCGGTCCTAATCAATCCTTTCGCGAAAAACCGCGGGTGGATCCGGTACGTACCGGTGATTACGGACCATACAAGGGACCAAGAGCGCGCTGAGTTGGGGTCGTATCTCTACGACCTCTTCTCGCGTTGTCTCTCGGAAAGTAACGATGGGTTGCCTCTTAGGGGTCCATCGGGTTGCGATGTTGCTGATCTATTTGCCATCGATCAGCTTATCTGTAGGAGTGATCCTACGAAGATAAGCAGGCCTACCGGTAAATTCGATATACAGTACATCGCGTGCTGTTGTTCGGGTTGTTGTTAGGCTTGCGGCCGCACTCGAGAGATCTAG-AGCAT-CACGGTCGAACTCCCG-TACGAGGTGCCCGCA
>H110_len1968-1988_reads1758_Mix1+C__seq72
GGGCTACGCGAGGGAGCCAC-CTGCGAAGCAGCGTGGCGGTTCTCGTGCGTTACCGAAACGCACGAAGGTCGCGCCTCTCCACGAGGCGTCACCATGGGAGAGCGCAAAAGCGCTAGCCCGTGCTCTAGCTCTAGAAAGTCTCGAGATCTCCTCTAGAGATAATTTTGTTTAACTCTAAGAAGGAGATATACACATGCCTAAGACAGCATCTTCGCGTAACTCTTTCAGCGCACAATTGCGCCGAGCCGCGAACACAAGAA-TTGAGGCTGAAGGTAACCTCGCACTTTCCATTGCCAACGATTTACTGTTGGCCTATGGTCAGTCGCCATTTAACTCTGAGGCTGAGTGTATTTCATTCAGCCCGAGATTCGACGGGACCCCGGATGACTTTAGGATAAATTATCTTAAAGCCGAGATCATGTCGAAGTATGACGACTTCAGCCTAGGTATTGATACCGAAGCTGTTGCCTGGGAGAAGTTCCTGGCAGCAGAGGCTGAATGTGCTTTAACGAACGCTCGTCTCTATAGACCTGACTACAGTGAGGATTTCAATTTCTCACTGGGCGAGTCATGTATACACATGGCTCGTCGAAAAATAGCCAAGCTAATAGGAGATG-TCCGTCCGTTGAGGATATGTTGCGTCACTGCCGATTTCCTGGCGGTGCTACAACAACGAATAACCGTTCGTACAGTCATCCGTCCTTCAAGTTTGCACTTCCGCAAGCGTGTACGCCTCGGGCTTTGAAGTATGTTTTAGCTCTCAGAGCTTCTACACATTTCGATATCAGAATTTCTGATATTAGCCCTTTTAATAAAGCAGTTACCGTACCTAAGAACAGTAAGACAGATCGTTGTATTGCTATCGAACCTGGTTGGAATATGTTTTTCCAACTGGGTATCGGTGGCATTCTACGCGATCGGTTGCGTTGCTGGGGTATCGATCTGAATGATCAGACGATAAATCAGCGCCGCGCTCACGAAGGCTCCGTTACTAATAACTTAGCAACGGTTGATCTCTCAGCGGCAAGCGATTCTATGTCTCTTGCCCTCTGTGAGCTCTTATTGCCCCGAGGCTGGTTTGAGGTTCTTATGGACCTCAGATCACCTAAGGGGCGATTGCCTGACGGTAGTGTTGTTACCTACGAGAAGATTTCTTCTATGGGTAACGGTTACACATTCGAGCTCGAGTCGCTTATTTTTGCTTCTCTCGCTCGTTCCGTTTGTGAGATACTGGACTTAGACTCGTCTGAGGTCACTGTTTACGGAGACGATATTATTTTACCGTCCCGTGCAGTCCCTGCCCTCCGGGAAGTTTTTAAGTATGTTGGTTTTACGACCAATACTAAAAAGACTTTTTCCGAGGGGCCGTTCAGAGAGTCGTGCGGCAAGCACTACTATTCTGGCGTAGATGTTACTCCCTTTTACATACGTCACCGTATAGTGAGTCCTGCCGATTTAATACTGGTTTTGAATAACCTATATCGGTGGGCCACTATTGACGGCGTATGGGATCCTAGGG-CCATTCTGTGCACCTCAAGTATCGTAAGTTGCTGCCTAAACAGCTGCAACATAATACTATACCTGACGGTTACGGTGATGGTGCCCTCGTCGGATCGGTCCTAATCAATCCTTTCGCGAAAAACCGCGGGTGGATCCGGTACGTACCGGTGATTACGGACCATACAAGGGACCAAGAGCGCGCTGAGTTGGGGTCGTATCTCTACGACCTCTTCTCGCGTTGTCTCTCGGAAAGTAACGATGGGTCGCCTCTTAGGGGTCCATCGGGTTGCGATTTTGCTGATCTATTTGCCATCGATCAGCTTATCTGTAGGAGTGATCCTACGAAGATAAGCAGGCCTACCGGTAAATTCGATATACAGTACATCGCGTGCTGTTGTTCGGGTTGTTGTTAGGCTTGCGGCCGCACTCGAGAGATCTAG-AGCAT-CACGGTCGAACTCCCG-TACGAGGTGCCCGCA
>H110_len1968-1988_reads1758_Mix1+C__seq73
GGGCTACGCGAGGGAGCCAC-CTGCGAAGCAGCGTGGCGGTTCTCGTGCGTTACCGAAACGCACGAAGGTCGCGCCTCTCCACGAGGCGTCACCATGGGAGAGCGCAAAAGCGCTAGCCCGTGCTCTAGCTCTAGAAGGTCTCGAGATCTCCTCTAGAGATAATTTTGTTTAACTCTAAGAAGGAGATATACACATGCCTAAGACAGCATCTTCGCGTAACTCTTTCAGCGCACAATTGCGCCGAGCCGCGAACACAAGAA-TTGAGGCTGAAGGTAACCTCGCACTTTCCATTGCCAACGATTTACTGTTGGCCTATGGTCAGTCGCCATTTAACTCTGAGGCTGAGTGTATTTCATTCAGCCCGAGATTCGACGGGACCCCGGATGACTTTAGGATAAATTATCTTAAAGCCGAGATCATGTCGAAGTATGACGACTTCAGCCTAGGTATTGATACCGAAGCTGTTGCCTGGGAGAAGTTCCTGGCAGCAGAGGCTGAATGTGCTTTAACGAACGCTCGTCTCTATAGACCTGACTACAGTGAGGATTTCAATTTCTCACTGGGCGAGTCATGTATACACATGGCTCGTCGAAAAATAGCCAAGCTAATAGGAGATG-TCCGTCCGTTGAGGATATGTTGCGTCACTGCCGATTTCCTGGCGGTGCTACAACAACGAATAACCGTTCGTACAGTCATCCGTCCTTCAAGTTTGCACTTCCGC-AGCGTGTACGCCTCGGGCTTTGAAGTATGTTTTAGCTCTCAGAGCTTCTACACATTTCGATATCAGAATTTCTGATATTAGCCCTTTTAATAAAGCAGTTACCGTACCTAAGAACAGTAAGACAGATCGTTGTATTGCTATCGAACCTGGTTGGAATATGTTTTTCCAACTGGGTATCGGTGGCATTCTACGCGATCGGTTGCGTTGCTGGGGTATCGATCTGAATGATCAGACGATAAATCAGCGCCGCGCTCACGAAGGCTCCGTTACTAATAACTTAGCAACGGTTGATCTCTCAGCGGCAAGCGATTCTATGTCTCTTGCCCTCTGTGAGCTCTTATTGCCCCGAGGCTGGTTTGAGGTTCTTATGGACCTCAGATCACCTAAGGGGCGATTGCCTGACGGTAGTGTTGTTACCTACGAGAAGATTTCTTCTATGGGTAACGGTTACACATTCGAGCTCGAGTCGCTTATTTTTGCTTCTCTCGCTCGTTCCGTTTGTGAGATACTGGACTTAGACTCGTCTGAGGTCACTGTTTACGGAGACGATATTATTTTACCGTCCCGTGCAGTCCCTGCCCTCCGGGAAGTTTTTAAGTATGTTGGTTTTACGACCAATACTAAAAAGACTTTTTCCGAGGGGCCGTTCAGAGAGTCGTGCGGCAAGCACTACTATTCTGGCGTAGATGTTACTCCCTTTTACATACGTCACCGTATAGTGAGTCCTGCCGATTTAATACTGGTTTTGAATAACCTATATCGGTGGGCCACTATTGACGGCGTATGGGATCCTAGGGCCCATTCTGTGCACCTCAAGTATCGTAAGTTGCTGCCTAAACAGCTGCAACATAATACTATACCTGACGGTTACGGTGATGGTGCCCTCGTCGGATCGGTCCTAATCAATCCTTTCGCGAAAAACCGCGGGTGGATCCGGTACGTACCGGTGATTACGGACCATACAAGGGACCAAGAGCGCGCTGAGTTGGGGTCGTATCTCTACGACCTCTTCTCGCGTTGTCTCTCGGAAAGTAACGATGGGTTGCCTCTTAGGGGTCCATCGGGTTGCGATTTTGCTGATCTATTTGCCATCGATCAGCTTATCTGTAGGAGTGATCCTACGAAGATAAGCAGGCCTACCGGTAAATTCGACATACAGTACATCGCGTGCTGTTGTTCGGGTTGTTGTTAGGCTTGCGGCCGCACTCGAGAGATCTAG-AGCAT-CACGGTCGAACTCCCG-TACGAGGTGCCCGCA
>H110_len1968-1988_reads1758_Mix1+C__seq74
GGGCTACGCGAGGGAGCCAC-CTGCGAAGCAGCGTGGCGGTTCTCGTGCGTTACCGAAACGCACGAAGGTCGCGCCTCTCCACGAGGCGTCACCATGGGAGAGCGCAAAAGCGCTAGCCCGTGCTCTAGCTCTAGAAGGTCTCGAGATCTCCTCTAGAGATAATTTTGTTTAACTCTAAGAAGGAGATATACGCATGCCTAAGACAGCATCTTCGCGTAACTCTTTCAGCGCACAATTGCGCCGAGCCGCGAACACAAGAA-TTGAGGCTGAAGGTAACCTCGCACTTTCCATTGCCAACGATTTACTGTTGGCCTATGGTCAGTCGCCATTTAACTCTGAGGCTGAGTGTATTTCATTCAGCCCGAGATTCGACGGGACCCCGGATGACTTTAGGATAAATTATCTTAAAGCCGAGATCATGTCGAAGTATGACGACTTCAGCCTAGGTATTGATACCGAAGCTGTTGCCTGGGAGAAGTTCCTGGCAGCAGAGGCTGAATGTGCTTTAACGAACGCTCGTCTCTATAGACCTGACTACAGTGAGGATTTCAATTTCTCACTGGGCGAGTCATGTATACACATGGCTCGTCGAAAAATAGCCAAGCTAATAGGAGATG-TCCGTCCGTTGAGGATATGTTGCGTCACTGCCGATTTCCTGGCGGTGCTACAACAACGAATAACCGTTCGTACAGTCATCCGTCCTTCAAGTTTGCACTTCCGCAAGCGTGTACGCCTCGGGCTTTGAAGTATGTTTTAGCTCTCAGAGCTTCTACACATTTCGATATCAGAATTTCTGATATTAGCCCTTTTAATAAAGCAGTTACCGTACCTAAGAACAGTAAGACAGATCGTTGTATTGCTATCGAACCTGGTTGGAATATGTTTTTCCAACTGGGTATCGGTGGCATTCTACGCGATCGGTTGCGTTGCTGGGGTATCGATCTGAATGATCAGACGATAAATCAGCGCCGCGCTCACGAAGGCTCCGTTACTAATAACTTAGCAACGGTTGATCTCTCAGCGGCAAGCGATTCTATGTCTCTTGCCCTCTGTGAGCTCTTATTGCCCCGAGGCTGGTTTGAGGTTCTTATGGACCTCAGATCACCTAAGGGGCGATTGCCTGACGGTAGTGTTGTTACCTACGAGAAGATTTCTTCTATGGGTAACGGTTACACATTCGAGCTCGAGTCGCTTATTTTTGCTTCTCTCGCTCGTTCCGTTTGTGAGATACTGGACTTAGACTCGTCTGAGGTCACTGCTTACGGAGACGATATTATTTTACCGTCCCGTGCAGTCCCTGCCCTCCGGGAAGTTTTTAAGTATGTTGGTTTTACGACCAATACTAAAAAGACTTTTTCCGAGGGGCCGTTCAGAGAGTCGTGCGGCAAGCACTACTATTCTGGCGTAGATGTTACTCCCTTTTACATACGTCACCGTATAGTGAGTCCTGCCGATTTAATACTGGTTTTGAATAACCTATATCGGTGGGCCACTATTGACGGCGTATGGGATCCTAGGGCCCATTCTGTGCACCTCAAGTATCGTAAGTTGCTGCCTAAACAGCTGCAACATAATACTATACCTGACGGTTACGGTGATGGTGCCCTCGTCGGATCGGTCCTAATCAATCCTTTCGCGAAAAACCGCGGGTGGATCCGGTACGTACCGGTGATTACGGACCATACAAGGGACCAAGAGCGCGCTGAGTTGGGGTCGTATCTCTACGACCTCTTCTCGCGTTGTCTCTCGGAAAGTAACGATGGGTTGCCTCTTAGGGGTCCATCGGGTTGCGATTTTGCTGATCTATTTGCCATCGATCAGCTTATCTGTAGGAGTGATCCTACGAAGATAAGCAGGCCTACCGGTAAATTCGACATACAGTACATCGCGTGCTGTTGTTCGGGTTGTTGTTAGGCTTGCGGCCGCACTCGAGAGATCTAG-AGCAT-CACGGTCGAACTCCCG-TACGAGGTGCCCGCA
>H110_len1968-1988_reads1758_Mix1+C__seq75
GGGCTACGCGAGGGAGCCAC-CTGCGAAGCAGCGTGGCGGTTCTCGTGCGTTACCGAAACGCACGAAGGTCGCGCCTCTCCACGAGGCGTCACCATGGGAGAGCGCAAAAGCGCTAGCCCGTGCTCTAGCTCTAGAAGGTCTCGAGATCTCCTCCAGAGATAATTTTGTTTAACTCTAAGAAGGAGATATACACATGCCTAAGACAGCATCTTCGCGTAACTCTTTCAGCGCACAATTGCGCCGAGCCGCGAACACAAGAA-TTGAGGCTGAAGGTAACCTCGCACTTTCCATTGCCAACGATTTACTGTTGGCCTATGGTCAGTCGCCATTTAACTCTGAGGCTGAGTGTATTTCATTCAGCCCGAGATTCGACGGGACCCCGGATGACTTTAGGATAAATTATCTTAAAGCCGAGATCATGTCGAAGTATGACGACTTCAGCCTAGGTATTGATACCGAAGCTGTTGCCTGGGAGAAGTTCCTGGCAGCAGAGGCTGAATGTGCTTTAACGAACGCTCGTCTCTATAGACCTGACTACAGTGAGGATTTCAATTTCTCACTGGGCGAGTCATGTATACACATGGCTCGTCGAAAAATAGCCAAGCTAATAGGAGATG-TCCGTCCGTTGAGGATATGTTGCGTCACTGCCGATTTCCTGGCGGTGCTACAACAACGAATAACCGTTCGTACAGTCATCCGTCCTTCAAGTTTGCACTTCCGCAAGCGTGTACGCCTCGGGCGTTGAAGTATGTTTTAGCTCTCAGAGCTTCTACACATTTCGATATCAGAATTTCTGATATTAGCCCTTTTAATAAAGCAGTTACCGTACCTAAGAACAGTAAGACAGATCGTTGTATTGCTATCGAACCTGGTTGGAATATGTTTTTCCAACTGGGTATCGGTGGCATTCTACGCGATCGGTTGCGTTGCTGGGGTATCGATCTGAATGATCAGACGATAAATCAGCGCCGCGCTCACGAAGGCTCCGTTACTAATAACTTAGCAACGGTTGATCTCTCAGCGGCAAGCGATTCTATGTCTCTTGCCCTCTGTGAGCTCTTATTGCCCCGAGGCTGGTTTGAGGTTCTTATGGACCTCAGATCACCT-AGGGGCGATTGCCTGACGGTAGTGTTGTTACCTACGAGAAGATTTCTTCTATGGGTAACGGTTACACATTCGAGCTCGAGTCGCTTATTTTTGCTTCTCTCGCTCGTTCCGTTTGTGAGATACTGGACTTAGACTCGTCTGAGGTCACTGTTTACGGAGACGATATTATTTTACCGTCCCGTGCAGTCCCTGCCCTCCGGGAAGTTTTTAAGTATGTTGGTTTTACGACCAATACTAAAAAGACTTTTTCCGAGGGGCCGTTCAGAGAGTCGTGCGGCAAGCACTACTATTCTGGCGTAGATGTTACTCCCTTTTACATACGTCACCGTATAGTGAGTCCTGCCGATTTAATACTGGTTTTGAATAACCTATATCGGTGGGCCACTATTGACGGCGTATGGGATCCTAGGGCCCATTCTGTGCACCTCAAGTATCGTAAGTTGCTGCCTAAACAGCTGCAACATAATACTATACCTGACGGTTACGGTGATGGTGCCCTCGTCGGATCGGTCCTGATCAATCCTTTCGCGAAAAACCGCGGGTGGATCCGGTACGTACCGGTGATTACGGACCATACAAGGGACCAAGAGCGCGCTGAGTTGGGGTCGTATCTCTACGACCTCTTCTCGCGTTGTCTCTCGGAAAGTAACGATGGGTTGCCTCTTAGGGGTCCATCGGGTTGCGATTTTGCTGATCTATTTGCCATCGATCAGCTTATCTGTAGGAGTGATCCTACGAAGATAAGCAGGCCTACCGGTAAATTCGACATACAGTACATCGCGTGCTGTTGTTCGGGTTGTTGTTAGGCTTGCGGCCGCACTCGAGAGATCTAG-AGCAT-CACGGTCGAACTCCCG-TACGAGGTGCCCGCA
>H110_len1968-1988_reads1758_Mix1+C__seq76
GGGCTACGCGAGGGAGCCAC-CTGCGAAGCAGCGTGGCGGTTCTCGTGCGTTACCGAAACGCACGAAGGTCGCGCCTCTCCACGAGGCGTCACCATGGGAGAGCGCAAAAGCGCTAGCCCGTGCTCTAGCTCTAGAAGGTCTCGAGATCTCCTCTAGAGATAATTTTGTTTAACTCTAAGAAGGAGATATACACATGCCTAAGACAGCATCTTCGCGTAACTCTTTCAGCGCACAATTGCGCCGAGCCGCGAACACAAGAA-TTGAGGCTGAAGGTAACCTCGCACTTTCCATTGCCAACGATTTACTGTTGGCCTATGGTCGGTCGCCATTTAACTCTGAGGCTGAGTGTATTTCATTCAGCCCGAGATTCGACGGGACCCCGGATGACTTTAGGATAAATTATCTTAAAGCCGAGATCATGTCGAAGTATGACGACTTCAGCCTAGGTATTGATACCGAAGCTGTTGCCTGGGAGAAGTTCCTGGCAGCAGAGGCTGAATGTGCTTTAACGAACGCTCGTCTCTATAGACCTGACTACAGTGAGGATTTCAATTTCTCACTGGGCGAGTCATGTATACACATGGCTCGTCGAAAAATAGCCAAGCTAATAGGAGACG-TCCGTCCGTTGAGGATATGTTGCGTCACTGCCGATTTCCTGGCGGTGCTACAACAACGAATAACCGTTCGTACAGTCATCCGTCCTTCAAGTTTGCACTTCCGCAAGCGTGTACGCCTCGGGCTTTGAAGTATGTTTTAGCTCTCAGAGCTTCTACACATTTCGATATCAGAATTTCTGATATTAGCCCTTTTAATAAAGCAGTTACCGTACCTAAGAACAGTAAGACAGATCGTTGTATTGCTATCGAACCTGGTTGGAATATGTTTTTCCAACTGGGTATCGGTGGCATTCTACGCGATCGGTTGCGTTGCTGGGGTATCGATCTGAATGATCAGACGATAAATCAGCGCCGCGCTCACGAAGGCTCCGTTACTAATAACTTAGCAACGGTTGATCTCTCAGCGGCAAGCGATTCTATGTCTCTTGCCCTCTGTGAGCTCTTATTGCCCCGAGGCTGGTTTGAGGTTCTTATGGACCTCAGATCACCTAAGGGGCGATTGCCTGACGGTAGTGTTGTTACCTACGAGAAGATTTCTTCTATGGGTAACGGTTACACATTCGAGCTCGAGTCGCTTATTTTTGCTTCTCTCGCTCGTTCCGTTTGTGAGATACTGGACTTAGACTCGTCTGAGGTCACTGTTTACGGAGACGATATTATTTTACCGTCCCGTGCAGTCCCTGCCCTCCGGGAAGTTTTTAAGTATGTTGGTTTTACGACCAATACTAAAAAGACTTTTTCCGAGGGGCCGTTCAGAGAGTCGTGCGGCAAGCACTACTATTCTGGCGTAGATGTTACTCCCTTTTACATACGTCACCGTATAGTGAGTCCTGCCGATTTAATACTGGTTTTGAATAACCTATATCGGTGGGCCACTATTGACGGCGTATGGGATCCTAGGGCCCATTCTGTGCACCTCAAGTATCGTAAGTTGCTGCCTAAACAGCTGCAACATAATACTATACCTGACGGTTACGGTGATGGTG-CCTCGTCGGATCGGTCCTAATCAATCCTTTCGCGAAAAACCGCGGGTGGATCCGGTACATACCGGTGATTACGGACCATACAAGGGACCAAGAGCGCGCTGAGTTGGGGTCGTATCTCTACGACCTCTTCTCGCGTTGTCTCTCGGAAAGTAACGATGGGTTGCCTCTTAGGGGTCCATCGGGTTGCGATTTTGCTGATCTATTTGCCATCGATCAGCTTATCTGTAGGAGTGATCCTACGAAGATAAGCAGGCCTACCGGTAAATTCGATATACAGTACATCGCGTGCTGTTGTTCGGGTTGTTGTTAGGCTTGCGGCCGCACTCGAGGGATCTAG-AGCAT-CACGGTCGAACTCCCG-TACGAGGTGCCCGCA
>H110_len1968-1988_reads1758_Mix1+C__seq77
GGGCTACGCGAGGGAGCCAC-CTGCGAAGCAGCGTGGCGGTTCTCGTGCGTTACCGAAACGCACGAAGGTCGCGCCTCTCCACGAGGCGTCACCATGGGAGAGCGCAAAAGCGCTAGCCCGTGCTCTAGCTCTAGAAGGTCTCGAGATCTCCTCCAGAGATAATTTTGTTTAACTCTAAGAAGGAGATATACACATGCCTAAGACAGCATCTTCGCGTAACTCTTTCAGCGCACAATTGCGCCGAGCCGCGAACACAAGAA-TTGAGGCTGAAGGTAACCTCGCACTTTCCATTGCCAACGATTTACTGTTGGCCTATGGTCAGTCGCCATTTAACTCTGAGGCTGAGTGTATTTCGTTCAGCCCGAGATTCGACGGGACCCCGGATGACTTTAGGATAAATTATCTTAAAGCCGAGATCATGTCGAAGTATGACGACTTCAGCCTAGGTATTGATACCGAAGCTGTTGCCTGGGAGAAGTTCCTGGCAGCAGA-GCTGAATGTGCTTTAACGAACGCTCGTCTCTATAGACCTGACTACAGTGAGGATTTCAATTTCTCACTGGGCGAGTCATGTATACACATGGCTCGTCGAAAAATAGCCAAGCTAATAGGAGATGTTCCGTCCGTTGAGGATATGTTGCGTCACTGCCGATTTCCTGGCGGTGCTACAACAACGAATAACCGTTCGTACAGTCATCCGTCCTTCAAGTTTGCACTTCCGCAAGCGTGTACGCCTCGGGCTTTGAAGTATGTTTTAGCTCTCAGAGCTTCTACACATTTCGATATCAGAATTTCTGATATTAGCCCTTTTAATAAAGCAGTTACCGTACCTAAGAACAGTAAGACAGATCGTTGTATTGCTATCGAACCTGGTTGGAATATGTTTTTCCAACTGGGTATCGGTGGCATTCTACGCGATCGGTTGCGTTGCTGGGGTATCGATCTGAATGATCAGACGATAAACCAGCGCCGCGCTCACGAAGGCTCCGTTACTAATAACTTAGCAACGGTTGATCTCTCAGCGGCAAGCGATTCTATGTCTCTTGCCCTCTGTGAGCTCTTATTGCCCCGAGGCTGGTTTGAGGTTCTTATGGACCTCAGATCACCTAAGGGGCGATTGCCTGACGGTAGTGTTGTTACCTACGAGAAGATTTCTTCTATGGGTAACGGTTACACATTCGAGCTCGAGTCGCTTATTTTTGCTTCTCTCGCTCGTTCCGTTTGTGAGATACTGGACTTAGACTCGTCTGAGGTCACTGTTTACGGAGACGATATTATTTTACCGTCCCGTGCAGTCCCTGCCCTCCGGGAAGTTTTTAAGTATGTTGGTTTTACGACCAATACTAAAAAGAC-TTTTCCGAGGGGCCGTTCAGAGAGTCGTGCGGCAAGCACTACTATTCTGGCGTAGATGTTACTCCCTTTTACATACGTCACCGTATAGTGAGTCCTGCCGATTTAATACTGGTTTTGAATAACCTATATCGGTGGGCCACTATTGACGGCGTATGGGATCCTAGGGCCCATTCTGTGCACCTCAAGTATCGTAAGTTGCTGCCTAAACAGCTGCAACATAATACTATACCTGACGGTTACGGTGACGGTGCCCTCGTCGGATCGGTCCTAATCAATCCTTTCGCGAAAAACCGCGGGTGGATCCGGTACGTACCGGTGATTACGGACCATACAAGGGACCAAGAGCGCGCTGAGTTGGGGTCGTATCTCTACGACCTCTTCTCGCGTTGTCTCTCGGAAAGTAACGATGGGTTGCCTCTTAGGGGTCCATCGGGTTGCGATTTTGCTGATCTATTTGCCATCGATCAGCTTATCTGTAGGAGTGATCCTACGAAGATAAGCAGGCCTACCGGTAAATTCGATATACAGTACATCGCGTGCTGTTGTTCGGGTTGTTGTTAGGCTTGCGGCCGCACTCGAGAGATCTAG-AGCAT-CACGGTCGAACTCCCG-TACGAGGTGCCCGCA
>H110_len1968-1988_reads1758_Mix1+C__seq78
GGGCTACGCGAGGGAGCCAC-CTGCGAAGCAGCGTGGCGGTTCTCGTGCGTTACCGAAACGCACGAAGGTCGCGCCTCTCCACGAGGCGTCACCATGGGAGAGCGCAAAAGCGCTAGCCCGTGCTCTAGCTCTAGAAGGTCTCGAGATCTCCTCTAGAGATAATTTTGTTTAACTCTAAGAAGGAGATATACACATGCCTAAGACAGCATCTTCGCGTAACTCTTTCAGCGCACAATTGCGCCGAGCCGCGAACACAAGAA-TTGAGGCTGAAGGTAACCTCGCACTTTCCATTGCCAACGATTTACTGTTGGCCTATGGTCAGTCGCCATTTAACTCTGAGGCTGAGTGTATTTCATTCAGCCCGAGATTCGACGGGACCCCGGATGACTTTAGGATAAATTATCTTAAAGCCGAGATCATGTCGAAGTATGACGACTTCAGCCTAGGTATTGATACCGAAGCTGTTGCCTGGGAGAAGTTCCTGGCAGCAGA-GCTGAATGTGCTTTAACGAACGCTCGTCTCTATAGACCTGACTACAGTGAGGATTTCAATTTCTCACTGGGCGAGTCATGTATACACATGGCTCGTCGAAAAATAGCCAAGCTAATAGGAGATGTTCCGTCCGTTGAGGATATGTTGCGTCACTGCCGATTTCCTGGCGGTGCTACAACAACGAATAACCGTTCGTACAGTCATCCGTCCTTCAAGTTTGCACTTCCGCAAGCGTGTACGCCTCGGGCTTTGAAGTATGTTTTAGCTCTCAGAGCTTCTACACATTTCGATATCAGAATTTCTGATATTAGCCCTTTTAATAAAGCAGTTACCGTACCTAAGAACAGTAAGACAGATCGTTGTATTGCTATCGAACCTGGTTGGAATATGTTTTTCCAACTGGGTATCGGTGGCATTCCACGCGATCGGTTGCGTTGCTGGGGTATCGATCTGAATGATCAGACGATAAATCAGCGCCGCGCTCACGAAGGCTCCGTTACTAATAACTTAGCAACGGTTGATCTCTCAGCGGCAAGCGATTCTATGTCTCTTGCCCTCTGTGAGCTCTTATTGCCCCGAGGCTGGTTTGAGGTTCTTATGGACCTCAGATCACCTAAGGGGCGATTGCCTGACGGTAGTGTTGTTACCTACGAGAAGATTTCTTCTATGGGTAACGGTTACACATTCGAGCTCGAGTCGCTTATTTTTGCTTCTCTCGCTCGTTCCGTTTGTGAGATACTGGACTTAGACTCGTCTGAGGTCACTGTTTACGGAGACGATATTATTTTACCGTCCCGTGCAGTCCCTGCCCTCCGGGAAGTTTTTAAGTATATTGGTTTTACGACCAATACTAAAAAGACTTTTTCCGAGGGGCCGTTCAGAGAGTCGTGCGGCAAGCACTACTATTCTGGCGTAGATGTTACTCCCTTTTACATACGTCACCGTATAGTGAGTCCTGCCGATTTAATACTGGTTTTGAATAACCTATATCGGTGGGCCACTATTGACGGCGTATGGGATCCTAGGGCCCATTCTGTGCACCTCAAGTATCGTAAGTTGCTGCCTAAACAGCTGCAACATAATACTATACCTGACGGTTACGGTGATGGTGCCCTCGTCGGATCGGTCCTAATCAATCCTTTCGCGAAAAACCGCGGGTGGATCCGGTACGTACCGGTGATTACGGACCATACAAGGGACCAAGAGCGCGCTGAGTTGGGGTCGTATCTCTACGACCTCTTCTCGCGTTGTCTCTCGGAAAGTAACGATGGGTTGCCTCTTAGGGGTCCATCGGGTTGCGATTTTGCTGATCTATTTGCCATCGATCAGCTTATCTGTAGGAGTGATCCTACGAAGATAAGCAGGCCTACCGGTAAATTCGATATACAGTACATCGCGTGCTGTTGTTCGGGTTGTTGTTAGGCTTGCGGCCGCACTCGAGAGATCTAG-AGCAT-CACGGTCGAACTCCCG-TACGAGGTGCCCGCA
>H110_len1968-1988_reads1758_Mix1+C__seq79
GGGCTACGCGAGGGAGCCAC-CTGCGAAGCAGCGTGGCGGTTCTCGTGCGTTACCGAAACGCACGAAGGTCGCGCCTCTCCACGAGGCGTCACCATGGGAGAGCGCAAAAGCGCTAGCCCGTGCTCTAGCTCTAGAAGGTCTCGAGATCTCCTCTAGAGATAATTTTGTTTAACTCTAAGAAGGAGATATACACATGCCTAAGACAGCATCTTCGCGTAACTCTTTCAGCGCACAATTGCGCCGAGCCGCGAACACAAGAA-TTGAGGCTGAAGGTAACCTCGCACTTTCCATTGCCAACGATTTACTGTTGGCCTATGGTCAGTCGCCATTTAACTCTGAGGCTGAGTGTATTTCATTCAGCCCGAGATTCGACGGGACCCCGGATGACTTTAGGATAAATTATCTTAAAGCCGAGATCATGTCGAAGTATGACGACTTCAGCCTAGGTATTGATACCGAAGCTGTTGCCTGGGAGAAGTTCCTGGCAGCAGAGGCTGAATGTGCTTTAACGAACGCTCGTCTCTATAGACCTGACTACAGTGAGGATTTCAATTTCTCACTGGGCGAGTCATGTATACACATGGCTCGTCGAAAAATAGCCAAGCTAATAGGAGATGTTCCGTCCGTTGAGGATATGTTGCGTCACTGCCGATTTCCTGGCGGTGCTACAACAACGAATAACCGTTCGTACAGTCATCCGTCCTTCAAGTTTGCACTTCCGCAAGCGTGTACGCCTCGGGCTTTGAAGTATGTTTTAGCTCTCAGAGCTTCTACACATTTCGATATCAGAATTTCTGATATTAGCCCTTTTAATAAAGCAGTTACCGTACCTAAGAACAGTAAGACAGATCGTTGTATTGCTATCGAACCTGGTTGGAATATGTTTTTCCAACTGGGTATCGGTGGCATTCTACGCGATCGGTTGCGTTGCTGGGGTATCGATCTGAATGATCAGACGATAAATCAGCGCCGCGCTCACGAAGGCTCCGTTACTAATAACTTAGCAACGGTTGATCTCTCAGCGGCAAGCGATTCTATGTCTCTTGCCCTCTGTGAGCTCTTATTGCCCCGAGGCTGGTTTGAGGTTCTTATGGACCTCAGATCACCTAAGGGGCGATTGCCTGACGGTAGTGTTGTTACCTACGAGAAGATTTCTTCTATGGGTAACGGTTACACATTCGAGCTCGAGTCGCTTATTTTTGCTTCTCTCGCTCGTTCCGTTTGTGAGATACTGGACTTAGACTCGTCTGAGGTCACTGTTTACGGAGACGATATTATTTTACCGTCCCGTGCAGTCCCTGCCCTCCGGGAAGTTTTTAAGTATGTTGGTTTTACGACCAATACTAAAAAGACTTTTTCCGA-GTGCCGTTCAGAGAGTCGTGCGGCAAGCACTACTATTCTGGCGTAGATGTTACTCCCTTTTACATACGTCACCGTATAGTGAGTCCTGCCGATTTAATACTGGTTTTGAATAACCTATATCGGTGGGCCACTATTGACGGCGTATGGGATCCTAGGGCCCATTCTGTGCACCTCAAGTATCGTAAGTTGCTGCCTAAACAGCTGCAACATAATACTATACCTGACGGTTACGGTGATGGTGCCCTCGTCGGATCGGTCCTAATCAATCCTTTCGCGAAAAACCGCGGGTGGATCCGGTACGTACCGGTGATTACGGACCATACAAGGGACCAAGAGCGCGCTGAGTTGGGGTCGTATCTCTACGACCTCTTCTCGCGTTGTCTCTCGGAAAGTAACGATGGGTTGCCTCTTAGGGGTCCATCGGGTTGCGATTTTGCTGATCTATTTGCCATCGATCAGCTTATCTGTAGGAGTGATCCTACGAAGATAAGCAGGCCTACCGGTAAATTCGATATACAGTACATCGCGTGCTGTTGTTCGGGTTGTTGTTAGGCTTGCGGCCGCACTCGAGAGATCTAG-AGCAT-CACGGTCGAACTCCCG-TACGAGGTGCCCGCA
>H110_len1968-1988_reads1758_Mix1+C__seq80
GGGCTACGCGAGGGAGCCAC-CTGCGAAGCAGCGTGGCGGTTCTCGTGCGTTACCGAAACGCACGAAGGTCGCGCCTCTCCACGAGGCGTCACCATGGGAGAGCGCAAAAGCGCTAGCCCGTGCTCTAGCTCTAGAAGGTCTCGAGATCTCCTCTAGAGATAATTTTGTTTAACTCTAAGAAGGAGATATACACATGCCTAAGACAGCATCTTCGCGTAACTCTTTCAGCGCACAATTGCGCCGAGCCGCGAACACAAGAA-TTGAGGCTGAAGGTAACCTCGCACTTTCCATTGCCAACGATTTACTGTTGGCCTATGGTCAGTCGCCATTTAACTCTGAGGCTGAGTGTATTTCATTCAGCCCGAGATTCGACGGGACCCCGGATGACTTTAGGATAAATTATCTTAAAGCCGAGATCATGTCGAAGTATGACGACTTCAGCCTAGGTATTGATACCGAAGCTGTTGCCTGGGAGAAGTTCCTGGCAGCAGAGGCTGAATGTGCTTTAACGAACGCTCGTCTCTATAGACCTGACTACAGTGAGGATTTCAATTTCTCACTGGGCGAGTCATGTATACACATGGCTCGTCGAAAAATAGCCAAGCTAATAGGAGATGTTCCGTCCGTTGAGGATATGTTGCGTCACTGCCGATTTCCTGGCGGTGCTACAACAACGAATAACCGTTCGTACAGTCATCCGTCCTTCAAGTTTGCACTTCCGCAAGCGTGTACGCCTCGGGCTTTGAAGTATGTTTTAGCTCTCAGAGCTTCTACACATTTCGATATCAGAATTTCTGATATTAGCCCTTTTAATGAAGCAGTTACCGTACCTAAGAACAGTAAGACAGATCGTTGTATTGCTATCGAACCTGGTTGGAATATGTTTTTCCAACTGGGCATCGGTGGCATTCTACGCGATCGGTTGCGTTGCTGGGGTATCGATCTGAATGATCAGACGATAAATCAGCGCCGCGCTCACGAAGGCTCCGTTACTAATAACTTAGCAACGGTTGATCTCTCAGCGGCAAGCGATTCTATGTCTCTTGCCCTCTGTGAGCTCTTATTGCCCCGAGGCTGGTTTGAGGTTCTTATGGACCTCAGATCACCTAAGGGGCGATTGCCTGACGGTAGTGTTGTTACCTACGAGAAGATTTCTTCTATGGGTAACGGTTACACATTCGAGCTCGAGTCGCTTATTTTTGCTTCTCTCGCTCGTTCCGTTTGTGAGATACTGGACTTAGACTCGTCTGAGGTCACTGTTTACGGAGACGATATTATTTTACCGTCCCGTGCAGTCCCTGCCCTCCGGGAAGTTTTTAAGTATGTTGGTTTTACGACCAATACTAAAAAGACTTTTTCCGAGGGGCCGTTCAGAGAGTCGTGCGGCAAGCACTACTATTCTGGCGTAGATGTTACTCCCTTTTACATACGTCACCGTATAGTGAGTCCTGCCGATTTAATACTGGTTTTGAATAACCTATATCGGTGGGCCACTATTGACGGCGTATGGGATCCTAGGGCCCATTCTGTGCACCTCAAGTATCGTAAGTTGCTGCCTAAACAGCTGCAACATAATACTATACCTGACGGTTACGGTGATGGTGCCCTCGTCGGATCGGTCCTAATCAATCCTTTCGCGAAAAACCGCGGGTGGATCCGGTACGTACCGGTGATTACGGACCATACAAGGGACCAAGAGCGCGCTGAGTTGGGGTCGTATCTCTACGACCTCTTCTCGCGTTGTCTCTCGGAAAGTAGCGATGGGTTGCCTCTTAGGGGTCCATCGGGTTGCGATTTTGCTGATCTATTTGCCATCGATCAGCTTATCTGTAGGAGTGATCCTACGAAGATAAGCAGGCCTACCGGTAAATTCGATATACAGTACATCGCGTGCTGTTGTTCGGGTTGTTGTTAGGCTTGCGGCCGCACTCGAGAGATCTAG-AGCAT-CACGGTCGAACTCCCG-TACGAGGTGCCCGCA
>H110_len1968-1988_reads1758_Mix1+C__seq81
GGGCTACGCGAGGGAGCCAC-CTGCGAAGCAGCGTGGCGGTTCTCGTGCGTTACCGAAACGCACGAAGGTCGCGCCTCTCCACGAGGCGTCACCATGGGAGAGCGCAAAAGCGCTAGCCCGTGCTCTAGCTCTAGAAGGTCTCGAGATCTCCTCTAGAGATAATTTTGTTTAACTCTAAGAAGGAGATATACACATGCCTAAGACAGCATCTTCGCGTAACTCTTTCAGCGCACAATTGCGCCGAGCCGCGAACACAAGAA-TTGAGGCTGAAGGTAACCTCGCACTTTCCATTGCCAACGATTTACTGTTGGCCTATGGTCAGTCGCCATTTAACTCTGAGGCTGAGTGTATTTCATTCAGCCCGAGATTCGACGGGACCCCGGATGACTTTAGGATAAATTATCTTAAAGCCGAGATCATGTCGAAGTATGACGACTTCAGCCTAGGTATTGATACCGAAGCTGTTGCCTGGGAGAAGTTCCTGGCAGCAGAGGCTGAATGTGCTTTAACGAACGCTCGTCTCTATAGACCTGACTACAGTGAGGATTTCAATTTCTCACTGGGCGAGTCATGTATACACATGGCTCGTCGAAAAATAGCCAAGCTAATAGGAGATGTTCCGTCCGTTGAGGATATGTTGCGTCACTGCCGATTTCCTGGCGGTGCTACAACAACGAATAACCGTTCGTACAGTCATCCGTCCTTCAAGTTTGCACTTCCGCAAGCGTGTACGCCTCGGGCTTTGAAGTATGTTTTAGCTCTCAGAGCTTCTACACATTTCGATATCAGAATTTCTGATATTAGCCCTTTTAATAAAGCAGTTACCGTACCTAAGAACAGTAAGACAGATCGTTGTATTGCTATCGAACCTGGTTGGAATATGTTTTTCCAACTGGGTATCGGTGGCATTCTACGCGATCGGTTGCGTTGCTGGGGTATCGATCTGAATGATCAGACGATAAATCAGCGCCGCGCTCACGAAGGCTCCGTTACTAATAACTTAGCAACGGTTGATCTCTCAGCGGCAAGCGATTCTATGTCTCTTGCCCTCTGTGAGCTCTTATTGCCCCGAGGCTGGTTTGAGGTTCTTATGGACCTCAGATCACCTAAGGGGCGATTGCCTGACGGTAGTGTTGTTACCTACGAGAAGATTTCTTCTATGGGTAACGGTTACACATTCGAGCTCGAGTCGCTTATTTTTGCTTCTCTCGCTCGTTCCGTTTGTGAGATACTGGACTTAGACTCGTCTGAGGTCACTGTTTACGGAGACGATATTATTTTACCGTCCCGTGCAGTCCCTGCCCTCCGGGAAGTTTTTAAGTATGTTGGTTTTACGACCAATACTAAAAAGACTTTTTCCGAGGGGCCGTTCAGAGAGTCGTGCGGCAAGCACTACTATTCTGGCGTAGATGTTACTCCCTTTTACATACGTCACCGTATAGTGAGTCCTGCCGATTTAATACTGGTTTTGAATAACCTATATCGGTGGGCCACTATTGACGGCGTATGGGATCCTAGGGCCCATTCTGTGCACCTCAAGTATCGTAAGTTGCTGCCTAAACAGCTGCAACATAATACTATACCTGACGGTTACGGTGATGGTGCCCTCGTCGGATCGGTCCTAATCAATCCTTTCGCGAAAAACCGCGGGTGGATCCGGTACGTACCGGTGATTACGGACCATACAAGGGACCAAGAGCGCGCTGAGTTGGGGTCGTACCTCTACGACCTCTTCTCGCGTTGTCTCTCGGAAAGTAACGATGGGTTGCCTCTTAGGGGTCCATCGGGTTGCGATTTTGCTGATCTATTTGCCATCGATCAGCTTATCTGTAGGAGTGATCCTACGAAGATAAGCAGGCCTACCGGTAAATTCGATATACAGTACATCGCGTGCTGTTGTTCGGGTTGTTGTTAGGCTTGCGGCCGCACTCGAGAGATCTAG-AGCAT-CACGGTCGAACTCCCG-TACGAGGTGCCCGCA
>H110_len1968-1988_reads1758_Mix1+C__seq82
GGGCTACGCGAGGGAGCCAC-CTGCGAAGCAGCGTGGCGGTTCTCGTGCGTTACCGAAACGCACGAAGGTCGCGCCTCTCCACGAGGCGTCACCATGGGAGAGCGCAAAAGCGCTAGCCCGTGCTCTAGCTCTAGAAGGTCTCGAGATCTCCTCTAGAGATAATTTTGTTTAACTCTAAGAAGGAGATATACACATGCCTAAGACAGCATCTTCGCGTAACTCTTTCAGCGCACAATTGCGCCGAGCCGCGAACACAAGAA-TTGAGGCTGAAGGTAACCTCGCACTTTCCATTGCCAACGATTTACTGTTGGCCTATGGTCAGTCGCCATTTAACTCTGAGGCTGAGTGTATTTCATTCAGCCCGAGATTCGACGGGACCCCGGATGACTTTAGGATAAATTATCTTAAAGCCGAGATCATGTCGAAGTATGACGACTTCAGCCTAGGTATTGATACCGAAGCTGTTGCCTGGGAGAAGTTCCTGGCAGCAGAGGCTGAATGTGCTTTAACGAACGCTCGTCTCTATAGACCTGACTACAGTGAGGATTTCAATTTCTCACTGGGCGAGTCATGTATACACATGGCTCGTCGAAAAATAGCCAAGCTAATAGGAGATGTTCCGTCCGTTGAGGATATGTTGCGTCACTGCCGATTTCCTGGCGGTGCTACAACAACGAATAACCGTTCGTACAGTCATCCGTCCTTCAAGTTTGCACTTCCGCAAGCGTGTACGCCTCGGGCTTTGAAGTATGTTTTAGCTCTCAGAGCTTCTACACATTTCGATATCAGAATTTCTGATATTAGCCCTTTTAATAAAGCAGTTACCGTACCTAAGAACAGTAAGACAGATCGTTGTATTGCTATCGAACCTGGTTGGAATATGTTTTTCCAACTGGGTATCGGTGGCATTCTACGCGATCGGTTGCGTTGCTGGGGTATCGATCTGAATGATCAGACGATAAATCAGCGCCGCGCTCACGAAGGCTCCGTTACTAATAACTTAGCAACGGTTGATCTCTCAGCGGCAAGCGATTCTATGTCTCTTGCCCTCTGTGAGCTCTTATTGCCCCGAGGCTGGTTTGAGGTTCTTATGGACCTCAGATCACCTAAGGGGCGATTGCCTGACGGTAGTGTTGTTACCTACGAGAAGATTTCTTCTATGGGTAACGGTTACACATTCGAGCTCGAGTCGCTTATTTTTGCTTCTCTCGCTCGTTCCGTTTGTGAGATACTGGACTTAGACTCGTCTGAGGTCACTGTTTACGGAGACGATATTATTTTACCGTCCCGTGCAGTCCCTGCCCTCCGGGAAGTTTTTAAGTATGTTGGTTTTACGACCAATACTAAAAAGACTTTTTCCGAGGGGCCGTTCAGAGAGTCGTGCGGCAAGCACTACTATTCTGGCGTAGATGTTACTCCCTTTTACATACGTCACCGTATAGTGAGTCCTGCCGATTTAATACTGGTTTTGAATAACCTATATCGGTGGGCCACTATTGACGGCGTATGGGATCCTAGGGCCCATTCTGTGCACCTCAAGTATCGTAAGTTGCTGCCTAAACAGCTGCAACATAATACTATACCTGACGGTTACGGTGATGGTGCCCTCGTCGGATCGGTCCTAATCAATCCTTTCGCGAAAAACCGCGGGTGGATCCGGTACGTACCGGTGATTACGGACCATACAAGGGACCAAGAGCGCGCTGAGTTGGGGTCGTATCTCTACGACCTCTTCTCGCGTTGTCTCTCGGAAAGTAACGATGGGTTGCCTCTTAGGGGTCCATCGGGTTGCGATTTTGCTGATCTATTTGCCATCGATCAGCTTATCTGTAGGAGTGATCCTACGAAGATAAGCAGGCCTACCGGTAAATTCGATATACAGTACATCGCGTGCTGTTGTTCGGGTTGTTGTTAGGCTTGCGGCCGCACTCGAGAGATCTAG-AGCAT-CACGGTCGAACTCCCG-TACGAGGTGCCCGCA
>H110_len1968-1988_reads1758_Mix1+C__seq83
GGGCTACGCGAGGGAGCCAC-CTGCGAAGCAGCGTGGCGGTTCTCGTGCGTTACCGAAACGCACGAAGGTCGCGCCTCTCCACGAGGCGTCACCATGGGAGAGCGCAAAAGCGCTAGCCCGTGCTCTAGCTCTAGAAGGTCTCGAGATCTCCTCTAGAGATAATTTTGTTTAACTCTAAGAAGGAGATATACACATGCCTAAGACAGCATCTTCGCGTAACTCTTTCAGCGCACAATTGCGCCGAGCCGCGAACACAAGAA-TTGAGGCTGAAGGTAACCTCGCACTTTCCATTGCCAACGATTTACTGTTGGCCTATGGTCAGTCGCCATTTAACTCTGAGGCTGAGTGTATTTCATTCAGCCCGAGATTCGACGGGACCCCGGATGACTTTAGGATAAATTATCTTAAAGCCGAGATCATGTCGAAGTATGACGACTTCAGCCTAGGTATTGATACCGAAGCTGTTGCCTGGGAGAAGTTCCTGGCAGCAGAGGCTGAATGTGCTTTAACGAACGCTCGTCTCTATAGACCTGACTACAGTGAGGATTTCAATTTCTCACTGGGCGAGTCATGTATACACATGGCTCGTCGAAAAATAGCCAAGCTAATAGGAGATGTTCCGTCCGTTGAGGATATGTTGCGTCACTGCCGATTTCCTGGCGGTGCTACAACAACGAATAACCGTTCGTACAGTCATCCGTCCTTCAAGTTTGCACTTCCGCAAGCGTGTACGCCTCGGGCTTTGAAGTATGTTTTAGCTCTCAGAGCTTCTACACATTTCGATATCAGAATTTCTGATATTAGCCCTTTTAATAAAGCAGTTACCGTACCTAAGAACAGTAAGACAGATCGTTGTATTGCTATCGAACCTGGTTGGAATATGTTTTTCCAACTGGGTATCGGTGGCATTCTACGCGATCGGTTGCGTTGCTGGGGTATCGATCTGAATGATCAGACGATAAATCAGCGCCGCGCTCACGAAGGCTCCGTTACTAATAACTTAGCAACGGTTGATCTCTCAGCGGCAAGCGATTCTATGTCTCTTGCCCTCTGTGAGCTCTTATTGCCCCGAGGCTGGTTTGAGGTTCTTATGGACCTCAGATCACCTAAGGGGCGATTGCCTGACGGTAGTGTTGTTACCTACGAGAAGATTTCTTCTATGGGTAACGGTTACACATTCGAGCTCGAGTCGCTTATTTTTGCTTCTCTCGCTCGTTCCGTTTGTGAGATACTGGACTTAGACTCGTCTGAGGTCACTGTTTACGGAGACGATATTATTTTACCGTCCCGTGCAGTCCCTGCCCTCCGGGAAGTTTTTAAGTATGTTGGTTTTACGACCAATACTAAAAAGACTTTTTCCGAGGGGCCGTTCAGAGAGTCGTGCGGCAAGCACTACTATTCTGGCGTAGATGTTACTCCCTTTTACATACGTCACCGTATAGTGAGTCCTGCCGATTTAATACTGGTTTTGAATAACCTATATCGGTGGGCCACTATTGACGGCGTATGGGATCCTAGGGCCCATTCTGTGCACCTCAAGTATCGTAAGTTGCTGCCTAAACAGCTGCAACATAATACTATACCTGACGGTTACGGTGATGGTGCCCTCGTCGGATCGGTCCTAATCAATCCTTTCGCGAAAAACCGCGGGTGGATCCGGTACGTACCGGTGATTACGGACCATACAAGGGACCAAGAGCGCGCTGAGTTGGGGTCGTATCTCTACGACCTCTTCTCGCGTTGTCTCTCGGAAAGTAACGATGGGTTGCCTCTTAGGGGTCCATCGGGTTGCGATTTTGCTGATCTATTTGCCATCGATCAGCTTATCTGTAGGAGTGATCCTACGAAGATAAGCAGGCCTACCGGTAAATTCGATATACAGTACATCGCGTGCTGTTGTTCGGGTTGTTGTTAGGCTTGCGGCCGCACTCGAGAGATCTAG-AGCAT-CACGGTCGAACTCCCG-TACGAGGTGCCCGCA
>H110_len1968-1988_reads1758_Mix1+C__seq84
GGGCTACGCGAGGGAGCCAC-CTGCGAAGCAGCGTGGCGGTTCTCGTGCGTTACCGAAACGCACGAAGGTCGCGCCTCTCCACGAGGCGTCACCATGGGAGAGCGCAAAAGCGCTAGCCCGTGCTCTAGCTCTAGAAGGTCTCGAGATCTCCTCTAGAGATAATTTTGTTTAACTCTAAGAAGGAGATATACACATGCCTAAGACAGCATCTTCGCGTAACTCTTTCAGCGCACAATTGCGCCGAGCCGCGAACACAAGAA-TTGAGGCTGAAGGTAACCTCGCACTTTCCATTGCCAACGATTTACTGTTGGCCTATGGTCAGTCGCCATTTAACTCTGAGGCTGAGTGTATTTCATTCAGCCCGAGATTCGACGGGACCCCGGATGACTTTAGGATAAATTATCTTAAAGCCGAGATCATGTCGAAGTATGACGACTTCAGCCTAGGTATTGATACCGAAGCTGTTGCCTGGGAGAAGTTCCTGGCAGCAGAGGCTGAATGTGCTTTAACGAACGCTCGTCTCTATAGACCTGACTACAGTGAGGATTTCAATTTCTCACTGGGCGAGTCATGTATACACATGGCTCGTCGAAAAATAGCCAAGCTAATAGGAGATGTTCCGTCCGTTGAGGATATGTTGCGTCACTGCCGATTTCCTGGCGGTGCTACAACAACGAATAACCGTTCGTACAGTCATCCGTCCTTCAAGTTTGCACTTCCGCAAGCGTGTACGCCTCGGGCTTTGAAGTATGTTTTAGCTCTCAGAGCTTCTACACATTTCGATATCAGAATTTCTGATATTAGCCCTTTTAATAAAGCAGTTACCGTACCTAAGAACAGTAAGACAGATCGTTGTATTGCTATCGAACCTGGTTGGAATATGTTTTTCCAACTGGGTATCGGTGGCATTCTACGCGATCGGTTGCGTTGCTGGGGTATCGATCTGAATGATCAGACGATAAATCAGCGCCGCGCTCACGAAGGCTCCGTTACTAATAACTTAGCAACGGTTGATCTCTCAGCGGCAAGCGATTCTATGTCTCTTGCCCTCTGTGAGCTCTTATTGCCCCGAGGCTGGTTTGAGGTTCTTATGGACCTCAGATCACCTAAGGGGCGATTGCCTGACGGTAGTGTTGTTACCTACGAGAAGATTTCTTCTATGGGTAACGGTTACACATTCGAGCTCGAGTCGCTTATTTTTGCTTCTCTCGCTCGTTCCGTTTGTGAGATACTGGACTTAGACTCGTCTGAGGTCACTGTTTACGGAGACGATATTATTTTACCGTCCCGTGCAGTCCCTGCCCTCCGGGAAGTTTTTAAGTATGTTGGTTTTACGACCAATACTAAAAAGACTTTTTCCGAGGGGCCGTTCAGAGAGTCGTGCGGCAAGCACTACTATTCTGGCGTAGATGTTACTCCCTTTTACATACGTCACCGTATAGTGAGTCCTGCCGATTTAATACTGGTTTTGAATAACCTATATCGGTGGGCCACTATTGACGGCGTATGGGATCCTAGGGCCCATTCTGTGCACCTCAAGTATCGTAAGTTGCTGCCTAAACAGCTGCAACATAATACTATACCTGACGGTTACGGTGATGGTGCCCTCGTCGGATCGGTCCTAATCAATCCTTTCGCGAAAAACCGCGGGTGGATCCGGTACGTACCGGTGATTACGGACCATACAAGGGACCAAGAGCGCGCTGAGTTGGGGTCGTATCTCTACGACCTCTTCTCGCGTTGTCTCTCGGAAAGTAACGATGGGTTGCCTCTTAGGGGTCCATCGGGTTGCGATTTTGCTGATCTATTTGCCATCGATCAGCTTATCTGTAGGAGTGATCCTACGAAGATAAGCAGGCCTACCGGTAAATTCGATATACAGTACATCGCGTGCTGTTGTTCGGGTTGTTGTTAGGCTTGCGGCCGCACTCGAGAGATCTAG-AGCAT-CACGGTCGAACTCCCG-TACGAGGTGCCCGCA
>H110_len1968-1988_reads1758_Mix1+C__seq85
GGGCTACGCGAGGGAGCCAC-CTGCGAAGCAGCGTGGCGGTTCTCGTGCGTTACCGAAACGCACGAAGGTCGCGCCTCTCCACGAGGCGTCACCATGGGAGAGCGCAAAAGCGCTAGCCCGTGCTCTAGCTCTAGAAGGTCTCGAGATCTCCTCTAGAGATAATTTTGTTTAACTCTAAGAAGGAGATATACACATGCCTAAGACAGCATCTTCGCGTAACTCTTTCAGCGCACAATTGCGCCGAGCCGCGAACACAAGAA-TTGAGGCTGAAGGTAACCTCGCACTTTCCATTGCCAACGATTTACTGTTGGCCTATGGTCAGTCGCCATTTAACTCTGAGGCTGAGTGTATTTCATTCAGCCCGAGATTCGACGGGACCCCGGATGACTTTAGGATAAATTATCTTAAAGCCGAGATCATGTCGAAGTATGACGACTTCAGCCTAGGTATTGATACCGAAGCTGTTGCCTGGGAGAAGTTCCTGGCAGCAGAGGCTGAATGTGCTTTAACGAACGCTCGTCTCTATAGACCTGACTACAGTGAGGATTTCAATTTCTCACTGGGCGAGTCATGTATACACATGGCTCGTCGAAAAATAGCCAAGCTAATAGGAGATGTTCCGTCCGTTGAGGATATGTTGCGTCACTGCCGATTTCCTGGCGGTGCTACAACAACGAATAACCGTTCGTACAGTCATCCGTCCTTCAAGTTTGCACTTCCGCAAGCGTGTACGCCTCGGGCTTTGAAGTATGTTTTAGCTCTCAGAGCTTCTACACATTTCGATATCAGAATTTCTGATATTAGCCCTTTTAATAAAGCAGTTACCGTACCTAAGAACAGTAAGACAGATCGTTGTATTGCTATCGAACCTGGTTGGAATATGTTTTTCCAACTGGGTATCGGTGGCATTCTACGCGATCGGTTGCGTTGCTGGGGTATCGATCTGAATGATCAGACGATAAATCAGCGCCGCGCTCACGAAGGCTCCGTTACTAATAACTTAGCAACGGTTGATCTCTCAGCGGCAAGCGATTCTATGTCTCTTGCCCTCTGTGAGCTCTTATTGCCCCGAGGCTGGTTTGAGGTTCTTATGGACCTCAGATCACCTAAGGGGCGATTGCCTGACGGTAGTGTTGTTACCTACGAGAAGATTTCTTCTATGGGTAACGGTTACACATTCGAGCTCGAGTCGCTTATTTTTGCTTCTCTCGCTCGTTCCGTTTGTGAGATACTGGACTTAGACTCGTCTGAGGTCACTGTTTACGGAGACGATATTATTTTACCGTCCCGTGCAGTCCCTGCCCTCCGGGAAGTTTTTAAGTATGTTGGTTTTACGACCAATACTAAAAAGACTTTTTCCGAGGGGCCGTTCAGAGAGTCGTGCGGCAAGCACTACTATTCTGGCGTAGATGTTACTCCCTTTTACATACGTCACCGTATAGTGAGTCCTGCCGATTTAATACTGGTTTTGAATAACCTATATCGGTGGGCCACTATTGACGGCGTATGGGATCCTAGGGCCCATTCTGTGCACCTCAAGTATCGTAAGTTGCTGCCTAAACAGCTGCAACATAATACTATACCTGACGGTTACGGTGATGGTGCCCTCGTCGGATCGGTCCTAATCAATCCTTTCGCGAAAAACCGCGGGTGGATCCGGTACGTACCGGTGATTACGGACCATACAAGGGACCAAGAGCGCGCTGAGTTGGGGTCGTATCTCTACGACCTCTTCTCGCGTTGTCTCTCGGAAAGTAACGATGGGTTGCCTCTTAGGGGTCCATCGGGTTGCGATTTTGCTGATCTATTTGCCATCGATCAGCTTATCTGTAGGAGTGATCCTACGAAGATAAGCAGGCCTACCGGTAAATTCGATATACAGTACATCGCGTGCTGTTGTTCGGGTTGTTGTTAGGCTTGCGGCCGCACTCGAGAGATCTAG-AGCAT-CACGGTCGAACTCCCG-TACGAGGTGCCCGCA
>H110_len1968-1988_reads1758_Mix1+C__seq86
GGGCTACGCGAGGGAGCCAC-CTGCGAAGCAGCGTGGCGGTTCTCGTGCGTTACCGAAACGCACGAAGGTCGCGCCTCTCCACGAGGCGTCACCATGGGAGAGCGCAAAAGCGCTAGCCCGTGCTCTAGCTCTAGAAGGTCTCGAGATCTCCTCTAGAGATAATTTTGTTTAACTCTAAGAAGGAGATATACACATGCCTAAGACAGCATCTTCGCGTAACTCTTTCAGCGCACAATTGCGCCGAGCCGCGAACACAAGAA-TTGAGGCTGAAGGTAACCTCGCACTTTCCATTGCCAACGATTTACTGTTGGCCTATGGTCAGTCGCCATTTAACTCTGAGGCTGAGTGTATTTCATTCAGCCCGAGATTCGACGGGACCCCGGATGACTTTAGGATAAATTATCTTAAAGCCGAGATCATGTCGAAGTATGACGACTTCAGCCTAGGTATTGATACCGAAGCTGTTGCCTGGGAGAAGTTCCTGGCAGCAGAGGCTGAATGTGCTTTAACGAACGCTCGTCTCTATAGACCTGACTACAGTGAGGATTTCAATTTCTCACTGGGCGAGTCATGTATACACATGGCTCGTCGAAAAATAGCCAAGCTAATAGGAGATGTTCCGTCCGTTGAGGATATGTTGCGTCACTGCCGATTTCCTGGCGGTGCTACAACAACGAATAACCGTTCGTACAGTCATCCGTCCTTCAAGTTTGCACTTCCGCAAGCGTGTACGCCTCGGGCTTTGAAGTATGTTTTAGCTCTCAGAGCTTCTACACATTTCGATATCAGAATTTCTGATATTAGCCCTTTTAATAAAGCAGTTACCGTACCTAAGAACAGTAAGACAGATCGTTGTATTGCTATCGAACCTGGTTGGAATATGTTTTTCCAACTGGGTATCGGTGGCATTCTACGCGATCGGTTGCGTTGCTGGGGTATCGATCTGAATGATCAGACGATAAATCAGCGCCGCGCTCACGAAGGCTCCGTTACTAATAACTTAGCAACGGTTGATCTCTCAGCGGCAAGCGATTCTATGTCTCTTGCCCTCTGTGAGCTCTTATTGCCCCGAGGCTGGTTTGAGGTTCTTATGGACCTCAGATCACCTAAGGGGCGATTGCCTGACGGTAGTGTTGTTACCTACGAGAAGATTTCTTCTATGGGTAACGGTTACACATTCGAGCTCGAGTCGCTTATTTTTGCTTCTCTCGCTCGTTCCGTTTGTGAGATACTGGACTTAGACTCGTCTGAGGTCACTGTTTACGGAGACGATATTATTTTACCGTCCCGTGCAGTCCCTGCCCTCCGGGAAGTTTTTAAGTATGTTGGTTTTACGACCAATACTAAAAAGACTTTTTCCGAGGGGCCGTTCAGAGAGTCGTGCGGCAAGCACTACTATTCTGGCGTAGATGTTACTCCCTTTTACATACGTCACCGTATAGTGAGTCCTGCCGATTTAATACTGGTTTTGAATAACCTATATCGGTGGGCCACTATTGACGGCGTATGGGATCCTAGGGCCCATTCTGTGCACCTCAAGTATCGTAAGTTGCTGCCTAAACAGCTGCAACATAATACTATACCTGACGGTTACGGTGATGGTGCCCTCGTCGGATCGGTCCTAATCAATCCTTTCGCGAAAAACCGCGGGTGGATCCGGTACGTACCGGTGATTACGGACCATACAAGGGACCAAGAGCGCGCTGAGTTGGGGTCGTATCTCTACGACCTCTTCTCGCGTTGTCTCTCGGAAAGTAACGATGGGTTGCCTCTTAGGGGTCCATCGGGTTGCGATTTTGCTGATCTATTTGCCATCGATCAGCTTATCTGTAGGAGTGATCCTACGAAGATAAGCAGGCCTACCGGTAAATTCGATATACAGTACATCGCGTGCTGTTGTTCGGGTTGTTGTTAGGCTTGCGGCCGCACTCGAGAGATCTAG-AGCAT-CACGGTCGAACTCCCG-TACGAGGTGCCCGCA
>H110_len1968-1988_reads1758_Mix1+C__seq87
GGGCTACGCGAGGGAGCCAC-CTGCGAAGCAGCGTGGCGGTTCTCGTGCGTTACCGAAACGCACGAAGGTCGCGCCTCTCCACGAGGCGTCACCATGGGAGAGCGCAAAAGCGCTAGCCCGTGCTCTAGCTCTAGAAGGTCTCGAGATCTCCTCTAGAGATAATTTTGTTTAACTCTAAGAAGGAGATATACACATGCCTAAGACAGCATCTTCGCGTAACTCTTTCAGCGCACAATTGCGCCGAGCCGCGAACACAAGAA-TTGAGGCTGAAGGTAACCTCGCACTTTCCATTGCCAACGATTTACTGTTGGCCTATGGTCAGTCGCCATTTAACTCTGAGGCTGAGTGTATTTCATTCAGCCCGAGATTCGACGGGACCCCGGATGACTTTAGGATAAATTATCTTAAAGCCGAGATCATGTCGAAGTATGACGACTTCAGCCTAGGTATTGATACCGAAGCTGTTGCCTGGGAGAAGTTCCTGGCAGCAGAGGCTGAATGTGCTTTAACGAACGCTCGTCTCTATAGACCTGACTACAGTGAGGATTTCAATTTCTCACTGGGCGAGTCATGTATACACATGGCTCGTCGAAAAATAGCCAAGCTAATAGGAGATGTTCCGTCCGTTGAGGATATGTTGCGTCACTGCCGATTTCCTGGCGGTGCTACAACAACGAATAACCGTTCGTACAGTCATCCGTCCTTCAAGTTTGCACTTCCGCAAGCGTGTACGCCTCGGGCTTTGAAGTATGTTTTAGCTCTCAGAGCTTCTACACATTTCGATATCAGAATTTCTGATATTAGCCCTTTTAATAAAGCAGTTACCGTACCTAAGAACAGTAAGACAGATCGTTGTATTGCTATCGAACCTGGTTGGAATATGTTTTTCCAACTGGGTATCGGTGGCATTCTACGCGATCGGTTGCGTTGCTGGGGTATCGATCTGAATGATCAGACGATAAATCAGCGCCGCGCTCACGAAGGCTCCGTTACTAATAACTTAGCAACGGTTGATCTCTCAGCGGCAAGCGATTCTATGTCTCTTGCCCTCTGTGAGCTCTTATTGCCCCGAGGCTGGTTTGAGGTTCTTATGGACCTCAGATCACCTAAGGGGCGATTGCCTGACGGTAGTGTTGTTACCTACGAGAAGATTTCTTCTATGGGTAACGGTTACACATTCGAGCTCGAGTCGCTTATTTTTGCTTCTCTCGCTCGTTCCGTTTGTGAGATACTGGACTTAGACTCGTCTGAGGTCACTGTTTACGGAGACGATATTATTTTACCGTCCCGTGCAGTCCCTGCCCTCCGGGAAGTTTTTAAGTATGTTGGTTTTACGACCAATACTAAAAAGACTTTTTCCGAGGGGCCGTTCAGAGAGTCGTGCGGCAAGCACTACTATTCTGGCGTAGATGTTACTCCCTTTTACATACGTCACCGTATAGTGAGTCCTGCCGATTTAATACTGGTTTTGAATAACCTATATCGGTGGGCCACTATTGACGGCGTATGGGATCCTAGGGCCCATTCTGTGCACCTCAAGTATCGTAAGTTGCTGCCTAAACAGCTGCAACATAATACTATACCTGACGGTTACGGTGATGGTGCCCTCGTCGGATCGGTCCTAATCAATCCTTTCGCGAAAAACCGCGGGTGGATCCGGTACGTACCGGTGATTACGGACCATACAAGGGACCAAGAGCGCGCTGAGTTGGGGTCGTATCTCTACGACCTCTTCTCGCGTTGTCTCTCGGAAAGTAACGATGGGTTGCCTCTTAGGGGTCCATCGGGTTGCGATTTTGCTGATCTATTTGCCATCGATCAGCTTATCTGTAGGAGTGATCCTACGAAGATAAGCAGGCCTACCGGTAAATTCGATATACAGTACATCGCGTGCTGTTGTTCGGGTTGTTGTTAGGCTTGCGGCCGCACTCGAGAGATCTAG-AGCAT-CACGGTCGAACTCCCG-TACGAGGTGCCCGCA
>H110_len1968-1988_reads1758_Mix1+C__seq88
GGGCTACGCGAGGGAGCCAC-CTGCGAAGCAGCGTGGCGGTTCTCGTGCGTTACCGAAACGCACGAAGGTCGCGCCTCTCCACGAGGCGTCACCATGGGAGAGCGCAAAAGCGCTAGCCCGTGCTCTAGCTCTAGAAGGTCTCGAGATCTCCTCTAGAGATAATTTTGTTTAACTCTAAGAAGGAGATATACACATGCCTAAGACAGCATCTTCGCGTAACTCTTTCAGCGCACAATTGCGCCGAGCCGCGAACACAAGAA-TTGAGGCTGAAGGTAACCTCGCACTTTCCATTGCCAACGATTTACTGTTGGCCTATGGTCAGTCGCCATTTAACTCTGAGGCTGAGTGTATTTCATTCAGCCCGAGATTCGACGGGACCCCGGATGACTTTAGGATAAATTATCTTAAAGCCGAGATCATGTCGAAGTATGACGACTTCAGCCTAGGTATTGATACCGAAGCTGTTGCCTGGGAGAAGTTCCTGGCAGCAGAGGCTGAATGTGCTTTAACGAACGCTCGTCTCTATAGACCTGACTACAGTGAGGATTTCAATTTCTCACTGGGCGAGTCATGTATACACATGGCTCGTCGAAAAATAGCCAAGCTAATAGGAGATGTTCCGTCCGTTGAGGATATGTTGCGTCACTGCCGATTTCCTGGCGGTGCTACAACAACGAATAACCGTTCGTACAGTCATCCGTCCTTCAAGTTTGCACTTCCGCAAGCGTGTACGCCTCGGGCTTTGAAGTATGTTTTAGCTCTCAGAGCTTCTACACATTTCGATATCAGAATTTCTGATATTAGCCCTTTTAATAAAGCAGTTACCGTACCTAAGAACAGTAAGACAGATCGTTGTATTGCTATCGAACCTGGTTGGAATATGTTTTTCCAACTGGGTATCGGTGGCATTCTACGCGATCGGTTGCGTTGCTGGGGTATCGATCTGAATGATCAGACGATAAATCAGCGCCGCGCTCACGAAGGCTCCGTTACTAATAACTTAGCAACGGTTGATCTCTCAGCGGCAAGCGATTCTATGTCTCTTGCCCTCTGTGAGCTCTTATTGCCCCGAGGCTGGTTTGAGGTTCTTATGGACCTCAGATCACCTAAGGGGCGATTGCCTGACGGTAGTGTTGTTACCTACGAGAAGATTTCTTCTATGGGTAACGGTTACACATTCGAGCTCGAGTCGCTTATTTTTGCTTCTCTCGCTCGTTCCGTTTGTGAGATACTGGACTTAGACTCGTCTGAGGTCACTGTTTACGGAGACGATATTATTTTACCGTCCCGTGCAGTCCCTGCCCTCCGGGAAGTTTTTAAGTATGTTGGTTTTACGACCAATACTAAAAAGACTTTTTCCGAGGGGCCGTTCAGAGAGTCGTGCGGCAAGCACTACTATTCTGGCGTAGATGTTACTCCCTTTTACATACGTCACCGTATAGTGAGTCCTGCCGATTTAATACTGGTTTTGAATAACCTATATCGGTGGGCCACTATTGACGGCGTATGGGATCCTAGGGCCCATTCTGTGCACCTCAAGTATCGTAAGTTGCTGCCTAAACAGCTGCAACATAATACTATACCTGACGGTTACGGTGATGGTGCCCTCGTCGGATCGGTCCTAATCAATCCTTTCGCGAAAAACCGCGGGTGGATCCGGTACGTACCGGTGATTACGGACCATACAAGGGACCAAGAGCGCGCTGAGTTGGGGTCGTATCTCTACGACCTCTTCTCGCGTTGTCTCTCGGAAAGTAACGATGGGTTGCCTCTTAGGGGTCCATCGGGTTGCGATTTTGCTGATCTATTTGCCATCGATCAGCTTATCTGTAGGAGTGATCCTACGAAGATAAGCAGGCCTACCGGTAAATTCGATATACAGTACATCGCGTGCTGTTGTTCGGGTTGTTGTTAGGCTTGCGGCCGCACTCGAGAGATCTAG-AGCAT-CACGGTCGAACTCCCG-TACGAGGTGCCCGCA
>H110_len1968-1988_reads1758_Mix1+C__seq89
GGGCTACGCGAGGGAGCCAC-CTGCGAAGCAGCGTGGCGGTTCTCGTGCGTTACCGAAACGCACGAAGGTCGCGCCTCTCCACGAGGCGTCACCATGGGAGAGCGCAAAAGCGCTAGCCCGTGCTCTAGCTCTAGAAGGTCTCGAGATCTCCTCTAGAGATAATTTTGTTTAACTCTAAGAAGGAGATATACACATGCCTAAGACAGCATCTTCGCGTAACTCTTTCAGCGCACAATTGCGCCGAGCCGCGAACACAAGAA-TTGAGGCTGAAGGTAACCTCGCACTTTCCATTGCCAACGATTTACTGTTGGCCTATGGTCAGTCGCCATTTAACTCTGAGGCTGAGTGTATTTCATTCAGCCCGAGATTCGACGGGACCCCGGATGACTTTAGGATAAATTATCTTAAAGCCGAGATCATGTCGAAGTATGACGACTTCAGCCTAGGTATTGATACCGAAGCTGTTGCCTGGGAGAAGTTCCTGGCAGCAGAGGCTGAATGTGCTTTAACGAACGCTCGTCTCTATAGACCTGACTACAGTGAGGATTTCAATTTCTCACTGGGCGAGTCATGTATACACATGGCTCGTCGAAAAATAGCCAAGCTAATAGGAGATGTTCCGTCCGTTGAGGATATGTTGCGTCACTGCCGATTTCCTGGCGGTGCTACAACAACGAATAACCGTTCGTACAGTCATCCGTCCTTCAAGTTTGCACTTCCGCAAGCGTGTACGCCTCGGGCTTTGAAGTATGTTTTAGCTCTCAGAGCTTCTACACATTTCGATATCAGAATTTCTGATATTAGCCCTTTTAATAAAGCAGTTACCGTACCTAAGAACAGTAAGACAGATCGTTGTATTGCTATCGAACCTGGTTGGAATATGTTTTTCCAACTGGGTATCGGTGGCATTCTACGCGATCGGTTGCGTTGCTGGGGTATCGATCTGAATGATCAGACGATAAATCAGCGCCGCGCTCACGAAGGCTCCGTTACTAATAACTTAGCAACGGTTGATCTCTCAGCGGCAAGCGATTCTATGTCTCTTGCCCTCTGTGAGCTCTTATTGCCCCGAGGCTGGTTTGAGGTTCTTATGGACCTCAGATCACCTAAGGGGCGATTGCCTGACGGTAGTGTTGTTACCTACGAGAAGATTTCTTCTATGGGTAACGGTTACACATTCGAGCTCGAGTCGCTTATTTTTGCTTCTCTCGCTCGTTCCGTTTGTGAGATACTGGACTTAGACTCGTCTGAGGTCACTGTTTACGGAGACGATATTATTTTACCGTCCCGTGCAGTCCCTGCCCTCCGGGAAGTTTTTAAGTATGTTGGTTTTACGACCAATACTAAAAAGACTTTTTCCGAGGGGCCGTTCAGAGAGTCGTGCGGCAAGCACTACTATTCTGGCGTAGATGTTACTCCCTTTTACATACGTCACCGTATAGTGAGTCCTGCCGATTTAATACTGGTTTTGAATAACCTATATCGGTGGGCCACTATTGACGGCGTATGGGATCCTAGGGCCCATTCTGTGCACCTCAAGTATCGTAAGTTGCTGCCTAAACAGCTGCAACATAATACTATACCTGACGGTTACGGTGATGGTGCCCTCGTCGGATCGGTCCTAATCAATCCTTTCGCGAAAAACCGCGGGTGGATCCGGTACGTACCGGTGATTACGGACCATACAAGGGACCAAGAGCGCGCTGAGTTGGGGTCGTATCTCTACGACCTCTTCTCGCGTTGTCTCTCGGAAAGTAACGATGGGTTGCCTCTTAGGGGTCCATCGGGTTGCGATTTTGCTGATCTATTTGCCATCGATCAGCTTATCTGTAGGAGTGATCCTACGAAGATAAGCAGGCCTACCGGTAAATTCGATATACAGTACATCGCGTGCTGTTGTTCGGGTTGTTGTTAGGCTTGCGGCCGCACTCGAGAGATCTAG-AGCAT-CACGGTCGAACTCCCG-TACGAGGTGCCCGCA
>H110_len1968-1988_reads1758_Mix1+C__seq90
GGGCTACGCGAGGGAGCCAC-CTGCGAAGCAGCGTGGCGGTTCTCGTGCGTTACCGAAACGCACGAAGGTCGCGCCTCTCCACGAGGCGTCACCATGGGAGAGCGCAAAAGCGCTAGCCCGTGCTCTAGCTCTAGAAGGTCTCGAGATCTCCTCTAGAGATAATTTTGTTTAACTCTAAGAAGGAGATATACACATGCCTAAGACAGCATCTTCGCGTAACTCTTTCAGCGCACAATTGCGCCGAGCCGCGAACACAAGAA-TTGAGGCTGAAGGTAACCTCGCACTTTCCATTGCCAACGATTTACTGTTGGCCTATGGTCAGTCGCCATTTAACTCTGAGGCTGAGTGTATTTCATTCAGCCCGAGATTCGACGGGACCCCGGATGACTTTAGGATAAATTATCTTAAAGCCGAGATCATGTCGAAGTATGACGACTTCAGCCTAGGTATTGATACCGAAGCTGTTGCCTGGGAGAAGTTCCTGGCAGCAGAGGCTGAATGTGCTTTAACGAACGCTCGTCTCTATAGACCTGACTACAGTGAGGATTTCAATTTCTCACTGGGCGAGTCATGTATACACATGGCTCGTCGAAAAATAGCCAAGCTAATAGGAGATGTTCCGTCCGTTGAGGATATGTTGCGTCACTGCCGATTTCCTGGCGGTGCTACAACAACGAATAACCGTTCGTACAGTCATCCGTCCTTCAAGTTTGCACTTCCGCAAGCGTGTACGCCTCGGGCTTTGAAGTATGTTTTAGCTCTCAGAGCTTCTACACATTTCGATATCAGAATTTCTGATATTAGCCCTTTTAATAAAGCAGTTACCGTACCTAAGAACAGTAAGACAGATCGTTGTATTGCTATCGAACCTGGTTGGAATATGTTTTTCCAACTGGGTATCGGTGGCATTCTACGCGATCGGTTGCGTTGCTGGGGTATCGATCTGAATGATCAGACGATAAATCAGCGCCGCGCTCACGAAGGCTCCGTTACTAATAACTTAGCAACGGTTGATCTCTCAGCGGCAAGCGATTCTATGTCTCTTGCCCTCTGTGAGCTCTTATTGCCCCGAGGCTGGTTTGAGGTTCTTATGGACCTCAGATCACCTAAGGGGCGATTGCCTGACGGTAGTGTTGTTACCTACGAGAAGATTTCTTCTATGGGTAACGGTTACACATTCGAGCTCGAGTCGCTTATTTTTGCTTCTCTCGCTCGTTCCGTTTGTGAGATACTGGACTTAGACTCGTCTGAGGTCACTGTTTACGGAGACGATATTATTTTACCGTCCCGTGCAGTCCCTGCCCTCCGGGAAGTTTTTAAGTATGTTGGTTTTACGACCAATACTAAAAAGACTTTTTCCGAGGGGCCGTTCAGAGAGTCGTGCGGCAAGCACTACTATTCTGGCGTAGATGTTACTCCCTTTTACATACGTCACCGTATAGTGAGTCCTGCCGATTTAATACTGGTTTTGAATAACCTATATCGGTGGGCCACTATTGACGGCGTATGGGATCCTAGGGCCCATTCTGTGCACCTCAAGTATCGTAAGTTGCTGCCTAAACAGCTGCAACATAATACTATACCTGACGGTTACGGTGATGGTGCCCTCGTCGGATCGGTCCTAATCAATCCTTTCGCGAAAAACCGCGGGTGGATCCGGTACGTACCGGTGATTACGGACCATACAAGGGACCAAGAGCGCGCTGAGTTGGGGTCGTATCTCTACGACCTCTTCTCGCGTTGTCTCTCGGAAAGTAACGATGGGTTGCCTCTTAGGGGTCCATCGGGTTGCGATTTTGCTGATCTATTTGCCATCGATCAGCTTATCTGTAGGAGTGATCCTACGAAGATAAGCAGGCCTACCGGTAAATTCGATATACAGTACATCGCGTGCTGTTGTTCGGGTTGTTGTTAGGCTTGCGGCCGCACTCGAGAGATCTAG-AGCAT-CACGGTCGAACTCCCG-TACGAGGTGCCCGCA
>H110_len1968-1988_reads1758_Mix1+C__seq91
GGGCTACGCGAGGGAGCCAC-CTGCGAAGCAGCGTGGCGGTTCTCGTGCGTTACCGAAACGCACGAAGGTCGCGCCTCTCCACGAGGCGTCACCATGGGAGAGCGCAAAAGCGCTAGCCCGTGCTCTAGCTCTAGAAGGTCTCGAGATCTCCTCTAGAGATAATTTTGTTTAACTCTAAGAAGGAGATATACACATGCCTAAGACAGCATCTTCGCGTAACTCTTTCAGCGCACAATTGCGCCGAGCCGCGAACACAAGAA-TTGAGGCTGAAGGTAACCTCGCACTTTCCATTGCCAACGATTTACTGTTGGCCTATGGTCAGTCGCCATTTAACTCTGAGGCTGAGTGTATTTCATTCAGCCCGAGATTCGACGGGACCCCGGATGACTTTAGGATAAATTATCTTAAAGCCGAGATCATGTCGAAGTATGACGACTTCAGCCTAGGTATTGATACCGAAGCTGTTGCCTGGGAGAAGTTCCTGGCAGCAGAGGCTGAATGTGCTTTAACGAACGCTCGTCTCTATAGACCTGACTACAGTGAGGATTTCAATTTCTCACTGGGCGAGTCATGTATACACATGGCTCGTCGAAAAATAGCCAAGCTAATAGGAGATGTTCCGTCCGTTGAGGATATGTTGCGTCACTGCCGATTTCCTGGCGGTGCTACAACAACGAATAACCGTTCGTACAGTCATCCGTCCTTCAAGTTTGCACTTCCGCAAGCGTGTACGCCTCGGGCTTTGAAGTATGTTTTAGCTCTCAGAGCTTCTACACATTTCGATATCAGAATTTCTGATATTAGCCCTTTTAATAAAGCAGTTACCGTACCTAAGAACAGTAAGACAGATCGTTGTATTGCTATCGAACCTGGTTGGAATATGTTTTTCCAACTGGGTATCGGTGGCATTCTACGCGATCGGTTGCGTTGCTGGGGTATCGATCTGAATGATCAGACGATAAATCAGCGCCGCGCTCACGAAGGCTCCGTTACTAATAACTTAGCAACGGTTGATCTCTCAGCGGCAAGCGATTCTATGTCTCTTGCCCTCTGTGAGCTCTTATTGCCCCGAGGCTGGTTTGAGGTTCTTATGGACCTCAGATCACCTAAGGGGCGATTGCCTGACGGTAGTGTTGTTACCTACGAGAAGATTTCTTCTATGGGTAACGGTTACACATTCGAGCTCGAGTCGCTTATTTTTGCTTCTCTCGCTCGTTCCGTTTGTGAGATACTGGACTTAGACTCGTCTGAGGTCACTGTTTACGGAGACGATATTATTTTACCGTCCCGTGCAGTCCCTGCCCTCCGGGAAGTTTTTAAGTATGTTGGTTTTACGACCAATACTAAAAAGACTTTTTCCGAGGGGCCGTTCAGAGAGTCGTGCGGCAAGCACTACTATTCTGGCGTAGATGTTACTCCCTTTTACATACGTCACCGTATAGTGAGTCCTGCCGATTTAATACTGGTTTTGAATAACCTATATCGGTGGGCCACTATTGACGGCGTATGGGATCCTAGGGCCCATTCTGTGCACCTCAAGTATCGTAAGTTGCTGCCTAAACAGCTGCAACATAATACTATACCTGACGGTTACGGTGATGGTGCCCTCGTCGGATCGGTCCTAATCAATCCTTTCGCGAAAAACCGCGGGTGGATCCGGTACGTACCGGTGATTACGGACCATACAAGGGACCAAGAGCGCGCTGAGTTGGGGTCGTATCTCTACGACCTCTTCTCGCGTTGTCTCTCGGAAAGTAACGATGGGTTGCCTCTTAGGGGTCCATCGGGTTGCGATTTTGCTGATCTATTTGCCATCGATCAGCTTATCTGTAGGAGTGATCCTACGAAGATAAGCAGGCCTACCGGTAAATTCGATATACAGTACATCGCGTGCTGTTGTTCGGGTTGTTGTTAGGCTTGCGGCCGCACTCGAGAGATCTAG-AGCAT-CACGGTCGAACTCCCG-TACGAGGTGCCCGCA
>H110_len1968-1988_reads1758_Mix1+C__seq92
GGGCTACGCGAGGGAGCCAC-CTGCGAAGCAGCGTGGCGGTTCTCGTGCGTTACCGAAACGCACGAAGGTCGCGCCTCTCCACGAGGCGTCACCATGGGAGAGCGCAAAAGCGCTAGCCCGTGCTCTAGCTCTAGAAGGTCTCGAGATCTCCTCTAGAGATAATTTTGTTTAACTCTAAGAAGGAGATATACACATGCCTAAGACAGCATCTTCGCGTAACTCTTTCAGCGCACAATTGCGCCGAGCCGCGAACACAAGAA-TTGAGGCTGAAGGTAACCTCGCACTTTCCATTGCCAACGATTTACTGTTGGCCTATGGTCAGTCGCCATTTAACTCTGAGGCTGAGTGTATTTCATTCAGCCCGAGATTCGACGGGACCCCGGATGACTTTAGGATAAATTATCTTAAAGCCGAGATCATGTCGAAGTATGACGACTTCAGCCTAGGTATTGATACCGAAGCTGTTGCCTGGGAGAAGTTCCTGGCAGCAGAGGCTGAATGTGCTTTAACGAACGCTCGTCTCTATAGACCTGACTACAGTGAGGATTTCAATTTCTCACTGGGCGAGTCATGTATACACATGGCTCGTCGAAAAATAGCCAAGCTAATAGGAGATGTTCCGTCCGTTGAGGATATGTTGCGTCACTGCCGATTTCCTGGCGGTGCTACAACAACGAATAACCGTTCGTACAGTCATCCGTCCTTCAAGTTTGCACTTCCGCAAGCGTGTACGCCTCGGGCTTTGAAGTATGTTTTAGCTCTCAGAGCTTCTACACATTTCGATATCAGAATTTCTGATATTAGCCCTTTTAATAAAGCAGTTACCGTACCTAAGAACAGTAAGACAGATCGTTGTATTGCTATCGAACCTGGTTGGAATATGTTTTTCCAACTGGGTATCGGTGGCATTCTACGCGATCGGTTGCGTTGCTGGGGTATCGATCTGAATGATCAGACGATAAATCAGCGCCGCGCTCACGAAGGCTCCGTTACTAATAACTTAGCAACGGTTGATCTCTCAGCGGCAAGCGATTCTATGTCTCTTGCCCTCTGTGAGCTCTTATTGCCCCGAGGCTGGTTTGAGGTTCTTATGGACCTCAGATCACCTAAGGGGCGATTGCCTGACGGTAGTGTTGTTACCTACGAGAAGATTTCTTCTATGGGTAACGGTTACACATTCGAGCTCGAGTCGCTTATTTTTGCTTCTCTCGCTCGTTCCGTTTGTGAGATACTGGACTTAGACTCGTCTGAGGTCACTGTTTACGGAGACGATATTATTTTACCGTCCCGTGCAGTCCCTGCCCTCCGGGAAGTTTTTAAGTATGTTGGTTTTACGACCAATACTAAAAAGACTTTTTCCGAGGGGCCGTTCAGAGAGTCGTGCGGCAAGCACTACTATTCTGGCGTAGATGTTACTCCCTTTTACATACGTCACCGTATAGTGAGTCCTGCCGATTTAATACTGGTTTTGAATAACCTATATCGGTGGGCCACTATTGACGGCGTATGGGATCCTAGGGCCCATTCTGTGCACCTCAAGTATCGTAAGTTGCTGCCTAAACAGCTGCAACATAATACTATACCTGACGGTTACGGTGATGGTGCCCTCGTCGGATCGGTCCTAATCAATCCTTTCGCGAAAAACCGCGGGTGGATCCGGTACGTACCGGTGATTACGGACCATACAAGGGACCAAGAGCGCGCTGAGTTGGGGTCGTATCTCTACGACCTCTTCTCGCGTTGTCTCTCGGAAAGTAACGATGGGTTGCCTCTTAGGGGTCCATCGGGTTGCGATTTTGCTGATCTATTTGCCATCGATCAGCTTATCTGTAGGAGTGATCCTACGAAGATAAGCAGGCCTACCGGTAAATTCGATATACAGTACATCGCGTGCTGTTGTTCGGGTTGTTGTTAGGCTTGCGGCCGCACTCGAGAGATCTAG-AGCAT-CACGGTCGAACTCCCG-TACGAGGTGCCCGCA
>H110_len1968-1988_reads1758_Mix1+C__seq93
GGGCTACGCGAGGGAGCCAC-CTGCGAAGCAGCGTGGCGGTTCTCGTGCGTTACCGAAACGCACGAAGGTCGCGCCTCTCCACGAGGCGTCACCATGGGAGAGCGCAAAAGCGCTAGCCCGTGCTCTAGCTCTAGAAGGTCTCGAGATCTCCTCTAGAGATAATTTTGTTTAACTCTAAGAAGGAGATATACACATGCCTAAGACAGCATCTTCGCGTAACTCTTTCAGCGCACAATTGCGCCGAGCCGCGAACACAAGAA-TTGAGGCTGAAGGTAACCTCGCACTTTCCATTGCCAACGATTTACTGTTGGCCTATGGTCAGTCGCCATTTAACTCTGAGGCTGAGTGTATTTCATTCAGCCCGAGATTCGACGGGACCCCGGATGACTTTAGGATAAATTATCTTAAAGCCGAGATCATGTCGAAGTATGACGACTTCAGCCTAGGTATTGATACCGAAGCTGTTGCCTGGGAGAAGTTCCTGGCAGCAGAGGCTGAATGTGCTTTAACGAACGCTCGTCTCTATAGACCTGACTACAGTGAGGATTTCAATTTCTCACTGGGCGAGTCATGTATACACATGGCTCGTCGAAAAATAGCCAAGCTAATAGGAGATGTTCCGTCCGTTGAGGATATGTTGCGTCACTGCCGATTTCCTGGCGGTGCTACAACAACGAATAACCGTTCGTACAGTCATCCGTCCTTCAAGTTTGCACTTCCGCAAGCGTGTACGCCTCGGGCTTTGAAGTATGTTTTAGCTCTCAGAGCTTCTACACATTTCGATATCAGAATTTCTGATATTAGCCCTTTTAATAAAGCAGTTACCGTACCTAAGAACAGTAAGACAGATCGTTGTATTGCTATCGAACCTGGTTGGAATATGTTTTTCCAACTGGGTATCGGTGGCATTCTACGCGATCGGTTGCGTTGCTGGGGTATCGATCTGAATGATCAGACGATAAATCAGCGCCGCGCTCACGAAGGCTCCGTTACTAATAACTTAGCAACGGTTGATCTCTCAGCGGCAAGCGATTCTATGTCTCTTGCCCTCTGTGAGCTCTTATTGCCCCGAGGCTGGTTTGAGGTTCTTATGGACCTCAGATCACCTAAGGGGCGATTGCCTGACGGTAGTGTTGTTACCTACGAGAAGATTTCTTCTATGGGTAACGGTTACACATTCGAGCTCGAGTCGCTTATTTTTGCTTCTCTCGCTCGTTCCGTTTGTGAGATACTGGACTTAGACTCGTCTGAGGTCACTGTTTACGGAGACGATATTATTTTACCGTCCCGTGCAGTCCCTGCCCTCCGGGAAGTTTTTAAGTATGTTGGTTTTACGACCAATACTAAAAAGACTTTTTCCGAGGGGCCGTTCAGAGAGTCGTGCGGCAAGCACTACTATTCTGGCGTAGATGTTACTCCCTTTTACATACGTCACCGTATAGTGAGTCCTGCCGATTTAATACTGGTTTTGAATAACCTATATCGGTGGGCCACTATTGACGGCGTATGGGATCCTAGGGCCCATTCTGTGCACCTCAAGTATCGTAAGTTGCTGCCTAAACAGCTGCAACATAATACTATACCTGACGGTTACGGTGATGGTGCCCTCGTCGGATCGGTCCTAATCAATCCTTTCGCGAAAAACCGCGGGTGGATCCGGTACGTACCGGTGATTACGGACCATACAAGGGACCAAGAGCGCGCTGAGTTGGGGTCGTATCTCTACGACCTCTTCTCGCGTTGTCTCTCGGAAAGTAACGATGGGTTGCCTCTTAGGGGTCCATCGGGTTGCGATTTTGCTGATCTATTTGCCATCGATCAGCTTATCTGTAGGAGTGATCCTACGAAGATAAGCAGGCCTACCGGTAAATTCGATATACAGTACATCGCGTGCTGTTGTTCGGGTTGTTGTTAGGCTTGCGGCCGCACTCGAGAGATCTAG-AGCAT-CACGGTCGAACTCCCG-TACGAGGTGCCCGCA
>H110_len1968-1988_reads1758_Mix1+C__seq94
GGGCTACGCGAGGGAGCCAC-CTGCGAAGCAGCGTGGCGGTTCTCGTGCGTTACCGAAACGCACGAAGGTCGCGCCTCTCCACGAGGCGTCACCATGGGAGAGCGCAAAAGCGCTAGCCCGTGCTCTAGCTCTAGAAGGTCTCGAGATCTCCTCTAGAGATAATTTTGTTTAACTCTAAGAAGGAGATATACACATGCCTAAGACAGCATCTTCGCGTAACTCTTTCAGCGCACAATTGCGCCGAGCCGCGAACACAAGAA-TTGAGGCTGAAGGTAACCTCGCACTTTCCATTGCCAACGATTTACTGTTGGCCTATGGTCAGTCGCCATTTAACTCTGAGGCTGAGTGTATTTCATTCAGCCCGAGATTCGACGGGACCCCGGATGACTTTAGGATAAATTATCTTAAAGCCGAGATCATGTCGAAGTATGACGACTTCAGCCTAGGTATTGATACCGAAGCTGTTGCCTGGGAGAAGTTCCTGGCAGCAGAGGCTGAATGTGCTTTAACGAACGCTCGTCTCTATAGACCTGACTACAGTGAGGATTTCAATTTCTCACTGGGCGAGTCATGTATACACATGGCTCGTCGAAAAATAGCCAAGCTAATAGGAGATGTTCCGTCCGTTGAGGATATGTTGCGTCACTGCCGATTTCCTGGCGGTGCTACAACAACGAATAACCGTTCGTACAGTCATCCGTCCTTCAAGTTTGCACTTCCGCAAGCGTGTACGCCTCGGGCTTTGAAGTATGTTTTAGCTCTCAGAGCTTCTACACATTTCGATATCAGAATTTCTGATATTAGCCCTTTTAATAAAGCAGTTACCGTACCTAAGAACAGTAAGACAGATCGTTGTATTGCTATCGAACCTGGTTGGAATATGTTTTTCCAACTGGGTATCGGTGGCATTCTACGCGATCGGTTGCGTTGCTGGGGTATCGATCTGAATGATCAGACGATAAATCAGCGCCGCGCTCACGAAGGCTCCGTTACTAATAACTTAGCAACGGTTGATCTCTCAGCGGCAAGCGATTCTATGTCTCTTGCCCTCTGTGAGCTCTTATTGCCCCGAGGCTGGTTTGAGGTTCTTATGGACCTCAGATCACCTAAGGGGCGATTGCCTGACGGTAGTGTTGTTACCTACGAGAAGATTTCTTCTATGGGTAACGGTTACACATTCGAGCTCGAGTCGCTTATTTTTGCTTCTCTCGCTCGTTCCGTTTGTGAGATACTGGACTTAGACTCGTCTGAGGTCACTGTTTACGGAGACGATATTATTTTACCGTCCCGTGCAGTCCCTGCCCTCCGGGAAGTTTTTAAGTATGTTGGTTTTACGACCAATACTAAAAAGACTTTTTCCGAGGGGCCGTTCAGAGAGTCGTGCGGCAAGCACTACTATTCTGGCGTAGATGTTACTCCCTTTTACATACGTCACCGTATAGTGAGTCCTGCCGATTTAATACTGGTTTTGAATAACCTATATCGGTGGGCCACTATTGACGGCGTATGGGATCCTAGGGCCCATTCTGTGCACCTCAAGTATCGTAAGTTGCTGCCTAAACAGCTGCAACATAATACTATACCTGACGGTTACGGTGATGGTGCCCTCGTCGGATCGGTCCTAATCAATCCTTTCGCGAAAAACCGCGGGTGGATCCGGTACGTACCGGTGATTACGGACCATACAAGGGACCAAGAGCGCGCTGAGTTGGGGTCGTATCTCTACGACCTCTTCTCGCGTTGTCTCTCGGAAAGTAACGATGGGTTGCCTCTTAGGGGTCCATCGGGTTGCGATTTTGCTGATCTATTTGCCATCGATCAGCTTATCTGTAGGAGTGATCCTACGAAGATAAGCAGGCCTACCGGTAAATTCGATATACAGTACATCGCGTGCTGTTGTTCGGGTTGTTGTTAGGCTTGCGGCCGCACTCGAGAGATCTAG-AGCAT-CACGGTCGAACTCCCG-TACGAGGTGCCCGCA
>H110_len1968-1988_reads1758_Mix1+C__seq95
GGGCTACGCGAGGGAGCCAC-CTGCGAAGCAGCGTGGCGGTTCTCGTGCGTTACCGAAACGCACGAAGGTCGCGCCTCTCCACGAGGCGTCACCATGGGAGAGCGCAAAAGCGCTAGCCCGTGCTCTAGCTCTAGAAGGTCTCGAGATCTCCTCTAGAGATAATTTTGTTTAACTCTAAGAAGGAGATATACACATGCCTAAGACAGCATCTTCGCGTAACTCTTTCAGCGCACAATTGCGCCGAGCCGCGAACACAAGAA-TTGAGGCTGAAGGTAACCTCGCACTTTCCATTGCCAACGATTTACTGTTGGCCTATGGTCAGTCGCCATTTAACTCTGAGGCTGAGTGTATTTCATTCAGCCCGAGATTCGACGGGACCCCGGATGACTTTAGGATAAATTATCTTAAAGCCGAGATCATGTCGAAGTATGACGACTTCAGCCTAGGTATTGATACCGAAGCTGTTGCCTGGGAGAAGTTCCTGGCAGCAGAGGCTGAATGTGCTTTAACGAACGCTCGTCTCTATAGACCTGACTACAGTGAGGATTTCAATTTCTCACTGGGCGAGTCATGTATACACATGGCTCGTCGAAAAATAGCCAAGCTAATAGGAGATGTTCCGTCCGTTGAGGATATGTTGCGTCACTGCCGATTTCCTGGCGGTGCTACAACAACGAATAACCGTTCGTACAGTCATCCGTCCTTCAAGTTTGCACTTCCGCAAGCGTGTACGCCTCGGGCTTTGAAGTATGTTTTAGCTCTCAGAGCTTCTACACATTTCGATATCAGAATTTCTGATATTAGCCCTTTTAATAAAGCAGTTACCGTACCTAAGAACAGTAAGACAGATCGTTGTATTGCTATCGAACCTGGTTGGAATATGTTTTTCCAACTGGGTATCGGTGGCATTCTACGCGATCGGTTGCGTTGCTGGGGTATCGATCTGAATGATCAGACGATAAATCAGCGCCGCGCTCACGAAGGCTCCGTTACTAATAACTTAGCAACGGTTGATCTCTCAGCGGCAAGCGATTCTATGTCTCTTGCCCTCTGTGAGCTCTTATTGCCCCGAGGCTGGTTTGAGGTTCTTATGGACCTCAGATCACCTAAGGGGCGATTGCCTGACGGTAGTGTTGTTACCTACGAGAAGATTTCTTCTATGGGTAACGGTTACACATTCGAGCTCGAGTCGCTTATTTTTGCTTCTCTCGCTCGTTCCGTTTGTGAGATACTGGACTTAGACTCGTCTGAGGTCACTGTTTACGGAGACGATATTATTTTACCGTCCCGTGCAGTCCCTGCCCTCCGGGAAGTTTTTAAGTATGTTGGTTTTACGACCAATACTAAAAAGACTTTTTCCGAGGGGCCGTTCAGAGAGTCGTGCGGCAAGCACTACTATTCTGGCGTAGATGTTACTCCCTTTTACATACGTCACCGTATAGTGAGTCCTGCCGATTTAATACTGGTTTTGAATAACCTATATCGGTGGGCCACTATTGACGGCGTATGGGATCCTAGGGCCCATTCTGTGCACCTCAAGTATCGTAAGTTGCTGCCTAAACAGCTGCAACATAATACTATACCTGACGGTTACGGTGATGGTGCCCTCGTCGGATCGGTCCTAATCAATCCTTTCGCGAAAAACCGCGGGTGGATCCGGTACGTACCGGTGATTACGGACCATACAAGGGACCAAGAGCGCGCTGAGTTGGGGTCGTATCTCTACGACCTCTTCTCGCGTTGTCTCTCGGAAAGTAACGATGGGTTGCCTCTTAGGGGTCCATCGGGTTGCGATTTTGCTGATCTATTTGCCATCGATCAGCTTATCTGTAGGAGTGATCCTACGAAGATAAGCAGGCCTACCGGTAAATTCGATATACAGTACATCGCGTGCTGTTGTTCGGGTTGTTGTTAGGCTTGCGGCCGCACTCGAGAGATCTAG-AGCAT-CACGGTCGAACTCCCG-TACGAGGTGCCCGCA
>H110_len1968-1988_reads1758_Mix1+C__seq96
GGGCTACGCGAGGGAGCCAC-CTGCGAAGCAGCGTGGCGGTTCTCGTGCGTTACCGAAACGCACGAAGGTCGCGCCTCTCCACGAGGCGTCACCATGGGAGAGCGCAAAAGCGCTAGCCCGTGCTCTAGCTCTAGAAGGTCTCGAGATCTCCTCTAGAGATAATTTTGTTTAACTCTAAGAAGGAGATATACACATGCCTAAGACAGCATCTTCGCGTAACTCTTTCAGCGCACAATTGCGCCGAGCCGCGAACACAAGAA-TTGAGGCTGAAGGTAACCTCGCACTTTCCATTGCCAACGATTTACTGTTGGCCTATGGTCAGTCGCCATTTAACTCTGAGGCTGAGTGTATTTCATTCAGCCCGAGATTCGACGGGACCCCGGATGACTTTAGGATAAATTATCTTAAAGCCGAGATCATGTCGAAGTATGACGACTTCAGCCTAGGTATTGATACCGAAGCTGTTGCCTGGGAGAAGTTCCTGGCAGCAGAGGCTGAATGTGCTTTAACGAACGCTCGTCTCTATAGACCTGACTACAGTGAGGATTTCAATTTCTCACTGGGCGAGTCATGTATACACATGGCTCGTCGAAAAATAGCCAAGCTAATAGGAGATGTTCCGTCCGTTGAGGATATGTTGCGTCACTGCCGATTTCCTGGCGGTGCTACAACAACGAATAACCGTTCGTACAGTCATCCGTCCTTCAAGTTTGCACTTCCGCAAGCGTGTACGCCTCGGGCTTTGAAGTATGTTTTAGCTCTCAGAGCTTCTACACATTTCGATATCAGAATTTCTGATATTAGCCCTTTTAATAAAGCAGTTACCGTACCTAAGAACAGTAAGACAGATCGTTGTATTGCTATCGAACCTGGTTGGAATATGTTTTTCCAACTGGGTATCGGTGGCATTCTACGCGATCGGTTGCGTTGCTGGGGTATCGATCTGAATGATCAGACGATAAATCAGCGCCGCGCTCACGAAGGCTCCGTTACTAATAACTTAGCAACGGTTGATCTCTCAGCGGCAAGCGATTCTATGTCTCTTGCCCTCTGTGAGCTCTTATTGCCCCGAGGCTGGTTTGAGGTTCTTATGGACCTCAGATCACCTAAGGGGCGATTGCCTGACGGTAGTGTTGTTACCTACGAGAAGATTTCTTCTATGGGTAACGGTTACACATTCGAGCTCGAGTCGCTTATTTTTGCTTCTCTCGCTCGTTCCGTTTGTGAGATACTGGACTTAGACTCGTCTGAGGTCACTGTTTACGGAGACGATATTATTTTACCGTCCCGTGCAGTCCCTGCCCTCCGGGAAGTTTTTAAGTATGTTGGTTTTACGACCAATACTAAAAAGACTTTTTCCGAGGGGCCGTTCAGAGAGTCGTGCGGCAAGCACTACTATTCTGGCGTAGATGTTACTCCCTTTTACATACGTCACCGTATAGTGAGTCCTGCCGATTTAATACTGGTTTTGAATAACCTATATCGGTGGGCCACTATTGACGGCGTATGGGATCCTAGGGCCCATTCTGTGCACCTCAAGTATCGTAAGTTGCTGCCTAAACAGCTGCAACATAATACTATACCTGACGGTTACGGTGATGGTGCCCTCGTCGGATCGGTCCTAATCAATCCTTTCGCGAAAAACCGCGGGTGGATCCGGTACGTACCGGTGATTACGGACCATACAAGGGACCAAGAGCGCGCTGAGTTGGGGTCGTATCTCTACGACCTCTTCTCGCGTTGTCTCTCGGAAAGTAACGATGGGTTGCCTCTTAGGGGTCCATCGGGTTGCGATTTTGCTGATCTATTTGCCATCGATCAGCTTATCTGTAGGAGTGATCCTACGAAGATAAGCAGGCCTACCGGTAAATTCGATATACAGTACATCGCGTGCTGTTGTTCGGGTTGTTGTTAGGCTTGCGGCCGCACTCGAGAGATCTAG-AGCAT-CACGGTCGAACTCCCG-TACGAGGTGCCCGCA
>H110_len1968-1988_reads1758_Mix1+C__seq97
GGGCTACGCGAGGGAGCCAC-CTGCGAAGCAGCGTGGCGGTTCTCGTGCGTTACCGAAACGCACGAAGGTCGCGCCTCTCCACGAGGCGTCACCATGGGAGAGCGCAAAAGCGCTAGCCCGTGCTCTAGCTCTAGAAGGTCTCGAGATCTCCTCTAGAGATAATTTTGTTTAACTCTAAGAAGGAGATATACACATGCCTAAGACAGCATCTTCGCGTAACTCTTTCAGCGCACAATTGCGCCGAGCCGCGAACACAAGAA-TTGAGGCTGAAGGTAACCTCGCACTTTCCATTGCCAACGATTTACTGTTGGCCTATGGTCAGTCGCCATTTAACTCTGAGGCTGAGTGTATTTCATTCAGCCCGAGATTCGACGGGACCCCGGATGACTTTAGGATAAATTATCTTAAAGCCGAGATCATGTCGAAGTATGACGACTTCAGCCTAGGTATTGATACCGAAGCTGTTGCCTGGGAGAAGTTCCTGGCAGCAGAGGCTGAATGTGCTTTAACGAACGCTCGTCTCTATAGACCTGACTACAGTGAGGATTTCAATTTCTCACTGGGCGAGTCATGTATACACATGGCTCGTCGAAAAATAGCCAAGCTAATAGGAGATGTTCCGTCCGTTGAGGATATGTTGCGTCACTGCCGATTTCCTGGCGGTGCTACAACAACGAATAACCGTTCGTACAGTCATCCGTCCTTCAAGTTTGCACTTCCGCAAGCGTGTACGCCTCGGGCTTTGAAGTATGTTTTAGCTCTCAGAGCTTCTACACATTTCGATATCAGAATTTCTGATATTAGCCCTTTTAATAAAGCAGTTACCGTACCTAAGAACAGTAAGACAGATCGTTGTATTGCTATCGAACCTGGTTGGAATATGTTTTTCCAACTGGGTATCGGTGGCATTCTACGCGATCGGTTGCGTTGCTGGGGTATCGATCTGAATGATCAGACGATAAATCAGCGCCGCGCTCACGAAGGCTCCGTTACTAATAACTTAGCAACGGTTGATCTCTCAGCGGCAAGCGATTCTATGTCTCTTGCCCTCTGTGAGCTCTTATTGCCCCGAGGCTGGTTTGAGGTTCTTATGGACCTCAGATCACCTAAGGGGCGATTGCCTGACGGTAGTGTTGTTACCTACGAGAAGATTTCTTCTATGGGTAACGGTTACACATTCGAGCTCGAGTCGCTTATTTTTGCTTCTCTCGCTCGTTCCGTTTGTGAGATACTGGACTTAGACTCGTCTGAGGTCACTGTTTACGGAGACGATATTATTTTACCGTCCCGTGCAGTCCCTGCCCTCCGGGAAGTTTTTAAGTATGTTGGTTTTACGACCAATACTAAAAAGACTTTTTCCGAGGGGCCGTTCAGAGAGTCGTGCGGCAAGCACTACTATTCTGGCGTAGATGTTACTCCCTTTTACATACGTCACCGTATAGTGAGTCCTGCCGATTTAATACTGGTTTTGAATAACCTATATCGGTGGGCCACTATTGACGGCGTATGGGATCCTAGGGCCCATTCTGTGCACCTCAAGTATCGTAAGTTGCTGCCTAAACAGCTGCAACATAATACTATACCTGACGGTTACGGTGATGGTGCCCTCGTCGGATCGGTCCTAATCAATCCTTTCGCGAAAAACCGCGGGTGGATCCGGTACGTACCGGTGATTACGGACCATACAAGGGACCAAGAGCGCGCTGAGTTGGGGTCGTATCTCTACGACCTCTTCTCGCGTTGTCTCTCGGAAAGTAACGATGGGTTGCCTCTTAGGGGTCCATCGGGTTGCGATTTTGCTGATCTATTTGCCATCGATCAGCTTATCTGTAGGAGTGATCCTACGAAGATAAGCAGGCCTACCGGTAAATTCGATATACAGTACATCGCGTGCTGTTGTTCGGGTTGTTGTTAGGCTTGCGGCCGCACTCGAGAGATCTAG-AGCAT-CACGGTCGAACTCCCG-TACGAGGTGCCCGCA
>H110_len1968-1988_reads1758_Mix1+C__seq98
GGGCTACGCGAGGGAGCCAC-CTGCGAAGCAGCGTGGCGGTTCTCGTGCGTTACCGAAACGCACGAAGGTCGCGCCTCTCCACGAGGCGTCACCATGGGAGAGCGCAAAAGCGCTAGCCCGTGCTCTAGCTCTAGAAGGTCTCGAGATCTCCTCTAGAGATAATTTTGTTTAACTCTAAGAAGGAGATATACACATGCCTAAGACAGCATCTTCGCGTAACTCTTTCAGCGCACAATTGCGCCGAGCCGCGAACACAAGAA-TTGAGGCTGAAGGTAACCTCGCACTTTCCATTGCCAACGATTTACTGTTGGCCTATGGTCAGTCGCCATTTAACTCTGAGGCTGAGTGTATTTCATTCAGCCCGAGATTCGACGGGACCCCGGATGACTTTAGGATAAATTATCTTAAAGCCGAGATCATGTCGAAGTATGACGACTTCAGCCTAGGTATTGATACCGAAGCTGTTGCCTGGGAGAAGTTCCTGGCAGCAGAGGCTGAATGTGCTTTAACGAACGCTCGTCTCTATAGACCTGACTACAGTGAGGATTTCAATTTCTCACTGGGCGAGTCATGTATACACATGGCTCGTCGAAAAATAGCCAAGCTAATAGGAGATGTTCCGTCCGTTGAGGATATGTTGCGTCACTGCCGATTTCCTGGCGGTGCTACAACAACGAATAACCGTTCGTACAGTCATCCGTCCTTCAAGTTTGCACTTCCGCAAGCGTGTACGCCTCGGGCTTTGAAGTATGTTTTAGCTCTCAGAGCTTCTACACATTTCGATATCAGAATTTCTGATATTAGCCCTTTTAATAAAGCAGTTACCGTACCTAAGAACAGTAAGACAGATCGTTGTATTGCTATCGAACCTGGTTGGAATATGTTTTTCCAACTGGGTATCGGTGGCATTCTACGCGATCGGTTGCGTTGCTGGGGTATCGATCTGAATGATCAGACGATAAATCAGCGCCGCGCTCACGAAGGCTCCGTTACTAATAACTTAGCAACGGTTGATCTCTCAGCGGCAAGCGATTCTATGTCTCTTGCCCTCTGTGAGCTCTTATTGCCCCGAGGCTGGTTTGAGGTTCTTATGGACCTCAGATCACCTAAGGGGCGATTGCCTGACGGTAGTGTTGTTACCTACGAGAAGATTTCTTCTATGGGTAACGGTTACACATTCGAGCTCGAGTCGCTTATTTTTGCTTCTCTCGCTCGTTCCGTTTGTGAGATACTGGACTTAGACTCGTCTGAGGTCACTGTTTACGGAGACGATATTATTTTACCGTCCCGTGCAGTCCCTGCCCTCCGGGAAGTTTTTAAGTATGTTGGTTTTACGACCAATACTAAAAAGACTTTTTCCGAGGGGCCGTTCAGAGAGTCGTGCGGCAAGCACTACTATTCTGGCGTAGATGTTACTCCCTTTTACATACGTCACCGTATAGTGAGTCCTGCCGATTTAATACTGGTTTTGAATAACCTATATCGGTGGGCCACTATTGACGGCGTATGGGATCCTAGGGCCCATTCTGTGCACCTCAAGTATCGTAAGTTGCTGCCTAAACAGCTGCAACATAATACTATACCTGACGGTTACGGTGATGGTGCCCTCGTCGGATCGGTCCTAATCAATCCTTTCGCGAAAAACCGCGGGTGGATCCGGTACGTACCGGTGATTACGGACCATACAAGGGACCAAGAGCGCGCTGAGTTGGGGTCGTATCTCTACGACCTCTTCTCGCGTTGTCTCTCGGAAAGTAACGATGGGTTGCCTCTTAGGGGTCCATCGGGTTGCGATTTTGCTGATCTATTTGCCATCGATCAGCTTATCTGTAGGAGTGATCCTACGAAGATAAGCAGGCCTACCGGTAAATTCGATATACAGTACATCGCGTGCTGTTGTTCGGGTTGTTGTTAGGCTTGCGGCCGCACTCGAGAGATCTAG-AGCAT-CACGGTCGAACTCCCG-TACGAGGTGCCCGCA
>H110_len1968-1988_reads1758_Mix1+C__seq99
GGGCTACGCGAGGGAGCCAC-CTGCGAAGCAGCGTGGCGGTTCTCGTGCGTTACCGAAACGCACGAAGGTCGCGCCTCTCCACGAGGCGTCACCATGGGAGAGCGCAAAAGCGCTAGCCCGTGCTCTAGCTCTAGAAGGTCTCGAGATCTCCTCTAGAGATAATTTTGTTTAACTCTAAGAAGGAGATATACACATGCCTAAGACAGCATCTTCGCGTAACTCTTTCAGCGCACAATTGCGCCGAGCCGCGAACACAAGAA-TTGAGGCTGAAGGTAACCTCGCACTTTCCATTGCCAACGATTTACTGTTGGCCTATGGTCAGTCGCCATTTAACTCTGAGGCTGAGTGTATTTCATTCAGCCCGAGATTCGACGGGACCCCGGATGACTTTAGGATAAATTATCTTAAAGCCGAGATCATGTCGAAGTATGACGACTTCAGCCTAGGTATTGATACCGAAGCTGTTGCCTGGGAGAAGTTCCTGGCAGCAGAGGCTGAATGTGCTTTAACGAACGCTCGTCTCTATAGACCTGACTACAGTGAGGATTTCAATTTCTCACTGGGCGAGTCATGTATACACATGGCTCGTCGAAAAATAGCCAAGCTAATAGGAGATGTTCCGTCCGTTGAGGATATGTTGCGTCACTGCCGATTTCCTGGCGGTGCTACAACAACGAATAACCGTTCGTACAGTCATCCGTCCTTCAAGTTTGCACTTCCGCAAGCGTGTACGCCTCGGGCTTTGAAGTATGTTTTAGCTCTCAGAGCTTCTACACATTTCGATATCAGAATTTCTGATATTAGCCCTTTTAATAAAGCAGTTACCGTACCTAAGAACAGTAAGACAGATCGTTGTATTGCTATCGAACCTGGTTGGAATATGTTTTTCCAACTGGGTATCGGTGGCATTCTACGCGATCGGTTGCGTTGCTGGGGTATCGATCTGAATGATCAGACGATAAATCAGCGCCGCGCTCACGAAGGCTCCGTTACTAATAACTTAGCAACGGTTGATCTCTCAGCGGCAAGCGATTCTATGTCTCTTGCCCTCTGTGAGCTCTTATTGCCCCGAGGCTGGTTTGAGGTTCTTATGGACCTCAGATCACCTAAGGGGCGATTGCCTGACGGTAGTGTTGTTACCTACGAGAAGATTTCTTCTATGGGTAACGGTTACACATTCGAGCTCGAGTCGCTTATTTTTGCTTCTCTCGCTCGTTCCGTTTGTGAGATACTGGACTTAGACTCGTCTGAGGTCACTGTTTACGGAGACGATATTATTTTACCGTCCCGTGCAGTCCCTGCCCTCCGGGAAGTTTTTAAGTATGTTGGTTTTACGACCAATACTAAAAAGACTTTTTCCGAGGGGCCGTTCAGAGAGTCGTGCGGCAAGCACTACTATTCTGGCGTAGATGTTACTCCCTTTTACATACGTCACCGTATAGTGAGTCCTGCCGATTTAATACTGGTTTTGAATAACCTATATCGGTGGGCCACTATTGACGGCGTATGGGATCCTAGGGCCCATTCTGTGCACCTCAAGTATCGTAAGTTGCTGCCTAAACAGCTGCAACATAATACTATACCTGACGGTTACGGTGATGGTGCCCTCGTCGGATCGGTCCTAATCAATCCTTTCGCGAAAAACCGCGGGTGGATCCGGTACGTACCGGTGATTACGGACCATACAAGGGACCAAGAGCGCGCTGAGTTGGGGTCGTATCTCTACGACCTCTTCTCGCGTTGTCTCTCGGAAAGTAACGATGGGTTGCCTCTTAGGGGTCCATCGGGTTGCGATTTTGCTGATCTATTTGCCATCGATCAGCTTATCTGTAGGAGTGATCCTACGAAGATAAGCAGGCCTACCGGTAAATTCGATATACAGTACATCGCGTGCTGTTGTTCGGGTTGTTGTTAGGCTTGCGGCCGCACTCGAGAGATCTAG-AGCAT-CACGGTCGAACTCCCG-TACGAGGTGCCCGCA
>H110_len1968-1988_reads1758_Mix1+C__seq100
GGGCTACGCGAGGGAGCCAC-CTGCGAAGCAGCGTGGCGGTTCTCGTGCGTTACCGAAACGCACGAAGGTCGCGCCTCTCCACGAGGCGTCACCATGGGAGAGCGCAAAAGCGCTAGCCCGTGCTCTAGCTCTAGAAGGTCTCGAGATCTCCTCTAGAGATAATTTTGTTTAACTCTAAGAAGGAGATATACACATGCCTAAGACAGCATCTTCGCGTAACTCTTTCAGCGCACAATTGCGCCGAGCCGCGAACACAAGAA-TTGAGGCTGAAGGTAACCTCGCACTTTCCATTGCCAACGATTTACTGTTGGCCTATGGTCAGTCGCCATTTAACTCTGAGGCTGAGTGTATTTCATTCAGCCCGAGATTCGACGGGACCCCGGATGACTTTAGGATAAATTATCTTAAAGCCGAGATCATGTCGAAGTATGACGACTTCAGCCTAGGTATTGATACCGAAGCTGTTGCCTGGGAGAAGTTCCTGGCAGCAGAGGCTGAATGTGCTTTAACGAACGCTCGTCTCTATAGACCTGACTACAGTGAGGATTTCAATTTCTCACTGGGCGAGTCATGTATACACATGGCTCGTCGAAAAATAGCCAAGCTAATAGGAGATGTTCCGTCCGTTGAGGATATGTTGCGTCACTGCCGATTTCCTGGCGGTGCTACAACAACGAATAACCGTTCGTACAGTCATCCGTCCTTCAAGTTTGCACTTCCGCAAGCGTGTACGCCTCGGGCTTTGAAGTATGTTTTAGCTCTCAGAGCTTCTACACATTTCGATATCAGAATTTCTGATATTAGCCCTTTTAATAAAGCAGTTACCGTACCTAAGAACAGTAAGACAGATCGTTGTATTGCTATCGAACCTGGTTGGAATATGTTTTTCCAACTGGGTATCGGTGGCATTCTACGCGATCGGTTGCGTTGCTGGGGTATCGATCTGAATGATCAGACGATAAATCAGCGCCGCGCTCACGAAGGCTCCGTTACTAATAACTTAGCAACGGTTGATCTCTCAGCGGCAAGCGATTCTATGTCTCTTGCCCTCTGTGAGCTCTTATTGCCCCGAGGCTGGTTTGAGGTTCTTATGGACCTCAGATCACCTAAGGGGCGATTGCCTGACGGTAGTGTTGTTACCTACGAGAAGATTTCTTCTATGGGTAACGGTTACACATTCGAGCTCGAGTCGCTTATTTTTGCTTCTCTCGCTCGTTCCGTTTGTGAGATACTGGACTTAGACTCGTCTGAGGTCACTGTTTACGGAGACGATATTATTTTACCGTCCCGTGCAGTCCCTGCCCTCCGGGAAGTTTTTAAGTATGTTGGTTTTACGACCAATACTAAAAAGACTTTTTCCGAGGGGCCGTTCAGAGAGTCGTGCGGCAAGCACTACTATTCTGGCGTAGATGTTACTCCCTTTTACATACGTCACCGTATAGTGAGTCCTGCCGATTTAATACTGGTTTTGAATAACCTATATCGGTGGGCCACTATTGACGGCGTATGGGATCCTAGGGCCCATTCTGTGCACCTCAAGTATCGTAAGTTGCTGCCTAAACAGCTGCAACATAATACTATACCTGACGGTTACGGTGATGGTGCCCTCGTCGGATCGGTCCTAATCAATCCTTTCGCGAAAAACCGCGGGTGGATCCGGTACGTACCGGTGATTACGGACCATACAAGGGACCAAGAGCGCGCTGAGTTGGGGTCGTATCTCTACGACCTCTTCTCGCGTTGTCTCTCGGAAAGTAACGATGGGTTGCCTCTTAGGGGTCCATCGGGTTGCGATTTTGCTGATCTATTTGCCATCGATCAGCTTATCTGTAGGAGTGATCCTACGAAGATAAGCAGGCCTACCGGTAAATTCGATATACAGTACATCGCGTGCTGTTGTTCGGGTTGTTGTTAGGCTTGCGGCCGCACTCGAGAGATCTAG-AGCAT-CACGGTCGAACTCCCG-TACGAGGTGCCCGCA
>H110_len1968-1988_reads1758_Mix1+C__seq101
GGGCTACGCGAGGGAGCCAC-CTGCGAAGCAGCGTGGCGGTTCTCGTGCGTTACCGAAACGCACGAAGGTCGCGCCTCTCCACGAGGCGTCACCATGGGAGAGCGCAAAAGCGCTAGCCCGTGCTCTAGCTCTAGAAGGTCTCGAGATCTCCTCTAGAGATAATTTTGTTTAACTCTAAGAAGGAGATATACACATGCCTAAGACAGCATCTTCGCGTAACTCTTTCAGCGCACAATTGCGCCGAGCCGCGAACACAAGAA-TTGAGGCTGAAGGTAACCTCGCACTTTCCATTGCCAACGATTTACTGTTGGCCTATGGTCAGTCGCCATTTAACTCTGAGGCTGAGTGTATTTCATTCAGCCCGAGATTCGACGGGACCCCGGATGACTTTAGGATAAATTATCTTAAAGCCGAGATCATGTCGAAGTATGACGACTTCAGCCTAGGTATTGATACCGAAGCTGTTGCCTGGGAGAAGTTCCTGGCAGCAGAGGCTGAATGTGCTTTAACGAACGCTCGTCTCTATAGACCTGACTACAGTGAGGATTTCAATTTCTCACTGGGCGAGTCATGTATACACATGGCTCGTCGAAAAATAGCCAAGCTAATAGGAGATGTTCCGTCCGTTGAGGATATGTTGCGTCACTGCCGATTTCCTGGCGGTGCTACAACAACGAATAACCGTTCGTACAGTCATCCGTCCTTCAAGTTTGCACTTCCGCAAGCGTGTACGCCTCGGGCTTTGAAGTATGTTTTAGCTCTCAGAGCTTCTACACATTTCGATATCAGAATTTCTGATATTAGCCCTTTTAATAAAGCAGTTACCGTACCTAAGAACAGTAAGACAGATCGTTGTATTGCTATCGAACCTGGTTGGAATATGTTTTTCCAACTGGGTATCGGTGGCATTCTACGCGATCGGTTGCGTTGCTGGGGTATCGATCTGAATGATCAGACGATAAATCAGCGCCGCGCTCACGAAGGCTCCGTTACTAATAACTTAGCAACGGTTGATCTCTCAGCGGCAAGCGATTCTATGTCTCTTGCCCTCTGTGAGCTCTTATTGCCCCGAGGCTGGTTTGAGGTTCTTATGGACCTCAGATCACCTAAGGGGCGATTGCCTGACGGTAGTGTTGTTACCTACGAGAAGATTTCTTCTATGGGTAACGGTTACACATTCGAGCTCGAGTCGCTTATTTTTGCTTCTCTCGCTCGTTCCGTTTGTGAGATACTGGACTTAGACTCGTCTGAGGTCACTGTTTACGGAGACGATATTATTTTACCGTCCCGTGCAGTCCCTGCCCTCCGGGAAGTTTTTAAGTATGTTGGTTTTACGACCAATACTAAAAAGACTTTTTCCGAGGGGCCGTTCAGAGAGTCGTGCGGCAAGCACTACTATTCTGGCGTAGATGTTACTCCCTTTTACATACGTCACCGTATAGTGAGTCCTGCCGATTTAATACTGGTTTTGAATAACCTATATCGGTGGGCCACTATTGACGGCGTATGGGATCCTAGGGCCCATTCTGTGCACCTCAAGTATCGTAAGTTGCTGCCTAAACAGCTGCAACATAATACTATACCTGACGGTTACGGTGATGGTGCCCTCGTCGGATCGGTCCTAATCAATCCTTTCGCGAAAAACCGCGGGTGGATCCGGTACGTACCGGTGATTACGGACCATACAAGGGACCAAGAGCGCGCTGAGTTGGGGTCGTATCTCTACGACCTCTTCTCGCGTTGTCTCTCGGAAAGTAACGATGGGTTGCCTCTTAGGGGTCCATCGGGTTGCGATTTTGCTGATCTATTTGCCATCGATCAGCTTATCTGTAGGAGTGATCCTACGAAGATAAGCAGGCCTACCGGTAAATTCGATATACAGTACATCGCGTGCTGTTGTTCGGGTTGTTGTTAGGCTTGCGGCCGCACTCGAGAGATCTAG-AGCAT-CACGGTCGAACTCCCG-TACGAGGTGCCCGCA
>H110_len1968-1988_reads1758_Mix1+C__seq102
GGGCTACGCGAGGGAGCCAC-CTGCGAAGCAGCGTGGCGGTTCTCGTGCGTTACCGAAACGCACGAAGGTCGCGCCTCTCCACGAGGCGTCACCATGGGAGAGCGCAAAAGCGCTAGCCCGTGCTCTAGCTCTAGAAGGTCTCGAGATCTCCTCTAGAGATAATTTTGTTTAACTCTAAGAAGGAGATATACACATGCCTAAGACAGCATCTTCGCGTAACTCTTTCAGCGCACAATTGCGCCGAGCCGCGAACACAAGAA-TTGAGGCTGAAGGTAACCTCGCACTTTCCATTGCCAACGATTTACTGTTGGCCTATGGTCAGTCGCCATTTAACTCTGAGGCTGAGTGTATTTCATTCAGCCCGAGATTCGACGGGACCCCGGATGACTTTAGGATAAATTATCTTAAAGCCGAGATCATGTCGAAGTATGACGACTTCAGCCTAGGTATTGATACCGAAGCTGTTGCCTGGGAGAAGTTCCTGGCAGCAGAGGCTGAATGTGCTTTAACGAACGCTCGTCTCTATAGACCTGACTACAGTGAGGATTTCAATTTCTCACTGGGCGAGTCATGTATACACATGGCTCGTCGAAAAATAGCCAAGCTAATAGGAGATGTTCCGTCCGTTGAGGATATGTTGCGTCACTGCCGATTTCCTGGCGGTGCTACAACAACGAATAACCGTTCGTACAGTCATCCGTCCTTCAAGTTTGCACTTCCGCAAGCGTGTACGCCTCGGGCTTTGAAGTATGTTTTAGCTCTCAGAGCTTCTACACATTTCGATATCAGAATTTCTGATATTAGCCCTTTTAATAAAGCAGTTACCGTACCTAAGAACAGTAAGACAGATCGTTGTATTGCTATCGAACCTGGTTGGAATATGTTTTTCCAACTGGGTATCGGTGGCATTCTACGCGATCGGTTGCGTTGCTGGGGTATCGATCTGAATGATCAGACGATAAATCAGCGCCGCGCTCACGAAGGCTCCGTTACTAATAACTTAGCAACGGTTGATCTCTCAGCGGCAAGCGATTCTATGTCTCTTGCCCTCTGTGAGCTCTTATTGCCCCGAGGCTGGTTTGAGGTTCTTATGGACCTCAGATCACCTAAGGGGCGATTGCCTGACGGTAGTGTTGTTACCTACGAGAAGATTTCTTCTATGGGTAACGGTTACACATTCGAGCTCGAGTCGCTTATTTTTGCTTCTCTCGCTCGTTCCGTTTGTGAGATACTGGACTTAGACTCGTCTGAGGTCACTGTTTACGGAGACGATATTATTTTACCGTCCCGTGCAGTCCCTGCCCTCCGGGAAGTTTTTAAGTATGTTGGTTTTACGACCAATACTAAAAAGACTTTTTCCGAGGGGCCGTTCAGAGAGTCGTGCGGCAAGCACTACTATTCTGGCGTAGATGTTACTCCCTTTTACATACGTCACCGTATAGTGAGTCCTGCCGATTTAATACTGGTTTTGAATAACCTATATCGGTGGGCCACTATTGACGGCGTATGGGATCCTAGGGCCCATTCTGTGCACCTCAAGTATCGTAAGTTGCTGCCTAAACAGCTGCAACATAATACTATACCTGACGGTTACGGTGATGGTGCCCTCGTCGGATCGGTCCTAATCAATCCTTTCGCGAAAAACCGCGGGTGGATCCGGTACGTACCGGTGATTACGGACCATACAAGGGACCAAGAGCGCGCTGAGTTGGGGTCGTATCTCTACGACCTCTTCTCGCGTTGTCTCTCGGAAAGTAACGATGGGTTGCCTCTTAGGGGTCCATCGGGTTGCGATTTTGCTGATCTATTTGCCATCGATCAGCTTATCTGTAGGAGTGATCCTACGAAGATAAGCAGGCCTACCGGTAAATTCGATATACAGTACATCGCGTGCTGTTGTTCGGGTTGTTGTTAGGCTTGCGGCCGCACTCGAGAGATCTAG-AGCAT-CACGGTCGAACTCCCG-TACGAGGTGCCCGCA
>H110_len1968-1988_reads1758_Mix1+C__seq103
GGGCTACGCGAGGGAGCCAC-CTGCGAAGCAGCGTGGCGGTTCTCGTGCGTTACCGAAACGCACGAAGGTCGCGCCTCTCCACGAGGCGTCACCATGGGAGAGCGCAAAAGCGCTAGCCCGTGCTCTAGCTCTAGAAGGTCTCGAGATCTCCTCTAGAGATAATTTTGTTTAACTCTAAGAAGGAGATATACACATGCCTAAGACAGCATCTTCGCGTAACTCTTTCAGCGCACAATTGCGCCGAGCCGCGAACACAAGAA-TTGAGGCTGAAGGTAACCTCGCACTTTCCATTGCCAACGATTTACTGTTGGCCTATGGTCAGTCGCCATTTAACTCTGAGGCTGAGTGTATTTCATTCAGCCCGAGATTCGACGGGACCCCGGATGACTTTAGGATAAATTATCTTAAAGCCGAGATCATGTCGAAGTATGACGACTTCAGCCTAGGTATTGATACCGAAGCTGTTGCCTGGGAGAAGTTCCTGGCAGCAGAGGCTGAATGTGCTTTAACGAACGCTCGTCTCTATAGACCTGACTACAGTGAGGATTTCAATTTCTCACTGGGCGAGTCATGTATACACATGGCTCGTCGAAAAATAGCCAAGCTAATAGGAGATGTTCCGTCCGTTGAGGATATGTTGCGTCACTGCCGATTTCCTGGCGGTGCTACAACAACGAATAACCGTTCGTACAGTCATCCGTCCTTCAAGTTTGCACTTCCGCAAGCGTGTACGCCTCGGGCTTTGAAGTATGTTTTAGCTCTCAGAGCTTCTACACATTTCGATATCAGAATTTCTGATATTAGCCCTTTTAATAAAGCAGTTACCGTACCTAAGAACAGTAAGACAGATCGTTGTATTGCTATCGAACCTGGTTGGAATATGTTTTTCCAACTGGGTATCGGTGGCATTCTACGCGATCGGTTGCGTTGCTGGGGTATCGATCTGAATGATCAGACGATAAATCAGCGCCGCGCTCACGAAGGCTCCGTTACTAATAACTTAGCAACGGTTGATCTCTCAGCGGCAAGCGATTCTATGTCTCTTGCCCTCTGTGAGCTCTTATTGCCCCGAGGCTGGTTTGAGGTTCTTATGGACCTCAGATCACCTAAGGGGCGATTGCCTGACGGTAGTGTTGTTACCTACGAGAAGATTTCTTCTATGGGTAACGGTTACACATTCGAGCTCGAGTCGCTTATTTTTGCTTCTCTCGCTCGTTCCGTTTGTGAGATACTGGACTTAGACTCGTCTGAGGTCACTGTTTACGGAGACGATATTATTTTACCGTCCCGTGCAGTCCCTGCCCTCCGGGAAGTTTTTAAGTATGTTGGTTTTACGACCAATACTAAAAAGACTTTTTCCGAGGGGCCGTTCAGAGAGTCGTGCGGCAAGCACTACTATTCTGGCGTAGATGTTACTCCCTTTTACATACGTCACCGTATAGTGAGTCCTGCCGATTTAATACTGGTTTTGAATAACCTATATCGGTGGGCCACTATTGACGGCGTATGGGATCCTAGGGCCCATTCTGTGCACCTCAAGTATCGTAAGTTGCTGCCTAAACAGCTGCAACATAATACTATACCTGACGGTTACGGTGATGGTGCCCTCGTCGGATCGGTCCTAATCAATCCTTTCGCGAAAAACCGCGGGTGGATCCGGTACGTACCGGTGATTACGGACCATACAAGGGACCAAGAGCGCGCTGAGTTGGGGTCGTATCTCTACGACCTCTTCTCGCGTTGTCTCTCGGAAAGTAACGATGGGTTGCCTCTTAGGGGTCCATCGGGTTGCGATTTTGCTGATCTATTTGCCATCGATCAGCTTATCTGTAGGAGTGATCCTACGAAGATAAGCAGGCCTACCGGTAAATTCGATATACAGTACATCGCGTGCTGTTGTTCGGGTTGTTGTTAGGCTTGCGGCCGCACTCGAGAGATCTAG-AGCAT-CACGGTCGAACTCCCG-TACGAGGTGCCCGCA
>H110_len1968-1988_reads1758_Mix1+C__seq104
GGGCTACGCGAGGGAGCCAC-CTGCGAAGCAGCGTGGCGGTTCTCGTGCGTTACCGAAACGCACGAAGGTCGCGCCTCTCCACGAGGCGTCACCATGGGAGAGCGCAAAAGCGCTAGCCCGTGCTCTAGCTCTAGAAGGTCTCGAGATCTCCTCTAGAGATAATTTTGTTTAACTCTAAGAAGGAGATATACACATGCCTAAGACAGCATCTTCGCGTAACTCTTTCAGCGCACAATTGCGCCGAGCCGCGAACACAAGAA-TTGAGGCTGAAGGTAACCTCGCACTTTCCATTGCCAACGATTTACTGTTGGCCTATGGTCAGTCGCCATTTAACTCTGAGGCTGAGTGTATTTCATTCAGCCCGAGATTCGACGGGACCCCGGATGACTTTAGGATAAATTATCTTAAAGCCGAGATCATGTCGAAGTATGACGACTTCAGCCTAGGTATTGATACCGAAGCTGTTGCCTGGGAGAAGTTCCTGGCAGCAGAGGCTGAATGTGCTTTAACGAACGCTCGTCTCTATAGACCTGACTACAGTGAGGATTTCAATTTCTCACTGGGCGAGTCATGTATACACATGGCTCGTCGAAAAATAGCCAAGCTAATAGGAGATGTTCCGTCCGTTGAGGATATGTTGCGTCACTGCCGATTTCCTGGCGGTGCTACAACAACGAATAACCGTTCGTACAGTCATCCGTCCTTCAAGTTTGCACTTCCGCAAGCGTGTACGCCTCGGGCTTTGAAGTATGTTTTAGCTCTCAGAGCTTCTACACATTTCGATATCAGAATTTCTGATATTAGCCCTTTTAATAAAGCAGTTACCGTACCTAAGAACAGTAAGACAGATCGTTGTATTGCTATCGAACCTGGTTGGAATATGTTTTTCCAACTGGGTATCGGTGGCATTCTACGCGATCGGTTGCGTTGCTGGGGTATCGATCTGAATGATCAGACGATAAATCAGCGCCGCGCTCACGAAGGCTCCGTTACTAATAACTTAGCAACGGTTGATCTCTCAGCGGCAAGCGATTCTATGTCTCTTGCCCTCTGTGAGCTCTTATTGCCCCGAGGCTGGTTTGAGGTTCTTATGGACCTCAGATCACCTAAGGGGCGATTGCCTGACGGTAGTGTTGTTACCTACGAGAAGATTTCTTCTATGGGTAACGGTTACACATTCGAGCTCGAGTCGCTTATTTTTGCTTCTCTCGCTCGTTCCGTTTGTGAGATACTGGACTTAGACTCGTCTGAGGTCACTGTTTACGGAGACGATATTATTTTACCGTCCCGTGCAGTCCCTGCCCTCCGGGAAGTTTTTAAGTATGTTGGTTTTACGACCAATACTAAAAAGACTTTTTCCGAGGGGCCGTTCAGAGAGTCGTGCGGCAAGCACTACTATTCTGGCGTAGATGTTACTCCCTTTTACATACGTCACCGTATAGTGAGTCCTGCCGATTTAATACTGGTTTTGAATAACCTATATCGGTGGGCCACTATTGACGGCGTATGGGATCCTAGGGCCCATTCTGTGCACCTCAAGTATCGTAAGTTGCTGCCTAAACAGCTGCAACATAATACTATACCTGACGGTTACGGTGATGGTGCCCTCGTCGGATCGGTCCTAATCAATCCTTTCGCGAAAAACCGCGGGTGGATCCGGTACGTACCGGTGATTACGGACCATACAAGGGACCAAGAGCGCGCTGAGTTGGGGTCGTATCTCTACGACCTCTTCTCGCGTTGTCTCTCGGAAAGTAACGATGGGTTGCCTCTTAGGGGTCCATCGGGTTGCGATTTTGCTGATCTATTTGCCATCGATCAGCTTATCTGTAGGAGTGATCCTACGAAGATAAGCAGGCCTACCGGTAAATTCGATATACAGTACATCGCGTGCTGTTGTTCGGGTTGTTGTTAGGCTTGCGGCCGCACTCGAGAGATCTAG-AGCAT-CACGGTCGAACTCCCG-TACGAGGTGCCCGCA
>H110_len1968-1988_reads1758_Mix1+C__seq105
GGGCTACGCGAGGGAGCCAC-CTGCGAAGCAGCGTGGCGGTTCTCGTGCGTTACCGAAACGCACGAAGGTCGCGCCTCTCCACGAGGCGTCACCATGGGAGAGCGCAAAAGCGCTAGCCCGTGCTCTAGCTCTAGAAGGTCTCGAGATCTCCTCTAGAGATAATTTTGTTTAACTCTAAGAAGGAGATATACACATGCCTAAGACAGCATCTTCGCGTAACTCTTTCAGCGCACAATTGCGCCGAGCCGCGAACACAAGAA-TTGAGGCTGAAGGTAACCTCGCACTTTCCATTGCCAACGATTTACTGTTGGCCTATGGTCAGTCGCCATTTAACTCTGAGGCTGAGTGTATTTCATTCAGCCCGAGATTCGACGGGACCCCGGATGACTTTAGGATAAATTATCTTAAAGCCGAGATCATGTCGAAGTATGACGACTTCAGCCTAGGTATTGATACCGAAGCTGTTGCCTGGGAGAAGTTCCTGGCAGCAGAGGCTGAATGTGCTTTAACGAACGCTCGTCTCTATAGACCTGACTACAGTGAGGATTTCAATTTCTCACTGGGCGAGTCATGTATACACATGGCTCGTCGAAAAATAGCCAAGCTAATAGGAGATGTTCCGTCCGTTGAGGATATGTTGCGTCACTGCCGATTTCCTGGCGGTGCTACAACAACGAATAACCGTTCGTACAGTCATCCGTCCTTCAAGTTTGCACTTCCGCAAGCGTGTACGCCTCGGGCTTTGAAGTATGTTTTAGCTCTCAGAGCTTCTACACATTTCGATATCAGAATTTCTGATATTAGCCCTTTTAATAAAGCAGTTACCGTACCTAAGAACAGTAAGACAGATCGTTGTATTGCTATCGAACCTGGTTGGAATATGTTTTTCCAACTGGGTATCGGTGGCATTCTACGCGATCGGTTGCGTTGCTGGGGTATCGATCTGAATGATCAGACGATAAATCAGCGCCGCGCTCACGAAGGCTCCGTTACTAATAACTTAGCAACGGTTGATCTCTCAGCGGCAAGCGATTCTATGTCTCTTGCCCTCTGTGAGCTCTTATTGCCCCGAGGCTGGTTTGAGGTTCTTATGGACCTCAGATCACCTAAGGGGCGATTGCCTGACGGTAGTGTTGTTACCTACGAGAAGATTTCTTCTATGGGTAACGGTTACACATTCGAGCTCGAGTCGCTTATTTTTGCTTCTCTCGCTCGTTCCGTTTGTGAGATACTGGACTTAGACTCGTCTGAGGTCACTGTTTACGGAGACGATATTATTTTACCGTCCCGTGCAGTCCCTGCCCTCCGGGAAGTTTTTAAGTATGTTGGTTTTACGACCAATACTAAAAAGACTTTTTCCGAGGGGCCGTTCAGAGAGTCGTGCGGCAAGCACTACTATTCTGGCGTAGATGTTACTCCCTTTTACATACGTCACCGTATAGTGAGTCCTGCCGATTTAATACTGGTTTTGAATAACCTATATCGGTGGGCCACTATTGACGGCGTATGGGATCCTAGGGCCCATTCTGTGCACCTCAAGTATCGTAAGTTGCTGCCTAAACAGCTGCAACATAATACTATACCTGACGGTTACGGTGATGGTGCCCTCGTCGGATCGGTCCTAATCAATCCTTTCGCGAAAAACCGCGGGTGGATCCGGTACGTACCGGTGATTACGGACCATACAAGGGACCAAGAGCGCGCTGAGTTGGGGTCGTATCTCTACGACCTCTTCTCGCGTTGTCTCTCGGAAAGTAACGATGGGTTGCCTCTTAGGGGTCCATCGGGTTGCGATTTTGCTGATCTATTTGCCATCGATCAGCTTATCTGTAGGAGTGATCCTACGAAGATAAGCAGGCCTACCGGTAAATTCGATATACAGTACATCGCGTGCTGTTGTTCGGGTTGTTGTTAGGCTTGCGGCCGCACTCGAGAGATCTAG-AGCAT-CACGGTCGAACTCCCG-TACGAGGTGCCCGCA
>H110_len1968-1988_reads1758_Mix1+C__seq106
GGGCTACGCGAGGGAGCCAC-CTGCGAAGCAGCGTGGCGGTTCTCGTGCGTTACCGAAACGCACGAAGGTCGCGCCTCTCCACGAGGCGTCACCATGGGAGAGCGCAAAAGCGCTAGCCCGTGCTCTAGCTCTAGAAGGTCTCGAGATCTCCTCTAGAGATAATTTTGTTTAACTCTAAGAAGGAGATATACACATGCCTAAGACAGCATCTTCGCGTAACTCTTTCAGCGCACAATTGCGCCGAGCCGCGAACACAAGAA-TTGAGGCTGAAGGTAACCTCGCACTTTCCATTGCCAACGATTTACTGTTGGCCTATGGTCAGTCGCCATTTAACTCTGAGGCTGAGTGTATTTCATTCAGCCCGAGATTCGACGGGACCCCGGATGACTTTAGGATAAATTATCTTAAAGCCGAGATCATGTCGAAGTATGACGACTTCAGCCTAGGTATTGATACCGAAGCTGTTGCCTGGGAGAAGTTCCTGGCAGCAGAGGCTGAATGTGCTTTAACGAACGCTCGTCTCTATAGACCTGACTACAGTGAGGATTTCAATTTCTCACTGGGCGAGTCATGTATACACATGGCTCGTCGAAAAATAGCCAAGCTAATAGGAGATGTTCCGTCCGTTGAGGATATGTTGCGTCACTGCCGATTTCCTGGCGGTGCTACAACAACGAATAACCGTTCGTACAGTCATCCGTCCTTCAAGTTTGCACTTCCGCAAGCGTGTACGCCTCGGGCTTTGAAGTATGTTTTAGCTCTCAGAGCTTCTACACATTTCGATATCAGAATTTCTGATATTAGCCCTTTTAATAAAGCAGTTACCGTACCTAAGAACAGTAAGACAGATCGTTGTATTGCTATCGAACCTGGTTGGAATATGTTTTTCCAACTGGGTATCGGTGGCATTCTACGCGATCGGTTGCGTTGCTGGGGTATCGATCTGAATGATCAGACGATAAATCAGCGCCGCGCTCACGAAGGCTCCGTTACTAATAACTTAGCAACGGTTGATCTCTCAGCGGCAAGCGATTCTATGTCTCTTGCCCTCTGTGAGCTCTTATTGCCCCGAGGCTGGTTTGAGGTTCTTATGGACCTCAGATCACCTAAGGGGCGATTGCCTGACGGTAGTGTTGTTACCTACGAGAAGATTTCTTCTATGGGTAACGGTTACACATTCGAGCTCGAGTCGCTTATTTTTGCTTCTCTCGCTCGTTCCGTTTGTGAGATACTGGACTTAGACTCGTCTGAGGTCACTGTTTACGGAGACGATATTATTTTACCGTCCCGTGCAGTCCCTGCCCTCCGGGAAGTTTTTAAGTATGTTGGTTTTACGACCAATACTAAAAAGACTTTTTCCGAGGGGCCGTTCAGAGAGTCGTGCGGCAAGCACTACTATTCTGGCGTAGATGTTACTCCCTTTTACATACGTCACCGTATAGTGAGTCCTGCCGATTTAATACTGGTTTTGAATAACCTATATCGGTGGGCCACTATTGACGGCGTATGGGATCCTAGGGCCCATTCTGTGCACCTCAAGTATCGTAAGTTGCTGCCTAAACAGCTGCAACATAATACTATACCTGACGGTTACGGTGATGGTGCCCTCGTCGGATCGGTCCTAATCAATCCTTTCGCGAAAAACCGCGGGTGGATCCGGTACGTACCGGTGATTACGGACCATACAAGGGACCAAGAGCGCGCTGAGTTGGGGTCGTATCTCTACGACCTCTTCTCGCGTTGTCTCTCGGAAAGTAACGATGGGTTGCCTCTTAGGGGTCCATCGGGTTGCGATTTTGCTGATCTATTTGCCATCGATCAGCTTATCTGTAGGAGTGATCCTACGAAGATAAGCAGGCCTACCGGTAAATTCGATATACAGTACATCGCGTGCTGTTGTTCGGGTTGTTGTTAGGCTTGCGGCCGCACTCGAGAGATCTAG-AGCAT-CACGGTCGAACTCCCG-TACGAGGTGCCCGCA
>H110_len1968-1988_reads1758_Mix1+C__seq107
GGGCTACGCGAGGGAGCCAC-CTGCGAAGCAGCGTGGCGGTTCTCGTGCGTTACCGAAACGCACGAAGGTCGCGCCTCTCCACGAGGCGTCACCATGGGAGAGCGCAAAAGCGCTAGCCCGTGCTCTAGCTCTAGAAGGTCTCGAGATCTCCTCTAGAGATAATTTTGTTTAACTCTAAGAAGGAGATATACACATGCCTAAGACAGCATCTTCGCGTAACTCTTTCAGCGCACAATTGCGCCGAGCCGCGAACACAAGAA-TTGAGGCTGAAGGTAACCTCGCACTTTCCATTGCCAACGATTTACTGTTGGCCTATGGTCAGTCGCCATTTAACTCTGAGGCTGAGTGTATTTCATTCAGCCCGAGATTCGACGGGACCCCGGATGACTTTAGGATAAATTATCTTAAAGCCGAGATCATGTCGAAGTATGACGACTTCAGCCTAGGTATTGATACCGAAGCTGTTGCCTGGGAGAAGTTCCTGGCAGCAGAGGCTGAATGTGCTTTAACGAACGCTCGTCTCTATAGACCTGACTACAGTGAGGATTTCAATTTCTCACTGGGCGAGTCATGTATACACATGGCTCGTCGAAAAATAGCCAAGCTAATAGGAGATGTTCCGTCCGTTGAGGATATGTTGCGTCACTGCCGATTTCCTGGCGGTGCTACAACAACGAATAACCGTTCGTACAGTCATCCGTCCTTCAAGTTTGCACTTCCGCAAGCGTGTACGCCTCGGGCTTTGAAGTATGTTTTAGCTCTCAGAGCTTCTACACATTTCGATATCAGAATTTCTGATATTAGCCCTTTTAATAAAGCAGTTACCGTACCTAAGAACAGTAAGACAGATCGTTGTATTGCTATCGAACCTGGTTGGAATATGTTTTTCCAACTGGGTATCGGTGGCATTCTACGCGATCGGTTGCGTTGCTGGGGTATCGATCTGAATGATCAGACGATAAATCAGCGCCGCGCTCACGAAGGCTCCGTTACTAATAACTTAGCAACGGTTGATCTCTCAGCGGCAAGCGATTCTATGTCTCTTGCCCTCTGTGAGCTCTTATTGCCCCGAGGCTGGTTTGAGGTTCTTATGGACCTCAGATCACCTAAGGGGCGATTGCCTGACGGTAGTGTTGTTACCTACGAGAAGATTTCTTCTATGGGTAACGGTTACACATTCGAGCTCGAGTCGCTTATTTTTGCTTCTCTCGCTCGTTCCGTTTGTGAGATACTGGACTTAGACTCGTCTGAGGTCACTGTTTACGGAGACGATATTATTTTACCGTCCCGTGCAGTCCCTGCCCTCCGGGAAGTTTTTAAGTATGTTGGTTTTACGACCAATACTAAAAAGACTTTTTCCGAGGGGCCGTTCAGAGAGTCGTGCGGCAAGCACTACTATTCTGGCGTAGATGTTACTCCCTTTTACATACGTCACCGTATAGTGAGTCCTGCCGATTTAATACTGGTTTTGAATAACCTATATCGGTGGGCCACTATTGACGGCGTATGGGATCCTAGGGCCCATTCTGTGCACCTCAAGTATCGTAAGTTGCTGCCTAAACAGCTGCAACATAATACTATACCTGACGGTTACGGTGATGGTGCCCTCGTCGGATCGGTCCTAATCAATCCTTTCGCGAAAAACCGCGGGTGGATCCGGTACGTACCGGTGATTACGGACCATACAAGGGACCAAGAGCGCGCTGAGTTGGGGTCGTATCTCTACGACCTCTTCTCGCGTTGTCTCTCGGAAAGTAACGATGGGTTGCCTCTTAGGGGTCCATCGGGTTGCGATTTTGCTGATCTATTTGCCATCGATCAGCTTATCTGTAGGAGTGATCCTACGAAGATAAGCAGGCCTACCGGTAAATTCGATATACAGTACATCGCGTGCTGTTGTTCGGGTTGTTGTTAGGCTTGCGGCCGCACTCGAGAGATCTAG-AGCAT-CACGGTCGAACTCCCG-TACGAGGTGCCCGCA
>H110_len1968-1988_reads1758_Mix1+C__seq108
GGGCTACGCGAGGGAGCCAC-CTGCGAAGCAGCGTGGCGGTTCTCGTGCGTTACCGAAACGCACGAAGGTCGCGCCTCTCCACGAGGCGTCACCATGGGAGAGCGCAAAAGCGCTAGCCCGTGCTCTAGCTCTAGAAGGTCTCGAGATCTCCTCTAGAGATAATTTTGTTTAACTCTAAGAAGGAGATATACACATACCTAAGACAGCATCTTCGCGTAACTCTTTCAGCGCACAATTGCGCCGAGCCGCGAACACAAGAA-TTGAGGCTGAAGGTAACCTCGCACTTTCCATTGCCAACGATTTACTGTTGGCCTATGGTCAGTCGCCATTTAACTCTGAGGCTGAGTGTATTTCATTCAGCCCGAGATTCGACGGGACCCCGGATGACTTTAGGATAAATTATCTTAAAGCCGAGATCATGTCGAAGTATGACGACTTCAGCCTAGGTATTGATACCGAAGCTGTTGCCTGGGAGAAGTTCCTGGCAGCAGAGGCTGAATGTGCTTTAACGAACGCTCGTCTCTATAGACCTGACTACAGTGAGGATTTCAATTTCTCACTGGGCGAGTCATGTATACACATGGCTCGTCGAAAAATAGCCAAGCTAATAGGAGATGTTCCGTCCGTTGAGGATATGTTGCGTCACTGCCGATTTCCTGGCGGTGCTACAACAACGAATAACCGTTCGTACAGTCATCCGTCCTTCAAGTTTGCACTTCCGCAAGCGTGTACGCCTCGGGCTTTGAAGTATGTTTTAGCTCTCAGAGCTTCTACACATTTCGATATCAGAATTTCTGATATTAGCCCTTTTAATAAAGCAGTTACCGTACCTAAGAACAGTAAGACAGATCGTTGTATTGCTATCGAACCTGGTTGGAATATGTTTTTCCAACTGGGTATCGGTGGCATTCTACGCGATCGGTTGCGTTGCTGGGGTATCGATCTGAATGATCAGACGATAAATCAGCGCCGCGCTCACGAAGGCTCCGTTACTAATAACTTAGCAACGGTTGATCTCTCAGCGGCAAGCGATTCTATGTCTCTTGCCCTCTGTGAGCTCTTATTGCCCCGAGGCTGGTTTGAGGTTCTTATGGACCTCAGATCACCTAAGGGGCGATTGCCTGACGGTAGTGTTGTTACCTACGAGAAGATTTCTTCTATGGGTAACGGTTACACATTCGAGCTCGAGTCGCTTATTTTTGCTTCTCTCGCTCGTTCCGTTTGTGAGATACTGGACTTAGACTCGTCTGAGGTCACTGTTTACGGAGACGATATTATTTTACCGTCCCGTGCAGTCCCTGCCCTCCGGGAAGTTTTTAAGTATGTTGGTTTTACGACCAATACTAAAAAGACTTTTTCCGAGGGGCCGTTCAGAGAGTCGTGCGGCAAGCACTACTATTCTGGCGTAGATGTTACTCCCTTTTACATACGTCACCGTATAGTGAGTCCTGCCGATTTAATACTGGTTTTGAATAACCTATATCGGTGGGCCACTATTGACGGCGTATGGGATCCTAGGGCCCATTCTGTGCACCTCAAGTATCGTAAGTTGCTGCCTAAACAGCTGCAACATAATACTATACCTGACGGTTACGGTGATGGTGCCCTCGTCGGATCGGTCCTAATCAATCCTTTCGCGAAAAACCGCGGGTGGATCCGGTACGTACCGGTGATTACGGACCATACAAGGGACCAAGAGCGCGCTGAGTTGGGGTCGTATCTCTACGACCTCTTCTCGCGTTGTCTCTCGGAAAGTAACGATGGGTTGCCTCTTAGGGGTCCATCGGGTTGCGATTTTGCTGATCTATTTGCCATCGATCAGCTTATCTGTAGGAGTGATCCTACGAAGATAAGCAGGCCTACCGGTAAATTCGATATACAGTACATCGCGTGCTGTTGTTCGGGTTGTTGTTAGGCTTGCGGCCGCACTCGAGAGATCTAG-AGCAT-CACGGTCGAACTCCCG-TACGAGGTGCCCGCA
>H110_len1968-1988_reads1758_Mix1+C__seq109
GGGCTACGCGAGGGAGCCAC-CTGCGAAGCAGCGTGGCGGTTCTCGTGCGTTACCGAAACGCACGAAGGTCGCGCCTCTCCACGAGGCGTCACCATGGGAGAGCGCAAAAGCGCTAGCCCGTGCTCTAGCTCTAGAAGGTCTCGAGATCTCCTCTAGAGATAATTTTGTTTAACTCTAAGAAGGAGATATACACATGCCTAAGACAGCATCTTCGCGTAACTCTTTCAGCGCACAATTGCGCCGAGCCGCGAACACAAGAA-TTGAGGCTGAAGGTAACCTCGCACTTTCCATTGCCAACGATTTACTGTTGGCCTATGGTCAGTCGCCATTTAACTCTGAGGCTGAGTGTATTTCATTCAGCCCGAGATTCGACGGGACCCCGGATGACTTTAGGATAAATTATCTTAAAGCCGAGATCATGTCGAAGTATGACGACTTCAGCCTAGGTATTGATACCGAAGCTGTTGCCTGGGAGAAGTTCCTGGCAGCAGAGGCTGAATGTGCTTTAACGAACGCTCGTCTCTATAGACCTGACTACAGTGAGGATTTCAATTTCTCACTGGGCGAGTCATGTATACACATGGCTCGTCGAAAAATAGCCAAGCTAATAGGAGATGTTCCGTCCGTTGAGGATATGTTGCGTCACTGCCGATTTCCTGGCGGTGCTACAACAACGAATAACCGTTCGTACAGTCATCCGTCCTTCAAGTTTGCACTTCCGCAAGCGTGTACGCCTCGGGCTTTGAAGTATGTTTTAGCTCTCAGAGCTTCTACACATTTCGATATCAGAATTTCTGATATTAGCCCTTTTAATAAAGCAGTTACCGTACCTAAGAACAGTAAGACAGATCGTTGTATTGCTATCGAACCTGGTTGGAATATGTTTTTCCAACTGGGTATCGGTGGCATTCTACGCGATCGGTTGCGTTGCTGGGGTATCGATCTGAATGATCAGACGATAAATCAGCGCCGCGCTCACGAAGGCTCCGTTACTAATAACTTAGCAACGGTTGATCTCTCAGCGGCAAGCGATTCTATGTCTCTTGCCCTCTGTGAGCTCTTATTGCCCCGAGGCTGGTTTGAGGTTCTTATGGACCTCAGATCACCTAAGGGGCGATTGCCTGACGGTAGTGTTGTTACCTACGAGAAGATTTCTTCTATGGGTAACGGTTACACATTCGAGCTCGAGTCGCTTATTTTTGCTTCTCTCGCTCGTTCCGTTTGTGAGATACTGGACTTAGACTCGTCTGAGGTCACTGTTTACGGAGACGATATTATTTTACCGTCCCGTGCAGTCCCTGCCCTCCGGGAAGTTTTTAAGTATGTTGGTTTTACGACCAATACTAAAAAGACTTTTTCCGAGGGGCCGTTCAGAGAGTCGTGCGGCAAGCACTACTATTCTGGCGTAGATGTTACTCCCTTTTACATACGTCACCGTATAGTGAGTCCTGCCGATTTAATACTGGTTTTGAATAACCTATATCGGTGGGCCACTATTGACGGCGTATGGGATCCTAGGGCCCATTCTGTGCACCTCAAGTATCGTAAGTTGCTGCCTAAACAGCTGCAACATAATACTATACCTGACGGTTACGGTGATGGTGCCCTCGTCGGATCGGTCCTAATCAATCCTTTCGCGAAAAACCGCGGGTGGATCCGGTACGTACCGGTGATTACGGACCATACAAGGGACCAAGAGCGCGCTGAGTTGGGGTCGTATCTCTACGACCTCTTCTCGCGTTGTCTCTCGGAAAGTAACGATGGGTTGCTTCTTAGGGGTCCATCGGGTTGCGATTTTGCTGATCTATTTGCCATCGATCAGCTTATCTGTAGGAGTGATCCTACGAAGATAAGCAGGCCTACCGGTAAATTCGATATACAGTACATCGCGTGCTGTTGTTCGGGTTGTTGTTAGGCTTGCGGCCGCACTCGAGAGATCTAG-AGCAT-CACGGTCGAACTCCCG-TACGAGGTGCCCGCA
>H110_len1968-1988_reads1758_Mix1+C__seq110
GGGCTACGCGAGGGAGCCAC-CTGCGAAGCAGCGTGGCGGTTCTCGTGCGTTACCGAAACGCACGAAGGTCGCGCCTCTCCACGAGGCGTCACCATGGGAGAGCGCAAAAGCGCTAGCCCGTGCTCTAGCTCTAGAAGGTCTCGAGATCTCCTCTAGAGATAATTTTGTTTAACTCTAAGAAGGAGATATACACATGCCTAAGACAGCATCTTCGCGTAACTCTTTCAGCGCACAATTGCGCCGAGCCGCGAACACAAGAA-TTGAGGCTGAAGGTAACCTCGCACTTTCCATTGCCAACGATTTACTGTTGGCCTATGGTCAGTCGCCATTTAACTCTGAGGCTGAGTGTATTTCATTCAGCCCGAGATTCGACGGGACCCCGGATGACTTTAGGATAAATTATCTTAAAGCCGAGATCATGTCGAAGTATGACGACTTCAGCCTAGGTATTGATACCGAAGCTGTTGCCTGGGAGAAGTTCCTGGCAGCAGAGGCTGAATGTGCTTTAACGAACGCTCGTCTCTATGGACCTGACTACAGTGAGGATTTCAATTTCTCACTGGGCGAGTCATGTATACACATGGCTCGTCGAAAAATAGCCAAGCTAATAGGAGATGTTCCGTCCGTTGAGGATATGTTGCGTCACTGCCGATTTCCTGGCGGTGCTACAACAACGAATAACCGTTCGTACAGTCATCCGTCCTTCAAGTTTGCACTTCCGCAAGCGTGTACGCCTCGGGCTTTGAAGTATGTTTTAGCTCTCAGAGCTTCTACACATTTCGATATCAGAATTTCTGATATTAGCCCTTTTAATAAAGCAGTTACCGTACCTAAGAACAGTAAGACAGATCGTTGTATTGCTATCGAACCTGGTTGGAATATGTTTTTCCAACTGGGTATCGGTGGCATTCTACGCGATCGGTTGCGTTGCTGGGGTATCGATCTGAATGATCAGACGATAAATCAGCGCCGCGCTCACGAAGGCTCCGTTACTAATAACTTAGCAACGGTTGATCTCTCAGCGGCAAGCGATTCTATGTCTCTTGCCCTCTGTGAGCTCTTATTGCCCCGAGGCTGGTTTGAGGTTCTTATGGACCTCAGATCACCTAAGGGGCGATTGCCTGACGGTAGTGTTGTTACCTACGAGAAGATTTCTTCTATGGGTAACGGTTACACATTCGAGCTCGAGTCGCTTATTTTTGCTTCTCTCGCTCGTTCCGTTTGTGAGATACTGGACTTAGACTCGTCTGAGGTCACTGTTTACGGAGACGATATTATTTTACCGTCCCGTGCAGTCCCTGCCCTCCGGGAAGTTTTTAAGTATGTTGGTTTTACGACCAATACTAAAAAGACTTTTTCCGAGGGGCCGTTCAGAGAGTCGTGCGGCAAGCACTACTATTCTGGCGTAGATGTTACTCCCTTTTACATACGTCACCGTATAGTGAGTCCTGCCGATTTAATACTGGTTTTGAATAACCTATATCGGTGGGCCACTATTGACGGCGTATGGGATCCTAGGGCCCATTCTGTGCACCTCAAGTATCGTAAGTTGCTGCCTAAACAGCTGCAACATAATACTATACCTGACGGTTACGGTGATGGTGCCCTCGTCGGATCGGTCCTAATCAATCCTTTCGCGAAAAACCGCGGGTGGATCCGGTACGTACCGGTGATTACGGACCATACAAGGGACCAAGAGCGCGCTGAGTTGGGGTCGTATCTCTACGACCTCTTCTCGCGTTGTCTCTCGGAAAGTAACGATGGGTTGCCTCTTAGGGGTCCATCGGGTTGCGATTTTGCTGATCTATTTGCCATCGATCAGCTTATCTGTAGGAGTGATCCTACGAAGATAAGCAGGCCTACCGGTAAATTCGATATACAGTACATCGCGTGCTGTTGTTCGGGTTGTTGTTAGGCTTGCGGCCGCACTCGAGAGATCTAG-AGCAT-CACGGTCGAACTCCCG-TACGAGGTGCCCGCA
>H110_len1968-1988_reads1758_Mix1+C__seq111
GGGCTACGCGAGGGAGCCAC-CTGCGAAGCAGCGTGGCGGTTCTCGTGCGTTACCGAAACGCACGAAGGTCGCGCCTCTCCACGAGGCGTCACCATGGGAGAGCGCAAAAGCGCTAGCCCGTGCTCTAGCTCTAGAAGGTCTCGAGATCTCCTCTAGAGATAATTTTGTTTAACTCTAAGAAGGAGATATACACATGCCTAAGACAGCATCTTCGCGTAACTCTTTCAGCGCACAATTGCGCCGAGCCGCGAACACAAGAA-TTGAGGCTGAAGGTAACCTCGCACTTTCCATTGCCAACGATTTACTGTTGGCCTATGGTCAGTCGCCATTTAACTCTGAGGCTGAGTGTATTTCATTCAGCCCGAGATTCGACGGGACCCCGGATGACTTTAGGATAAATTATCTTAAAGCCGAGATCATGTCGAAGTATGACGACTTCAGCCTAGGTATTGATACCGAAGCTGTTGCCTGGGAGAAGTTCCTGGCAGCAGAGGCTGAATGTGCTTTAACGAACGCTCGTCTCTATAGACCTGACTACAGTGAGGATTTCAATTTCTCACTGGGCGAGTCATGTATACACATGGCTCGTCGAAAAATAGCCAAGCTAATAGGAGATGTTCCGTCCGTTGAGGATATGTTGCGTCACTGCCGATTTCCTGGCGGTGCTACAACAACGAATAACCGTTCGTACAGTCATCCGTCCTTCAAGTTTGCACTTCCGCAAGCGTGTACGCCTCGGGCTTTGAAGTATGTTTTAGCTCTCAGAGCTTCTACACATTTCGATATCAGAATTTCTGATATTAGCCCTTTTAATAAAGCAGTTACCGTACCTAAGAACAGTAAGACAGATCGTTGTATTGCTATCGAACCTGGTTGGAATATGTTTTTCCAACTGGGTATCGGTGGCATTCTACGCGATCGGTTGCGTTGCTGGGGTATCGATCTGAATGATCAGACGATAAATCAGCGCCGCGCTCACGAAGGCTCCGTTACTAATAACTTAGCAACGGTTGATCTCTCAGCGGCAAGCGATTCTATGTCTCTTGCCCTCTGTGAGCTCTTATTGCCCCGAGGCTGGTTTGAGGTTCTTATGGACCTCAGATCACCTAAGGGGCGATTGCCTGACGGTAGTGTTGTTACCTACGAGAAGATTTCTTCTATGGGTAACGGTTACACATTCGAGCTCGAGTCGCTTATTTTTGCTTCTCTCGCTCGTTCCGTTTGTGAGATACTGGACTTAGACTCGTCTGAGGTCACTGTTTACGGAGACGATATTATTTTACCGTCCCGTGCAGTCCCTGCCCTCCGGGAAGTTTTTAAGTATGTTGGTTTTACGACCAATACTAAAAAGACTTTTTCCGAGGGGCCGTTCAGAGAGTCGTGCGGCAAGCACTACTATTCTGGCGTAGATGTTACTCCCTTTTACATACGTCACCGTATAGTGAGTCCTGCCGATTTAATACTGGTTTTGAATAACCTATATCGGTGGGCCACTATTGACGGCGTATGGGATCCTAGGGCCCATTCTGTGCGCCTCAAGTATCGTAAGTTGCTGCCTAAACAGCTGCAACATAATACTATACCTGACGGTTACGGTGATGGTGCCCTCGTCGGATCGGTCCTAATCAATCCTTTCGCGAAAAACCGCGGGTGGATCCGGTACGTACCGGTGATTACGGACCATACAAGGGACCAAGAGCGCGCTGAGTTGGGGTCGTATCTCTACGACCTCTTCTCGCGTTGTCTCTCGGAAAGTAACGATGGGTTGCCTCTTAGGGGTCCATCGGGTTGCGATTTTGCTGATCTATTTGCCATCGATCAGCTTATCTGTAGGAGTGATCCTACGAAGATAAGCAGGCCTACCGGTAAATTCGATATACAGTACATCGCGTGCTGTTGTTCGGGTTGTTGTTAGGCTTGCGGCCGCACTCGAGAGATCTAG-AGCAT-CACGGTCGAACTCCCG-TACGAGGTGCCCGCA
>H110_len1968-1988_reads1758_Mix1+C__seq112
GGGCTATGCGAGGGAGCCAC-CTGCGAAGCAGCGTGGCGGTTCTCGTGCGTTACCGAAACGCACGAAGGTCGCGCCTCTCCACGAGGCGTCACCATGGGAGAGCGCAAAAGCGCTAGCCCGTGCTCTAGCTCTAGAAGGTCTCGAGATCTCCTCTAGAGATAATTTTGTTTAACTCTAAGAAGGAGATATACACATGCCTAAGACAGCATCTTCGCGTAACTCTTTCAGCGCACAATTGCGCCGAGCCGCGAACACAAGAA-TTGAGGCTGAAGGTAACCTCGCACTTTCCATTGCCAACGATTTACTGTTGGCCTATGGTCAGTCGCCATTTAACTCTGAGGCTGAGTGTATTTCATTCAGCCCGAGATTCGACGGGACCCCGGATGACTTTAGGATAAATTATCTTAAAGCCGAGATCATGTCGAAGTATGACGACTTCAGCCTAGGTATTGATACCGAAGCTGTTGCCTGGGAGAAGTTCCTGGCAGCAGAGGCTGAATGTGCTTTAACGAACGCTCGTCTCTATAGACCTGACTACAGTGAGGATTTCAATTTCTCACTGGGCGAGTCATGTATACACATGGCTCGTCGAAAAATAGCCAAGCTAATAGGAGATGTTCCGTCCGTTGAGGATATGTTGCGTCACTGCCGATTTCCTGGCGGTGCTACAACAACGAATAACCGTTCGTACAGTCATCCGTCCTTCAAGTTTGCACTTCCGCAAGCGTGTACGCCTCGGGCTTTGAAGTATGTTTTAGCTCTCAGAGCTTCTACACATTTCGATATCAGAATTTCTGATATTAGCCCTTTTAATAAAGCAGTTACCGTACCTAAGAACAGTAAGACAGATCGTTGTATTGCTATCGAACCTGGTTGGAATATGTTTTTCCAACTGGGTATCGGTGGCATTCTACGCGATCGGTTGCGTTGCTGGGGTATCGATCTGAATGATCAGACGATAAATCAGCGCCGCGCTCACGAAGGCTCCGTTACTAATAACTTAGCAACGGTTGATCTCTCAGCGGCAAGCGATTCTATGTCTCTTGCCCTCTGTGAGCTCTTATTGCCCCGAGGCTGGTTTGAGGTTCTTATGGACCTCAGATCACCTAAGGGGCGATTGCCTGACGGTAGTGTTGTTACCTACGAGAAGATTTCTTCTATGGGTAACGGTTACACATTCGAGCTCGAGTCGCTTATTTTTGCTTCTCTCGCTCGTTCCGTTTGTGAGATACTGGACTTAGACTCGTCTGAGGTCACTGTTTACGGAGACGATATTATTTTACCGTCCCGTGCAGTCCCTGCCCTCCGGGAAGTTTTTAAGTATGTTGGTTTTACGACCAATACTAAAAAGACTTTTTCCGAGGGGCCGTTCAGAGAGTCGTGCGGCAAGCACTACTATTCTGGCGTAGATGTTACTCCCTTTTACATACGTCACCGTATAGTGAGTCCTGCCGATTTAATACTGGTTTTGAATAACCTATATCGGTGGGCCACTATTGACGGCGTATGGGATCCTAGGGCCCATTCTGTGCACCTCAAGTATCGTAAGTTGCTGCCTAAACAGCTGCAACATAATACTATACCTGACGGTTACGGTGATGGTGCCCTCGTCGGATCGGTCCTAATCAATCCTTTCGCGAAAAACCGCGGGTGGATCCGGTACGTACCGGTGATTACGGACCATACAAGGGACCAAGAGCGCGCTGAGTTGGGGTCGTATCTCTACGACCTCTTCTCGCGTTGTCTCTCGGAAAGTAACGATGGGTTGCCTCTTAGGGGTCCATCGGGTTGCGATTTTGCTGATCTATTTGCCATCGATCAGCTTATCTGTAGGAGTGATCCTACGAAGATAAGCAGGCCTACCGGTAAATTCGATATACAGTACATCGCGTGCTGTTGTTCGGGTTGTTGTTAGGCTTGCGGCCGCACTCGAGAGATCTAG-AGCAT-CACGGTCGAACTCCCG-TACGAGGTGCCCGCA
>H110_len1968-1988_reads1758_Mix1+C__seq113
GGGCTACGCGAGGGAGCCAC-CTGCGAAGCAGCGTGGCGGTTCTCGTGCGTTACCGAAACGCACGAAGGTCGCGCCTCTCCACGAGGCGTCACCATGGGAGAGCGCAAAAGCGCTAGCCCGTGCCCTAGCTCTAGAAGGTCTCGAGATCTCCTCTAGAGATAATTTTGTTTAACTCTAAGAAGGAGATATACACATGCCTAAGACAGCATCTTCGCGTAACTCTTTCAGCGCACAATTGCGCCGAGCCGCGAACACAAGAA-TTGAGGCTGAAGGTAACCTCGCACTTTCCATTGCCAACGATTTACTGTTGGCCTATGGTCAGTCGCCATTTAACTCTGAGGCTGAGTGTATTTCATTCAGCCCGAGATTCGACGGGACCCCGGATGACTTTAGGATAAATTATCTTAAAGCCGAGATCATGTCGAAGTATGACGACTTCAGCCTAGGTATTGATACCGAAGCTGTTGCCTGGGAGAAGTTCCTGGCAGCAGAGGCTGAATGTGCTTTAACGAACGCTCGTCTCTATAGACCTGACTACAGTGAGGATTTCAATTTCTCACTGGGCGAGTCATGTATACACATGGCTCGTCGAAAAATAGCCAAGCTAATAGGAGATGTTCCGTCCGTTGAGGATATGTTGCGTCACTGCCGATTTCCTGGCGGTGCTACAACAACGAATAACCGTTCGTACAGTCATCCGTCCTTCAAGTTTGCACTTCCGCAAGCGTGTACGCCTCGGGCTTTGAAGTATGTTTTAGCTCTCAGAGCTTCTACACATTTCGATATCAGAATTTCTGATATTAGCCCTTTTAATAAAGCAGTTACCGTACCTAAGAACAGTAAGACAGATCGTTGTATTGCTATCGAACCTGGTTGGAATATGTTTTTCCAACTGGGTATCGGTGGCATTCTACGCGATCGGTTGCGTTGCTGGGGTATCGATCTGAATGATCAGACGATAAATCAGCGCCGCGCTCACGAAGGCTCCGTTACTAATAACTTAGCAACGGTTGATCTCTCAGCGGCAAGCGATTCTATGTCTCTTGCCCTCTGTGAGCTCTTATTGCCCCGAGGCTGGTTTGAGGTTCTTATGGACCTCAGATCACCTAAGGGGCGATTGCCTGACGGTAGTGTTGTTACCTACGAGAAGATTTCTTCTATGGGTAACGGTTACACATTCGAGCTCGAGTCGCTTATTTTTGCTTCTCTCGCTCGTTCCGTTTGTGAGATACTGGACTTAGACTCGTCTGAGGTCACTGTTTACGGAGACGATATTATTTTACCGTCCCGTGCAGTCCCTGCCCTCCGGGAAGTTTTTAAGTATGTTGGTTTTACGACCAATACTAAAAAGACTTTTTCCGAGGGGCCGTTCAGAGAGTCGTGCGGCAAGCACTACTATTCTGGCGTAGATGTTACTCCCTTTTACATACGTCACCGTATAGTGAGTCCTGCCGATTTAATACTGGTTTTGAATAACCTATATCGGTGGGCCACTATTGACGGCGTATGGGATCCTAGGGCCCATTCTGTGCACCTCAAGTATCGTAAGTTGCTGCCTAAACAGCTGCAACATAATACTATACCTGACGGTTACGGTGATGGTGCCCTCGTCGGATCGGTCCTAATCAATCCTTTCGCGAAAAACCGCGGGTGGATCCGGTACGTACCGGTGATTACGGACCATACAAGGGACCAAGAGCGCGCTGAGTTGGGGTCGTATCTCTACGACCTCTTCTCGCGTTGTCTCTCGGAAAGTAACGATGGGTTGCCTCTTAGGGGTCCATCGGGTTGCGATTTTGCTGATCTATTTGCCATCGATCAGCTTATCTGTAGGAGTGATCCTACGAAGATAAGCAGGCCTACCGGTAAATTCGATATACAGTACATCGCGTGCTGTTGTTCGGGTTGTTGTTAGGCTTGCGGCCGCACTCGAGAGATCTAG-AGCAT-CACGGTCGAACTCCCG-TACGAGGTGCCCGCA
>H110_len1968-1988_reads1758_Mix1+C__seq114
GGGCTACGCGAGGGAGCCAC-CTGCGAAGCAGCGTGGCGGTTCTCGTGCGTTACCGAAACGCACGAAGGTCGCGCCTCTCCACGAGGCGTCACCATGGGAGAGCGCAAAAGCGCTAGCCCGTGCTCTAGCTCTAGAAGGTCTCGAGATCTCCTCTAGAGATAATTTTGTTTAACTCTAAGAAGGAGATATACACATGCCTAAGACAGCATCTTCGCGTAACTCTTTCAGCGCACAATTGCGCCGAGCCGCGAACACAAGAA-TTGAGGCTGAAGGTAACCTCGCACTTTCCATTGCCAACGATTTACTGTTGGCCTATGGTCAGTCGCCATTTAACTCTGAGGCTGAGTGTATTTCATTCAGCCCGAGATTCGACGGGACCCCGGATGACTTTAGGATAAATTATCTTAAAGCCGAGATCATGTCGAAGTATGACGACTTCAGCCTAGGTATTGATACCGAAGCTGTTGCCTGGGAGAAGTTCCTGGCAGCAGAGGCTGAATGTGCTTTAACGAACGCTCGTCTCTATAGACCTGACTACAGTGAGGATTTCAATTTCTCACTGGGCGAGTCATGTATACACATGGCTCGTCGAAAAATAGCCAAGCTAATAGGAGATGTTCCGTCCGTTGAGGATATGTTGCGTCACTGCCGATTTCCTGGCGGTGCTACAACAACGAATAACCGTTCGTACAGTCATCCGTCCTTCAAGTTTGCACTTCCGCAAGCGTGTACGCCTCGGGCTTTGAAGTATGTTTTAGCTCTCAGAGCTTCTACACATTTCGATATCAGAATTTCTGATATTAGCCCTTTTAATAAAGCAGTTACCGTACCTAAGAACAGTAAGACAGATCGTTGTATTGCTATCGAACCTGGTTGGAATATGTTTTTCCAACTGGGTATCGGTGGCATTCTACGCGATCGGTTGCGTTGCTGGGGTATCGATCTGAATGATTAGACGATAAATCAGCGCCGCGCTCACGAAGGCTCCGTTACTAATAACTTAGCAACGGTTGATCTCTCAGCGGCAAGCGATTCTATGTCTCTTGCCCTCTGTGAGCTCTTATTGCCCCGAGGCTGGTTTGAGGTTCTTATGGACCTCAGATCACCTAAGGGGCGATTGCCTGACGGTAGTGTTGTTACCTACGAGAAGATTTCTTCTATGGGTAACGGTTACACATTCGAGCTCGAGTCGCTTATTTTTGCTTCTCTCGCTCGTTCCGTTTGTGAGATACTGGACTTAGACTCGTCTGAGGTCACTGTTTACGGAGACGATATTATTTTACCGTCCCGTGCAGTCCCTGCCCTCCGGGAAGTTTTTAAGTATGTTGGTTTTACGACCAATACTAAAAAGACTTTTTCCGAGGGGCCGTTCAGAGAGTCGTGCGGCAAGCACTACTATTCTGGCGTAGATGTTACTCCCTTTTACATACGTCACCGTATAGTGAGTCCTGCCGATTTAATACTGGTTTTGAATAACCTATATCGGTGGGCCACTATTGACGGCGTATGGGATCCTAGGGCCCATTCTGTGCACCTCAAGTATCGTAAGTTGCTGCCTAAACAGCTGCAACATAATACTATACCTGACGGTTACGGTGATGGTGCCCTCGTCGGATCGGTCCTAATCAATCCTTTCGCGAAAAACCGCGGGTGGATCCGGTACGTACCGGTGATTACGGACCATACAAGGGACCAAGAGCGCGCTGAGTTGGGGTCGTATCTCTACGACCTCTTCTCGCGTTGTCTCTCGGAAAGTAACGATGGGTTGCCTCTTAGGGGTCCATCGGGTTGCGATTTTGCTGATCTATTTGCCATCGATCAGCTTATCTGTAGGAGTGATCCTACGAAGATAAGCAGGCCTACCGGTAAATTCGATATACAGTACATCGCGTGCTGTTGTTCGGGTTGTTGTTAGGCTTGCGGCCGCACTCGAGAGATCTAG-AGCAT-CACGGTCGAACTCCCG-TACGAGGTGCCCGCA
>H110_len1968-1988_reads1758_Mix1+C__seq115
GGGCTACGCGAGGGAGCCAC-CTGCGAAGCAGCGTGGCGGTTCTCGTGCGTTACCGAAACGCACGAAGGTCGCGCCTCTCCACGAGGCGTCACCATGGGAGAGCGCAAAAGCGCTAGCCCGTGCTCTAGCTCTAGAAGGTCTCGAGATCTCCTCTAGAGATAATTTTGTTTAACTCTAAGAAGGAGATATACACATGCCTAAGACAGCATCTTCGCGTAACTCTTTCAGCGCACAATTGCGCCGAGCCGCGAACACAAGAA-TTGAGGCTGAAGGTAACCTCGCACTTTCCATTGCCAACGATTTACTGTTGGCCTATGGTCAGTCGCCATTTAACTCTGAGGCTGAGTGTATTTCATTCAGCCCGAGATTCGACGGGACCCCGGATGACTTTAGGATAAATTATCTTAAAGCCGAGATCATGTCGAAGTATGACGACTTCAGCCTAGGTATTGATACCGAAGCTGTTGCCTGGGAGAAGTTCCTGGCAGCAGAGGCTGAATGTGCTTTAACGAACGCTCGTCTCTATAGACCTGACTACAGTGAGGATTTCAATTTCTCACTGGGCGAGTCATGTATACACATGGCTCGTCGAAAAATAGCCAAGCTAATAGGAGATGTTCCGTCCGTTGAGGATATGTTGCGTCACTGCCGATTTCCTGGCGGTGCTACAACAACGAATAACCGTTCGTACAGTCATCCGTCCTTCAAGTTTGCACTTCCGCAAGCGTGTACGCCTCGGGCTTTGAAGTATGTTTTAGCTCTCAGAGCTTCTACACATTTCGATATCAGAATTTCTGATATTAGCCCTTTTAATAAAGCAGTTACCGTACCTAAGAACAGTAAGACAGATCGTTGTATTGCTATCGAACCTGGTTGGAATATGTTTTTCCAACTGGGTATCGGTGGCATTCTACGCGATCGGTTGCGTTGCTGGGGTATCGATCTGAATGATCAGACGATAAATCAGCGCCGCGCTCACGAAGGCTCCGTTACTAATAACTTAGCAACGGTTGATCTCTCAGCGGCAAGCGATTCTATGTCTCTTGCCCTCTGTGAGCTCTTATTGCCCCGAGGCTGGTTTGAGGTTCTTATGGACCTCAGATCACCTAAGGGGCGATTGCCTGACGGTAGTGTTGTTACCTACGAGAAGATTTCTTCTATGGGTAACGGTTACACATTCGAGCTCGAGTCGCTTATTTTTGCTTCTCTCGCTCGTTCCGTTTGTGAGATACTGGACTTAGACTCGTCTGAGGTCACTGTTTACGGAGACGATATTATTTTACCGTCCCGTGCAGTCCCTGCCCTCCGGGAAGTTTTTAAGTATGTTGGTTTTACGACCAATACTAAAAAGACTTTTTCCGAGGGGCCGTTCAGAGAGTCGTGCGGCAAGCACTACTATTCTGGCGTAGATGTTACTCCCTTTTACATACGTCACCGTATAGTGAGTCCTGCCGATTTAATACTGGTTTTGAATAACCTATATCGGTGGGCCACTATTGACGGCGTATGGGATCCTAGGGCCCATTCTGTGCACCTCAAGTATCGTAAGTTGCTGCCTAAACAGCTGCAACATAATACTATACCTGACGGTTACGGTGATGGTGCCCTCGTCGGATCGGTCCTAATCAATCCTTTCGCGAAAAACCGCGGGTGGATCCGGTACGTACCGGTGATTACGGACCACACAAGGGACCAAGAGCGCGCTGAGTTGGGGTCGTATCTCTACGACCTCTTCTCGCGTTGTCTCTCGGAAAGTAACGATGGGTTGCCTCTTAGGGGTCCATCGGGTTGCGATTTTGCTGATCTATTTGCCATCGATCAGCTTATCTGTAGGAGTGATCCTACGAAGATAAGCAGGCCTACCGGTAAATTCGATATACAGTACATCGCGTGCTGTTGTTCGGGTTGTTGTTAGGCTTGCGGCCGCACTCGAGAGATCTAG-AGCAT-CACGGTCGAACTCCCG-TACGAGGTGCCCGCA
>H110_len1968-1988_reads1758_Mix1+C__seq116
GGGCTACGCGAGGGAGCCAC-CTGCGAAGCAGCGTGGCGGTTCTCGTGCGTTACCGAAACGCACGAAGGTCGCGCCTCTCCACGAGGCGTCACCATGGGAGAGCGCAAAAGCGCTAGCCCGTGCTCTAGCTCTAGAAGGTCTCGAGATCTCCTCTAGAGATAATTTTGTTTAACTCTAAGAAGGAGATATACACATGCCTAAGACAGCATCTTCGCGTAACTCTTTCAGCGCACAATTGCGCCGAGCCGCGAACACAAGAA-TTGAGGCTGAAGGTAACCTCGCACTTTCCATTGCCAACGATTTACTGTTGGCCTATGGTCAGTCGCCATTTAACTCTGAGGCTGAGTGTATTTCATTCAGCCCGAGATTCGACGGGACCCCGGATGACTTTAGGATAAATTATCTTAAAGCCGAGATCATGTCGAAGTATGACGACTTCAGCCTAGGTATTGATACCGAAGCTGTTGCCTGGGAGAAGTTCCTGGCAGCAGAGGCTGAATGTGCTTTAACGAACGCTCGTCTCTATAGACCTGACTACAGTGAGGATTTCAATTTCTCACTGGGCGAGTCGTGTATACACATGGCTCGTCGAAAAATAGCCAAGCTAATAGGAGATGTTCCGTCCGTTGAGGATATGTTGCGTCACTGCCGATTTCCTGGCGGTGCTACAACAACGAATAACCGTTCGTACAGTCATCCGTCCTTCAAGTTTGCACTTCCGCAAGCGTGTACGCCTCGGGCTTTGAAGTATGTTTTAGCTCTCAGAGCTTCTACACATTTCGATATCAGAATTTCTGATATTAGCCCTTTTAATAAAGCAGTTACCGTACCTAAGAACAGTAAGACAGATCGTTGTATTGCTATCGAACCTGGTTGGAATATGTTTTTCCAACTGGGTATCGGTGGCATTCTACGCGATCGGTTGCGTTGCTGGGGTATCGATCTGAATGATCAGACGATAAATCAGCGCCGCGCTCACGAAGGCTCCGTTACTAATAACTTAGCAACGGTTGATCTCTCAGCGGCAAGCGATTCTATGTCTCTTGCCCTCTGTGAGCTCTTATTGCCCCGAGGCTGGTTTGAGGTTCTTATGGACCTCAGATCACCTAAGGGGCGATTGCCTGACGGTAGTGTTGTTACCTACGAGAAGATTTCTTCTATGGGTAACGGTTACACATTCGAGCTCGAGTCGCTTATTTTTGCTTCTCTCGCTCGTTCCGTTTGTGAGATACTGGACTTAGACTCGTCTGAGGTCACTGTTTACGGAGACGATATTATTTTACCGTCCCGTGCAGTCCCTGCCCTCCGGGAAGTTTTTAAGTATGTTGGTTTTACGACCAATACTAAAAAGACTTTTTCCGAGGGGCCGTTCAGAGAGTCGTGCGGCAAGCACTACTATTCTGGCGTAGATGTTACTCCCTTTTACATACGTCACCGTATAGTGAGTCCTGCCGATTTAATACTGGTTTTGAATAACCTATATCGGTGGGCCACTATTGACGGCGTATGGGATCCTAGGGCCCATTCTGTGCACCTCAAGTATCGTAAGTTGCTGCCTAAACAGCTGCAACATAATACTATACCTGACGGTTACGGTGATGGTGCCCTCGTCGGATCGGTCCTAATCAATCCTTTCGCGAAAAACCGCGGGTGGATCCGGTACGTACCGGTGATTACGGACCATACAAGGGACCAAGAGCGCGCTGAGTTGGGGTCGTATCTCTACGACCTCTTCTCGCGTTGTCTCTCGGAAAGTAACGATGGGTTGCCTCTTAGGGGTCCATCGGGTTGCGATTTTGCTGATCTATTTGCCATCGATCAGCTTATCTGTAGGAGTGATCCTACGAAGATAAGCAGGCCTACCGGTAAATTCGATATACAGTACATCGCGTGCTGTTGTTCGGGTTGTTGTTAGGCTTGCGGCCGCACTCGAGAGATCTAG-AGCAT-CACGGTCGAACTCCCG-TACGAGGTGCCCGCA
>H110_len1968-1988_reads1758_Mix1+C__seq117
GGGCTACGCGAGGGAGCCAC-CTGCGAAGCAGCGTGGCGGTTCTCGTGCGTTACCGAAACGCACGAAGGTCGCGCCTCTCCACGAGGCGTCACCATGGGAGAGCGCAAAAGCGCTAGCCCGTGCTCTAGCTCTAGAAGGTCTCGAGATCTCCTCTAGAGATAATTTTGTTTAACTCTAAGAAGGAGATATACACATGCCTAAGACAGCATCTTCGCGTAACTCTTTCAGCGCACAATTGCGCCGAGCCGCGAACACAAGAA-TTGAGGCTGAAGGTAACCTCGCACTTTCCATTGCCAACGATTTACTGTTGGCCTATGGTCAGTCGCCATTTAACTCTGAGGCTGAGTGTATTTCATTCAGCCCGAGATTCGACGGGACCCCGGATGACTTTAGGATAAATTATCTTAAAGCCGAGATCATGTCGAAGTATGACGACTTCAGCCTAGGTATTGATACCGAAGCTGTTGCCTGGGAGAAGTTCCTGGCAGCAGAGGCTGAATGTGCTTTAACGAACGCTCGTCTCTATAGACCTGACTACAGTGAGGATTTCAATTTCTCACTGGGCGAGTCATGTATACACATGGCTCGTCGAAAAATAGCCAAGCTAATAGGAGATGTTCCGTCCGTTGAGGATATGTTGCGTCACTGCCGATTTCCTGGCGGTGCTACAACAACGAATAACCGTTCGTACAGTCATCCGTCCTTCAAGTTTGCACTTCCGCAAGCGTGTACGCCTCGGGCTTTGAAGTATGTTTTAGCTCTCAGAGCTTCTACACATTTCGATATCAGAATTTCTGATATTAGCCCTTTTAATAAAGCAGTTACCGTACCTAAGAACAGTAAGACAGATCGTTGTATTGCTATCGAACCTGGTTGGAATATGTTTTTCCAACTGGGTATCGGTGGCATTCTACGCGATCGGTTGCGTTGCTGGGGTATCGATCTGAATGATCAGACGATAAATCAGCGCCGCGCTCACGAAGGCTCCGTTACTAATAACTTAGCAACGGTTGATCTTTCAGCGGCAAGCGATTCTATGTCTCTTGCCCTCTGTGAGCTCTTATTGCCCCGAGGCTGGTTTGAGGTTCTTATGGACCTCAGATCACCTAAGGGGCGATTGCCTGACGGTAGTGTTGTTACCTACGAGAAGATTTCTTCTATGGGTAACGGTTACACATTCGAGCTCGAGTCGCTTATTTTTGCTTCTCTCGCTCGTTCCGTTTGTGAGATACTGGACTTAGACTCGTCTGAGGTCACTGTTTACGGAGACGATATTATTTTACCGTCCCGTGCAGTCCCTGCCCTCCGGGAAGTTTTTAAGTATGTTGGTTTTACGACCAATACTAAAAAGACTTTTTCCGAGGGGCCGTTCAGAGAGTCGTGCGGCAAGCACTACTATTCTGGCGTAGATGTTACTCCCTTTTACATACGTCACCGTATAGTGAGTCCTGCCGATTTAATACTGGTTTTGAATAACCTATATCGGTGGGCCACTATTGACGGCGTATGGGATCCTAGGGCCCATTCTGTGCACCTCAAGTATCGTAAGTTGCTGCCTAAACAGCTGCAACATAATACTATACCTGACGGTTACGGTGATGGTGCCCTCGTCGGATCGGTCCTAATCAATCCTTTCGCGAAAAACCGCGGGTGGATCCGGTACGTACCGGTGATTACGGACCATACAAGGGACCAAGAGCGCGCTGAGTTGGGGTCGTATCTCTACGACCTCTTCTCGCGTTGTCTCTCGGAAAGTAACGATGGGTTGCCTCTTAGGGGTCCATCGGGTTGCGATTTTGCTGATCTATTTGCCATCGATCAGCTTATCTGTAGGAGTGATCCTACGAAGATAAGCAGGCCTACCGGTAAATTCGATATACAGTACATCGCGTGCTGTTGTTCGGGTTGTTGTTAGGCTTGCGGCCGCACTCGAGAGATCTAG-AGCAT-CACGGTCGAACTCCCG-TACGAGGTGCCCGCA
>H110_len1968-1988_reads1758_Mix1+C__seq118
GGGCTACGCGAGGGAGCCAC-CTGCGAAGCAGCGTGGCGGTTCTCGTGCGTTACCGAAACGCACGAAGGTCGCGCCTCTCCACGAGGCGTCACCATGGGAGAGCGCAAAAGCGCTAGCCCGTGCTCTAGCTCTAGAAGGTCTCGAGATCTCCTCTAGAGATAATTTTGTTTAACTCTAAGAAGGAGATATACACATGCCTAAGACAGCATCTTCGCGTAACTCTTTCAGCGCACAATTGCGCCGAGCCGCGAACACAAGAA-TTGAGGCTGAAGGTAACCTCGCACTTTCCATTGCCAACGATTTACTGTTGGCCTATGGTCAGTCGCCATTTAACTCTGAGGCTGAGTGTATTTCATTCAGCCCGAGATTCGACGGGACCCCGGATGACTTTAGGATAAATTATCTTAAAGCCGAGATCATGTCGAAGTATGACGACTTCAGCCTAGGTATTGATACCGAAGCTGTTGCCTGGGAGAAGTTCCTGGCAGCAGAGGCTGAATGTGCTTTAACGAACGCTCGTCTCTATAGACCTGACTACAGTGAGGATTTCAATTTCTCACTGGGCGAGTCATGTATACACATGGCTCGTCGAAAAATAGCCAAGCTAATAGGAGATGTTCCGTCCGTTGAGGATATGTTGCGTCACTGCCGATTTCCTGGCGGTGCTACAACAACGAATAACCGTTCGTACAGTCATCCGTCCTTCAAGTTTGCACTTCCGCAAGCGTGTACGCCTCGGGCTTTGAAGTATGTTTTAGCTCTCAGAGCTTCTACACATTTCGATATCAGAATTTCTGATATTAGCCCTTTTAATAAAGCAGTTACCGTACCTAAGAACAGTAAGACAGATCGTTGTATTGCTATCGAACCTGGTTGGAATATGTTTTTCCAACTGGGTATCGGTGGCATTCTACGCGATCGGTTGCGTTGCTGGGGTATCGATCTGAATGATCAGACGATAAATCAGCGCCGCGCTCACGAAGGCTCCGTTACTAATAACTTAGCAACGGTTGATCTCTCAGCGGCAAGCGATTCTATGTCTCTTGCCCTCTGTGAGCTCTTATTGCCCCGAGGCTGGTTTGAGGTTCTTATGGACCTCAGATCACCTAAGGGGCGATTGCCTGACGGTAGTGTTGTTACCTACGAGAAGATTTCTTCTATGGGTAACGGTTACACATTCGAGCTCGAGTCGCTTATTTTTGCTTCTCTCGCTCGTTCCGTTTGTGAGATACTGGACTTAGACTCGTCTGAGGTCACTGTTTACGGAGACGATATTATTTTACCGTCCCGTGCAGTCCCTGCCCTCCGGGAAGTTTTTAAGTATGTTGGTTTTACGACCAATACTAAAAAGACTTTTTCCGAGGGGCCGTTCAGAGAGTCGTGCGGCAAGCACTACTATTCTGGCGTAGATGTTACTCCCTTTTACATACGTCACCGTATAGTGAGTCCTGCCGATTTAATACTGGTTTTGAATAACCTATATCGGTGGGCCACTATTGACGGCGTATGGGATCCTAGGGCCCATTCTGTGCACCTCAAGTATCGTAAGTTGCTGCCTAAACAGCTGCAACATAATACTATACCTGACGGTTACGGTGATGGTGCCCTCGTCGGATCGGTCCTAATCAATCCTTTCGCGAAAAACCGCGGGTGGATCCGGTACGTACCGGTGATTACGGACCATACAAGGGACCAAGAGCGCGCTGAGTTGGGATCGTATCTCTACGACCTCTTCTCGCGTTGTCTCTCGGAAAGTAACGATGGGTTGCCTCTTAGGGGTCCATCGGGTTGCGATTTTGCTGATCTATTTGCCATCGATCAGCTTATCTGTAGGAGTGATCCTACGAAGATAAGCAGGCCTACCGGTAAATTCGATATACAGTACATCGCGTGCTGTTGTTCGGGTTGTTGTTAGGCTTGCGGCCGCACTCGAGAGATCTAG-AGCAT-CACGGTCGAACTCCCG-TACGAGGTGCCCGCA
>H110_len1968-1988_reads1758_Mix1+C__seq119
GGGCTACGCGAGGGAGCCAC-CTGCGAAGCAGCGTGGCGGTTCTCGTGCGTTACCGAAACGCACGAAGGTCGCGCCTCTCCACGAGGCGTCACCATGGGAGAGCGCAAAAGCGCTAGCCCGTGCTCTAGCTCTAGAAGGTCTCGAGATCTCCTCTAGAGATAATTTTGTTTAACTCTAAGAAGGAGATATACACATGCCTAAGACAGCATCTTCGCGTAACTCTTTCAGCGCACAATTGCGCCGAGCCGCGAACACAAGAA-TTGAGGCTGAAGGTAACCTCGCACTTTCCATTGCCAACGATTTACTGTTGGCCTATGGTCAGTCGCCATTTAACTCTGAGGCTGAGTGTATTTCATTCAGCCCGAGATTCGACGGGACCCCGGATGACTTTAGGATAAATTATCTTAAAGCCGAGATCATGTCGAAGTATGACGACTTCAGCCTAGGTATTGATACCGAAGCTGTTGCCTGGGAGAAGTTCCTGGCAGCAGAGGCTGAATGTGCTTTAACGAACGCTCGTCTCTATAGACCTGACTACAGTGAGGATTTCAATTTCTCACTGGGCGAGTCATGTATACACATGGCTCGTCGAAAAATAGCCAAGCTAATAGGAGATGTTCCGTCCGTTGAGGATATGTTGCGTCACTGCCGATTTCCTGGCGGTGCTACAACAACGAATAACCGTTCGTACAGTCATCCGTCCTTCAAGTTTGCACTTCCGCAAGCGTGTACGCCTCGGGCTTTGAAGTATGTTTTAGCTCTCAGAGCTTCTACACATTTCGATATTAGAATTTCTGATATTAGCCCTTTTAATAAAGCAGTTACCGTACCTAAGAACAGTAAGACAGATCGTTGTATTGCTATCGAACCTGGTTGGAATATGTTTTTCCAACTGGGTATCGGTGGCATTCTACGCGATCGGTTGCGTTGCTGGGGTATCGATCTGAATGATCAGACGATAAATCAGCGCCGCGCTCACGAAGGCTCCGTTACTAATAACTTAGCAACGGTTGATCTCTCAGCGGCAAGCGATTCTATGTCTCTTGCCCTCTGTGAGCTCTTATTGCCCCGAGGCTGGTTTGAGGTTCTTATGGACCTCAGATCACCTAAGGGGCGATTGCCTGACGGTAGTGTTGTTACCTACGAGAAGATTTCTTCTATGGGTAACGGTTACACATTCGAGCTCGAGTCGCTTATTTTTGCTTCTCTCGCTCGTTCCGTTTGTGAGATACTGGACTTAGACTCGTCTGAGGTCACTGTTTACGGAGACGATATTATTTTACCGTCCCGTGCAGTCCCTGCCCTCCGGGAAGTTTTTAAGTATGTTGGTTTTACGACCAATACTAAAAAGACTTTTTCCGAGGGGCCGTTCAGAGAGTCGTGCGGCAAGCACTACTATTCTGGCGTAGATGTTACTCCCTTTTACATACGTCACCGTATAGTGAGTCCTGCCGATTTAATACTGGTTTTGAATAACCTATATCGGTGGGCCACTATTGACGGCGTATGGGATCCTAGGGCCCATTCTGTGCACCTCAAGTATCGTAAGTTGCTGCCTAAACAGCTGCAACATAATACTATACCTGACGGTTACGGTGATGGTGCCCTCGTCGGATCGGTCCTAATCAATCCTTTCGCGAAAAACCGCGGGTGGATCCGGTACGTACCGGTGATTACGGACCATACAAGGGACCAAGAGCGCGCTGAGTTGGGGTCGTATCTCTACGACCTCTTCTCGCGTTGTCTCTCGGAAAGTAACGATGGGTTGCCTCTTAGGGGTCCATCGGGTTGCGATTTTGCTGATCTATTTGCCATCGATCAGCTTATCTGTAGGAGTGATCCTACGAAGATAAGCAGGCCTACCGGTAAATTCGATATACAGTACATCGCGTGCTGTTGTTCGGGTTGTTGTTAGGCTTGCGGCCGCACTCGAGAGATCTAG-AGCAT-CACGGTCGAACTCCCG-TACGAGGTGCCCGCA
>H110_len1968-1988_reads1758_Mix1+C__seq120
GGGCTACGCGAGGGAGCCAC-CTGCGAAGCAGCGTGGCGGTTCTCGTGCGTTACCGAAACGCACGAAGGTCGCGCCTCTCCACGAGGCGTCACCATGGGAGAGCGCAAAAGCGCTAGCCCGTGCTCTAGCTCTAGAAGGTCTCGAGATCTCCTCTAGAGATAATTTTGTTTAACTCTAAGAAGGAGATATACACATGCCTAAGACAGCATCTTCGCGTAACTCTTTCAGCGCACAATTGCGCCGAGCCGCGAACACAAGAA-TTGAGGCTGAAGGTAACCTCGCACTTTCCATTGCCAACGATTTACTGTTGGCCTATGGTCAGTCGCCATTTAACTCTGAGGCTGAGTGTATTTCATTCAGCCCGAGATTCGACGGGACCCCGGATGACTTTAGGATAAATTATCTTAAAGCCGAGATCATGTCGAAGTATGACGACTTCAGCCTAGGTATTGATACCGAAGCTGTTGCCTGGGAGAAGTTCCTGGCAGCAGAGGCTGAATGTGCTTTAACGAACGCTCGTCTCTATAGACCTGACTACAGTGAGGATTTCAATTTCTCACTGGGCGAGTCATGTATACACATGGCTCGTCGAAAAATAGCCAAGCTAATAGGAGATGTTCCGTCCGTTGAGGATATGTTGCGTCACTGCCGATTTCCTGGCGGTGCTACAACAACGAATAACCGTTCGTACAGTCATCCGTCCTTCAAGTTTGCACTTCCGCAAGCGTGTACGCCTCGGGCTTTGAAGTATGTTTTAGCTCTCAGAGCTTCTACACATTTCGATATCAGAATTTCTGATATTAGCCCTTTTAATAAAGCAGTTACCGTACCTAAGAACAGTAAGACAGATCGTTGTATTGCTATCGAACCTGGTTGGAATATGTTTTTCCAACTGGGTATCGGTGGCATTCTACGCGATCGGTTGCGTTGCTGGGGTATCGATCTGAATGATCAGACGATAAATCAGCGCCGCGCTCACGAAGGCTCCGTTACTAATAACTTAGCAACGGTTGATCTCTCAGCGGCAAGCGATTCTATGTCTCTTGCCCTCTGTGAGCTCTTATTGCCCCGAGGCTGGTTTGAGGTTCTTATGGACCTCAGATCACCTAAGGGGCGATTGCCTGACGGTAGTGTTGTTACCTACGAGAAGATTTCTTCTATGGGTAACGGTTACACATTCGAGCTCGAGTCGCTTATTTTTGCTTCTCTCGCTCGTTCCGTTTGTGAGATACTGGACTTAGACTCGTCTGAGGTCACTGTTTACGGAGACGATATTATTTTACCGTCCCGTGCAGTCCCTGCCCTCCGGGAAGTTTTTAAGTATGTTGGTTTTACGACCAATACTAAAAAGACTTTTTCCGAGGGGCCGTTCAGAGAGTCGTGCGGCAAGCACTACTATTCTGGCGTAGATGTTACTCCCTTTTACATACGTCACCGTATAGTGAGTCCTGCCGATTTAATACTGGTTTTGAATAACCTATATCGGTGGGCCACTATTGACGGCGTATGGGATCCTAGGGCCCATTCTGTGCACCTCAGGTATCGTAAGTTGCTGCCTAAACAGCTGCAACATAATACTATACCTGACGGTTACGGTGATGGTGCCCTCGTCGGATCGGTCCTAATCAATCCTTTCGCGAAAAACCGCGGGTGGATCCGGTACGTACCGGTGATTACGGACCATACAAGGGACCAAGAGCGCGCTGAGTTGGGGTCGTATCTCTACGACCTCTTCTCGCGTTGTCTCTCGGAAAGTAACGATGGGTTGCCTCTTAGGGGTCCATCGGGTTGCGATTTTGCTGATCTATTTGCCATCGATCAGCTTATCTGTAGGAGTGATCCTACGAAGATAAGCAGGCCTACCGGTAAATTCGATATACAGTACATCGCGTGCTGTTGTTCGGGTTGTTGTTAGGCTTGCGGCCGCACTCGAGAGATCTAG-AGCAT-CACGGTCGAACTCCCG-TACGAGGTGCCCGCA
>H110_len1968-1988_reads1758_Mix1+C__seq121
GGGCTACGCGAGGGAGCCAC-CTGCGAAGCAGCGTGGCGGTTCTCGTGCGTTACCGAAACGCACGAAGGTCGCGCCTCTCCACGAGGCGTCACCATGGGAGAGCGCAAAAGCGCTAGCCCGTGCTCTAGCTCTAGAAGGTCTCGAGATCTCCTCTAGAGATAATTTTGTTTAACTCTAAGAAGGAGATATACACATGCCTAAGACAGCATCTTCGCGTAACTCTTTCAGCGCACAATTGCGCCGAGCCGCGAACACAAGAA-TTGAGGCTGAAGGTAACCTCGCACTTTCCATTGCCAACGATTTACTGTTGGCCTATGGTCAGTCGCCATTTAACTCTGAGGCTGAGTGTATTTCATTCAGCCCGAGATTCGACGGGACCCCGGATGACTTTAGGATAAATTATCTTAAAGCCGAGATCATGTCGAAGTATGACGACTTCAGCCTAGGTATTGATACCGAAGCTGTTGCCTGGGAGAAGTTCCTGGCAGCAGAGGCTGAATGTGCTTTAACGAACGCTCGTCTCTATAGACCTGACTACAGTGAGGATTTCAATTTCTCACTGGGCGAGTCATGTATACACATGGCTCGTCGAAAAATAGCCAAGCTAATAGGAGACGTTCCGTCCGTTGAGGATATGTTGCGTCACTGCCGATTTCCTGGCGGTGCTACAACAACGAATAACCGTTCGTACAGTCATCCGTCCTTCAAGTTTGCACTTCCGCAAGCGTGTACGCCTCGGGCTTTGAAGTATGTTTTAGCTCTCAGAGCTTCTACACATTTCGATATCAGAATTTCTGATATTAGCCCTTTTAATAAAGCAGTTACCGTACCTAAGAACAGTAAGACAGATCGTTGTATTGCTATCGAACCTGGTTGGAATATGTTTTTCCAACTGGGTATCGGTGGCATTCTACGCGATCGGTTGCGTTGCTGGGGTATCGATCTGAATGATCAGACGATAAATCAGCGCCGCGCTCACGAAGGCTCCGTTACTAATAACTTAGCAACGGTTGATCTCTCAGCGGCAAGCGATTCTATGTCTCTTGCCCTCTGTGAGCTCTTATTGCCCCGAGGCTGGTTTGAGGTTCTTATGGACCTCAGATCACCTAAGGGGCGATTGCCTGACGGTAGTGTTGTTACCTACGAGAAGATTTCTTCTATGGGTAACGGTTACACATTCGAGCTCGAGTCGCTTATTTTTGCTTCTCTCGCTCGTTCCGTTTGTGAGATACTGGACTTAGACTCGTCTGAGGTCACTGTTTACGGAGACGATATTATTTTACCGTCCCGTGCAGTCCCTGCCCTCCGGGAAGTTTTTAAGTATGTTGGTTTTACGACCAATACTAAAAAGACTTTTTCCGAGGGGCCGTTCAGAGAGTCGTGCGGCAAGCACTACTATTCTGGCGTAGATGTTACTCCCTTTTACATACGTCACCGTATAGTGAGTCCTGCCGATTTAATACTGGTTTTGAATAACCTATATCGGTGGGCCACTATTGACGGCGTATGGGATCCTAGGGCCCATTCTGTGCACCTCAAGTATCGTAAGTTGCTGCCTAAACAGCTGCAACATAATACTATACCTGACGGTTACGGTGATGGTGCCCTCGTCGGATCGGTCCTAATCAATCCTTTCGCGAAAAACCGCGGGTGGATCCGGTACGTACCGGTGATTACGGACCATACAAGGGACCAAGAGCGCGCTGAGTTGGGGTCGTATCTCTACGACCTCTTCTCGCGTTGTCTCTCGGAAAGTAACGATGGGTTGCCTCTTAGGGGTCCATCGGGTTGCGATTTTGCTGATCTATTTGCCATCGATCAGCTTATCTGTAGGAGTGATCCTACGAAGATAAGCAGGCCTACCGGTAAATTCGATATACAGTACATCGCGTGCTGTTGTTCGGGTTGTTGTTAGGCTTGCGGCCGCACTCGAGAGATCTAG-AGCAT-CACGGTCGAACTCCCG-TACGAGGTGCCCGCA
>H110_len1968-1988_reads1758_Mix1+C__seq122
GGGCTACGCGAGGGAGCCAC-CTGCGAAGCAGCGTGGCGGTTCTCGTGCGTTACCGAAACGCACGAAGGTCGCGCCTCTCCACGAGGCGTCACCATGGGAGAGCGCAAAAGCGCTAGCCCGTGCTCTAGCTCTAGAAGGTCTCGAGATCTCCTCTAGAGATAATTTTGTTTAACTCTAAGAAGGAGATATACACATGCCTAAGACAGCATCTTCGCGTAACTCTTTCAGCGCACAATTGCGCCGAGCCGCGAACACAAGAA-TTGAGGCTGAAGGTAACCTCGCACTTTCCATTGCCAACGATTTACTGTTGGCCTATGGTCAGTCGCCATTTAACTCTGAGGCTGAGTGTATTTCATTCAGCCCGAGATTCGACGGGACCCCGGATGACTTTAGGATAAATTATCTTAAAGCCGAGATCATGTCGAAGTATGACGACTTCAGCCTAGGTATTGATACCGAAGCTGTTGCCTGGGAGAAGTTCCTGGCAGCAGAGGCTGAATGTGCTTTAACGAACGCTCGTCTCTATAGACCTGACTACAGTGAGGATTTCAATTTCTCACTGGGCGAGTCATGTATACACATGGCTCGTCGAAAAATAGCCAAGCTAATAGGAGATGTTCCGTCCGTTGAGGATATGTTGCGTCACTGCCGATTTCCTGGCGGTGCTACAACAACGAATAACCGTTCGTACAGTCATCCGTCCTTCAAGTTTGCACTTCCGCAAGCGTGTACGCCTCGGGCTTTGAAGTATGTTTTAGCTCTCAGAGCTTCTACACATTTCGATATCAGAATTTCTGATATTAGCCCTTTTAATAAAGCAGTTACCGTACCTAAGAACAGTAAGACAGATCGTTGTATTGCTATCGAACCTGGTTGGAATATGTTTTTCCAACTGGGTATCGGTGGCATTCTACGCGATCGGTTGCGTTGCTGGGGTATCGATCTGAATGATCAGACGATAAATCAGCGCCGCGCTCACGAAGGCTCCGTTACTAATAACTTAGCAACGGTTGATCTCTCAGCGGCAAGCGATTCTATGTCTCTTGCCCTCTGTGAGCTCTTATTGCCCCGAGGCTGGTTTGAGGTTCTTATGGACCTCAGATCACCTAAGGGGCGACTGCCTGACGGTAGTGTTGTTACCTACGAGAAGATTTCTTCTATGGGTAACGGTTACACATTCGAGCTCGAGTCGCTTATTTTTGCTTCTCTCGCTCGTTCCGTTTGTGAGATACTGGACTTAGACTCGTCTGAGGTCACTGTTTACGGAGACGATATTATTTTACCGTCCCGTGCAGTCCCTGCCCTCCGGGAAGTTTTTAAGTATGTTGGTTTTACGACCAATACTAAAAAGACTTTTTCCGAGGGGCCGTTCAGAGAGTCGTGCGGCAAGCACTACTATTCTGGCGTAGATGTTACTCCCTTTTACATACGTCACCGTATAGTGAGTCCTGCCGATTTAATACTGGTTTTGAATAACCTATATCGGTGGGCCACTATTGACGGCGTATGGGATCCTAGGGCCCATTCTGTGCACCTCAAGTATCGTAAGTTGCTGCCTAAACAGCTGCAACATAATACTATACCTGACGGTTACGGTGATGGTGCCCTCGTCGGATCGGTCCTAATCAATCCTTTCGCGAAAAACCGCGGGTGGATCCGGTACGTACCGGTGATTACGGACCATACAAGGGACCAAGAGCGCGCTGAGTTGGGGTCGTATCTCTACGACCTCTTCTCGCGTTGTCTCTCGGAAAGTAACGATGGGTTGCCTCTTAGGGGTCCATCGGGTTGCGATTTTGCTGATCTATTTGCCATCGATCAGCTTATCTGTAGGAGTGATCCTACGAAGATAAGCAGGCCTACCGGTAAATTCGATATACAGTACATCGCGTGCTGTTGTTCGGGTTGTTGTTAGGCTTGCGGCCGCACTCGAGAGATCTAG-AGCAT-CACGGTCGAACTCCCG-TACGAGGTGCCCGCA
>H110_len1968-1988_reads1758_Mix1+C__seq123
GGGCTACGCGAGGGAGCCAC-CTGCGAAGCAGCGTGGCGGTTCTCGTGCGTTACCGAAACGCACGAAGGTCGCGCCTCTCCACGAGGCGTCACCATGGGAGAGCGCAAAAGCGCTAGCCCGTGCTCTAGCTCTAGAAGGTCTCGAGATCTCCTCTAGAGATAATTTTGTTTAACTCTAAGAAGGAGATATACACATGCCTAAGACAGCATCTTCGCGTAACTCTTTCAGCGCACAATTGCGCCGAGCCGCGAACACAAGAA-TTGAGGCTGAAGGTAACCTCGCACTTTCCATTGCCAACGATTTACTGTTGGCCTATGGTCAGTCGCCATTTAACTCTGAGGCTGAGTGTATTTCATTCAGCCCGAGATTCGACGGGACCCCGGATGACTTTAGGATAAATTATCTTAAAGCCGAGATCATGTCGAAGTATGACGACTTCAGCCTAGGTATTGATACCGAAGCTGTTGCCTGGGAGAAGTTCCTGGCAGCAGAGGCTGAATGTGCTTTAACGAACGCTCGTCTCTATAGACCTGACTACAGTGAGGATTTCAATTTCTCACTGGGCGAGTCATGTATACACATGGCTCGTCGAAAAATAGCCAAGCTAATAGGAGATGTTCCGTCCGTTGAGGATATGTTGCGTCACTGCCGATTTCCTGGCGGTGCTACAACAACGAATAACCGTTCGTACAGTCATCCGTCCTTCAAGTTTGCACTTCCGCAAGCGTGTACGCCTCGGGCTTTGAAGTATGTTTTAGCTCTCAGAGCTTCTACACATTTCGATATCAGAATTTCTGATATTAGCCCTTTTAATAAAGCAGTTACCGTACCTAAGAACAGTAAGACAGATCGTTGTATTGCTATCGAACCTGGTTGGAATATGTTTTTCCAACTGGGTATCGGTGGCATTCTACGCGATCGGTTGCGTTGCTGGGGTATCGATCTGAATGATCAGACGATAAATCAGCGCCGCGCTCACGAAGGCTCCGTTACTAATAACTTAGCAACGGTTGATCTCTCAGCGGCAAGCGATTCTATGTCTCTTGCCCTCTGTGAGCTCTTATTGCCCCGAGGCTGGTTTGAGGTTCTTATGGACCTCAGATCACCTAAGGGGCGATTGCCTGACGGTAGTGTTGTTACCTACGAGAAGATTTCTTCTATGGGTAACGGTTACACATTCGAGCTCGAGTCGCTTATTTTTGCTTCTCTCGCTCGTTCCGTTTGTGAGATACTGGACTTAGACTCGTCTGAGGTCACTGTTTACGGAGACGATATTATTTTACCGTCCCGTGCAGTCCCTGCCCTCCGGGAAGTTTTTAAGTATGTTGGTTTTACGACCAATACTAAAAAGACTTTTTCCGAGGGGCCGTTCAGAGAGTCGTGCGGCAAGCACTACTATTCTGGCGTAGATGTTACTCCCTTTTACATACGTCACCGTATAGTGAGTCCTGCCGATTTAATACTGGTTTTGAATAACCTATATCGGTGGGCCACTATTGACGGCGTATGGGATCCTAGGGCCCATTCTGTGCACCTCAAGTATCGTAAGTTGCTGCCTAAACAGCTGCAACATAATACTATACCTGACGGTTACGGTGATGGTGCCCTCGTCGGATCGGTCCTAATCAATCCTTTCGCGAAAAACCGCGGGTGGATCCGGTACGTACCGGTGATTACGGACCATACAAGGGACCAAGAGCGCGCTGAGTTGGGGTCGTATCTCTACGACCTCTTCTCGCGTTGTCTCTCGGAAAGTAACGATGGGTTGCCTCTTAGGGGTCCATCGGGTTGCGATTTTGCTGATCTATTTGCCATCGATCAGCTTATCTGTAGGAGTGATCCTACGAAGATAAGCAGGCCTACCGGTAAATTCGATATACAGTACATCGCGTGCTGTTGTTCGGGTTGTTGTTAGGCTTGCGGCCGCACTCGAGAGATCTAG-AGCAT-CACGGTCGAACTCCCG-TACGAGGTGCCCACA
>H110_len1968-1988_reads1758_Mix1+C__seq124
GGGCTACGCGAGGGAGCCAC-CTGCGAAGCAGCGTGGCGGTTCTCGTGCGTTACCGAAACGCACGAAGGTCGCGCCTCTCCACGAGGCGTCACCATGGGAGAGCGCAAAAGCGCTAGCCCGTGCTCTAGCTCTAGAAGGTCTCGAGATCTCCTCTAGAGATAATTTTGTTTAACTCTAAGAAGGAGATATACACATGCCTAAGACAGCATCTTCGCGTAACTCTTTCAGCGCACAATTGCGCCGAGCCGCGAACACAAGAA-TTGAGGCTGAAGGTAACCTCGCACTTTCCATTGCCAACGATTTACTGTTGGCCTATGGTCAGTCGCCATTTAACTCTGAGGCTGAGTGTATTTCATTCAGCCCGAGATTCGACGGGACCCCGGATGACTTTAGGATAAATTATCTTAAAGCCGAGATCATGTCGAAGTATGACGACTTCAGCCTAGGTATTGATACCGAAGCTGTTGCCTGGGAGAAGTTCCTGGCAGCAGAGGCTGAATGTGCTTTAACGAACGCTCGTCTCTATAGACCTGACTACAGTGAGGATTTCAATTTCTCACTGGGCGAGTCATGTATACACATGGCTCGTCGAAAAATAGCCAAGCTAATAGGAGATGTTCCGTCCGTTGAGGATATGTTGCGTCACTGCCGATTTCCTGGCGGTGCTACAACAACGAATAACCGTTCGTACAGTCATCCGTCCTTCAAGTTTGCACTTCCGCAAGCGTGTACGCCTCGGGCTTTGAAGTATGTTTTAGCTCTCAGAGCTTCTACACATTTCGATATCAGAATTTCTGATATTAGCCCTTTTAATAAAGCAGTTACCGTACCTAAGAACAGTAAGACAGATCGTTGTATTGCTATCGAACCTGGTTGGAATATGTTTTTCCAACTGGGTATCGGTGGCATTCTACGCGATCGGTTGCGTTGCTGGGGTATCGATCTGAATGATCAGACGATAAATCAGCGCCGCGCTCACGAAGGCTCCGTTACTAATAACTTAGCAACGGTTGATCTCTCAGCGGCAAGCGATTCTATGTCTCTTGCCCTCTGTGAGCTCTTATTGCCCCGAGACTGGTTTGAGGTTCTTATGGACCTCAGATCACCTAAGGGGCGATTGCCTGACGGTAGTGTTGTTACCTACGAGAAGATTTCTTCTATGGGTAACGGTTACACATTCGAGCTCGAGTCGCTTATTTTTGCTTCTCTCGCTCGTTCCGTTTGTGAGATACTGGACTTAGACTCGTCTGAGGTCACTGTTTACGGAGACGATATTATTTTACCGTCCCGTGCAGTCCCTGCCCTCCGGGAAGTTTTTAAGTATGTTGGTTTTACGACCAATACTAAAAAGACTTTTTCCGAGGGGCCGTTCAGAGAGTCGTGCGGCAAGCACTACTATTCTGGCGTAGATGTTACTCCCTTTTACATACGTCACCGTATAGTGAGTCCTGCCGATTTAATACTGGTTTTGAATAACCTATATCGGTGGGCCACTATTGACGGCGTATGGGATCCTAGGGCCCATTCTGTGCACCTCAAGTATCGTAAGTTGCTGCCTAAACAGCTGCAACATAATACTATACCTGACGGTTACGGTGATGGTGCCCTCGTCGGATCGGTCCTAATCAATCCTTTCGCGAAAAACCGCGGGTGGATCCGGTACGTACCGGTGATTACGGACCATACAAGGGACCAAGAGCGCGCTGAGTTGGGGTCGTATCTCTACGACCTCTTCTCGCGTTGTCTCTCGGAAAGTAACGATGGGTTGCCTCTTAGGGGTCCATCGGGTTGCGATTTTGCTGATCTATTTGCCATCGATCAGCTTATCTGTAGGAGTGATCCTACGAAGATAAGCAGGCCTACCGGTAAATTCGATATACAGTACATCGCGTGCTGTTGTTCGGGTTGTTGTTAGGCTTGCGGCCGCACTCGAGAGATCTAG-AGCAT-CACGGTCGAACTCCCG-TACGAGGTGCCCGCA
>H110_len1968-1988_reads1758_Mix1+C__seq125
GGGCTACGCGAGGGAGCCAC-CTGCGAAGCAGCGTGGCGGTTCTCGTGCGTTACCGAAACGCACGAAGGTCGCGCCTCTCCACGAGGCGTCACCATGGGAGAGCGCAAAAGCGCTAGCCCGTGCTCTAGCTCTAGAAGGTCTCGAGATCTCCTCTAGAGATAATTTTGTTTAACTCTAAGAAGGAGATATACACATGCCTAAGACAGCATCTTCGCGTAACTCTTTCAGCGCACAATTGCGCCGAGCCGCGAACACAAGAA-TTGAGGCTGAAGGTAACCTCGCACTTTCCATTGCCAACGATTTACTGTTGGCCTATGGTCAGTCACCATTTAACTCTGAGGCTGAGTGTATTTCATTCAGCCCGAGATTCGACGGGACCCCGGATGACTTTAGGATAAATTATCTTAAAGCCGAGATCATGTCGAAGTATGACGACTTCAGCCTAGGTATTGATACCGAAGCTGTTGCCTGGGAGAAGTTCCTGGCAGCAGAGGCTGAATGTGCTTTAACGAACGCTCGTCTCTATAGACCTGACTACAGTGAGGATTTCAATTTCTCACTGGGCGAGTCATGTATACACATGGCTCGTCGAAAAATAGCCAAGCTAATAGGAGATGTTCCGTCCGTTGAGGATATGTTGCGTCACTGCCGATTTCCTGGCGGTGCTACAACAACGAATAACCGTTCGTACAGTCATCCGTCCTTCAAGTTTGCACTTCCGCAAGCGTGTACGCCTCGGGCTTTGAAGTATGTTTTAGCTCTCAGAGCTTCTACACATTTCGATATCAGAATTTCTGATATTAGCCCTTTTAATAAAGCAGTTACCGTACCTAAGAACAGTAAGACAGATCGTTGTATTGCTATCGAACCTGGTTGGAATATGTTTTTCCAACTGGGTATCGGTGGCATTCTACGCGATCGGTTGCGTTGCTGGGGTATCGATCTGAATGATCAGACGATAAATCAGCGCCGCGCTCACGAAGGCTCCGTTACTAATAACTTAGCAACGGTTGATCTCTCAGCGGCAAGCGATTCTATGTCTCTTGCCCTCTGTGAGCTCTTATTGCCCCGAGGCTGGTTTGAGGTTCTTATGGACCTCAGATCACCTAAGGGGCGATTGCCTGACGGTAGTGTTGTTACCTACGAGAAGATTTCTTCTATGGGTAACGGTTACACATTCGAGCTCGAGTCGCTTATTTTTGCTTCTCTCGCTCGTTCCGTTTGTGAGATACTGGACTTAGACTCGTCTGAGGTCACTGTTTACGGAGACGATATTATTTTACCGTCCCGTGCAGTCCCTGCCCTCCGGGAAGTTTTTAAGTATGTTGGTTTTACGACCAATACTAAAAAGACTTTTTCCGAGGGGCCGTTCAGAGAGTCGTGCGGCAAGCACTACTATTCTGGCGTAGATGTTACTCCCTTTTACATACGTCACCGTATAGTGAGTCCTGCCGATTTAATACTGGTTTTGAATAACCTATATCGGTGGGCCACTATTGACGGCGTATGGGATCCTAGGGCCCATTCTGTGCACCTCAAGTATCGTAAGTTGCTGCCTAAACAGCTGCAACATAATACTATACCTGACGGTTACGGTGATGGTGCCCTCGTCGGATCGGTCCTAATCAATCCTTTCGCGAAAAACCGCGGGTGGATCCGGTACGTACCGGTGATTACGGACCATACAAGGGACCAAGAGCGCGCTGAGTTGGGGTCGTATCTCTACGACCTCTTCTCGCGTTGTCTCTCGGAAAGTAACGATGGGTTGCCTCTTAGGGGTCCATCGGGTTGCGATTTTGCTGATCTATTTGCCATCGATCAGCTTATCTGTAGGAGTGATCCTACGAAGATAAGCAGGCCTACCGGTAAATTCGATATACAGTACATCGCGTGCTGTTGTTCGGGTTGTTGTTAGGCTTGCGGCCGCACTCGAGAGATCTAG-AGCAT-CACGGTCGAACTCCCG-TACGAGGTGCCCGCA
>H110_len1968-1988_reads1758_Mix1+C__seq126
GGGCTACGCGAGGGAGCCAC-CTGCGAAGCAGCGTGGCGGTTCTCGTGCGTTACCGAAACGCACGAAGGTCGCGCCTCTCCACGAGGCGTCACCATGGGAGAGCGCAAAAGCGCTAGCCCGTGCTCTAGCTCTAGAAGGTCTCGAGATCTCCTCTAGAGATAATTTTGTTTAACTCTAAGAAGGAGATATACACATGCCTAAGACAGCATCTTCGCGTAACTCTTTCAGCGCACAATTGCGCCGAGCCGCGAACACAAGAA-TTGAGGCTGAAGGTAACCTCGCACTTTCCATTGCCAACGATTTACTGTTGGCCTATGGTCAGTCGCCATTTAACTCTGAGGCTGAGTGTATTTCATTCAGCCCGAGATTCGACGGGACCCCGGATGACTTTAGGATAAATTATCTTAAAGCCGAGATCATGTCGAAGTATGACGACTTCAGCCTAGGTATTGATACCGAAGCTGTTGCCTGGGAGAAGTTCCTGGCAGCAGAGGCTGAATGTGCTTTAACGAACGCTCGTCTCTATAGACCTGACTACAGTGAGGATTTCAATTTCTCACTGGGCGAGTCATGTATACACATGGCTCGTCGAAAAATAGCCAAGCTAATAGGAGATGTTCCGTCCGTTGAGGATATGTTGCGTCACTGCCGATTTCCTGGCGGTGCTACAACAACGAATAACCGTTCGTACAGTCATCCGTCCTTCAAGTTTGCACTTCCGCAAGCGTGTACGCCTCGGGCTTTGAAGTATGTTTTAGCTCTCAGAGCTTCTACACATTTCGATATCAGAATTTCTGATATTAGCCCTTTTAATAAAGCAGTTACCGTACCTAAGAACAGTAAGACAGATCGTTGTATTGCTATCGAACCTGGTTGGAATATGTTTTTCCAACTGGGTATCGGTGGCATTCTACGCGATCGGTTGCGTTGCTGGGGTATCGATCTGAATGATCAGACGATAAATCAGCGCCGCGCTCACGAAGGCTCCGTTACTAATAACTTAGCAACGGTTGATCTCTCAGCGGCAAGCGATTCTATGTCTCTTGCCCTCTGTGAGCTCTTATTGCCCCGAGGCTGGTTTGAGGTTCTTATGGACCTCAGATCACCTAAGGGGCGATTGCCTGACGGTAGTGTTGTTACCTACGAGAAGATTTCTTCTATGGGTAACGGTTACACATTCGAGCTCGAGTCGCTTATTTTTGCTTCTCTCGCTCGTTCCGTTTGTGAGATACTGGACTTAGACTCGTCTGAGGTCACTGTTTACGGAGACGATATTATTTTACCGTCCCGTGCAGTCCCTGCCCTCCGGGAAGTTTTTAAGTATGTTGGTTTTATGACCAATACTAAAAAGACTTTTTCCGAGGGGCCGTTCAGAGAGTCGTGCGGCAAGCACTACTATTCTGGCGTAGATGTTACTCCCTTTTACATACGTCACCGTATAGTGAGTCCTGCCGATTTAATACTGGTTTTGAATAACCTATATCGGTGGGCCACTATTGACGGCGTATGGGATCCTAGGGCCCATTCTGTGCACCTCAAGTATCGTAAGTTGCTGCCTAAACAGCTGCAACATAATACTATACCTGACGGTTACGGTGATGGTGCCCTCGTCGGATCGGTCCTAATCAATCCTTTCGCGAAAAACCGCGGGTGGATCCGGTACGTACCGGTGATTACGGACCATACAAGGGACCAAGAGCGCGCTGAGTTGGGGTCGTATCTCTACGACCTCTTCTCGCGTTGTCTCTCGGAAAGTAACGATGGGTTGCCTCTTAGGGGTCCATCGGGTTGCGATTTTGCTGATCTATTTGCCATCGATCAGCTTATCTGTAGGAGTGATCCTACGAAGATAAGCAGGCCTACCGGTAAATTCGATATACAGTACATCGCGTGCTGTTGTTCGGGTTGTTGTTAGGCTTGCGGCCGCACTCGAGAGATCTAG-AGCAT-CACGGTCGAACTCCCG-TACGAGGTGCCCGCA
>H110_len1968-1988_reads1758_Mix1+C__seq127
GGGCTACGCGAGGGAGCCAC-CTGCGAAGCAGCGTGGCGGTTCTCGTGCGTTACCGAAACGCACGAAGGTCGCGCCTCTCCACGAGGCGTCACCATGGGAGAGCGCAAAAGCGCTAGCCCGTGCTCTAGCTCTAGAAGGTCTCGAGATCTCCTCTAGAGATAATTTTGTTTAACTCTAAGAAGGAGATATACACATGCCTAAGACAGCATCTTCGCGTAACTCTTTCAGCGCACAATTGCGCCGAGCCGCGAACACAAGAA-TTGAGGCTGAAGGTAACCTCGCACTTTCCATTGCCAACGATTTACTGTTGGCCTATGGTCAGTCGCCATTTAACTCTGAGGCTGAGTGTATTTCATTCAGCCCGAGATTCGACGGGACCCCGGATGACTTTAGGATAAATTATCTTAAAGCCGAGATCATGTCGAAGTATGACGACTTCAGCCTAGGTATTGATACCGAAGCTGTTGCCTGGGAGAAGTTCCTGGCAGCAGAGGCTGAATGTGCTTTAACGAACGCTCGTCTCTATAGACCTGACTACAGTGAGGATTTCAATTTCTCACTGGGCGAGTCATGTATACACATGGCTCGTCGAAAAATAGCCAAGCTAATAGGAGATGTTCCGTCCGTTGAGGATATGTTGCGTCACTGCCGATTTCCTGGCGGTGCTACAACAACGAATAACCGTTCGTACAGTCATCCGTCCTTCAAGTTTGCACTTCCGCAAGCGTGTACGCCTCGGGCTTTGAAGTATGTTTTAGCTCTCAGAGCTTCTACACATTTCGATATCAGAATTTCTGATATTAGCCCTTTTAATAAAGCAGTTACCGTACCTAAGAACAGTAAGACAGATCGTTGTATTGCTATCGAACCTGGTTGGAATATGTTTTTCCAACTGGGTATCGGTGGCATTCTACGCGATCGGTTGCGTTGCTGGGGTATCGATCTGAATGATCAGACGATAAATCAGCGCCGCGCTCACGAAGGCTCCGTTACTAATAACTTAGCAACGGTTGATCTCTCAGCGGCAAGCGATTCTATGTCTCTTGCCCTCTGTGAGCTCTTATTGCCCCGAGGCTGGTTTGAGGTTCTTATGGACCTCAGATCACCTAAGGGGCGATTGCCTGACGGTAGTGTTGTTACCTACGAGAAGATTTCTTCTATGGGTAACGGTTACACATTCGAGCTCGAGTCGCTTATTTTTGCTTCTCTCGCTCGTTCCGTTTGTGAGATACTGGACTTAGACTCGTCTGAGGTCACTGTTTACGGAGACGATATTATTTTACCGTCCCGTGCAGTCCCTGCCCTCCGGGAAGTTTTTAAGTATGTTGGTCTTACGACCAATACTAAAAAGACTTTTTCCGAGGGGCCGTTCAGAGAGTCGTGCGGCAAGCACTACTATTCTGGCGTAGATGTTACTCCCTTTTACATACGTCACCGTATAGTGAGTCCTGCCGATTTAATACTGGTTTTGAATAACCTATATCGGTGGGCCACTATTGACGGCGTATGGGATCCTAGGGCCCATTCTGTGCACCTCAAGTATCGTAAGTTGCTGCCTAAACAGCTGCAACATAATACTATACCTGACGGTTACGGTGATGGTGCCCTCGTCGGATCGGTCCTAATCAATCCTTTCGCGAAAAACCGCGGGTGGATCCGGTACGTACCGGTGATTACGGACCATACAAGGGACCAAGAGCGCGCTGAGTTGGGGTCGTATCTCTACGACCTCTTCTCGCGTTGTCTCTCGGAAAGTAACGATGGGTTGCCTCTTAGGGGTCCATCGGGTTGCGATTTTGCTGATCTATTTGCCATCGATCAGCTTATCTGTAGGAGTGATCCTACGAAGATAAGCAGGCCTACCGGTAAATTCGATATACAGTACATCGCGTGCTGTTGTTCGGGTTGTTGTTAGGCTTGCGGCCGCACTCGAGAGATCTAG-AGCAT-CACGGTCGAACTCCCG-TACGAGGTGCCCGCA
>H110_len1968-1988_reads1758_Mix1+C__seq128
GGGCTACGCGAGGGAGCCAC-CTGCGAAGCAGCGTGGCGGTTCTCGTGCGTTACCGAAACGCACGAAGGTCGCGCCTCTCCACGAGGCGTCACCATGGGAGAGCGCAAAAGCGCTAGCCCGTGCTCTAGCTCTAGAAGGTCTCGAGATCTCCTCTAGAGATAATTTTGTTTAACTCTAAGAAGGAGATATACACATGCCTAAGACAGCATCTTCGCGTAACTCTTTCAGCGCACAATTGCGCCGAGCCGCGAACACAAGAA-TTGAGGCTGAAGGTAACCTCGCACTTTCCATTGCCAACGATTTACTGTTGGCCTATGGTCAGTCGCCATTTAACTCTGAGGCTGAGTGTATTTCATTCAGCCCGAGATTCGACGGGACCCCGGATGACTTTAGGATAAATTATCTTAAAGCCGAGATCATGTCGAAGTATGACGACTTCAGCCTAGGTATTGATACCGAAGCTGTTGCCTGGGAGAAGTTCCTGGCAGCAGAGGCTGAATGTGCTTTAACGAACGCTCGTCTCTATAGACCTGACTACAGTGAGGATTTCAATTTCTCACTGGGCGAGTCATGTATACACATGGCTCGTCGAAAAATAGCCAAGCTAATAGGAGATGTTCCGTCCGTTGAGGATATGTTGCGTCACTGCCGATTTCCTGGCGGTGCTACAACAACGAATAACCGTTCGTACAGTCATCCGTCCTTCAAGTTTGCACTTCCGCAAGCGTGTACGCCTCGGGCTTTGAAGTATGTTTTAGCTCTCAGAGCTTCTACACATTTCGATATCAGAATTTCTGATATTAGCCCTTTTAATAAAGCAGTTACCGTACCTAAGAACAGTAAGACAGATCGTTGTATTGCTATCGAGCCTGGTTGGAATATGTTTTTCCAACTGGGTATCGGTGGCATTCTACGCGATCGGTTGCGTTGCTGGGGTATCGATCTGAATGATCAGACGATAAATCAGCGCCGCGCTCACGAAGGCTCCGTTACTAATAACTTAGCAACGGTTGATCTCTCAGCGGCAAGCGATTCTATGTCTCTTGCCCTCTGTGAGCTCTTATTGCCCCGAGGCTGGTTTGAGGTTCTTATGGACCTCAGATCACCTAAGGGGCGATTGCCTGACGGTAGTGTTGTTACCTACGAGAAGATTTCTTCTATGGGTAACGGTTACACATTCGAGCTCGAGTCGCTTATTTTTGCTTCTCTCGCTCGTTCCGTTTGTGAGATACTGGACTTAGACTCGTCTGAGGTCACTGTTTACGGAGACGATATTATTTTACCGTCCCGTGCAGTCCCTGCCCTCCGGGAAGTTTTTAAGTATGTTGGTTTTACGACCAATACTAAAAAGACTTTTTCCGAGGGGCCGTTCAGAGAGTCGTGCGGCAAGCACTACTATTCTGGCGTAGATGTTACTCCCTTTTACATACGTCACCGTATAGTGAGTCCTGCCGATTTAATACTGGTTTTGAATAACCTATATCGGTGGGCCACTATTGACGGCGTATGGGATCCTAGGGCCCATTCTGTGCACCTCAAGTATCGTAAGTTGCTGCCTAAACAGCTGCAACATAATACTATACCTGACGGTTACGGTGATGGTGCCCTCGTCGGATCGGTCCTAATCAATCCTTTCGCGAAAAACCGCGGGTGGATCCGGTACGTACCGGTGATTACGGACCATACAAGGGACCAAGAGCGCGCTGAGTTGGGGTCGTATCTCTACGACCTCTTCTCGCGTTGTCTCTCGGAAAGTAACGATGGGTTGCCTCTTAGGGGTCCATCGGGTTGCGATTTTGCTGATCTATTTGCCATCGATCAGCTTATCTGTAGGAGTGATCCTACGAAGATAAGCAGGCCTACCGGTAAATTCGATATACAGTACATCGCGTGCTGTTGTTCGGGTTGTTGTTAGGCTTGCGGCCGCACTCGAGAGATCTAG-AGCAT-CACGGTCGAACTCCCG-TACGAGGTGCCCGCA
>H110_len1968-1988_reads1758_Mix1+C__seq129
GGGCTACGCGAGGGAGCCAC-CTGCGAAGCAGCGTGGCGGTTCTCGTGCGTTACCGAAACGCACGAAGGTCGCGCCTCTCCACGAGGCGTCACCATGGGAGAGCGCAAAAGCGCTAGCCCGTGCTCTAGCTCTAGAAGGTCTCGAGATCTCCTCTAGAGATAATTTTGTTTAACTCTAAGAAGGAGATATACACATGCCTAAGACAGCATCTTCGCGTAACTCTTTCAGCGCACAATTGCGCCGAGCCGCGAACACAAGAA-TTGAGGCTGAAGGTAACCTCGCACTTTCCATTGCCAACGATTTACTGTTGGCCTATGGTCAGTCGCCATTTAACTCTGAGGCTGAGTGTATTTCATTCAGCCCGAGATTCGACGGGACCCCGGATGACTTTAGGATAAATTATCTTAAAGCCGAGATCATGTCGAAGTATGACGACTTCAGCCTAGGTATTGATACCGAAGCTGTTGCCTGGAAGAAGTTCCTGGCAGCAGAGGCTGAATGTGCTTTAACGAACGCTCGTCTCTATAGACCTGACTACAGTGAGGATTTCAATTTCTCACTGGGCGAGTCATGTATACACATGGCTCGTCGAAAAATAGCCAAGCTAATAGGAGATGTTCCGTCCGTTGAGGATATGTTGCGTCACTGCCGATTTCCTGGCGGTGCTACAACAACGAATAACCGTTCGTACAGTCATCCGTCCTTCAAGTTTGCACTTCCGCAAGCGTGTACGCCTCGGGCTTTGAAGTATGTTTTAGCTCTCAGAGCTTCTACACATTTCGATATCAGAATTTCTGATATTAGCCCTTTTAATAAAGCAGTTACCGTACCTAAGAACAGTAAGACAGATCGTTGTATTGCTATCGAACCTGGTTGGAATATGTTTTTCCAACTGGGTATCGGTGGCATTCTACGCGATCGGTTGCGTTGCTGGGGTATCGATCTGAATGATCAGACGATAAATCAGCGCCGCGCTCACGAAGGCTCCGTTACTAATAACTTAGCAACGGTTGATCTCTCAGCGGCAAGCGATTCTATGTCTCTTGCCCTCTGTGAGCTCTTATTGCCCCGAGGCTGGTTTGAGGTTCTTATGGACCTCAGATCACCTAAGGGGCGATTGCCTGACGGTAGTGTTGTTACCTACGAGAAGATTTCTTCTATGGGTAACGGTTACACATTCGAGCTCGAGTCGCTTATTTTTGCTTCTCTCGCTCGTTCCGTTTGTGAGATACTGGACTTAGACTCGTCTGAGGTCACTGTTTACGGAGACGATATTATTTTACCGTCCCGTGCAGTCCCTGCCCTCCGGGAAGTTTTTAAGTATGTTGGTTTTACGACCAATACTAAAAAGACTTTTTCCGAGGGGCCGTTCAGAGAGTCGTGCGGCAAGCACTACTATTCTGGCGTAGATGTTACTCCCTTTTACATACGTCACCGTATAGTGAGTCCTGCCGATTTAATACTGGTTTTGAATAACCTATATCGGTGGGCCACTATTGACGGCGTATGGGATCCTAGGGCCCATTCTGTGCACCTCAAGTATCGTAAGTTGCTGCCTAAACAGCTGCAACATAATACTATACCTGACGGTTACGGTGATGGTGCCCTCGTCGGATCGGTCCTAATCAATCCTTTCGCGAAAAACCGCGGGTGGATCCGGTACGTACCGGTGATTACGGACCATACAAGGGACCAAGAGCGCGCTGAGTTGGGGTCGTATCTCTACGACCTCTTCTCGCGTTGTCTCTCGGAAAGTAACGATGGGTTGCCTCTTAGGGGTCCATCGGGTTGCGATTTTGCTGATCTATTTGCCATCGATCAGCTTATCTGTAGGAGTGATCCTACGAAGATAAGCAGGCCTACCGGTAAATTCGATATACAGTACATCGCGTGCTGTTGTTCGGGTTGTTGTTAGGCTTGCGGCCGCACTCGAGAGATCTAG-AGCAT-CACGGTCGAACTCCCG-TACGAGGTGCCCGCA
>H110_len1968-1988_reads1758_Mix1+C__seq130
GGGCTACGCGAGGGAGCCAC-CTGCGAAGCAGCGTGGCGGTTCTCGTGCGTTACCGAAACGCACGAAGGTCGCGCCTCTCCACGAGGCGTCACCATGGGAGAGCGCAAAAGCGCTAGCCCGTGCTCTAGCTCTAGAAGGTCTCGAGATCTCCTCTAGAGATAATTTTGTTTAACTCTAAGAAGGAGATATACACATGCCTAAGACAGCATCTTCGCGTAACTCTTTCAGCGCACAATTGCGCCGAGCCGCGAACACAAGAA-TTGAGGCTGAAGGTAACCTCGCACTTTCCATTGCCAACGATTTACTGTTGGCCTATGGTCAGTCGCCATTTAACTCTGAGGCTGAGTGTATTTCATTCAGCCCGAGATTCGACGGGACCCCGGATGACTTTAGGATAAATTATCTTAAAGCCGAGATCATGTCGAAGTATGACGACTTCAGCCTAGGTATTGATACCGAAGCTGTTGCCTGGGAGAAGTTCCTGGCAGCAGAGGCTGAATGTGCTTTAACGAACGCTCGTCTCTATAGACCTGACTACAGTGAGGATTTCAGTTTCTCACTGGGCGAGTCATGTATACACATGGCTCGTCGAAAAATAGCCAAGCTAATAGGAGATGTTCCGTCCGTTGAGGATATGTTGCGTCACTGCCGATTTCCTGGCGGTGCTACAACAACGAATAACCGTTCGTACAGTCATCCGTCCTTCAAGTTTGCACTTCCGCAAGCGTGTACGCCTCGGGCTTTGAAGTATGTTTTAGCTCTCAGAGCTTCTACACATTTCGATATCAGAATTTCTGATATTAGCCCTTTTAATAAAGCAGTTACCGTACCTAAGAACAGTAAGACAGATCGTTGTATTGCTATCGAACCTGGTTGGAATATGTTTTTCCAACTGGGTATCGGTGGCATTCTACGCGATCGGTTGCGTTGCTGGGGTATCGATCTGAATGATCAGACGATAAATCAGCGCCGCGCTCACGAAGGCTCCGTTACTAATAACTTAGCAACGGTTGATCTCTCAGCGGCAAGCGATTCTATGTCTCTTGCCCTCTGTGAGCTCTTATTGCCCCGAGGCTGGTTTGAGGTTCTTATGGACCTCAGATCACCTAAGGGGCGATTGCCTGACGGTAGTGTTGTTACCTACGAGAAGATTTCTTCTATGGGTAACGGTTACACATTCGAGCTCGAGTCGCTTATTTTTGCTTCTCTCGCTCGTTCCGTTTGTGAGATACTGGACTTAGACTCGTCTGAGGTCACTGTTTACGGAGACGATATTATTTTACCGTCCCGTGCAGTCCCTGCCCTCCGGGAAGTTTTTAAGTATGTTGGTTTTACGACCAATACTAAAAAGACTTTTTCCGAGGGGCCGTTCAGAGAGTCGTGCGGCAAGCACTACTATTCTGGCGTAGATGTTACTCCCTTTTACATACGTCACCGTATAGTGAGTCCTGCCGATTTAATACTGGTTTTGAATAACCTATATCGGTGGGCCACTATTGACGGCGTATGGGATCCTAGGGCCCATTCTGTGCACCTCAAGTATCGTAAGTTGCTGCCTAAACAGCTGCAACATAATACTATACCTGACGGTTACGGTGATGGTGCCCTCGTCGGATCGGTCCTAATCAATCCTTTCGCGAAAAACCGCGGGTGGATCCGGTACGTACCGGTGATTACGGACCATACAAGGGACCAAGAGCGCGCTGAGTTGGGGTCGTATCTCTACGACCTCTTCTCGCGTTGTCTCTCGGAAAGTAACGATGGGTTGCCTCTTAGGGGTCCATCGGGTTGCGATTTTGCTGATCTATTTGCCATCGATCAGCTTATCTGTAGGAGTGATCCTACGAAGATAAGCAGGCCTACCGGTAAATTCGATATACAGTACATCGCGTGCTGTTGTTCGGGTTGTTGTTAGGCTTGCGGCCGCACTCGAGAGATCTAG-AGCAT-CACGGTCGAACTCCCG-TACGAGGTGCCCGCA
>H110_len1968-1988_reads1758_Mix1+C__seq131
GGGCTACGCGAGGGAGCCAC-CTGCGAAGCAGCGTGGCGGTTCTCGTGCGTTACCGAAACGCACGAAGGTCGCGCCTCTCCACGAGGCGTCACCATGGGAGAGCGCAAAAGCGCTAGCCCGTGCTCTAGCTCTAGAAGGTCTCGAGATCTCCTCTAGAGATAATTTTGTTTAACTCTAAGAAGGAGATATACACATGCCTAAGACAGCATCTTCGCGTAACTCTTTCAGCGCACAATTGCGCCGAGCCGCGAACACAAGAA-TTGAGGCTGAAGGTAACCTCGCACTTTCCATTGCCAACGATTTACTGTTGGCCTATGGTCAGTCGCCATTTAACTCTGAGGCTGAGTGTATTTCATTCAGCCCGAGATTCGACGGGACCCCGGATGACTTTAGGATAAATTATCTTAAAGCCGAGATCATGTCGAAGTATGACGACTTCAGCCTAGGTATTGATACCGAAGCTGTTGCCTGGGAGAAGTTCCTGGCAGCAGAGGCTGAATGTGCTTTAACGAACGCTCGTCTCTATAGACCTGACTACAGTGAGGATTTCAATTTCTCACTGGGCGAGTCATGTATACACATGGCTCGTCGAAAAATAGCCAAGCTAATAGGAGATGTTCCGTCCGTTGAGGATATGTTGCGTCACTGCCGATTTCCTGGCGGTGCTACAACAACGAATAACCGTTCGTACAGTCATCCGTCCTTCAAGTTTGCACTTCCGCAAGCGTGTACGCCTCGGGCTTTGAAGTATGTTTTAGCTCTCAGAGCTTCTACACATTTCGATATCAGAATTTCTGATATTAGCCCTTTTAATAAAGCAGTTACCGTACCTAAGAACAGTAAGACAGATCGTTGTATTGCTATCGAACCTGGTTGGAATATGTTTTTCCAACTGGGTATCGGTGGCATTCTACGCGATCGGTTGCGTTGCTGGGGTATCGATCTGAATGATCAGACGATAAATCAGCGCCGCGCTCACGAAGGCTCCGTTACTAATAACTTAGCAACGGTTGATCTCTCAGCGGCAAGCGATTCTATGTCTCTTGCCCTCTGTGAGCTCTTATTGCCCCGAGGCTGGTTTGAGGTTCTTATGGACCTCAGATCACCTAAGGGGCGATTGCCTGACGGTAGTGTTGTTACCTACGAGAAGATTTCTTCTATGGGTAACGGTTACACATTCGAGCTCGAGTCGCTTATTTTTGCTTCTCTCGCTCGTTCCGTTTGTGAGATACTGGACTTAGACTCGTCTGAGGTCACTGTTTACGGAGACGATATTATTTTACCGTCCCGTGCAGTCCCTGCCCTCCGGGAAGTTTTTAAGTATGTTGGTTTTACGACCAATACTAAAAAGACTTTTTCCGAGGGGCCGTTCAGAGAGTCGTGCGGCAAGCACTACTATTCTGGCGTAGATGTTACTCCCTTTTACATACGTCACCGTATAGTGAGTCCTGCCGATTTAATACTGGTTTTGAATAACCTATATCGGTGGGCCACTATCGACGGCGTATGGGATCCTAGGGCCCATTCTGTGCACCTCAAGTATCGTAAGTTGCTGCCTAAACAGCTGCAACATAATACTATACCTGACGGTTACGGTGATGGTGCCCTCGTCGGATCGGTCCTAATCAATCCTTTCGCGAAAAACCGCGGGTGGATCCGGTACGTACCGGTGATTACGGACCATACAAGGGACCAAGAGCGCGCTGAGTTGGGGTCGTATCTCTACGACCTCTTCTCGCGTTGTCTCTCGGAAAGTAACGATGGGTTGCCTCTTAGGGGTCCATCGGGTTGCGATTTTGCTGATCTATTTGCCATCGATCAGCTTATCTGTAGGAGTGATCCTACGAAGATAAGCAGGCCTACCGGTAAATTCGATATACAGTACATCGCGTGCTGTTGTTCGGGTTGTTGTTAGGCTTGCGGCCGCACTCGAGAGATCTAG-AGCAT-CACGGTCGAACTCCCG-TACGAGGTGCCCGCA
>H110_len1968-1988_reads1758_Mix1+C__seq132
GGGCTACGCGAGGGAGCCAC-CTGCGAAGCAGCGTGGCGGTTCTCGTGCGTTACCGAAACGCACGAAGGTCGCGCCTCTCCACGAGGCGTCACCATGGGAGAGCGCAAAAGCGCTAGCCCGTGCTCTAGCTCTAGAAGGTCTCGAGATCTCCTCTAGAGATAATTTTGTTTAACTCTAAGAAGGAGATATACACATGCCTAAGACAGCATCTTCGCGTAACTCTTTCAGCGCACAATTGCGCCGAGCCGCGAACACAAGAA-TTGAGGCTGAAGGTAACCTCGCACTTTCCATTGCCAACGATTTACTGTTGGCCTATGGTCAGTCGCCATTTAACTCTGAGGCTGAGTGTATTTCATTCAGCCCGAGATTCGACGGGACCCCGGATGACTTTAGGATAAATTATCTTAAAGCCGAGATCATGTCGAAGTATGACGACTTCAGCCTAGGTATTGATACCGAAGCTGTTGCCTGGGAGAAGTTCCTGGCAGCAGAGGCTGAATGTGCTTTAACGAACGCTCGTCTCTATAGACCTGACTACAGTGAGGATTTCAATTTCTCACTGGGCGAGTCATGTATACACATGGCTCGTCGAAAAATAGCCAAGCTAATAGGAGATGTTCCGTCCGTTGAGGATATGTTGCGTCACTGCCGATTTCCTGGCGGTGCTACAACAACGAATAACCGTTCGCACAGTCATCCGTCCTTCAAGTTTGCACTTCCGCAAGCGTGTACGCCTCGGGCTTTGAAGTATGTTTTAGCTCTCAGAGCTTCTACACATTTCGATATCAGAATTTCTGATATTAGCCCTTTTAATAAAGCAGTTACCGTACCTAAGAACAGTAAGACAGATCGTTGTATTGCTATCGAACCTGGTTGGAATATGTTTTTCCAACTGGGTATCGGTGGCATTCTACGCGATCGGTTGCGTTGCTGGGGTATCGATCTGAATGATCAGACGATAAATCAGCGCCGCGCTCACGAAGGCTCCGTTACTAATAACTTAGCAACGGTTGATCTCTCAGCGGCAAGCGATTCTATGTCTCTTGCCCTCTGTGAGCTCTTATTGCCCCGAGGCTGGTTTGAGGTTCTTATGGACCTCAGATCACCTAAGGGGCGATTGCCTGACGGTAGTGTTGTTACCTACGAGAAGATTTCTTCTATGGGTAACGGTTACACATTCGAGCTCGAGTCGCTTATTTTTGCTTCTCTCGCTCGTTCCGTTTGTGAGATACTGGACTTAGACTCGTCTGAGGTCACTGTTTACGGAGACGATATTATTTTACCGTCCCGTGCAGTCCCTGCCCTCCGGGAAGTTTTTAAGTATGTTGGTTTTACGACCAATACTAAAAAGACTTTTTCCGAGGGGCCGTTCAGAGAGTCGTGCGGCAAGCACTACTATTCTGGCGTAGATGTTACTCCCTTTTACATACGTCACCGTATAGTGAGTCCTGCCGATTTAATACTGGTTTTGAATAACCTATATCGGTGGGCCACTATTGACGGCGTATGGGATCCTAGGGCCCATTCTGTGCACCTCAAGTATCGTAAGTTGCTGCCTAAACAGCTGCAACATAATACTATACCTGACGGTTACGGTGATGGTGCCCTCGTCGGATCGGTCCTAATCAATCCTTTCGCGAAAAACCGCGGGTGGATCCGGTACGTACCGGTGATTACGGACCATACAAGGGACCAAGAGCGCGCTGAGTTGGGGTCGTATCTCTACGACCTCTTCTCGCGTTGTCTCTCGGAAAGTAACGATGGGTTGCCTCTTAGGGGTCCATCGGGTTGCGATTTTGCTGATCTATTTGCCATCGATCAGCTTATCTGTAGGAGTGATCCTACGAAGATAAGCAGGCCTACCGGTAAATTCGATATACAGTACATCGCGTGCTGTTGTTCGGGTTGTTGTTAGGCTTGCGGCCGCACTCGAGAGATCTAG-AGCAT-CACGGTCGAACTCCCG-TACGAGGTGCCCGCA
>H110_len1968-1988_reads1758_Mix1+C__seq133
GGGCTACGCGAGGGAGCCAC-CTGCGAAGCAGCGTGGCGGTTCTCGTGCGTTACCGAAACGCACGAAGGTCGCGCCTCTCCACGAGGCGTCACCATGGGAGAGCGCAAAAGCGCTAGCCCGTGCTCTAGCTCTAGAAGGTCTCGAGATCTCCTCTAGAGATAATTTTGTTTAACTCTAAGAAGGAGATATACACATGCCTAAGACAGCATCTTCGCGTAACTCTTTCAGCGCACAATTGCGCCGAGCCGCGAACACAAGAA-TTGAGGCTGAAGGTAACCTCGCACTTTCCATTGCCAACGATTTACTGTTGGCCTATGGTCAGTCGCCATTTAACTCTGAGGCTGAGTGTATTTCATTCAGCCCGAGATTCGACGGGACCCCGGATGACTTTAGGATAAATTATCTTAAAGCCGAGATCATGTCGAAGTATGACGACTTCAGCCTAGGTATTGATACCGAAGCTGTTGCCTGGGAGAAGTTCCTGGCAGCAGAGGCTGAATGTGCTTTAACGAACGCTCGTCTCTATAGACCTGACTACAGTGAGGATTTCAATTTCTCACTGGGCGAGTCATGTATACACATGGCTCGTCGAAAAATAGCCAAGCTAATAGGAGATGTTCCGTCCGTTGAGGATATGTTGCGTCACTGCCGATTTCCTGGCGGTGCTACAACAACGAATAACCGTTCGTACAGTCATCCGTCCTTCAAGTTTGCACTTCCGCAAGCGTGTACGCCTCGGGCTTTGAAGTATGTTTTAGCTCTCAGAGCTTCTACACATTTCGATATCAGAATTTCTGATATTAGCCCTTTTAATAAAGCAGTTACCGTACCTAAGAACAGTAAGACAGATCGTTGTATTGCTATCGAACCTGGTTGGAATATGTTTTTCCAACTGGGTATCGGTGGCATTCTACGCGATCGGTTGCGTTGCTGAGGTATCGATCTGAATGATCAGACGATAAATCAGCGCCGCGCTCACGAAGGCTCCGTTACTAATAACTTAGCAACGGTTGATCTCTCAGCGGCAAGCGATTCTATGTCTCTTGCCCTCTGTGAGCTCTTATTGCCCCGAGGCTGGTTTGAGGTTCTTATGGACCTCAGATCACCTAAGGGGCGATTGCCTGACGGTAGTGTTGTTACCTACGAGAAGATTTCTTCTATGGGTAACGGTTACACATTCGAGCTCGAGTCGCTTATTTTTGCTTCTCTCGCTCGTTCCGTTTGTGAGATACTGGACTTAGACTCGTCTGAGGTCACTGTTTACGGAGACGATATTATTTTACCGTCCCGTGCAGTCCCTGCCCTCCGGGAAGTTTTTAAGTATGTTGGTTTTACGACCAATACTAAAAAGACTTTTTCCGAGGGGCCGTTCAGAGAGTCGTGCGGCAAGCACTACTATTCTGGCGTAGATGTTACTCCCTTTTACATACGTCACCGTATAGTGAGTCCTGCCGATTTAATACTGGTTTTGAATAACCTATATCGGTGGGCCACTATTGACGGCGTATGGGATCCTAGGGCCCATTCTGTGCACCTCAAGTATCGTAAGTTGCTGCCTAAACAGCTGCAACATAATACTATACCTGACGGTTACGGTGATGGTGCCCTCGTCGGATCGGTCCTAATCAATCCTTTCGCGAAAAACCGCGGGTGGATCCGGTACGTACCGGTGATTACGGACCATACAAGGGACCAAGAGCGCGCTGAGTTGGGGTCGTATCTCTACGACCTCTTCTCGCGTTGTCTCTCGGAAAGTAACGATGGGTTGCCTCTTAGGGGTCCATCGGGTTGCGATTTTGCTGATCTATTTGCCATCGATCAGCTTATCTGTAGGAGTGATCCTACGAAGATAAGCAGGCCTACCGGTAAATTCGATATACAGTACATCGCGTGCTGTTGTTCGGGTTGTTGTTAGGCTTGCGGCCGCACTCGAGAGATCTAG-AGCAT-CACGGTCGAACTCCCG-TACGAGGTGCCCGCA
>H110_len1968-1988_reads1758_Mix1+C__seq134
GGGCTACGCGAGGGAGCCAC-CTGCGAAGCAGCGTGGCGGTTCTCGTGCGTTACCGAAACGCACGAAGGTCGCGCCTCTCCACGAGGCGTCACCATGGGAGAGCGCAAAAGCGCTAGCCCGTGCTCTAGCTCTAGAAGGTCTCGAGATCTCCTCTAGAGATAATTTTGTTTAACTCTAAGAAGGAGATATACACATGCCTAAGACAGCATCTTCGCGTAACTCTTTCAGCGCACAATTGCGCCGAGCCGCGAACACAAGAA-TTGAGGCTGAAGGTAACCTCGCACTTTCCATTGCCAACGATTTACTGTTGGCCTATGGTCAGTCGCCATTTAACTCTGAGGCTGAGTGTATTTCATTCAGCCCGAGATTCGACGGGACCCCGGATGACTTTAGGATAAATTATCTTAAAGCCGAGATCATGTCGAAGTATGACGACTTCAGCCTAGGTATTGATACCGAAGCTGTTGCCTGGGAGAAGTTCCTGGCAGCAGAGGCTGAATGTGCTTTAACGAACGCTCGTCTCTATAGACCTGACTACAGTGAGGATTTCAATTTCTCACTGGGCGAGTCATGTATACACATGGCTCGTCGAAAAATAGCCAAGCTAATAGGAGATGTTCCGTCCGTTGAGGATATGTTGCGTCACTGCCGATTTCCTGGCGGTGCTACAACAACGAATAACCGTTCGTACAGTCATCCGTCCTTCAAGTTTGCACTTCCGCAAGCGTGTACGCCTCGGGCTTTGAAGTATGTTTTAGCTCTCAGAGCTTCTACACATTTCGATATCAGAATTTCTGATATTAGCCCTTTTAATAAAGCAGTTACCGTACCTAAGAACAGTAAGACAGATCGTTGTATTGCTATCGAACCTGGTTGGAATATGTTTTTCCAACTGGGTATCGGTGGCATTCTACGCGATCGGTTGCGTTGCTGGGGTATCGATCTGAATGATCAGACGATAAATCAGCGCCGCGCTCACGAAGGCTCCGTTACTAATAACTTAGCAACGGTTGATCTCTCAGCGGCAAGCGATTCTATGTCTCTTGCCCTCTGTGAGCTCTTATTGCCCCGAGGCTGGTTTGAGGTTCTTATGGACCTCAGATCACCTAAGGGGCGATTGCCTGACGGTAGTGTTGTTACCTACGAGAAGATTTCTTCTATGGGTAACGGTTACACATTCGAGCTCGAGTCGCTTATTTTTGCTTCTCTCGCTCGTTCCGTTTGTGAGATACTGGACTTAGACTCGTCTGAGGTCACTGTTTACGGAGACGATATTATTTTACCGTCCCGTGCAGTCCCTGCCCTCCGGGAAGTTTTTAAGTATGTTGGTTTTACGACCAATACTAAAGAGACTTTTTCCGAGGGGCCGTTCAGAGAGTCGTGCGGCAAGCACTACTATTCTGGCGTAGATGTTACTCCCTTTTACATACGTCACCGTATAGTGAGTCCTGCCGATTTAATACTGGTTTTGAATAACCTATATCGGTGGGCCACTATTGACGGCGTATGGGATCCTAGGGCCCATTCTGTGCACCTCAAGTATCGTAAGTTGCTGCCTAAACAGCTGCAACATAATACTATACCTGACGGTTACGGTGATGGTGCCCTCGTCGGATCGGTCCTAATCAATCCTTTCGCGAAAAACCGCGGGTGGATCCGGTACGTACCGGTGATTACGGACCATACAAGGGACCAAGAGCGCGCTGAGTTGGGGTCGTATCTCTACGACCTCTTCTCGCGTTGTCTCTCGGAAAGTAACGATGGGTTGCCTCTTAGGGGTCCATCGGGTTGCGATTTTGCTGATCTATTTGCCATCGATCAGCTTATCTGTAGGAGTGATCCTACGAAGATAAGCAGGCCTACCGGTAAATTCGATATACAGTACATCGCGTGCTGTTGTTCGGGTTGTTGTTAGGCTTGCGGCCGCACTCGAGAGATCTAG-AGCAT-CACGGTCGAACTCCCG-TACGAGGTGCCCGCA
>H110_len1968-1988_reads1758_Mix1+C__seq135
GGGCTACGCGAGGGAGCCAC-CTGCGAAGCAGCGTGGCGGTTCTCGTGCGTTACCGAAACGCACGAAGGTCGCGCCTCTCCACGAGGCGTCACCATGGGAGAGCGCAAAAGCGCTAGCCCGTGCTCTAGCTCTAGAAGGTCTCGAGATCTCCTCTAGAGATAATTTTGTTTAACTCTAAGAAGGAGATATACACATGCCTAAGACAGCATCTTCGCGTAACTCTTTCAGCGCACAATTGCGCCGAGCCGCGAACACAAGAA-TTGAGGCTGAAGGTAACCTCGCACTTTCCATTGCCAACGATTTACTGTTGGCCTATGGTCAGTCGCCATTTAACTCTGAGGCTGAGTGTATTTCATTCAGCCCGAGATTCGACGGGACCCCGGATGACTTTAGGATAAATTATCTTAAAGCCGAGATCATGTCGAAGTATGACGACTTCAGCCTAGGTATTGATACCGAAGCTGTTGCCTGGGAGAAGTTCCTGGCAGCAGAGGCTGAATGTGCTTTAACGAACGCTCGTCTCTATAGACCTGACTACAGTGAGGATTTCAATTTCTCACTGGGCGAGTCATGTATACACATGGCTCGTCGAAAAATAGCCAAGCTAATAGGAGATGTTCCGTCCGTTGAGGATATGTTGCGTCACTGCCGATTTCCTGGCGGTGCTACAACAACGAATAACCGTTCGTACAGTCATCCGTCCTTCAAGTTTGCACTTCCGCAAGCGTGTACGCCTCGGGCTTTGAAGTATGTTTTAGCTCTCAGAGCTTCTACACATTTCGATATCAGAATTTCTGATATTAGCCCTTTTAATAAAGCAGTTACCGTACCTAAGAACAGTAAGACAGATCGTTGTATTGCTATCGAACCTGGTTGGAATATGTTTTTCCAACTGGGTATCGGTGGCATTCTACGCGATCGGTTGCGTTGCTGGGGTATCGATCTGAATGATCAGACGATAAATCAGCGCCGCGCTCACGAAGGCTCCGTTACTAATAACTTAGCAACGGTTGATCTCTCAGCGGCAAGCGATTCTATGTCTCTTGCCCTCTGTGAGCTCTTATTGCCCCGAGGCTGGTTTGAGGTTCTTATGGACCTCAGATCACCTAAGGGGCGATTGCCTGACGGTAGTGTTGTTACCTACGAGAAGATTTCTTCTATGGGTAACGGTTACACATTCGAGCTCGAGTCGCTTATTTTTGCTTCTCTCGCTCGTTCCGTTTGTGAGATACTGGACTTAGACTCGTCTGAGGTCACTGTTTACGGAGACGATATTATTTTACCGTCCCGTGCAGTCCCTGCCCTCCGGGAAGTTTTTAAGTATGTTGGTTTTACGACCAATACTAAAAAGACTTTTTCCGAGGGACCGTTCAGAGAGTCGTGCGGCAAGCACTACTATTCTGGCGTAGATGTTACTCCCTTTTACATACGTCACCGTATAGTGAGTCCTGCCGATTTAATACTGGTTTTGAATAACCTATATCGGTGGGCCACTATTGACGGCGTATGGGATCCTAGGGCCCATTCTGTGCACCTCAAGTATCGTAAGTTGCTGCCTAAACAGCTGCAACATAATACTATACCTGACGGTTACGGTGATGGTGCCCTCGTCGGATCGGTCCTAATCAATCCTTTCGCGAAAAACCGCGGGTGGATCCGGTACGTACCGGTGATTACGGACCATACAAGGGACCAAGAGCGCGCTGAGTTGGGGTCGTATCTCTACGACCTCTTCTCGCGTTGTCTCTCGGAAAGTAACGATGGGTTGCCTCTTAGGGGTCCATCGGGTTGCGATTTTGCTGATCTATTTGCCATCGATCAGCTTATCTGTAGGAGTGATCCTACGAAGATAAGCAGGCCTACCGGTAAATTCGATATACAGTACATCGCGTGCTGTTGTTCGGGTTGTTGTTAGGCTTGCGGCCGCACTCGAGAGATCTAG-AGCAT-CACGGTCGAACTCCCG-TACGAGGTGCCCGCA
>H110_len1968-1988_reads1758_Mix1+C__seq136
GGGTTACGCGAGGGAGCCAC-CTGCGAAGCAGCGTGGCGGTTCTCGTGCGTTACCGAAACGCACGAAGGTCGCGCCTCTCCACGAGGCGTCACCATGGGAGAGCGCAAAAGCGCTAGCCCGTGCTCTAGCTCTAGAAGGTCTCGAGATCTCCTCTAGAGATAATTTTGTTTAACTCTAAGAAGGAGATATACACATGCCTAAGACAGCATCTTCGCGTAACTCTTTCAGCGCACAATTGCGCCGAGCCGCGAACACAAGAA-TTGAGGCTGAAGGTAACCTCGCACTTTCCATTGCCAACGATTTACTGTTGGCCTATGGTCAGTCGCCATTTAACTCTGAGGCTGAGTGTATTTCATTCAGCCCGAGATTCGACGGGACCCCGGATGACTTTAGGATAAATTATCTTAAAGCCGAGATCATGTCGAAGTATGACGACTTCAGCCTAGGTATTGATACCGAAGCTGTTGCCTGGGAGAAGTTCCTGGCAGCAGAGGCTGAATGTGCTTTAACGAACGCTCGTCTCTATAGACCTGACTACAGTGAGGATTTCAATTTCTCACTGGGCGAGTCATGTATACACATGGCTCGTCGAAAAATAGCCAAGCTAATAGGAGATGTTCCGTCCGTTGAGGATATGTTGCGTCACTGCCGATTTCCTGGCGGTGCTACAACAACGAATAACCGTTCGTACAGTCATCCGTCCTTCAAGTTTGCACTTCCGCAAGCGTGTACGCCTCGGGCTTTGAAGTATGTTTTAGCTCTCAGAGCTTCTACACATTTCGATATCAGAATTTCTGATATTAGCCCTTTTAATAAAGCAGTTACCGTACCTAAGAACAGTAAGACAGATCGTTGTATTGCTATCGAACCTGGTTGGAATATGTTTTTCCAACTGGGTATCGGTGGCATTCTACGCGATCGGTTGCGTTGCTGGGGTATCGATCTGAATGATCAGACGATAAATCAGCGCCGCGCTCACGAAGGCTCCGTTACTAATAACTTAGCAACGGTTGATCTCTCAGCGGCAAGCGATTCTATGTCTCTTGCCCTCTGTGAGCTCTTATTGCCCCGAGGCTGGTTTGAGGTTCTTATGGACCTCAGATCACCTAAGGGGCGATTGCCTGACGGTAGTGTTGTTACCTACGAGAAGATTTCTTCTATGGGTAACGGTTACACATTCGAGCTCGAGTCGCTTATTTTTGCTTCTCTCGCTCGTTCCGTTTGTGAGATACTGGACTTAGACTCGTCTGAGGTCACTGTTTACGGAGACGATATTATTTTACCGTCCCGTGCAGTCCCTGCCCTCCGGGAAGTTTTTAAGTATGTTGGTTTTACGACCAATACTAAAAAGACTTTTTCCGAGGGGCCGTTCAGAGAGTCGTGCGGCAAGCACTACTATTCTGGCGTAGATGTTACTCCCTTTTACATACGTCACCGTATAGTGAGTCCTGCCGATTTAATACTGGTTTTGAATAACCTATATCGGTGGGCCACTATTGACGGCGTATGGGATCCTAGGGCCCATTCTGTGCACCTCAAGTATCGTAAGTTGCTGCCTAAACAGCTGCAACATAATACTATACCTGACGGTTACGGTGATGGTGCCCTCGTCGGATCGGTCCTAATCAATCCTTTCGCGAAAAACCGCGGGTGGATCCGGTACGTACCGGTGATTACGGACCATACAAGGGACCAAGAGCGCGCTGAGTTGGGGTCGTATCTCTACGACCTCTTCTCGCGTTGTCTCTCGGAAAGTAACGATGGGTTGCCTCTTAGGGGTCCATCGGGTTGCGATTTTGCTGATCTATTTGCCATCGATCAGCTTATCTGTAGGAGTGATCCTACGAAGATAAGCAGGCCTACCGGTAAATTCGATATACAGTACATCGCGTGCTGTTGTTCGGGTTGTTGTTAGGCTTGCGGCCGCACTCGAGAGATCTAG-AGCAT-CACGGTCGAACTCCCG-TACGAGGTGCCCGCA
>H110_len1968-1988_reads1758_Mix1+C__seq137
GGGCTACGCGAGGGAGCCAC-CTGCGAAGCAGCGTGGCGGTTCTCGTGCGTTACCGAAACGCACGAAGGTCGCGCCTCTCCACGAGGCGTCACCATGGGAGAGCGCAAAAGCGCTAGCCCGTGCTCTAGCTCTAGAAGGTCTCGAGATCTCCTCTAGAGATAATTTTGTTTAACTCTAAGAAGGAGATATACACATGCCTAAGACAGCATCTTCGCGTAACTCTTTCAGCGCACAATTGCGCCGAGCCGCGAACACAAGAA-TTGAGGCTGAAGGTAACCTCGCACTTTCCATTGCCAACGATTTACTGTTGGCCTATGGTCAGTCGCCATTTAACTCTGAGGCTGAGTGTATTTCATTCAGCCCGAGATTCGACGGGACCCCGGATGACTTTAGGATAAATTATCTTAAAGCCGAGATCATGTTGAAGTATGACGACTTCAGCCTAGGTATTGATACCGAAGCTGTTGCCTGGGAGAAGTTCCTGGCAGCAGAGGCTGAATGTGCTTTAACGAACGCTCGTCTCTATAGACCTGACTACAGTGAGGATTTCAATTTCTCACTGGGCGAGTCATGTATACACATGGCTCGTCGAAAAATAGCCAAGCTAATAGGAGATGTTCCGTCCGTTGAGGATATGTTGCGTCACTGCCGATTTCCTGGCGGTGCTACAACAACGAATAACCGTTCGTACAGTCATCCGTCCTTCAAGTTTGCACTTCCGCAAGCGTGTACGCCTCGGGCTTTGAAGTATGTTTTAGCTCTCAGAGCTTCTACACATTTCGATATCAGAATTTCTGATATTAGCCCTTTTAATAAAGCAGTTACCGTACCTAAGAACAGTAAGACAGATCGTTGTATTGCTATCGAACCTGGTTGGAATATGTTTTTCCAACTGGGTATCGGTGGCATTCTACGCGATCGGTTGCGTTGCTGGGGTATCGATCTGAATGATCAGACGATAAATCAGCGCCGCGCTCACGAAGGCTCCGTTACTAATAACTTAGCAACGGTTGATCTCTCAGCGGCAAGCGATTCTATGTCTCTTGCCCTCTGTGAGCTCTTATTGCCCCGAGGCTGGTTTGAGGTTCTTATGGACCTCAGATCACCTAAGGGGCGATTGCCTGACGGTAGTGTTGTTACCTACGAGAAGATTTCTTCTATGGGTAACGGTTACACATTCGAGCTCGAGTCGCTTATTTTTGCTTCTCTCGCTCGTTCCGTTTGTGAGATACTGGACTTAGACTCGTCTGAGGTCACTGTTTACGGAGACGATATTATTTTACCGTCCCGTGCAGTCCCTGCCCTCCGGGAAGTTTTTAAGTATGTTGGTTTTACGACCAATACTAAAAAGACTTTTTCCGAGGGGCCGTTCAGAGAGTCGTGCGGCAAGCACTACTATTCTGGCGTAGATGTTACTCCCTTTTACATACGTCACCGTATAGTGAGTCCTGCCGATTTAATACTGGTTTTGAATAACCTATATCGGTGGGCCACTATTGACGGCGTATGGGATCCTAGGGCCCATTCTGTGCACCTCAAGTATCGTAAGTTGCTGCCTAAACAGCTGCAACATAATACTATACCTGACGGTTACGGTGATGGTGCCCTCGTCGGATCGGTCCTAATCAATCCTTTCGCGAAAAACCGCGGGTGGATCCGGTACGTACCGGTGATTACGGACCATACAAGGGACCAAGAGCGCGCTGAGTTGGGGTCGTATCTCTACGACCTCTTCTCGCGTTGTCTCTCGGAAAGTAACGATGGGTTGCCTCTTAGGGGTCCATCGGGTTGCGATTTTGCTGATCTATTTGCCATCGATCAGCTTATCTGTAGGAGTGATCCTACGAAGATAAGCAGGCCTACCGGTAAATTCGATATACAGTACATCGCGTGCTGTTGTTCGGGTTGTTGTTAGGCTTGCGGCCGCACTCGAGAGATCTAG-AGCAT-CACGGTCGAACTCCCG-TACGAGGTGCCCGCA
>H110_len1968-1988_reads1758_Mix1+C__seq138
GGGCTACGCGAGGGAGCCAC-CTGCGAAGCAGCGTGGCGGTTCTCGTGCGTTATCGAAACGCACGAAGGTCGCGCCTCTCCACGAGGCGTCACCATGGGAGAGCGCAAAAGCGCTAGCCCGTGCTCTAGCTCTAGAAGGTCTCGAGATCTCCTCTAGAGATAATTTTGTTTAACTCTAAGAAGGAGATATACACATGCCTAAGACAGCATCTTCGCGTAACTCTTTCAGCGCACAATTGCGCCGAGCCGCGAACACAAGAA-TTGAGGCTGAAGGTAACCTCGCACTTTCCATTGCCAACGATTTACTGTTGGCCTATGGTCAGTCGCCATTTAACTCTGAGGCTGAGTGTATTTCATTCAGCCCGAGATTCGACGGGACCCCGGATGACTTTAGGATAAATTATCTTAAAGCCGAGATCATGTCGAAGTATGACGACTTCAGCCTAGGTATTGATACCGAAGCTGTTGCCTGGGAGAAGTTCCTGGCAGCAGAGGCTGAATGTGCTTTAACGAACGCTCGTCTCTATAGACCTGACTACAGTGAGGATTTCAATTTCTCACTGGGCGAGTCATGTATACACATGGCTCGTCGAAAAATAGCCAAGCTAATAGGAGATGTTCCGTCCGTTGAGGATATGTTGCGTCACTGCCGATTTCCTGGCGGTGCTACAACAACGAATAACCGTTCGTACAGTCATCCGTCCTTCAAGTTTGCACTTCCGCAAGCGTGTACGCCTCGGGCTTTGAAGTATGTTTTAGCTCTCAGAGCTTCTACACATTTCGATATCAGAATTTCTGATATTAGCCCTTTTAATAAAGCAGTTACCGTACCTAAGAACAGTAAGACAGATCGTTGTATTGCTATCGAACCTGGTTGGAATATGTTTTTCCAACTGGGTATCGGTGGCATTCTACGCGATCGGTTGCGTTGCTGGGGTATCGATCTGAATGATCAGACGATAAATCAGCGCCGCGCTCACGAAGGCTCCGTTACTAATAACTTAGCAACGGTTGATCTCTCAGCGGCAAGCGATTCTATGTCTCTTGCCCTCTGTGAGCTCTTATTGCCCCGAGGCTGGTTTGAGGTTCTTATGGACCTCAGATCACCTAAGGGGCGATTGCCTGACGGTAGTGTTGTTACCTACGAGAAGATTTCTTCTATGGGTAACGGTTACACATTCGAGCTCGAGTCGCTTATTTTTGCTTCTCTCGCTCGTTCCGTTTGTGAGATACTGGACTTAGACTCGTCTGAGGTCACTGTTTACGGAGACGATATTATTTTACCGTCCCGTGCAGTCCCTGCCCTCCGGGAAGTTTTTAAGTATGTTGGTTTTACGACCAATACTAAAAAGACTTTTTCCGAGGGGCCGTTCAGAGAGTCGTGCGGCAAGCACTACTATTCTGGCGTAGATGTTACTCCCTTTTACATACGTCACCGTATAGTGAGTCCTGCCGATTTAATACTGGTTTTGAATAACCTATATCGGTGGGCCACTATTGACGGCGTATGGGATCCTAGGGCCCATTCTGTGCACCTCAAGTATCGTAAGTTGCTGCCTAAACAGCTGCAACATAATACTATACCTGACGGTTACGGTGATGGTGCCCTCGTCGGATCGGTCCTAATCAATCCTTTCGCGAAAAACCGCGGGTGGATCCGGTACGTACCGGTGATTACGGACCATACAAGGGACCAAGAGCGCGCTGAGTTGGGGTCGTATCTCTACGACCTCTTCTCGCGTTGTCTCTCGGAAAGTAACGATGGGTTGCCTCTTAGGGGTCCATCGGGTTGCGATTTTGCTGATCTATTTGCCATCGATCAGCTTATCTGTAGGAGTGATCCTACGAAGATAAGCAGGCCTACCGGTAAATTCGATATACAGTACATCGCGTGCTGTTGTTCGGGTTGTTGTTAGGCTTGCGGCCGCACTCGAGAGATCTAG-AGCAT-CACGGTCGAACTCCCG-TACGAGGTGCCCGCA
>H110_len1968-1988_reads1758_Mix1+C__seq139
GGGCTACGCGAGGGAGCCAC-CTGCGAAGCAGCGTGGCGGTTCTCGTGCGTTACCGAAACGCACGAAGGTCGCGCCTCTCCACGAGGCGTCACCATGGGAGAGCGCAAAAGCGCTAGCCCGTGCTCTAGCTCTAGAAGGTCTCGAGATCTCCTCTAGAGATAATTTTGCTTAACTCTAAGAAGGAGATATACACATGCCTAAGACAGCATCTTCGCGTAACTCTTTCAGCGCACAATTGCGCCGAGCCGCGAACACAAGAA-TTGAGGCTGAAGGTAACCTCGCACTTTCCATTGCCAACGATTTACTGTTGGCCTATGGTCAGTCGCCATTTAACTCTGAGGCTGAGTGTATTTCATTCAGCCCGAGATTCGACGGGACCCCGGATGACTTTAGGATAAATTATCTTAAAGCCGAGATCATGTCGAAGTATGACGACTTCAGCCTAGGTATTGATACCGAAGCTGTTGCCTGGGAGAAGTTCCTGGCAGCAGAGGCTGAATGTGCTTTAACGAACGCTCGTCTCTATAGACCTGACTACAGTGAGGATTTCAATTTCTCACTGGGCGAGTCATGTATACACATGGCTCGTCGAAAAATAGCCAAGCTAATAGGAGATGTTCCGTCCGTTGAGGATATGTTGCGTCACTGCCGATTTCCTGGCGGTGCTACAACAACGAATAACCGTTCGTACAGTCATCCGTCCTTCAAGTTTGCACTTCCGCAAGCGTGTACGCCTCGGGCTTTGAAGTATGTTTTAGCTCTCAGAGCTTCTACACATTTCGATATCAGAATTTCTGATATTAGCCCTTTTAATAAAGCAGTTACCGTACCTAAGAACAGTAAGACAGATCGTTGTATTGCTATCGAACCTGGTTGGAATATGTTTTTCCAACTGGGTATCGGTGGCATTCTACGCGATCGGTTGCGTTGCTGGGGTATCGATCTGAATGATCAGACGATAAATCAGCGCCGCGCTCACGAAGGCTCCGTTACTAATAACTTAGCAACGGTTGATCTCTCAGCGGCAAGCGATTCTATGTCTCTTGCCCTCTGTGAGCTCTTATTGCCCCGAGGCTGGTTTGAGGTTCTTATGGACCTCAGATCACCTAAGGGGCGATTGCCTGACGGTAGTGTTGTTACCTACGAGAAGATTTCTTCTATGGGTAACGGTTACACATTCGAGCTCGAGTCGCTTATTTTTGCTTCTCTCGCTCGTTCCGTTTGTGAGATACTGGACTTAGACTCGTCTGAGGTCACTGTTTACGGAGACGATATTATTTTACCGTCCCGTGCAGTCCCTGCCCTCCGGGAAGTTTTTAAGTATGTTGGTTTTACGACCAATACTAAAAAGACTTTTTCCGAGGGGCCGTTCAGAGAGTCGTGCGGCAAGCACTACTATTCTGGCGTAGATGTTACTCCCTTTTACATACGTCACCGTATAGTGAGTCCTGCCGATTTAATACTGGTTTTGAATAACCTATATCGGTGGGCCACTATTGACGGCGTATGGGATCCTAGGGCCCATTCTGTGCACCTCAAGTATCGTAAGTTGCTGCCTAAACAGCTGCAACATAATACTATACCTGACGGTTACGGTGATGGTGCCCTCGTCGGATCGGTCCTAATCAATCCTTTCGCGAAAAACCGCGGGTGGATCCGGTACGTACCGGTGATTACGGACCATACAAGGGACCAAGAGCGCGCTGAGTTGGGGTCGTATCTCTACGACCTCTTCTCGCGTTGTCTCTCGGAAAGTAACGATGGGTTGCCTCTTAGGGGTCCATCGGGTTGCGATTTTGCTGATCTATTTGCCATCGATCAGCTTATCTGTAGGAGTGATCCTACGAAGATAAGCAGGCCTACCGGTAAATTCGATATACAGTACATCGCGTGCTGTTGTTCGGGTTGTTGTTAGGCTTGCGGCCGCACTCGAGAGATCTAG-AGCAT-CACGGTCGAACTCCCG-TACGAGGTGCCCGCA
>H110_len1968-1988_reads1758_Mix1+C__seq140
GGGCTACGCGAGGGAGCCAC-CTGCGAAGCAGCGTGGCGGTTCTCGTGCGTTACCGAAACGCACGAAGGTCGCGCCTCTCCACGAGGCGTCACCATGGGAGAGCGCAAAAGCGCTAGCCCGTGCTCTAGCTCTAGAAGGTCTCGAGATCTCCTCTAGAGATAATTTTGTTTAACTCTAAGAAGGAGATATACACATGCCTAAGACAGCATCTTCGCGTAACTCTTTCAGCGCACAATTGCGCCGAGCCGCGAACACAAGAA-TTGAGGCTGAAGGTAACCTCGCACTTTCCATTGCCAACGATTTACTGTTGGCCTATGGTCAGTCGCCATTTAACTCTGAGGCTGAGTGTATTTCATTCAGCCCGAGATTCGACGGGACCCCGGATGACTTTAGGATAAATTATCTTAAAGCCGAGATCATGTCGAAGTATGACGACTTCAGCCTAGGTATTGATACCGAAGCTGTTGCCTGGGAGAAGTTCCTGGCAGCAGAGGCTGAATGTGCTTTAACGAACGCTCGTCTCTATAGACCTGACTACAGTGAGGATTTCAATTTCTCACTGGGCGAGTCATGTATACACATGGCTCGTCGAAAAATAGCCAAGCTAATAGGAGATGTTCCGTCCGTTGAGGATATGTTGCGTCACTGCCGATTTCCTGGCGGTGCTACAACAACGAATAACCGTTCGTACAGTCATCCGTCCTTCAAGTTTGCACTTCCGCAAGCGTGTACGCCTCGGGCTTTGAAGTATGTTTTAGCTCTCAGAGCTTCTACACATTTCGATATCAGAATTTCTGATATTAGCCCTTTTAATAAAGCAGTTACCGTACCTAAGAACAGTAAGACAGATCGTTGTATTGCTATCGAACCTGGTTGGAATATGTTTTTCCAACTGGGTATCGGTGGCATTCTACGCGATCGGTTGCGTTGCTGGGGTATCGATCTGAATGATCAGACGATAAATCAGCGCCGCGCTCACGAAGGCTCCGTTACTAATAACTTAGCAACGGTTGATCTCTCAGCGGCAAGCGATTCTATGTCTCTTGCCCTCTGTGAGCTCTTATTGCCCCGAGGCTGGTTTGAGGTTCTTATGGACCTCAGATCACCTAAGGGGCGATTGCCTGACGGTAGTGTTGTTACCTACGAGAAGATTTCTTCTATGGGTAACGGTTACACATTCGAGCTCGAGTCGCTTATTTTTGCTTCTCTCGCTCGTTCCGTTTGTGAGATACTGGACTTAGACTCGTCTGAGGTCACTGTTTACGGAGACGATATTATTTTACCGTCCCGTGCAGTCCCTGCCCTCCGGGAAGTTTTTAAGTATGTTGGTTTTACGACCAATACTAAAAAGACTTTTTCCGAGGGGCCGTTCAGAGAGTCGTGCGGCAAGCACTACTATTCTGGCGTAGATGTTACTCCCTTTTACATACGTCACCGTATAGTGAGTCCTGCCGATTTAATACTGGTTTTGAATAACCTATATCGGTGGGCCACTATTGATGGCGTATGGGATCCTAGGGCCCATTCTGTGCACCTCAAGTATCGTAAGTTGCTGCCTAAACAGCTGCAACATAATACTATACCTGACGGTTACGGTGATGGTGCCCTCGTCGGATCGGTCCTAATCAATCCTTTCGCGAAAAACCGCGGGTGGATCCGGTACGTACCGGTGATTACGGACCATACAAGGGACCAAGAGCGCGCTGAGTTGGGGTCGTATCTCTACGACCTCTTCTCGCGTTGTCTCTCGGAAAGTAACGATGGGTTGCCTCTTAGGGGTCCATCGGGTTGCGATTTTGCTGATCTATTTGCCATCGATCAGCTTATCTGTAGGAGTGATCCTACGAAGATAAGCAGGCCTACCGGTAAATTCGATATACAGTACATCGCGTGCTGTTGTTCGGGTTGTTGTTAGGCTTGCGGCCGCACTCGAGAGATCTAG-AGCAT-CACGGTCGAACTCCCG-TACGAGGTGCCCGCA
>H110_len1968-1988_reads1758_Mix1+C__seq141
GGGCTACGCGAGGGAGCCAC-CTGCGAAGCAGCGTGGCGGTTCTCGTGCGTTACCGAAACGCACGAAGGTCGCGCCTCTCCACGAGGCGTCACCATGGGAGAGCGCAAAAGCGCTAGCCCGTGCTCTAGCTCTAGAAGGTCTCGAGATCTCCTCTAGAGATAATTTTGTTTAACTCTAAGAAGGAGATATACACATGCCTAAGACAGCATCTTCGCGTAACTCTTTCAGCGCACAATTGCGCCGAGCCGCGAACACAAGAA-TTGAGGCTGAAGGTAACCTCGCACTTTCCATTGCCAACGATTTACTGTTGGCCTATGGTCAGTCGCCATTTAACTCTGAGGCTGAGTGTATTTCATTCAGCCCGAGATTCGACGGGACCCCGGATGACTTTAGGATAAATTATCTTAAAGCCGAGATCATGTCGAAGTATGACGACTTCAGCCTAGGTATTGATACCGAAGCTGTTGCCTGGGAGAAGTTCCTGGCAGCAGAGGCTGAATGTGCTTTAACGAACGCTCGTCTCTATAGACCTGACTACAGTGAGGATTTCAATTTCTCACTGGGCGAGTCATGTATACACATGGCTCGTCGAAAAATAGCCAAGCTAATAGGAGATGTTCCGTCCGTTGAGGATATGTTGCGTCACTGCCGATTTCCTGGCGGTGCTACAACAACGAATAACCGTTCGTACAGTCATCCGTCCTTCAAGTTTGCACTTCCGCAAGCGTGTACGCCTCGGGCTTTGAAGTATGTTTTAGCTCTCAGAGCTTCTACACATTTCGATATCAGAATTTCTGATATTAGCCCTTTTAATAAAGCAGTTACCGTACCTAAGAACAGTAAGACAGATCGTTGTATTGCTATCGAACCTGGTTGGAATATGTTTTTCCAACTGGGTATCGGTGGCATTCTACGCGATCGGTTGCGTTGCTGGGGTATCGATCTGAATGATCAGACGATAAATCAGCGCCGCGCTCACGAAGGCTCCGTTACTAATAACTTAGCAACGGTTGATCTCTCAGCGGCAAGCGATTCTATGTCTCTTGCCCTCTGTGAGCTCTTATTGCCCCGAGGCTGGTTTGAGGTTCTTATGGACCTCAGATCACCTAAGGGGCGATTGCCTGACGGTAGTGTTGTTACCTACGAGAAGATTTCTTCTATGGGTAACGGTTACACATTCGAGCTCGAGTCGCTTATTTTTGCTTCTCTCGCTCGTTCCGTTTGTGAGATACTGGACTTAGACTCGTCTGAGGTCACTGTTTACGGAGACGATATTATTTTACCGTCCCGTGCAGTCCCTGCCCTCCGGGAAGTTTTTAAGTATGTTGGTTTTACGACCAATACTAAAAAGACTTTTTCCGAGGGGCCGTTCAGAGAGTCGTGCGGCAAGCACTACTATTCTGGCGTAGATGTTACTCCCTTTTACATACGTCACCGTATAGTGAGTCCTGCCGATTTAATACTGGTTTTGAATAACCTATATCGGTGGGCCACTATTGACGGCGTATGGGATCCTAGGGCCCATTCTGTGCACCTCAAGTATCGTAAGTTGCTGCCTAAACAGCTGCAACATAATACTATACCTGACGGTTACGGTGATGGTGCCCTCGTCGGATCGGTCCTAATCAATCCTTTCGCGAAAAACCGCGGGTGGATCCGGTACGTACCGGTGATTACGGACCATACAAGGGACCAAGAGCGCGCTGAGTTGGGGTCGTATCTCTACGACCTCTTCTCGCGTTGTTTCTCGGAAAGTAACGATGGGTTGCCTCTTAGGGGTCCATCGGGTTGCGATTTTGCTGATCTATTTGCCATCGATCAGCTTATCTGTAGGAGTGATCCTACGAAGATAAGCAGGCCTACCGGTAAATTCGATATACAGTACATCGCGTGCTGTTGTTCGGGTTGTTGTTAGGCTTGCGGCCGCACTCGAGAGATCTAG-AGCAT-CACGGTCGAACTCCCG-TACGAGGTGCCCGCA
>H110_len1968-1988_reads1758_Mix1+C__seq142
GGGCTACGCGAGGGAGCCAC-CTGCGAAGCAGCGTGGCGGTTCTCGTGCGTTACCGAAACGCACGAAGGTCGCGCCTCTCCACGAGGCGTCACCATGGGAGAGCGCAAAAGCGCTAGCCCGTGCTCTAGCTCTAGAAGGTCTCGAGATCTCCTCTAGAGATAATTTTGTTTAACTCTAAGAAGGAGATATACACACGCCTAAGACAGCATCTTCGCGTAACTCTTTCAGCGCACAATTGCGCCGAGCCGCGAACACAAGAA-TTGAGGCTGAAGGTAACCTCGCACTTTCCATTGCCAACGATTTACTGTTGGCCTATGGTCAGTCGCCATTTAACTCTGAGGCTGAGTGTATTTCATTCAGCCCGAGATTCGACGGGACCCCGGATGACTTTAGGATAAATTATCTTAAAGCCGAGATCATGTCGAAGTATGACGACTTCAGCCTAGGTATTGATACCGAAGCTGTTGCCTGGGAGAAGTTCCTGGCAGCAGAGGCTGAATGTGCTTTAACGAACGCTCGTCTCTATAGACCTGACTACAGTGAGGATTTCAATTTCTCACTGGGCGAGTCATGTATACACATGGCTCGTCGAAAAATAGCCAAGCTAATAGGAGATGTTCCGTCCGTTGAGGATATGTTGCGTCACTGCCGATTTCCTGGCGGTGCTACAACAACGAATAACCGTTCGTACAGTCATCCGTCCTTCAAGTTTGCACTTCCGCAAGCGTGTACGCCTCGGGCTTTGAAGTATGTTTTAGCTCTCAGAGCTTCTACACATTTCGATATCAGAATTTCTGATATTAGCCCTTTTAATAAAGCAGTTACCGTACCTAAGAACAGTAAGACAGATCGTTGTATTGCTATCGAACCTGGTTGGAATATGTTTTTCCAACTGGGTATCGGTGGCATTCTACGCGATCGGTTGCGTTGCTGGGGTATCGATCTGAATGATCAGACGATAAATCAGCGCCGCGCTCACGAAGGCTCCGTTACTAATAACTTAGCAACGGTTGATCTCTCAGCGGCAAGCGATTCTATGTCTCTTGCCCTCTGTGAGCTCTTATTGCCCCGAGGCTGGTTTGAGGTTCTTATGGACCTCAGATCACCTAAGGGGCGATTGCCTGACGGTAGTGTTGTTACCTACGAGAAGATTTCTTCTATGGGTAACGGTTACACATTCGAGCTCGAGTCGCTTATTTTTGCTTCTCTCGCTCGTTCCGTTTGTGAGATACTGGACTTAGACTCGTCTGAGGTCACTGTTTACGGAGACGATATTATTTTACCGTCCCGTGCAGTCCCTGCCCTCCGGGAAGTTTTTAAGTATGTTGGTTTTACGACCAATACTAAAAAGACTTTTTCCGAGGGGCCGTTCAGAGAGTCGTGCGGCAAGCACTACTATTCTGGCGTAGATGTTACTCCCTTTTACATACGTCACCGTATAGTGAGTCCTGCCGATTTAATACTGGTTTTGAATAACCTATATCGGTGGGCCACTATTGACGGCGTATGGGATCCTAGGGCCCATTCTGTGCACCTCAAGTATCGTAAGTTGCTGCCTAAACAGCTGCAACATAATACTATACCTGACGGTTACGGTGATGGTGCCCTCGTCGGATCGGTCCTAATCAATCCTTTCGCGAAAAACCGCGGGTGGATCCGGTACGTACCGGTGATTACGGACCATACAAGGGACCAAGAGCGCGCTGAGTTGGGGTCGTATCTCTACGACCTCTTCTCGCGTTGTCTCTCGGAAAGTAACGATGGGTTGCCTCTTAGGGGTCCATCGGGTTGCGATTTTGCTGATCTATTTGCCATCGATCAGCTTATCTGTAGGAGTGATCCTACGAAGATAAGCAGGCCTACCGGTAAATTCGATATACAGTACATCGCGTGCTGTTGTTCGGGTTGTTGTTAGGCTTGCGGCCGCACTCGAGAGATCTAG-AGCAT-CACGGTCGAACTCCCG-TACGAGGTGCCCGCA
>H110_len1968-1988_reads1758_Mix1+C__seq143
GGGCTACGCGAGGGAGCCAC-CTGCGAAGCAGCGTGGCGGTTCTCGTGCGTTACCGAAACGCACGAAGGTCGCGCCTCTCCACGAGGCGTCACCATGGGAGAGCGCAAAAGCGCTAGCCCGTGCTCTAGCTCTAGAAGGTCTCGAGATCTCCTCTAGAGATAATTTTGTTTAACTCTAAGAAGGAGATATACACATGCCTAAGACAGCATCTTCGCGTAACTCTTTCAGCGCACAATTGCGCCGAGTCGCGAACACAAGAA-TTGAGGCTGAAGGTAACCTCGCACTTTCCATTGCCAACGATTTACTGTTGGCCTATGGTCAGTCGCCATTTAACTCTGAGGCTGAGTGTATTTCATTCAGCCCGAGATTCGACGGGACCCCGGATGACTTTAGGATAAATTATCTTAAAGCCGAGATCATGTCGAAGTATGACGACTTCAGCCTAGGTATTGATACCGAAGCTGTTGCCTGGGAGAAGTTCCTGGCAGCAGAGGCTGAATGTGCTTTAACGAACGCTCGTCTCTATAGACCTGACTACAGTGAGGATTTCAATTTCTCACTGGGCGAGTCATGTATACACATGGCTCGTCGAAAAATAGCCAAGCTAATAGGAGATGTTCCGTCCGTTGAGGATATGTTGCGTCACTGCCGATTTCCTGGCGGTGCTACAACAACGAATAACCGTTCGTACAGTCATCCGTCCTTCAAGTTTGCACTTCCGCAAGCGTGTACGCCTCGGGCTTTGAAGTATGTTTTAGCTCTCAGAGCTTCTACACATTTCGATATCAGAATTTCTGATATTAGCCCTTTTAATAAAGCAGTTACCGTACCTAAGAACAGTAAGACAGATCGTTGTATTGCTATCGAACCTGGTTGGAATATGTTTTTCCAACTGGGTATCGGTGGCATTCTACGCGATCGGTTGCGTTGCTGGGGTATCGATCTGAATGATCAGACGATAAATCAGCGCCGCGCTCACGAAGGCTCCGTTACTAATAACTTAGCAACGGTTGATCTCTCAGCGGCAAGCGATTCTATGTCTCTTGCCCTCTGTGAGCTCTTATTGCCCCGAGGCTGGTTTGAGGTTCTTATGGACCTCAGATCACCTAAGGGGCGATTGCCTGACGGTAGTGTTGTTACCTACGAGAAGATTTCTTCTATGGGTAACGGTTACACATTCGAGCTCGAGTCGCTTATTTTTGCTTCTCTCGCTCGTTCCGTTTGTGAGATACTGGACTTAGACTCGTCTGAGGTCACTGTTTACGGAGACGATATTATTTTACCGTCCCGTGCAGTCCCTGCCCTCCGGGAAGTTTTTAAGTATGTTGGTTTTACGACCAATACTAAAAAGACTTTTTCCGAGGGGCCGTTCAGAGAGTCGTGCGGCAAGCACTACTATTCTGGCGTAGATGTTACTCCCTTTTACATACGTCACCGTATAGTGAGTCCTGCCGATTTAATACTGGTTTTGAATAACCTATATCGGTGGGCCACTATTGACGGCGTATGGGATCCTAGGGCCCATTCTGTGCACCTCAAGTATCGTAAGTTGCTGCCTAAACAGCTGCAACATAATACTATACCTGACGGTTACGGTGATGGTGCCCTCGTCGGATCGGTCCTAATCAATCCTTTCGCGAAAAACCGCGGGTGGATCCGGTACGTACCGGTGATTACGGACCATACAAGGGACCAAGAGCGCGCTGAGTTGGGGTCGTATCTCTACGACCTCTTCTCGCGTTGTCTCTCGGAAAGTAACGATGGGTTGCCTCTTAGGGGTCCATCGGGTTGCGATTTTGCTGATCTATTTGCCATCGATCAGCTTATCTGTAGGAGTGATCCTACGAAGATAAGCAGGCCTACCGGTAAATTCGATATACAGTACATCGCGTGCTGTTGTTCGGGTTGTTGTTAGGCTTGCGGCCGCACTCGAGAGATCTAG-AGCAT-CACGGTCGAACTCCCG-TACGAGGTGCCCGCA
>H110_len1968-1988_reads1758_Mix1+C__seq144
GGGCTACGCGAGGGAGCCAC-CTGCGAAGCAGCGTGGCGGTTCTCGTGCGTTACCGAAACGCACGAAGGTCGCGCCTCTCCACGAGGCGTCACCATGGGAGAGCGCAAAAGCGCTAGCCCGTGCTCTAGCTCTAGAAGGTCTCGAGATCTCCTCTAGAGATAATTTTGTTTAACTCTAAGAAGGAGATATACACATGCCTAAGACAGCATCTTCGCGTAACTCTTTCAGCGCACAATTGCGCCGAGCCGCGAACACAAGAA-TTGAGGCTGAAGGTAACCTCGCACTTTCCATTGCCAACGATTTACTGTTGGCCTATGGTCAGTCGCCATTTAACTCTGAGGCTGAGTGTATTTCATTCAGCCCGAGATTCGACGGGACCCCGGATGACTTTAGGATAAATTATCTTAAAGCCGAGATCATGTCGAAGTATGACGACTTCAGCCTAGGTATTGATACCGAAGCTGTTGCCTGGGAGAAGTTCCTGGCAGCAGAGGCTGAATGTGCTTTAACGAACGCTCGTCTCTATAGACCTGACTACAGTGAGGATTTCAATTTCTCACTGGGCGAGTCATGTATACACATGGCTCGTCGAAAAATAGCCAAGCTAATAGGAGATGTTCCGTCCGTTGAGGATATGTTGCGTCACTGCCGATTTCCTGGCGGTGCTACAACAACGAATAACCGTTCGTACAGTCATCCGTCCTTCAAGTTTGCACTTCCGCAAGCGTGTACGCCTCGGGCTTTGAAGTATGTTTCAGCTCTCAGAGCTTCTACACATTTCGATATCAGAATTTCTGATATTAGCCCTTTTAATAAAGCAGTTACCGTACCTAAGAACAGTAAGACAGATCGTTGTATTGCTATCGAACCTGGTTGGAATATGTTTTTCCAACTGGGTATCGGTGGCATTCTACGCGATCGGTTGCGTTGCTGGGGTATCGATCTGAATGATCAGACGATAAATCAGCGCCGCGCTCACGAAGGCTCCGTTACTAATAACTTAGCAACGGTTGATCTCTCAGCGGCAAGCGATTCTATGTCTCTTGCCCTCTGTGAGCTCTTATTGCCCCGAGGCTGGTTTGAGGTTCTTATGGACCTCAGATCACCTAAGGGGCGATTGCCTGACGGTAGTGTTGTTACCTACGAGAAGATTTCTTCTATGGGTAACGGTTACACATTCGAGCTCGAGTCGCTTATTTTTGCTTCTCTCGCTCGTTCCGTTTGTGAGATACTGGACTTAGACTCGTCTGAGGTCACTGTTTACGGAGACGATATTATTTTACCGTCCCGTGCAGTCCCTGCCCTCCGGGAAGTTTTTAAGTATGTTGGTTTTACGACCAATACTAAAAAGACTTTTTCCGAGGGGCCGTTCAGAGAGTCGTGCGGCAAGCACTACTATTCTGGCGTAGATGTTACTCCCTTTTACATACGTCACCGTATAGTGAGTCCTGCCGATTTAATACTGGTTTTGAATAACCTATATCGGTGGGCCACTATTGACGGCGTATGGGATCCTAGGGCCCATTCTGTGCACCTCAAGTATCGTAAGTTGCTGCCTAAACAGCTGCAACATAATACTATACCTGACGGTTACGGTGATGGTGCCCTCGTCGGATCGGTCCTAATCAATCCTTTCGCGAAAAACCGCGGGTGGATCCGGTACGTACCGGTGATTACGGACCATACAAGGGACCAAGAGCGCGCTGAGTTGGGGTCGTATCTCTACGACCTCTTCTCGCGTTGTCTCTCGGAAAGTAACGATGGGTTGCCTCTTAGGGGTCCATCGGGTTGCGATTTTGCTGATCTATTTGCCATCGATCAGCTTATCTGTAGGAGTGATCCTACGAAGATAAGCAGGCCTACCGGTAAATTCGATATACAGTACATCGCGTGCTGTTGTTCGGGTTGTTGTTAGGCTTGCGGCCGCACTCGAGAGATCTAG-AGCAT-CACGGTCGAACTCCCG-TACGAGGTGCCCGCA
>H110_len1968-1988_reads1758_Mix1+C__seq145
GGGCTACGCGAGGGAGCCAC-CTGCGAAGCAGCGTGGCGGTTCTCGTGCGTTACCGAAACGCACGAAGGTCGCGCCTCTCCACGAGGCGTCACCATGGGAGAGCGCAAAAGCGCTAGCCCGTGCTCTAGCTCTAGAAGGTCTCGAGATCTCCTCTAGAGATAATTTTGTTTAACTCTAAGAAGGAGATATACACATGCCTAAGACAGCATCTTCGCGTAACTCTTTCAGCGCACAATTGCGCCGAGCCGCGAACACAAGAA-TTGAGGCTGAAGGTAACCTCGCACTTTCCATTGCCAACGATTTACTGTTGGCCTATGGTCAGTCGCCATTTAACTCTGAGGCTGAGTGTATTTCATTCAGCCCGAGATTCGACGGGACCCCGGATGACTTTAGGATAAATTATCTTAAAGCCGAGATCATGTCGAAGTATGACGACTTCAGCCTAGGTATTGATACCGAAGCTGTTGCCTGGGAGAAGTTCCTGGCAGCAGAGGCTGAATGTGCTTTAACGAACGCTCGTCTCTATAGACCTGACTACAGTGAGGATTTCAATTTCTCACTGGGCGAGTCATGTATACACATGGCTCGTCGAAAAATAGCCAAGCTAATAGGAGATGTTCCGTCCGTTGAGGATATGTTGCGTCACTGCCGATTTCCTGGCGGTGCTACAACAACGAATAACCGTTCGTACAGTCATCCGTCCTTCAAGTTTGCACTTCCGCAAGCGTGTACGCCTCGGGCTTTGAAGTATGTTTTAGCTCTCAGAGCTTCTACACATTTCGATATCAGAATTTCTGATATTAGCCCTTTTAATAAAGCAGTTACCGTACCTAAGAACAGTAAGACAGATCGTTGTATTGCTATCGAACCTGGTTGGAATATGTTTTTCCAACTGGGTATCGGTGGCATTCTACGCGATCGGTTGCGTTGCTGGGGTATCGATCTGAATGATCAGACGATAAATCAGCGCCGCGCTCACGAAGGCTCCGTTACTAATAACTTAGCAACGGTTGATCTCTCAGCGGCAAGCGATTCTATGTCTCTTGCCCTCTGTGAGCTCTTATTGCCCCGAGGCTGGTTTGAGGTTCTTATGGACCTCAGATCACCTAAGGGGCGATTGCCTGACGGTAGTGTTGTTACCTACGAGAAGATTTCTTCTATGGGTAACGGTTACACATTCGAGCTCGAGTCGCTTATTTTTGCTTCTCTCGCTCGTTCCGTTTGTGAGATACTGGACTTAGACTCGTCTGAGGTCACTGTTTACGGAGACGATATTATTTTACCGTCCCGTGCAGTCCCTGCCCTCCGGGAAGTTTTTAAGTATGTTGGTTTTACGACCAATACTAAAAGGACTTTTTCCGAGGGGCCGTTCAGAGAGTCGTGCGGCAAGCACTACTATTCTGGCGTAGATGTTACTCCCTTTTACATACGTCACCGTATAGTGAGTCCTGCCGATTTAATACTGGTTTTGAATAACCTATATCGGTGGGCCACTATTGACGGCGTATGGGATCCTAGGGCCCATTCTGTGCACCTCAAGTATCGTAAGTTGCTGCCTAAACAGCTGCAACATAATACTATACCTGACGGTTACGGTGATGGTGCCCTCGTCGGATCGGTCCTAATCAATCCTTTCGCGAAAAACCGCGGGTGGATCCGGTACGTACCGGTGATTACGGACCATACAAGGGACCAAGAGCGCGCTGAGTTGGGGTCGTATCTCTACGACCTCTTCTCGCGTTGTCTCTCGGAAAGTAACGATGGGTTGCCTCTTAGGGGTCCATCGGGTTGCGATTTTGCTGATCTATTTGCCATCGATCAGCTTATCTGTAGGAGTGATCCTACGAAGATAAGCAGGCCTACCGGTAAATTCGATATACAGTACATCGCGTGCTGTTGTTCGGGTTGTTGTTAGGCTTGCGGCCGCACTCGAGAGATCTAG-AGCAT-CACGGTCGAACTCCCG-TACGAGGTGCCCGCA
>H110_len1968-1988_reads1758_Mix1+C__seq146
GGGCTACGCGAGGGAGCCAC-CTGCGAAGCAGCGTGGCGGTTCTCGTGCGTTACCGAAACGCACGAAGGTCGCGCCTCTCCACGAGGCGTCACCATGGGAGAGCGCAAAAGCGCTAGCCCGTGCTCTAGCTCTAGAAGGTCTCGAGATCTCCTCTAGAGATAATTTTGTTTAACTCTAAGAAGGAGATATACACATGCCTAAGACAGCATCTTCGCGTAACTCTTTCAGCGCACAATTGCGCCGAGCCGCGAACACAAGAA-TTGAGGCTGAAGGTAACCTCGCACTTTCCATTGCCAACGATTTACTGTTGGCCTATGGTCAGTCGCCATTTAACTCTGAGGCTGAGTGTATTTCATTCAGCCCGAGATTCGACGGGACCCCGGATGACTTTAGGATAAATTATCTTAAAGCCGAGATCATGTCGAAGTATGACGACTTCAGCCTAGGTATTGATACCGAAGCTGTTGCCTGGGAGAAGTTCCTGGCAGCAGAGGCTGAATGTGCTTTAACGAACGCTCGTCTCTATAGACCTGACTACAGTGAGGATTTCAATTTCTCACTGGGCGAGTCATGTATACACATGGCTCGTCGAAAAATAGCCAAGCTAATAGGAGATGTTCCGTCCGTTGAGGATATGTTGCGTCACTGCCGATTTCCTGGCGGTGCTACAACAACGAATAACCGTTCGTACAGTCATCCGTCCTTCAAGTTTGCACTTCCGCAAGCGTGTACGCCTCGGGCTTTGAAGTATGTTTTAGCTCTCAGAGCTTCTACACATTTCGATATCAGAATTTCTGATATTAGCCCTTTTAATAAAGCAGTTACCGTACCTAAGAACAGTAAGACAGATCGTTGTATTGCTATCGAACCTGGTTGGAATATGTTTTTCCAACTGGGTATCGGTGGCATTCTACGCGATCGGTTGCGTTGCTGGGGTATCGATCTGAATGATCAGACGATAAATCAGCGCCGCGCTCACGAAGGCTCCGTTACTAATAACTTAGCAACGGTTGATCTCTCAGCGGCAAGCGATTCTATGTCTCTTGCCCTCTGTGAGCTCTTATTGCCCCGAGGCTGGTTTGAGGTTCTTATGGACCTCAGATCACCTAAGGGGCGATTGCCTGACGGTAGTGTTGTTACCTACGAGAAGATTTCTTCTATGGGTAACGGTTACACATTCGAGCTCGAGTCGCTTATTTTTGCTTCTCTCGCTCGTTCCGTTTGTGAGATACTGGACTTAGACTCGTCTGAGGTCACTGTTTACGGAGACGATATTATTTTACCGTCCCGTGCAGTCCCTGCCCTCCGGGAAGTTTTTAAGTATGTTGGTTTTACGACCAATACTAAAAAGACTTTTTCCGAGGGGCCGTTCAGAGAGTCGTGCGGCAAGCACTACTATTCTGGCGTAGATGTTACTCCCTTTTACATACGTCACCGTATAGTGAGTCCTGCCGATTTAATACTGGTTTTGAATAACCTATATCGGTGGGCCACTATTGACGGCGTATGGGATCCTAGGGCCCATTCTGTGCACCTCAAGTATCGTAAGTTGCTGCCTAAACAGCTGCAACATAATACTATACCTGACGGTTACGGTGATGGTGCCCTCGTCGGATCGGTCCTAATCAATCCTTTCGCGAAAAACCGCGGGTGGATCCGGTACGTACCGGTGATTACGGACCATACAAGGGACCAAGAGCGCGCTGAGTTGGGGTCGTATCTCTACGACCTCTTCTCGCGTTGTCTCTCGGAAAGTAACGATGGGTTGCCTCTTAGGGGTCCATCGGGTTGCAATTTTGCTGATCTATTTGCCATCGATCAGCTTATCTGTAGGAGTGATCCTACGAAGATAAGCAGGCCTACCGGTAAATTCGATATACAGTACATCGCGTGCTGTTGTTCGGGTTGTTGTTAGGCTTGCGGCCGCACTCGAGAGATCTAG-AGCAT-CACGGTCGAACTCCCG-TACGAGGTGCCCGCA
>H110_len1968-1988_reads1758_Mix1+C__seq147
GGGCTACGCGAGGGAGCCAC-CTGCGAAGCAGCGTGGCGGTTCTCGTGCGTTACCGAAACGCACGAAGGTCGCGCCTCTCCACGAGGCGTCACCATGGGAGAGCGCAAAAGCGCTAGCCCGTGCTCTAGCTCTAGAAGGTCTCGAGATCTCCTCTAGAGATAATTTTGTTTAACTCTAAGAAGGAGATATACACATGCCTAAGACAGCATCTTCGCGTAACTCTTTCAGCGCACAATTGCGCCGAGCCGCGAACACAAGAA-TTGAGGCTGAAGGTAACCTCGCACTTTCCATTGCCAACGATTTACTGTTGGCCTATGGTCAGTCGCCATTTAACTCTGAGGCTGAGTGTATTTCATTCAGCCCGAGATTCGACGGGACCCCGGATGACTTTAGGATAAATTATCTTAAAGCCGAGATCATGTCGAAGTATGACGACTTCAGCCTAGGTATTGATACCGAAGCTGTTGCCTGGGAGAAGTTCCTGGCAGCAGAGGCTGAATGTGCTTTAACGAACGCTCGTCTCTATAGACCTGACTACAGTGAGGATTTCAATTTCTCACTGGGCGAGTCATGTATACACATGGCTCGTCGAAAAATAGCCAAGCTAATAGGAGATGTTCCGTCCGTTGAGGATATGTTGCGTCACTGCCGATTTCCTGGCGGTGCTACAACAACGAATAACCGTTCGTACAGTCATCCGTCCTTCAAGTTTGCACTTCCGCAAGCGTGTACGCCTCGGGCTTTGAGGTATGTTTTAGCTCTCAGAGCTTCTACACATTTCGATATCAGAATTTCTGATATTAGCCCTTTTAATAAAGCAGTTACCGTACCTAAGAACAGTAAGACAGATCGTTGTATTGCTATCGAACCTGGTTGGAATATGTTTTTCCAACTGGGTATCGGTGGCATTCTACGCGATCGGTTGCGTTGCTGGGGTATCGATCTGAATGATCAGACGATAAATCAGCGCCGCGCTCACGAAGGCTCCGTTACTAATAACTTAGCAACGGTTGATCTCTCAGCGGCAAGCGATTCTATGTCTCTTGCCCTCTGTGAGCTCTTATTGCCCCGAGGCTGGTTTGAGGTTCTTATGGACCTCAGATCACCTAAGGGGCGATTGCCTGACGGTAGTGTTGTTACCTACGAGAAGATTTCTTCTATGGGTAACGGTTACACATTCGAGCTCGAGTCGCTTATTTTTGCTTCTCTCGCTCGTTCCGTTTGTGAGATACTGGACTTAGACTCGTCTGAGGTCACTGTTTACGGAGACGATATTATTTTACCGTCCCGTGCAGTCCCTGCCCTCCGGGAAGTTTTTAAGTATGTTGGTTTTACGACCAATACTAAAAAGACTTTTTCCGAGGGGCCGTTCAGAGAGTCGTGCGGCAAGCACTACTATTCTGGCGTAGATGTTACTCCCTTTTACATACGTCACCGTATAGTGAGTCCTGCCGATTTAATACTGGTTTTGAATAACCTATATCGGTGGGCCACTATTGACGGCGTATGGGATCCTAGGGCCCATTCTGTGCACCTCAAGTATCGTAAGTTGCTGCCTAAACAGCTGCAACATAATACTATACCTGACGGTTACGGTGATGGTGCCCTCGTCGGATCGGTCCTAATCAATCCTTTCGCGAAAAACCGCGGGTGGATCCGGTACGTACCGGTGATTACGGACCATACAAGGGACCAAGAGCGCGCTGAGTTGGGGTCGTATCTCTACGACCTCTTCTCGCGTTGTCTCTCGGAAAGTAACGATGGGTTGCCTCTTAGGGGTCCATCGGGTTGCGATTTTGCTGATCTATTTGCCATCGATCAGCTTATCTGTAGGAGTGATCCTACGAAGATAAGCAGGCCTACCGGTAAATTCGATATACAGTACATCGCGTGCTGTTGTTCGGGTTGTTGTTAGGCTTGCGGCCGCACTCGAGAGATCTAG-AGCAT-CACGGTCGAACTCCCG-TACGAGGTGCCCGCA
>H110_len1968-1988_reads1758_Mix1+C__seq148
GGGCTACGCGAGGGAGCCAC-CTGCGAAGCAGCGTGGCGGTTCTCGTGCGTTACCGAAACGCACGAAGGTCGCGCCTCTCCACGAGGCGTCACCATGGGAGAGCGCAAAAGCGCTAGCCCGTGCTCTAGCTCTAGAAGGTCTCGAGATCTCCTCTAGAGATAATTTTGTTTAACTCTAAGAAGGAGATATACACATGCCTAAGACAGCATCTTCGCGTAACTCTTTCAGCGCACAATTACGCCGAGCCGCGAACACAAGAA-TTGAGGCTGAAGGTAACCTCGCACTTTCCATTGCCAACGATTTACTGTTGGCCTATGGTCAGTCGCCATTTAACTCTGAGGCTGAGTGTATTTCATTCAGCCCGAGATTCGACGGGACCCCGGATGACTTTAGGATAAATTATCTTAAAGCCGAGATCATGTCGAAGTATGACGACTTCAGCCTAGGTATTGATACCGAAGCTGTTGCCTGGGAGAAGTTCCTGGCAGCAGAGGCTGAATGTGCTTTAACGAACGCTCGTCTCTATAGACCTGACTACAGTGAGGATTTCAATTTCTCACTGGGCGAGTCATGTATACACATGGCTCGTCGAAAAATAGCCAAGCTAATAGGAGATGTTCCGTCCGTTGAGGATATGTTGCGTCACTGCCGATTTCCTGGCGGTGCTACAACAACGAATAACCGTTCGTACAGTCATCCGTCCTTCAAGTTTGCACTTCCGCAAGCGTGTACGCCTCGGGCTTTGAAGTATGTTTTAGCTCTCAGAGCTTCTACACATTTCGATATCAGAATTTCTGATATTAGCCCTTTTAATAAAGCAGTTACCGTACCTAAGAACAGTAAGACAGATCGTTGTATTGCTATCGAACCTGGTTGGAATATGTTTTTCCAACTGGGTATCGGTGGCATTCTACGCGATCGGTTGCGTTGCTGGGGTATCGATCTGAATGATCAGACGATAAATCAGCGCCGCGCTCACGAAGGCTCCGTTACTAATAACTTAGCAACGGTTGATCTCTCAGCGGCAAGCGATTCTATGTCTCTTGCCCTCTGTGAGCTCTTATTGCCCCGAGGCTGGTTTGAGGTTCTTATGGACCTCAGATCACCTAAGGGGCGATTGCCTGACGGTAGTGTTGTTACCTACGAGAAGATTTCTTCTATGGGTAACGGTTACACATTCGAGCTCGAGTCGCTTATTTTTGCTTCTCTCGCTCGTTCCGTTTGTGAGATACTGGACTTAGACTCGTCTGAGGTCACTGTTTACGGAGACGATATTATTTTACCGTCCCGTGCAGTCCCTGCCCTCCGGGAAGTTTTTAAGTATGTTGGTTTTACGACCAATACTAAAAAGACTTTTTCCGAGGGGCCGTTCAGAGAGTCGTGCGGCAAGCACTACTATTCTGGCGTAGATGTTACTCCCTTTTACATACGTCACCGTATAGTGAGTCCTGCCGATTTAATACTGGTTTTGAATAACCTATATCGGTGGGCCACTATTGACGGCGTATGGGATCCTAGGGCCCATTCTGTGCACCTCAAGTATCGTAAGTTGCTGCCTAAACAGCTGCAACATAATACTATACCTGACGGTTACGGTGATGGTGCCCTCGTCGGATCGGTCCTAATCAATCCTTTCGCGAAAAACCGCGGGTGGATCCGGTACGTACCGGTGATTACGGACCATACAAGGGACCAAGAGCGCGCTGAGTTGGGGTCGTATCTCTACGACCTCTTCTCGCGTTGTCTCTCGGAAAGTAACGATGGGTTGCCTCTTAGGGGTCCATCGGGTTGCGATTTTGCTGATCTATTTGCCATCGATCAGCTTATCTGTAGGAGTGATCCTACGAAGATAAGCAGGCCTACCGGTAAATTCGATATACAGTACATCGCGTGCTGTTGTTCGGGTTGTTGTTAGGCTTGCGGCCGCACTCGAGAGATCTAG-AGCAT-CACGGTCGAACTCCCG-TACGAGGTGCCCGCA
>H110_len1968-1988_reads1758_Mix1+C__seq149
GGGCTACGCGAGGGAGCCAC-CTGCGAAGCAGCGTGGCGGTTCTCGTGCGTTACCGAAACGCACGAAGGTCGCGCCTCTCCACGAGGCGTCACCATGGGAGAGCGCAAAAGCGCTAGCCCGTGCTCTAGCTCTAGAAGGTCTCGAGATCTCCTCTAGAGATAATTTTGTTTAACTCTAAGAAGGAGATATACACATGCCTAAGACAGCATCTTCGCGTAACTCTTTCAGCGCACAATTGCGCCGAGCCGCGAACACAAGAA-TTGAGGCTGAAGGTAACCTCGCACTTTCCATTGCCAACGATTTACTGTTGGCCTATGGTCAGTCGCCATTTAACTCTGAGGCTGAGTGTATTTCATTCAGCCCGAGATTCGACGGGACCCCGGATGACTTTAGGATAAATTATCTTAAAGCCGAGATCATGTCGAAGTATGACGACTTCAGCCTAGGTATTGATACCGAAGCTGTTGCCTGGGAGAAGTTCCTGGCAGCAGAGGCTGAATGTGCTTTAACGAACGCTCGTCTCTATAGACCTGACTACAGTGAGGATTTCAATTTCTCACTGGGCGAGTCATGTATACACATGGCTCGTCGAAAAATAGCCAAGCTAATAGGAGATGTTCCGTCCGTTGAGGATATGTTGCGTCACTGCCGATTTCCTGGCGGTGCTACAACAACGAATAACCGTTCGTACAGTCATCCGTCCTTCAAGTTTGCACTTCCGCAAGCGTGTACGCCTCGGGCTTTGAAGTATGTTTTAGCTCTCAGAGCTTCTACACATTTCGATATCAGAATTTCTGATATTAGCCCTTTTAATAAAGCAGTTACCGTACCTAAGAACAGTAAGACAGATCGTTGTATTGCTATCGAACCTGGTTGGAATATGTTTTTCCAACTGGGTATCGGTGGCATTCTACGCGATCGGTTGCGTTGCTGGGGTATCGATCTGAATGATCAGACGATAAATCAGCGCCGCGCTCACGAAGGCTCCGTTACTAATAACTTAGCAACGGTTGATCTCTCAGCGGCAAGCGATTCTATGTCTCTTGTCCTCTGTGAGCTCTTATTGCCCCGAGGCTGGTTTGAGGTTCTTATGGACCTCAGATCACCTAAGGGGCGATTGCCTGACGGTAGTGTTGTTACCTACGAGAAGATTTCTTCTATGGGTAACGGTTACACATTCGAGCTCGAGTCGCTTATTTTTGCTTCTCTCGCTCGTTCCGTTTGTGAGATACTGGACTTAGACTCGTCTGAGGTCACTGTTTACGGAGACGATATTATTTTACCGTCCCGTGCAGTCCCTGCCCTCCGGGAAGTTTTTAAGTATGTTGGTTTTACGACCAATACTAAAAAGACTTTTTCCGAGGGGCCGTTCAGAGAGTCGTGCGGCAAGCACTACTATTCTGGCGTAGATGTTACTCCCTTTTACATACGTCACCGTATAGTGAGTCCTGCCGATTTAATACTGGTTTTGAATAACCTATATCGGTGGGCCACTATTGACGGCGTATGGGATCCTAGGGCCCATTCTGTGCACCTCAAGTATCGTAAGTTGCTGCCTAAACAGCTGCAACATAATACTATACCTGACGGTTACGGTGATGGTGCCCTCGTCGGATCGGTCCTAATCAATCCTTTCGCGAAAAACCGCGGGTGGATCCGGTACGTACCGGTGATTACGGACCATACAAGGGACCAAGAGCGCGCTGAGTTGGGGTCGTATCTCTACGACCTCTTCTCGCGTTGTCTCTCGGAAAGTAACGATGGGTTGCCTCTTAGGGGTCCATCGGGTTGCGATTTTGCTGATCTATTTGCCATCGATCAGCTTATCTGTAGGAGTGATCCTACGAAGATAAGCAGGCCTACCGGTAAATTCGATATACAGTACATCGCGTGCTGTTGTTCGGGTTGTTGTTAGGCTTGCGGCCGCACTCGAGAGATCTAG-AGCAT-CACGGTCGAACTCCCG-TACGAGGTGCCCGCA
>H110_len1968-1988_reads1758_Mix1+C__seq150
GGGCTACGCGAGGGAGCCAC-CTGCGAAGCAGCGTGGCGGTTCTCGTGCGTTACCGAAACGCACGAAGGTCGCGCCTCTCCACGAGGCGTCACCATGGGAGAGCGCAAAAGCGCTAGCCCGTGCTCTAGCTCTAGAAGGTCTCGAGATCTCCTCTAGAGATAATTTTGTTTAACTCTAAGAAGGAGATATACACATGCCTAAGACAGCATCTTCGCGTAACTCTTTCAGCGCACAATTGCGCCGAGCCGCGAACACAAGAA-TTGAGGCTGAAGGTAACCTCGCACTTTCCATTGCCAACGATTTACTGTTGGCCTATGGTCAGTCGCCATTTAACTCTGAGGCTGAGTGTATTTCATTCAGCCCGAGATTCGACGGGACCCCGGATGACTTTAGGATAAATTATCTTAAAGCCGAGATCATGTCGAAGTATGACGACTTCAGCCTAGGTATTGATACCGAAGCTGTTGCCTGGGAGAAGTTCCTGGCAGCAGAGGCTGAATGTGCTTTAACGAACGCTCGTCTCTATAGACCTGACTACAGTGAGGATTTCAATTTCTCACTGGGCGAGTCATGTATACACATGGCTCGTCGAAAAATAGCCAAGCTAATAGGAGATGTTCCGTCCGTTGAGGATATGTTGCGTCACTGCCGATTTCCTGGCGGTGCTACAACAACGAATAACCGTTCGTACAGTCATCCGTCCTTCAAGTTTGCACTTCCGCAAGCGTGTACGCCTCGGGCTTTGAAGTATGTTTTAGCTCTCAGAGCTTCTACACATTTCGATATCAGAATTTCTGATATTAGCCCTTTTAATAAAGCAGTTACCGTACCTAAGAACAGTAAGACAGATCGTTGTATTGCTATCGAACCTGGTTGGAATATGTTTTTCCAACTGGGTATCGGTGGCATTCTACGCGATCGGTTGCGTTGCTGGGGTATCGATCTGAATGATCAGACGATAAATCAGCGCCGCGCTCACGAAGGCTCCGTTACTAATAACTTAGCAACGGTTGATCTCTCAGCGGCAAGCGATTCTATGTCTCTTGCCCTCTGTGAGCTCTTATTGCCCCGAGGCTGGTTTGAGGTTCTTATGGACCTCAGATCACCTAAGGGGCGATTGCCTGACGGTAGTATTGTTACCTACGAGAAGATTTCTTCTATGGGTAACGGTTACACATTCGAGCTCGAGTCGCTTATTTTTGCTTCTCTCGCTCGTTCCGTTTGTGAGATACTGGACTTAGACTCGTCTGAGGTCACTGTTTACGGAGACGATATTATTTTACCGTCCCGTGCAGTCCCTGCCCTCCGGGAAGTTTTTAAGTATGTTGGTTTTACGACCAATACTAAAAAGACTTTTTCCGAGGGGCCGTTCAGAGAGTCGTGCGGCAAGCACTACTATTCTGGCGTAGATGTTACTCCCTTTTACATACGTCACCGTATAGTGAGTCCTGCCGATTTAATACTGGTTTTGAATAACCTATATCGGTGGGCCACTATTGACGGCGTATGGGATCCTAGGGCCCATTCTGTGCACCTCAAGTATCGTAAGTTGCTGCCTAAACAGCTGCAACATAATACTATACCTGACGGTTACGGTGATGGTGCCCTCGTCGGATCGGTCCTAATCAATCCTTTCGCGAAAAACCGCGGGTGGATCCGGTACGTACCGGTGATTACGGACCATACAAGGGACCAAGAGCGCGCTGAGTTGGGGTCGTATCTCTACGACCTCTTCTCGCGTTGTCTCTCGGAAAGTAACGATGGGTTGCCTCTTAGGGGTCCATCGGGTTGCGATTTTGCTGATCTATTTGCCATCGATCAGCTTATCTGTAGGAGTGATCCTACGAAGATAAGCAGGCCTACCGGTAAATTCGATATACAGTACATCGCGTGCTGTTGTTCGGGTTGTTGTTAGGCTTGCGGCCGCACTCGAGAGATCTAG-AGCAT-CACGGTCGAACTCCCG-TACGAGGTGCCCGCA
>H110_len1968-1988_reads1758_Mix1+C__seq151
GGGCTACGCGAGGGAACCAC-CTGCGAAGCAGCGTGGCGGTTCTCGTGCGTTACCGAAACGCACGAAGGTCGCGCCTCTCCACGAGGCGTCACCATGGGAGAGCGCAAAAGCGCTAGCCCGTGCTCTAGCTCTAGAAGGTCTCGAGATCTCCTCTAGAGATAATTTTGTTTAACTCTAAGAAGGAGATATACACATGCCTAAGACAGCATCTTCGCGTAACTCTTTCAGCGCACAATTGCGCCGAGCCGCGAACACAAGAA-TTGAGGCTGAAGGTAACCTCGCACTTTCCATTGCCAACGATTTACTGTTGGCCTATGGTCAGTCGCCATTTAACTCTGAGGCTGAGTGTATTTCATTCAGCCCGAGATTCGACGGGACCCCGGATGACTTTAGGATAAATTATCTTAAAGCCGAGATCATGTCGAAGTATGACGACTTCAGCCTAGGTATTGATACCGAAGCTGTTGCCTGGGAGAAGTTCCTGGCAGCAGAGGCTGAATGTGCTTTAACGAACGCTCGTCTCTATAGACCTGACTACAGTGAGGATTTCAATTTCTCACTGGGCGAGTCATGTATACACATGGCTCGTCGAAAAATAGCCAAGCTAATAGGAGATGTTCCGTCCGTTGAGGATATGTTGCGTCACTGCCGATTTCCTGGCGGTGCTACAACAACGAATAACCGTTCGTACAGTCATCCGTCCTTCAAGTTTGCACTTCCGCAAGCGTGTACGCCTCGGGCTTTGAAGTATGTTTTAGCTCTCAGAGCTTCTACACATTTCGATATCAGAATTTCTGATATTAGCCCTTTTAATAAAGCAGTTACCGTACCTAAGAACAGTAAGACAGATCGTTGTATTGCTATCGAACCTGGTTGGAATATGTTTTTCCAACTGGGTATCGGTGGCATTCTACGCGATCGGTTGCGTTGCTGGGGTATCGATCTGAATGATCAGACGATAAATCAGCGCCGCGCTCACGAAGGCTCCGTTACTAATAACTTAGCAACGGTTGATCTCTCAGCGGCAAGCGATTCTATGTCTCTTGCCCTCTGTGAGCTCTTATTGCCCCGAGGCTGGTTTGAGGTTCTTATGGACCTCAGATCACCTAAGGGGCGATTGCCTGACGGTAGTGTTGTTACCTACGAGAAGATTTCTTCTATGGGTAACGGTTACACATTCGAGCTCGAGTCGCTTATTTTTGCTTCTCTCGCTCGTTCCGTTTGTGAGATACTGGACTTAGACTCGTCTGAGGTCACTGTTTACGGAGACGATATTATTTTACCGTCCCGTGCAGTCCCTGCCCTCCGGGAAGTTTTTAAGTATGTTGGTTTTACGACCAATACTAAAAAGACTTTTTCCGAGGGGCCGTTCAGAGAGTCGTGCGGCAAGCACTACTATTCTGGCGTAGATGTTACTCCCTTTTACATACGTCACCGTATAGTGAGTCCTGCCGATTTAATACTGGTTTTGAATAACCTATATCGGTGGGCCACTATTGACGGCGTATGGGATCCTAGGGCCCATTCTGTGCACCTCAAGTATCGTAAGTTGCTGCCTAAACAGCTGCAACATAATACTATACCTGACGGTTACGGTGATGGTGCCCTCGTCGGATCGGTCCTAATCAATCCTTTCGCGAAAAACCGCGGGTGGATCCGGTACGTACCGGTGATTACGGACCATACAAGGGACCAAGAGCGCGCTGAGTTGGGGTCGTATCTCTACGACCTCTTCTCGCGTTGTCTCTCGGAAAGTAACGATGGGTTGCCTCTTAGGGGTCCATCGGGTTGCGATTTTGCTGATCTATTTGCCATCGATCAGCTTATCTGTAGGAGTGATCCTACGAAGATAAGCAGGCCTACCGGTAAATTCGATATACAGTACATCGCGTGCTGTTGTTCGGGTTGTTGTTAGGCTTGCGGCCGCACTCGAGAGATCTAG-AGCAT-CACGGTCGAACTCCCG-TACGAGGTGCCCGCA
>H110_len1968-1988_reads1758_Mix1+C__seq152
GGGCTACGCGAGGGAGCCAC-CTGCGAAGCAGCGTGGCGGTTCTCGTGCGTTACCGAAACGCACGAAGGTCGCGCCTCTCCACGAGGCGTCACCATGGGAGAGCGCAAAAGCGCTAGCCCGTGCTCTAGCTCTAGAAGGTCTCGAGATCTCCTCTAGAGATAATTTTGTTTAACTCTAAGAAGGAGATATACACATGCCTAAGACAGCATCTTCGCGTAACTCTTTCAGCGCACAATTGCGCCGAGCCGCGAACACAAGAA-TTGAGGCTGAAGGTAACCTCGCACTTTCCATTGCCAACGATTTACTGTTGGCCTATGGTCAGTCGCCATTTAACTCTGAGGCTGAGTGTATTTCATTCAGCCCGAGATTCGACGGGACCCCGGATGACTTTAGGATAAATTATCTTAAAGCCGAGATCATGTCGAAGTATGACGACTTCAGCCTAGGTATTGATACCGAAGCTGTTGCCTGGGAGAAGTTCCTGGCAGCAGAGGCTGAATGTGCTTTAACGAACGCTCGTCTCTATAGACCTGACTACAGTGAGGATTTCAATTTCTCACTGGGCGAGTCATGTATACACATGGCTCGTCGAAAAATAGCCAAGCTAATAGGAGATGTTCCGTCCGTTGAGGATATGTTGCGTCACTGCCGATTTCCTGGCGGTGCTACAACAACGAATAACCGTTCGTACAGTCATCCGTCCTTCAAGTTTGCACTTCCGCAAGCGTGTACGCCTCGGGCTTTGAAGTATGTTTTAGCTCTCAGAGCTTCTACACATTTCGATATCAGAATTTCTGATATTAGCCCTTTTAATAAAGCAGTTACCGTACCTAAGAACAGTAAGACAGATCGTTGTATTGCTATCGAACCTGGTTGGAATATGTTTTTCCAACTGGGTATCGGTGGCATTCTACGCGATCGGTTGCGTTGCTGGGGTATCGATCTGAATGATCAGACGATAAATCAGCGCCGCGCTCACGAAGGCTCCGTTACTAATAACTTAGCAACGGTTGATCTCTCAGCGGCAAGCGATTCTATGTCTCTTGCCCTCTGTGAGCTCTTATTGCCCCGAGGCTGGTTTGAGGTTCTTATGGACCTCAGATCACCTAAGGGGCGATTGCCTGACGGTAGTGTTGTTACCTACGAGAAGATTTCTTCTATGGGTAACGGTTACACATTCGAGCTCGAGTCGCTTATTTTTGCTTCTCTCGCTCGTTCCGTTTGTGAGATACTGGACTTAGACTCGTCTGAGGTCACTGTTTACGGAGACGATATTATTTTACCGTCCCGTGCAGTCCCTGCCCTCCGGGAAGTTTTTAAGTATGTTGGTTTTACGACCAATACTAAAAAGACTTTTTCCGAGGGGCCGTTCAGAGAGTCGTGCGGCAAGCACTACTATTCTGGCGTAGATGTTACTCCCTTTTACATACGTCACCGTATAGTGAGTCCTGCCGATTTAATACTGGTTTTGAATAACCTATATCGGTGGGCCACTATTGACGGCGTATGGGATCCTAGGGCCCATTCTGTGCACCTCAAGTATCGTAAGTTGCTGCCTAAACAGCTGCAACATAATACTATACCTGACGGTTACGGTGATGGTGCCCTCGTCGGATCGGTCCTAATCAATCCTTTCGCGAAAAACCGCGGGTGGATCCGGTACGTACCGGTGATTACGGACCATACAAGGGACCAAGAGCGCGCTGAGTTGGGGTCGTATCTCTACGACCTCTTCTCGCGTTGTCTCTCGGAAAGTAACGATGGGTTGCCTCTTAGGGGTCCATCGGGTTGCGATTTTGCTGATCTATTTGCCATCGACCAGCTTATCTGTAGGAGTGATCCTACGAAGATAAGCAGGCCTACCGGTAAATTCGATATACAGTACATCGCGTGCTGTTGTTCGGGTTGTTGTTAGGCTTGCGGCCGCACTCGAGAGATCTAG-AGCAT-CACGGTCGAACTCCCG-TACGAGGTGCCCGCA
>H110_len1968-1988_reads1758_Mix1+C__seq153
GGGCTACGCGAGGGAGCCAC-CTGCGAAGCAGCGTGGCGGTTCTCGTGCGTTACCGAAACGCACGAAGGTCGCGCCTCTCCACGAGGCGTCACCATGGGAGAGCGCAAAAGCGCTAGCCCGTGCTCTAGCTCTAGAAGGTCTCGAGATCTCCTCTAGAGATAATTTTGTTTAACTCTAAGAAGGAGATATACACATGCCTAAGACAGCATCTTCGCGTAACTCTTTCAGCGCACAATTGCGCCGAGCCGCGAACACAAGAA-TTGAGGCTGAAGGTAACCTCGCACTTTCCATTGCCAACGATTTACTGTTGGCCTATGGTCAGTCGCCATTTAACTCTGAGGCTGAGTGTATTTCATTCAGCCCGAGATTCGACGGGACCCCGGATGACTTTAGGATAAATTATCTTAAAGCCGAGATCATGTCGAAGTATGACGACTTCAGCCTAGGTATTGATACCGAAGCTGTTGCCTGGGAGAAGTTCCTGGCAGCAGAGGCTGAATGTGCTTTAACGAACGCTCGTCTCTATAGACCTGACTACAGTGAGGATTTCAATTTCTCACTGGGCGAGTCATGTATACACATGGCTCGTCGAAAAATAGCCAAGCTAATAGGAGATGTTCCGTCCGTTGAGGATATGTTGCGTCACTGCCGATTTCCTGGCGGTGCCACAACAACGAATAACCGTTCGTACAGTCATCCGTCCTTCAAGTTTGCACTTCCGCAAGCGTGTACGCCTCGGGCTTTGAAGTATGTTTTAGCTCTCAGAGCTTCTACACATTTCGATATCAGAATTTCTGATATTAGCCCTTTTAATAAAGCAGTTACCGTACCTAAGAACAGTAAGACAGATCGTTGTATTGCTATCGAACCTGGTTGGAATATGTTTTTCCAACTGGGTATCGGTGGCATTCTACGCGATCGGTTGCGTTGCTGGGGTATCGATCTGAATGATCAGACGATAAATCAGCGCCGCGCTCACGAAGGCTCCGTTACTAATAACTTAGCAACGGTTGATCTCTCAGCGGCAAGCGATTCTATGTCTCTTGCCCTCTGTGAGCTCTTATTGCCCCGAGGCTGGTTTGAGGTTCTTATGGACCTCAGATCACCTAAGGGGCGATTGCCTGACGGTAGTGTTGTTACCTACGAGAAGATTTCTTCTATGGGTAACGGTTACACATTCGAGCTCGAGTCGCTTATTTTTGCTTCTCTCGCTCGTTCCGTTTGTGAGATACTGGACTTAGACTCGTCTGAGGTCACTGTTTACGGAGACGATATTATTTTACCGTCCCGTGCAGTCCCTGCCCTCCGGGAAGTTTTTAAGTATGTTGGTTTTACGACCAATACTAAAAAGACTTTTTCCGAGGGGCCGTTCAGAGAGTCGTGCGGCAAGCACTACTATTCTGGCGTAGATGTTACTCCCTTTTACATACGTCACCGTATAGTGAGTCCTGCCGATTTAATACTGGTTTTGAATAACCTATATCGGTGGGCCACTATTGACGGCGTATGGGATCCTAGGGCCCATTCTGTGCACCTCAAGTATCGTAAGTTGCTGCCTAAACAGCTGCAACATAATACTATACCTGACGGTTACGGTGATGGTGCCCTCGTCGGATCGGTCCTAATCAATCCTTTCGCGAAAAACCGCGGGTGGATCCGGTACGTACCGGTGATTACGGACCATACAAGGGACCAAGAGCGCGCTGAGTTGGGGTCGTATCTCTACGACCTCTTCTCGCGTTGTCTCTCGGAAAGTAACGATGGGTTGCCTCTTAGGGGTCCATCGGGTTGCGATTTTGCTGATCTATTTGCCATCGATCAGCTTATCTGTAGGAGTGATCCTACGAAGATAAGCAGGCCTACCGGTAAATTCGATATACAGTACATCGCGTGCTGTTGTTCGGGTTGTTGTTAGGCTTGCGGCCGCACTCGAGAGATCTAG-AGCAT-CACGGTCGAACTCCCG-TACGAGGTGCCCGCA
>H110_len1968-1988_reads1758_Mix1+C__seq154
GGGCTACGCGAGGGAGCCAC-CTGCGAAGCAGCGTGGCGGTTCTCGTGCGTTACCGAAACGCACGAAGGTCGCGCCTCTCCACGAGGCGTCACCATGGGAGAGCGCAAAAGCGCTAGCCCGTGCTCTAGCTCTAGAAGGTCTCGAGATCTCCTCTAGAGATAATTTTGTTTAACTCTAAGAAGGAGATATACACATGCCTAAGACAGCATCTTCGCGTAACTCTTTCAGCGCACAATTGCGCCGAGCCGCGAACACAAGAA-TTGAGGCTGAAGGTAACCTCGCACTTTCCATTGCCAACGATTTACTGTTGGCCTATGGTCAGTCGCCATTTAACTCTGAGGCTGAGTGTATTTCATTCAGCCCGAGATTCGACGGGACCCCGGATGACTTTAGGATAAATTATCTTAAAGCCGAGATCATGTCGAAGTATGACGACTTCAGCCTAGGTATTGATACCGAAGCTGTTGCCTGGGAGAAGTTCCTGGCAGCAGAGGCTGAATGTGCTTTAACGAACGCTCGTCTCTATAGACCTGACTACAGTGAGGATTTCAATTTCTCACTGGGCGAGTCATGTATACACATGGCTCGTCGAAAAATAGCCAAGCTAATAGGAGATGTTCCGTCCGTTGAGGATATGTTGCGTCACTGCCGATTTCCTGGCGGTGCTACAACAACGAATAACCGTTCGTACAGTCATCCGTCCTTCAAGTTTGCACTTCCGCAAGCGTGTACGCCTCGGGCTTTGAAGTATGTTTTAGCTCTCAGAGCTTCTACACATTTCGATATCAGAATTTCTGATATTAGCCCTTTTAATAAAGCAGTTACCGTACCTAAGAACAGTAAGACAGATCGTTGTATTGCTATCGAACCTGGTTGGAATATGTTTTTCCAACTGGGTATCGGTGGCATTCTACGCGATCGGTTGCGTTGCTGGGGTATCGATCTGAATGATCAGACGATAAATCAGCGCCGCGCTCACGAAGGCTCCGTTACTAATAACTTAGCAACGGTTGATCTCTCAGCGGCAAGCGATTCTATGTCTCTTGCCCTCTGTGAGCTCTTATTGCCCCGAGGCTGGTTTGAGGTTCTTATGGACCTCAGATCACCTAAGGGGCGATTGCCTGACGGTAGTGTTGTTACCTACGAGAAGATTTCTTCTATGGGTAACGGTTACACATTCGAGCTCGAGTCGCTTATTTTTGCTTCTCTCGCTCGTTCCGTTTGTGAGATACTGGACTTAGACTCGTCTGAGGTCACTGTTTACGGAGACGATATTATTTTACCGTCCCGTGCAGTCCCTGCCCTCCGGGAAGTTTTTAAGTATGTTGGTTTTACGACCAATACTAAAAAGACTTTTTCCGAGGGGCCGTTCAGAGAGTCGTGCGGCAAGCACTACTATTCTGGCGTAGATGTTACTCCCTTTTACATACGTCACCGTATAGTGAGTCCTGCCGATTTAATACTGGTTTTGAATAACCTATATCGGTGGGCCACTATTGACGGCGTATGGGATCCTAGGGCCCATTCTGTGCACCTCAAGTATCGTAAGTTGCTGCCTAAACAGCTGCAACATAATACTATACCTGACGGTTACGGTGACGGTGCCCTCGTCGGATCGGTCCTAATCAATCCTTTCGCGAAAAACCGCGGGTGGATCCGGTACGTACCGGTGATTACGGACCATACAAGGGACCAAGAGCGCGCTGAGTTGGGGTCGTATCTCTACGACCTCTTCTCGCGTTGTCTCTCGGAAAGTAACGATGGGTTGCCTCTTAGGGGTCCATCGGGTTGCGATTTTGCTGATCTATTTGCCATCGATCAGCTTATCTGTAGGAGTGATCCTACGAAGATAAGCAGGCCTACCGGTAAATTCGATATACAGTACATCGCGTGCTGTTGTTCGGGTTGTTGTTAGGCTTGCGGCCGCACTCGAGAGATCTAG-AGCAT-CACGGTCGAACTCCCG-TACGAGGTGCCCGCA
>H110_len1968-1988_reads1758_Mix1+C__seq155
GGGCTACGCGAGGGAGCCAC-CTGCGAAGCAGCGTGGCGGTTCTCGTGCGTTACCGAAACGCACGAAGGTCGCGCCTCTCCACGAGGCGTCACCATGGGAGAGCGCAAAAGCGCTAGCCCGTGCTCTAGCTCTAGAAGGTCTCGAGATCTCCTCTAGAGATAATTTTGTTTAACTCTAAGAAGGAGATATACACATGCCTAAGACAGCATCTTCGCGTAACTCTTTCAGCGCACAATTGCGCCGAGCCGCGAACACAAGAA-TTGAGGCTGAAGGTAACCTCGCACTTTCCATTGCCAACGATTTACTGTTGGCCTATGGTCAGTCGCCATTTAACTCTGAGGCTGAGTGTATTTCATTCAGCCCGAGATTCGACGGGACCCCGGATGACTTTAGGATAAATTATCTTAAAGCCGAGATCATGTCGAAGTATGACGACTTCAGCCTAGGTATTGATACCGAAGCTGTTGCCTGGGAGAAGTTCCTGGCAGCAGAGGCTGAATGTGCTTTAACGAACGCTCGTCTCTATAGACCTGACTACAGTGAGGATTTCAATTTCTCACTGGGCGAGTCATGTATACACATGGCTCGTCGAAAAATAGCCAAGCTAATAGGAGATGTTCCGTCCGTTGAGGATATGTTGCGTCACTGCCGATTTCCTGGCGGTGCTACAACAACGAATAACCGTTCGTACAGTCATCCGTCCTTCAAGTTTGCACTTCCGCAAGCGTGTACGCCTCGGGCTTTGAAGTATGTTTTAGCTCTCAGAGCTTCTACACATTTCGATATCAGAATTTCTGATATTAGCCCTTTTAATAAAGCAGTTACCGTACCTAAGAACAGTAAGACAGATCGTTGTATTGCTATCGAACCTGGTTGGAATATGTTTTTCCAACTGGGTATCGGTGGCATTCTACGCGATCGGTTGCGTTGCTGGGGTATCGATCTGAATGATCAGACGATAAATCAGCGCCGCGCTCACGAAGGCTCCGTTACTAATAACTTAGCAACGGTTGATCTCTCAGCGGCAAGCGATTCTATGTCTCTTGCCCTCTGTGAGCTCTTATTGCCCCGAGGCTGGTTTGAGGTTCTTATGGACCTCAGATCACCTAAGGGGCGATTGCCTGACGGTAGTGTTGTTACCTACGAGAAGATTTCTTCTATGGGTAACGGTTACACATTCGAGCTCGAGTCGCTTATTTTTGCTTCTCTCGCTCGTTCCGTTTGTGAGATACTGGACTTAGACTCGTCTGAGGTCACTGTTTACGGAGACGATATTATTTTACCGTCCCGTGCAGTCCCTGCCCTCCGGGAAGTTTTTAAGTATGTTGGTTTTACGACCAATACTAAAAAGACTTTTTCCGAGGGGCCGTTCAGAGAGTCGTGCGGCAAGCACTACTATTCTGGCGTAGATGTTACTCCCTTTTACATACGTCACCGTATAGTGAGTCCTGCCGATTTAATACTGGTTTTGAATAACCTATATCGGTGGGCCACTATTGACGGCGTATGGGATCCTAGGGCCCATTCTGTGCACCTCAAGTATCGTAAGTTGCTGCCTAAACAGCTGCAACATAATACTATACCTGACGGTTACGGTGATGGTGCCCTCGTCGGATCGGTCCTAATCAATCCTTTCGCGAAAAACCGCGGGTGGATCCGGTACGTACCGGTGATTACGGACCATACAAGGGACCAAGAGCGCGCTGAGTTGGGGTCGTATCTCTACGACCTCTTCTCGCGTTGTCTCTCGGAAAGTAACGATGGGTTGCCTCTTAGGGGTCCATCGGGTTGCGATTTTGCTGATCTATTTGCCATCGATCAGCTTATCTGTAGGAGTGATCCTACGAAGATAAGCAGGCCTACCGGTAAATTCGATATACAGTACATCGCGTGCTGTTGTTCGGGTTGTTGTTAGGCTCGCGGCCGCACTCGAGAGATCTAG-AGCAT-CACGGTCGAACTCCCG-TACGAGGTGCCCGCA
>H110_len1968-1988_reads1758_Mix1+C__seq156
GGGCTACGCGAGGGAGCCAC-CTGCGAAGCAGCGTGGCGGTTCTCGTGCGTTACCGAAACGCACGAAGGTCGCGCCTCTCCACGAGGCGTCACCATGGGAGAGCGCAAAAGCGCTAGCCCGTGCTCTAGCTCTAGAAGGTCTCGAGATCTCCTCTAGAGATAATTTTGTTTAACTCTAAGAAGGAGATATACACATGCCTAAGACAGCATCTTCGCGTAACTCTTTCAGCGCACAATTGCGCCGAGCCGCGAACACAAGAA-TTGAGGCTGAAGGTAACCTCGCACTTTCCATTGCCAACGATTTACTGTTGGCCTATGGTCAGTCGCCATTTAACTCTGAGGCTGAGTGTATTTCATTCAGCCCGAGATTCGACGGGACCCCGGATGACTTTAGGATAAATTATCTTAAAGCCGAGATCATGTCGAAGTATGACGACTTCAGCCTAGGTATTGATACCGAAGCTGTTGCCTGGGAGAAGTTCCTGGCAGCAGAGGCTGAATGTGCTTTAACGAACGCTCGTCTCTATAGACCTGACTACAGTGAGGATTTCAATTTCTCACTGGGCGAGTCATGTATACACATGGCTCGTCGAAAAATAGCCAAGCTAATAGGAGATGTTCCGTCCGTTGAGGATATGTTGCGTCACTGCCGATTTCCTGGCGGTGCTACAACAACGAATAACCGTTCGTACAGTCATCCGTCCTTCAAGTTTGCACTTCCGCAAGCGTGTACGCCTCGGGCTTTGAAGTATGTTTTAGCTCTCAGAGCTTCTACACATTTCGATATCAGAATTTCTGATATTAGCCCTTTTAATAAAGCAGTTACCGTACCTAAGAACAGTAAGACAGATCGTTGTATTGCTATCGAACCTGGTTGGAATATGTTTTTCCAACTGGGTATCGGTGGCATTCTACGCGATCGGTTGCGTTGCTGGGGTATCGATCTGAATGATCAGACGATAAATCAGCGCCGCGCTCACGAAGGCTCCGTTACTAATAACTTAGCAACGGTTGATCTCTCAGCGGCAAGCGATTCTATGTCTCTTGCCCTCTGTGAGCTCTTATTGCCCCGAGGCTGGTTTGAGGTTCTTATGGACCTCAGATCACCTAAGGGGCGATTGCCTGACGGTAGTGTTATTACCTACGAGAAGATTTCTTCTATGGGTAACGGTTACACATTCGAGCTCGAGTCGCTTATTTTTGCTTCTCTCGCTCGTTCCGTTTGTGAGATACTGGACTTAGACTCGTCTGAGGTCACTGTTTACGGAGACGATATTATTTTACCGTCCCGTGCAGTCCCTGCCCTCCGGGAAGTTTTTAAGTATGTTGGTTTTACGACCAATACTAAAAAGACTTTTTCCGAGGGGCCGTTCAGAGAGTCGTGCGGCAAGCACTACTATTCTGGCGTAGATGTTACTCCCTTTTACATACGTCACCGTATAGTGAGTCCTGCCGATTTAATACTGGTTTTGAATAACCTATATCGGTGGGCCACTATTGACGGCGTATGGGATCCTAGGGCCCATTCTGTGCACCTCAAGTATCGTAAGTTGCTGCCTAAACAGCTGCAACATAATACTATACCTGACGGTTACGGTGATGGTGCCCTCGTCGGATCGGTCCTAATCAATCCTTTCGCGAAAAACCGCGGGTGGATCCGGTACGTACCGGTGATTACGGACCATACAAGGGACCAAGAGCGCGCTGAGTTGGGGTCGTATCTCTACGACCTCTTCTCGCGTTGTCTCTCGGAAAGTAACGATGGGTTGCCTCTTAGGGGTCCATCGGGTTGCGATTTTGCTGATCTATTTGCCATCGATCAGCTTATCTGTAGGAGTGATCCTACGAAGATAAGCAGGCCTACCGGTAAATTCGATATACAGTACATCGCGTGCTGTTGTTCGGGTTGTTGTTAGGCTTGCGGCCGCACTCGAGAGATCTAG-AGCAT-CACGGTCGAACTCCCG-TACGAGGTGCCCGCA
>H110_len1968-1988_reads1758_Mix1+C__seq157
GGGCTACGCGAGGGAGCCAC-CTGCGAAGCAGCGTGGCGGTTCTCGTGCGTTACCGAAACGCACGAAGGTCGCGCCTCTCCACGAGGCGTCACCATGGGAGAGCGCAAAAGCGCTAGCCCGTGCTCTAGCTCTAGAAGGTCTCGAGATCTCCTCTAGAGATAATTTTGTTTAACTCTAAGAAGGAGATATACACATGCCTAAGACAGCATCTTCGCGTAACTCTTTCAGCGCACAATTGCGCCGAGCCGCGAACACAAGAA-TTGAGGCTGAAGGTAACCTCGCACTTTCCATTGCCAACGATTTACTGTTGGCCTATGGTCAGTCGCCATTTAACTCTGAGGCTGAGTGTATTTCATTCAGCCCGAGATTCGACGGGACCCCGGATGACTTTAGGATAAATTATCTTAAAGCCGAGATCATGTCGAAGTATGACGACTTCAGCCTAGGTATTGATACCGAAGCTGTTGCCTGGGAGAAGTTCCTGGCAGCAGAGGCTGAATGTGCTTTAACGAACGCTCGTCTCTATAGACCTGACTACAGTGAGGATTTCAATTTCTCACTGGGCGAGTCATGTATACACATGGCTCGTCGAAAAATAGCCAAGCTAATAGGAGATGTTCCGTCCGTTGAGGATATGTTGCGTCACTGCCGATTTCCTGGCGGTGCTACAACAACGAATAACCGTTCGTACAGTCATCCGTCCTTCAAGTTTGCACTTCCGCAAGCGTGTACGCCTCGGGCTTTGAAGTATGTTTTAGCTCTCAGAGCTTCTACACATTTCGATATCAGAATTTCTGATATTAGCCCTTTTAATAAAGCAGTTACCGTACCTAAGAACAGTAAGACAGATCGTTGTATTGCTATCGAACCTGGTTGGAATATGTTTTTCCAACTGGGTATCGGTGGCATTCTACGCGATCGGTTGCGTTGCTGGGGTATCGATCTGAATGATCAGACGATAAATCAGCGCCGCGCTCACGAAGGCTCCGTTACTAATAACTTAGCAACGGTTGATCTCTCAGCGGCAAGCGATTCTATGTCTCTTGCCCTCTGTGAGCTCTTATTGCCCCGAGGCTGGTTTGAGGTTCTTATGGACCTCAGATCACCTAAGGGGCGATTGCCTGACGGTAGTGTTGTTACCTACGAGAAGATTTCTTCTATGGGTAACGGTTACACATTCGAGCTCGAGTCGCTTATTTTTGCTTCTCTCGCTCGTTCCGTTTGTGAGATACTGGACTTAGACTCGTCTGAGGTCACTGTTTACGGAGACGATATTATTTTACCGTCCCGTGCAGTCCCTGCCCTCCGGGAAGTTTTTAAGTATGTTGGTTTTACGACCAATACTAAAAAGACTTTTTCCGAGGGGCCGTTCAGAGAGTCGTGCGGCAAGCACTACTATTCTGGCGTAGATGTTACTCCCTTTTACATACGTCACCGTATAGTGAGTCCTGCCGATTTAATACTGGTTTTGAATAACCTATATCGGTGGGCCACTATTGACGGCGTATGGGATCCTAGGGCCCATTCTGTGCACCTCAAGTATCGTAAGTTGCTGCCTAAACAGCTGCAACATAATACTATACCTGACGGTTACGGTGATGGTGCCCTCGCCGGATCGGTCCTAATCAATCCTTTCGCGAAAAACCGCGGGTGGATCCGGTACGTACCGGTGATTACGGACCATACAAGGGACCAAGAGCGCGCTGAGTTGGGGTCGTATCTCTACGACCTCTTCTCGCGTTGTCTCTCGGAAAGTAACGATGGGTTGCCTCTTAGGGGTCCATCGGGTTGCGATTTTGCTGATCTATTTGCCATCGATCAGCTTATCTGTAGGAGTGATCCTACGAAGATAAGCAGGCCTACCGGTAAATTCGATATACAGTACATCGCGTGCTGTTGTTCGGGTTGTTGTTAGGCTTGCGGCCGCACTCGAGAGATCTAG-AGCAT-CACGGTCGAACTCCCG-TACGAGGTGCCCGCA
>H110_len1968-1988_reads1758_Mix1+C__seq158
GGGCTACGCGAGGGAGCCAC-CTGCGAAGCAGCGTGGCGGTTCTCGTGCGTTACCGAAACGCACGAAGGTCGCGCCTCTCCACGAGGCGTCACCATGGGAGAGCGCAAAAGCGCTAGCCCGTGCTCTAGCTCTAGAAGGTCTCGAGATCTCCTCTAGAGATAATTTTGTTTAACTCTAAGAAGGAGATATACACATGCCTAAGACAGCATCTTCGCGTAACTCTCTCAGCGCACAATTGCGCCGAGCCGCGAACACAAGAA-TTGAGGCTGAAGGTAACCTCGCACTTTCCATTGCCAACGATTTACTGTTGGCCTATGGTCAGTCGCCATTTAACTCTGAGGCTGAGTGTATTTCATTCAGCCCGAGATTCGACGGGACCCCGGATGACTTTAGGATAAATTATCTTAAAGCCGAGATCATGTCGAAGTATGACGACTTCAGCCTAGGTATTGATACCGAAGCTGTTGCCTGGGAGAAGTTCCTGGCAGCAGAGGCTGAATGTGCTTTAACGAACGCTCGTCTCTATAGACCTGACTACAGTGAGGATTTCAATTTCTCACTGGGCGAGTCATGTATACACATGGCTCGTCGAAAAATAGCCAAGCTAATAGGAGATGTTCCGTCCGTTGAGGATATGTTGCGTCACTGCCGATTTCCTGGCGGTGCTACAACAACGAATAACCGTTCGTACAGTCATCCGTCCTTCAAGTTTGCACTTCCGCAAGCGTGTACGCCTCGGGCTTTGAAGTATGTTTTAGCTCTCAGAGCTTCTACACATTTCGATATCAGAATTTCTGATATTAGCCCTTTTAATAAAGCAGTTACCGTACCTAAGAACAGTAAGACAGATCGTTGTATTGCTATCGAACCTGGTTGGAATATGTTTTTCCAACTGGGTATCGGTGGCATTCTACGCGATCGGTTGCGTTGCTGGGGTATCGATCTGAATGATCAGACGATAAATCAGCGCCGCGCTCACGAAGGCTCCGTTACTAATAACTTAGCAACGGTTGATCTCTCAGCGGCAAGCGATTCTATGTCTCTTGCCCTCTGTGAGCTCTTATTGCCCCGAGGCTGGTTTGAGGTTCTTATGGACCTCAGATCACCTAAGGGGCGATTGCCTGACGGTAGTGTTGTTACCTACGAGAAGATTTCTTCTATGGGTAACGGTTACACATTCGAGCTCGAGTCGCTTATTTTTGCTTCTCTCGCTCGTTCCGTTTGTGAGATACTGGACTTAGACTCGTCTGAGGTCACTGTTTACGGAGACGATATTATTTTACCGTCCCGTGCAGTCCCTGCCCTCCGGGAAGTTTTTAAGTATGTTGGTTTTACGACCAATACTAAAAAGACTTTTTCCGAGGGGCCGTTCAGAGAGTCGTGCGGCAAGCACTACTATTCTGGCGTAGATGTTACTCCCTTTTACATACGTCACCGTATAGTGAGTCCTGCCGATTTAATACTGGTTTTGAATAACCTATATCGGTGGGCCACTATTGACGGCGTATGGGATCCTAGGGCCCATTCTGTGCACCTCAAGTATCGTAAGTTGCTGCCTAAACAGCTGCAACATAATACTATACCTGACGGTTACGGTGATGGTGCCCTCGTCGGATCGGTCCTAATCAATCCTTTCGCGAAAAACCGCGGGTGGATCCGGTACGTACCGGTGATTACGGACCATACAAGGGACCAAGAGCGCGCTGAGTTGGGGTCGTATCTCTACGACCTCTTCTCGCGTTGTCTCTCGGAAAGTAACGATGGGTTGCCTCTTAGGGGTCCATCGGGTTGCGATTTTGCTGATCTATTTGCCATCGATCAGCTTATCTGTAGGAGTGATCCTACGAAGATAAGCAGGCCTACCGGTAAATTCGATATACAGTACATCGCGTGCTGTTGTTCGGGTTGTTGTTAGGCTTGCGGCCGCACTCGAGAGATCTAG-AGCAT-CACGGTCGAACTCCCG-TACGAGGTGCCCGCA
>H110_len1968-1988_reads1758_Mix1+C__seq159
GGGCTACGCGAGGGAGCCAC-CTGCGAAGCAGCGTGGCGGTTCTCGTGCGTTACCGAAACGCACGAAGGTCGCGCCTCTCCACGAGGCGTCACCATGGGAGAGCGCAAAAGCGCTAGCCCGTGCTCTAGCTCTAGAAGGTCTCGAGATCTCCTCTAGAGATAATTTTGTTTAACTCTAAGAAGGAGATATACACATGCCTAAGACAGCATCTTCGCGTAACTCTTTCAGCGCACAATTGCGCCGAGCCGCGAACACAAGAA-TTGAGGCTGAAGGTAACCTCGCACTTTCCATTGCCAACGATTTACTGTTGGCCTATGGTCAGTCGCCATTTAACTCTGAGGCTGAGTGTATTTCATTCAGCCCGAGATTCGACGGGACCCCGGATGACTTTAGGATAAATTATCTTAAAGCCGAGATCATGTCGAAGTATGACGACTTCAGCCTAGGTATTGATACCGAAGCTGTTGCCTGGGAGAAGTTCCTGGCAGCAGAGGCTGAATGTGCTTTAACGAACGCTCGTCTCTATAGACCTGACTACAGTGAGGATTTCAATTTCTCACTGGGCGAGTCATGTATACACATGGCTCGTCGAAAAATAGCCAAGCTAATAGGAGATGTTCCGTCCGTTGAGGATATGTTGCGTCACTGCCGATTTCCTGGCGGTGCTACAACAACGAATAACCGTTCGTACAGTCATCCGTCCTTCAAGTTTGCACTTCCGCAAGCGTGTACGCCTCGGGCTTTGAAGTATGTTTTAGCTCTCAGAGCTTCTACACATTTCGATATCAGAATTTCTGATATTAGCCCTTTTAATAAAGCAGTTACCGTACCTAAGAACAGTAAGACAGATCGTTGTATTGCTATCGAACCTGGTTGGAATATGTTTTTCCAACTGGGTATCGGTGGCATTCTACGCGATCGGTTGCGTTGCTGGGGTATCGATCTGAATGATCAGACGATAAATCAGCGCCGCGCTCACGAAGGCTCCGTTACTAATAACTTAGCAACGGTTGATCTCTCAGCGGCAAGCGATTCTATGTCTCTTGCCCTCTGTGAGCTCTTATTGCCCCGAGGCTGGTTTGAGGTTCTTATGGACCTCAGATCACCTAAGGGGCGATTGCCTGACGGTAGTGTTGTTACCTACGAGAAGATTTCTTCTATGGGTAACGGTTACACATTCGAGCTCGAGTCGCTTATTTTTGCTTCTCTCGCTCGTTCCGTTTGTGAGATACTGGACTTAGACTCGTCTGAGGTCACTGTTTACGGAGACGATATTATTTTACCGTCCCGTGCAGTCCCTGCCCTCCGGGAAGTTTTTAAGTATGTTGGTTTTACGACCAATACTAAAAAGACTTTTTCCGAGGGGCCGTTCAGAGAGTCGTGCGGCAAGCACTACTATTCTGGCGTAGATGTTACTCCCTTTTACATACGTCACCGTATAGTGAGTCCTGCCGATTTAATACTGGTTTTGAATAACCTATATCGGTGGGCCACTATTGACGGCGTATGGGATCCTAGGGCCCATTCTGTGCACCTCAAGTATCGTAAGTTGCTGCCTAAACAGCTGCAACATAATACTATACCTGACGGTTACGGTGATGGTGCCCTCGTCGGATCGGTCCTAATCAATCCTTTCGCGAAAAACCGCGGGTGGATCCGGTACGTACCGGTGATTACGGACCATACAAGGGACCAAGAGCGCGCTGAGTTGGGGTCGTATCTCTACGACCTCTTCTCGCGTTGTCTCTCGGAAAGTAACGATGGGTTGCCTCTTAGGGGTCCATCGGGTTGCGATTTTGCTGATCTATTTGCCATCGATCAGCTTATCTGTAGGAGTGATCCTACGAAGATAAGCAGGCCTACCGGTAAATTCGATATACAGTACATCGCGTGCTGTTGTTCGGGTTGTTGTTAGGCTTGCGGCCGCACTCGAGAGATCTAG-AGCAT-CATGGTCGAACTCCCG-TACGAGGTGCCCGCA
>H110_len1968-1988_reads1758_Mix1+C__seq160
GGGCTACGCGAGGGAGCCAC-CTGCGAAGCAGCGTGGCGGTTCTCGTGCGTTACCGAAACGCACGAAGGTCGCGCCTCTCCACGAGGCGTCACCATGGGAGAGCGCAAAAGCGCTAGCCCGTGCTCTAGCTCTAGAAGGTCTCGAGATCTCCTCTAGAGATAATTTTGTTTAACTCTAAGAAGGAGATATACACATGCCTAAGACAGCATCTTCGCGTAACTCTTTCAGCGCACAATTGCGCCGAGCCGCGAACACAAGAA-TTGAGGCTGAAGGTAACCTCGCACTTTCCATTGCCAACGATTTACTGTTGGCCTATGGTCAGTCGCCATTTAACTCTGAGGCTGAGTGTATTTCATTCAGCCCGAGATTCGACGGGACCCCGGATGACTTTAGGATAAATTATCTTAAAGCCGAGATCATGTCGAAGTATGACGACTTCAGCCTAGGTATTGATACCGAAGCTGTTGCCTGGGAGAAGTTCCTGGCAGCAGAGGCTGAATGTGCTTTAACGAACGCTCGTCTCTATAGACCTGACTACAGTGAGGATTTCAATTTCTCACTGGGCGAGTCATGTATACACATGGCTCGTCGAAAAATAGCCAAGCTAATAGGAGATGTTCCGTCCGTTGAGGATATGTTGCGTCACTGCCGATTTCCTGGCGGTGCTACAACAACGAATAACCGTTCGTACAGTCATCCGTCCTTCAAGTTTGCACTTCCGCAAGCGTGTACGCCTCGGGCTTTGAAGTATGTTTTAGCTCTCAGAGCTTCTACACATTTCGATATCAGAATTTCTGATATTAGCCCTTTTAATAAAGCAGTTACCGTACCTAAGAACAGTAAGGCAGATCGTTGTATTGCTATCGAACCTGGTTGGAATATGTTTTTCCAACTGGGTATCGGTGGCATTCTACGCGATCGGTTGCGTTGCTGGGGTATCGATCTGAATGATCAGACGATAAATCAGCGCCGCGCTCACGAAGGCTCCGTTACTAATAACTTAGCAACGGTTGATCTCTCAGCGGCAAGCGATTCTATGTCTCTTGCCCTCTGTGAGCTCTTATTGCCCCGAGGCTGGTTTGAGGTTCTTATGGACCTCAGATCACCTAAGGGGCGATTGCCTGACGGTAGTGTTGTTACCTACGAGAAGATTTCTTCTATGGGTAACGGTTACACATTCGAGCTCGAGTCGCTTATTTTTGCTTCTCTCGCTCGTTCCGTTTGTGAGATACTGGACTTAGACTCGTCTGAGGTCACTGTTTACGGAGACGATATTATTTTACCGTCCCGTGCAGTCCCTGCCCTCCGGGAAGTTTTTAAGTATGTTGGTTTTACGACCAATACTAAAAAGACTTTTTCCGAGGGGCCGTTCAGAGAGTCGTGCGGCAAGCACTACTATTCTGGCGTAGATGTTACTCCCTTTTACATACGTCACCGTATAGTGAGTCCTGCCGATTTAATACTGGTTTTGAATAACCTATATCGGTGGGCCACTATTGACGGCGTATGGGATCCTAGGGCCCATTCTGTGCACCTCAAGTATCGTAAGTTGCTGCCTAAACAGCTGCAACATAATACTATACCTGACGGTTACGGTGATGGTGCCCTCGTCGGATCGGTCCTAATCAATCCTTTCGCGAAAAACCGCGGGTGGATCCGGTACGTACCGGTGATTACGGACCATACAAGGGACCAAGAGCGCGCTGAGTTGGGGTCGTATCTCTACGACCTCTTCTCGCGTTGTCTCTCGGAAAGTAACGATGGGTTGCCTCTTAGGGGTCCATCGGGTTGCGATTTTGCTGATCTATTTGCCATCGATCAGCTTATCTGTAGGAGTGATCCTACGAAGATAAGCAGGCCTACCGGTAAATTCGATATACAGTACATCGCGTGCTGTTGTTCGGGTTGTTGTTAGGCTTGCGGCCGCACTCGAGAGATCTAG-AGCAT-CACGGTCGAACTCCCG-TACGAGGTGCCCGCA
>H110_len1968-1988_reads1758_Mix1+C__seq161
GGGCTACGCGAGGGAGCCAC-CTGCGAAGCAGCGTGGCGGTTCTCGTGCGTTACCGAAACGCACGAAGGTCGCGCCTCTCCACGAGGCGTCACCATGGGAGAGCGCAAAAGCGCTAGCCCGTGCTCTAGCTCTAGAAGGTCTCGAGATCTCCTCTAGAGATAATTTTGTTTAACTCTAAGAAGGAGATATACACATGCCTAAGACAGCATCTTCGCGTAACTCTTTCAGCGCACAATTGCGCCGAGCCGCGAACACAAGAA-TTGAGGCTGAAGGTAACCTCGCACTTTCCATTGCCAACGATTTACTGTTGGCCTATGGTCAGTCGCCATTTAACTCTGAGGCTGAGTGTATTTCATTCGGCCCGAGATTCGACGGGACCCCGGATGACTTTAGGATAAATTATCTTAAAGCCGAGATCATGTCGAAGTATGACGACTTCAGCCTAGGTATTGATACCGAAGCTGTTGCCTGGGAGAAGTTCCTGGCAGCAGAGGCTGAATGTGCTTTAACGAACGCTCGTCTCTATAGACCTGACTACAGTGAGGATTTCAATTTCTCACTGGGCGAGTCATGTATACACATGGCTCGTCGAAAAATAGCCAAGCTAATAGGAGATGTTCCGTCCGTTGAGGATATGTTGCGTCACTGCCGATTTCCTGGCGGTGCTACAACAACGAATAACCGTTCGTACAGTCATCCGTCCTTCAAGTTTGCACTTCCGCAAGCGTGTACGCCTCGGGCTTTGAAGTATGTTTTAGCTCTCAGAGCTTCTACACATTTCGATATCAGAATTTCTGATATTAGCCCTTTTAATAAAGCAGTTACCGTACCTAAGAACAGTAAGACAGATCGTTGTATTGCTATCGAACCTGGTTGGAATATGTTTTTCCAACTGGGTATCGGTGGCATTCTACGCGATCGGTTGCGTTGCTGGGGTATCGATCTGAATGATCAGACGATAAATCAGCGCCGCGCTCACGAAGGCTCCGTTACTAATAACTTAGCAACGGTTGATCTCTCAGCGGCAAGCGATTCTATGTCTCTTGCCCTCTGTGAGCTCTTATTGCCCCGAGGCTGGTTTGAGGTTCTTATGGACCTCAGATCACCTAAGGGGCGATTGCCTGACGGTAGTGTTGTTACCTACGAGAAGATTTCTTCTATGGGTAACGGTTACACATTCGAGCTCGAGTCGCTTATTTTTGCTTCTCTCGCTCGTTCCGTTTGTGAGATACTGGACTTAGACTCGTCTGAGGTCACTGTTTACGGAGACGATATTATTTTACCGTCCCGTGCAGTCCCTGCCCTCCGGGAAGTTTTTAAGTATGTTGGTTTTACGACCAATACTAAAAAGACTTTTTCCGAGGGGCCGTTCAGAGAGTCGTGCGGCAAGCACTACTATTCTGGCGTAGATGTTACTCCCTTTTACATACGTCACCGTATAGTGAGTCCTGCCGATTTAATACTGGTTTTGAATAACCTATATCGGTGGGCCACTATTGACGGCGTATGGGATCCTAGGGCCCATTCTGTGCACCTCAAGTATCGTAAGTTGCTGCCTAAACAGCTGCAACATAATACTATACCTGACGGTTACGGTGATGGTGCCCTCGTCGGATCGGTCCTAATCAATCCTTTCGCGAAAAACCGCGGGTGGATCCGGTACGTACCGGTGATTACGGACCATACAAGGGACCAAGAGCGCGCTGAGTTGGGGTCGTATCTCTACGACCTCTTCTCGCGTTGTCTCTCGGAAAGTAACGATGGGTTGCCTCTTAGGGGTCCATCGGGTTGCGATTTTGCTGATCTATTTGCCATCGATCAGCTTATCTGTAGGAGTGATCCTACGAAGATAAGCAGGCCTACCGGTAAATTCGATATACAGTACATCGCGTGCTGTTGTTCGGGTTGTTGTTAGGCTTGCGGCCGCACTCGAGAGATCTAG-AGCAT-CACGGTCGAACTCCCG-TACGAGGTGCCCGCA
>H110_len1968-1988_reads1758_Mix1+C__seq162
GGGCTACGCGAGGGAGCCAC-CTGCGAAGCAGCGTGGCGGTTCTCGTGCGTTACCGAAACGCACGAAGGTCGCGCCTCTCCACGAGGCGTCACCATGGGAGAGCGCAAAAGCGCTAGCCCGTGCTCTAGCTCTAGAAGGTCTCGAGATCTCCTCTAGAGATAATTTTGTTTAACTCTAAGAAGGAGATATACACATGCCTAAGACAGCATCTTCGCGTAACTCTTTCAGCGCACAATTGCGCCGAGCCGCGAACACAAGAA-TTGAGGCTGAAGGTAACCTCGCACTTTCCATTGCCAACGATTTACTGTTGGCCTATGGTCAGTCGCCATTTAACTCTGAGGCTGAGTGTATTTCATTCAGCCCGAGATTCGACGGGACCCCGGATGACTTTAGGATAAATTATCTTAAAGCCGAGATCATGTCGAAGTATGACGACTTCAGCCTAGGTATTGATACCGAAGCTGTTGCCTGGGAGAAGTTCCTGGCAGCAGAGGCTGAATGTGCTTTAACGAACGCTCGTCTCTATAGACCTGACTACAGTGAGGATTTCAATTTCTCACTGGGCGAGTCATGTATACACATGGCTCGTCGAAAAATAGCCAAGCTAATAGGAGATGTTCCGTCCGTTGAGGATATGTTGCGTCACTGCCGATTTCCTGGCGGTGCTACAACAACGAATAACCGTTCGTACAGTCATCCGTCCTTCAAGTTTGCACTTCCGCAAGCGTGTACGCCTCGGGCTTTGAAGTATGTTTTAGCTCTCAGAGCTTCTACACATTTCGATATCAGAATTTCTGATATTAGCCCTTTTAATAAAGCAGTTACCGTACCTAAGAACAGTAAGACAGATCGTTGTATTGCTATCGAACCTGGTTGGAATATGTTTTTCCAACTGGGTATCGGTGGCATTCTACGCGATCGGTTGCGTTGCTGGGGTATCGATCTGAATGATCAGACGATAAATCAGCGCCGCGCTCACGAAGGCTCCGTTACTAATAACTTAGCAACGGTTGATCTCTCAGCGGCAAGCGATTCTATGTCTCTTGCCCTCTGTGAGCTCTTATTGCCCCGAGGCTGGTTTGAGGTTCTTATGGACCTCAGATCACCTAAGGGGCGATTGCCTGACGGTAGTGTTGCTACCTACGAGAAGATTTCTTCTATGGGTAACGGTTACACATTCGAGCTCGAGTCGCTTATTTTTGCTTCTCTCGCTCGTTCCGTTTGTGAGATACTGGACTTAGACTCGTCTGAGGTCACTGTTTACGGAGACGATATTATTTTACCGTCCCGTGCAGTCCCTGCCCTCCGGGAAGTTTTTAAGTATGTTGGTTTTACGACCAATACTAAAAAGACTTTTTCCGAGGGGCCGTTCAGAGAGTCGTGCGGCAAGCACTACTATTCTGGCGTAGATGTTACTCCCTTTTACATACGTCACCGTATAGTGAGTCCTGCCGATTTAATACTGGTTTTGAATAACCTATATCGGTGGGCCACTATTGACGGCGTATGGGATCCTAGGGCCCATTCTGTGCACCTCAAGTATCGTAAGTTGCTGCCTAAACAGCTGCAACATAATACTATACCTGACGGTTACGGTGATGGTGCCCTCGTCGGATCGGTCCTAATCAATCCTTTCGCGAAAAACCGCGGGTGGATCCGGTACGTACCGGTGATTACGGACCATACAAGGGACCAAGAGCGCGCTGAGTTGGGGTCGTATCTCTACGACCTCTTCTCGCGTTGTCTCTCGGAAAGTAACGATGGGTTGCCTCTTAGGGGTCCATCGGGTTGCGATTTTGCTGATCTATTTGCCATCGATCAGCTTATCTGTAGGAGTGATCCTACGAAGATAAGCAGGCCTACCGGTAAATTCGATATACAGTACATCGCGTGCTGTTGTTCGGGTTGTTGTTAGGCTTGCGGCCGCACTCGAGAGATCTAG-AGCAT-CACGGTCGAACTCCCG-TACGAGGTGCCCGCA
>H110_len1968-1988_reads1758_Mix1+C__seq163
GGGCTACGCGAGGGAGCCAC-CTGCGAAGCAGCGTGGCGGTTCTCGTGCGTTACCGAAACGCACGAAGGTCGCGCCTCTCCACGAGGCGTCACCATGGGAGAGCGCAAAAGCGCTAGCCCGTGCTCTAGCTCTAGAAGGTCTCGAGATCTCCTCTAGAGATAATTTTGTTTAACTCTAAGAAGGAGATATACACATGCCTAAGACAGCATCTTCGCGTAACTCTTTCAGCGCACAATTGCGCCGAGCCGCGAACACAAGAA-TTGAGGCTGAAGGTAACCTCGCACTTTCCATTGCCAACGATTTACTGTTGGCCTATGGTCAGTCGCCATTTAACTCTGAGGCTGAGTGTATTTCATTCAGCCCGAGATTCGACGGGACCCCGGATGACTTTAGGATAAATTATCTTAAAGCCGAGATCATGTCGAAGTATGACGACTTCAGCCTAGGTATTGATACCGAAGCTGTTGCCTGGGAGAAGTTCCTGGCAGCAGAGGCTGAATGTGCTTTAACGAACGCTCGTCTCTATAGACCTGACTACAGTGAGGATTTCAATTTCTCACTGGGCGAGTCATGTATACACATGGCTCGTCGAAAAATAGCCAAGCTAATAGGAGATGTTCCGTCCGTTGAGGATATGTTGCGTCACTGCCGATTTCCTGGCGGTGCTACAACAACGAATAACCGTTCGTACAGTCATCCGTCCTTCAAGTTTGCACTTCCGCAAGCGTGTACGCCTCGGGCTTTGAAGTATGTTTTAGCTCTCAGAGCTTCTACACATTTCGATATCAGAATTTCTGATATTAGCCCTTTTAATAAAGCAGTTACCGTACCTAAGAACAGTAAGACAGATCGTTGTATTGCTATCGAACCTGGTTGGAATATGTTTTTCCAACTGGGTATCGGTGGCATTCTACGCGATCGGTTGCGTTGCTGGGGTATCGATCTGAATGATCAGACGATAAATCAGCGCCGCGCTCACGAAGGCTCCGTTACTAATAACTTAGCAACGGTTGATCTCTCAGCGGCAAGCGATTCTATGTCTCTTGCCCTCTGTGAGCTCTTATTGCCCCGAGGCTGGTTTGAGGTTCTTATGGACCTCAGATCACCTAAGGGGCGATTGCCTGACGGTAGTGTTGTTACCTACGAGAAGATCTCTTCTATGGGTAACGGTTACACATTCGAGCTCGAGTCGCTTATTTTTGCTTCTCTCGCTCGTTCCGTTTGTGAGATACTGGACTTAGACTCGTCTGAGGTCACTGTTTACGGAGACGATATTATTTTACCGTCCCGTGCAGTCCCTGCCCTCCGGGAAGTTTTTAAGTATGTTGGTTTTACGACCAATACTAAAAAGACTTTTTCCGAGGGGCCGTTCAGAGAGTCGTGCGGCAAGCACTACTATTCTGGCGTAGATGTTACTCCCTTTTACATACGTCACCGTATAGTGAGTCCTGCCGATTTAATACTGGTTTTGAATAACCTATATCGGTGGGCCACTATTGACGGCGTATGGGATCCTAGGGCCCATTCTGTGCACCTCAAGTATCGTAAGTTGCTGCCTAAACAGCTGCAACATAATACTATACCTGACGGTTACGGTGATGGTGCCCTCGTCGGATCGGTCCTAATCAATCCTTTCGCGAAAAACCGCGGGTGGATCCGGTACGTACCGGTGATTACGGACCATACAAGGGACCAAGAGCGCGCTGAGTTGGGGTCGTATCTCTACGACCTCTTCTCGCGTTGTCTCTCGGAAAGTAACGATGGGTTGCCTCTTAGGGGTCCATCGGGTTGCGATTTTGCTGATCTATTTGCCATCGATCAGCTTATCTGTAGGAGTGATCCTACGAAGATAAGCAGGCCTACCGGTAAATTCGATATACAGTACATCGCGTGCTGTTGTTCGGGTTGTTGTTAGGCTTGCGGCCGCACTCGAGAGATCTAG-AGCAT-CACGGTCGAACTCCCG-TACGAGGTGCCCGCA
>H110_len1968-1988_reads1758_Mix1+C__seq164
GGACTACGCGAGGGAGCCAC-CTGCGAAGCAGCGTGGCGGTTCTCGTGCGTTACCGAAACGCACGAAGGTCGCGCCTCTCCACGAGGCGTCACCATGGGAGAGCGCAAAAGCGCTAGCCCGTGCTCTAGCTCTAGAAGGTCTCGAGATCTCCTCTAGAGATAATTTTGTTTAACTCTAAGAAGGAGATATACACATGCCTAAGACAGCATCTTCGCGTAACTCTTTCAGCGCACAATTGCGCCGAGCCGCGAACACAAGAA-TTGAGGCTGAAGGTAACCTCGCACTTTCCATTGCCAACGATTTACTGTTGGCCTATGGTCAGTCGCCATTTAACTCTGAGGCTGAGTGTATTTCATTCAGCCCGAGATTCGACGGGACCCCGGATGACTTTAGGATAAATTATCTTAAAGCCGAGATCATGTCGAAGTATGACGACTTCAGCCTAGGTATTGATACCGAAGCTGTTGCCTGGGAGAAGTTCCTGGCAGCAGAGGCTGAATGTGCTTTAACGAACGCTCGTCTCTATAGACCTGACTACAGTGAGGATTTCAATTTCTCACTGGGCGAGTCATGTATACACATGGCTCGTCGAAAAATAGCCAAGCTAATAGGAGATGTTCCGTCCGTTGAGGATATGTTGCGTCACTGCCGATTTCCTGGCGGTGCTACAACAACGAATAACCGTTCGTACAGTCATCCGTCCTTCAAGTTTGCACTTCCGCAAGCGTGTACGCCTCGGGCTTTGAAGTATGTTTTAGCTCTCAGAGCTTCTACACATTTCGATATCAGAATTTCTGATATTAGCCCTTTTAATAAAGCAGTTACCGTACCTAAGAACAGTAAGACAGATCGTTGTATTGCTATCGAACCTGGTTGGAATATGTTTTTCCAACTGGGTATCGGTGGCATTCTACGCGATCGGTTGCGTTGCTGGGGTATCGATCTGAATGATCAGACGATAAATCAGCGCCGCGCTCACGAAGGCTCCGTTACTAATAACTTAGCAACGGTTGATCTCTCAGCGGCAAGCGATTCTATGTCTCTTGCCCTCTGTGAGCTCTTATTGCCCCGAGGCTGGTTTGAGGTTCTTATGGACCTCAGATCACCTAAGGGGCGATTGCCTGACGGTAGTGTTGTTACCTACGAGAAGATCTCTTCTATGGGTAACGGTTACACATTCGAGCTCGAGTCGCTTATTTTTGCTTCTCTCGCTCGTTCCGTTTGTGAGATACTGGACTTAGACTCGTCTGAGGTCACTGTTTACGGAGACGATATTATTTTACCGTCCCGTGCAGTCCCTGCCCTCCGGGAAGTTTTTAAGTATGTTGGTTTTACGACCAATACTAAAAAGACTTTTTCCGAGGGGCCGTTCAGAGAGTCGTGCGGCAAGCACTACTATTCTGGCGTAGATGTTACTCCCTTTTACATACGTCACCGTATAGTGAGTCCTGCCGATTTAATACTGGTTTTGAATAACCTATATCGGTGGGCCACTATTGACGGCGTATGGGATCCTAGGGCCCATTCTGTGCACCTCAAGTATCGTAAGTTGCTGCCTAAACAGCTGCAACATAATACTATACCTGACGGTTACGGTGATGGTGCCCTCGTCGGATCGGTCCTAATCAATCCTTTCGCGAAAAACCGCGGGTGGATCCGGTACGTACCGGTGATTACGGACCATACAAGGGACCAAGAGCGCGCTGAGTTGGGGTCGTATCTCTACGACCTCTTCTCGCGTTGTCTCTCGGAAAGTAACGATGGGTTGCCTCTTAGGGGTCCATCGGGTTGCGATTTTGCTGATCTATTTGCCATCGATCAGCTTATCTGTAGGAGTGATCCTACGAAGATAAGCAGGCCTACCGGTAAATTCGATATACAGTACATCGCGTGCTGTTGTTCGGGTTGTTGTTAGGCTTGCGGCCGCACTCGAGAGATCTAG-AGCAT-CACGGTCGAACTCCCG-TACGAGGTGCCCGCA
>H110_len1968-1988_reads1758_Mix1+C__seq165
GGGCTACGCGAGGGAGCCAC-CTGCGAAGCAGCGTGGCGGTTCTCGTGCGTTACCGAAACGCACGAAGGTCGCGCCTCTCCACGAGGCGTCACCATGGGAGAGCGCAAAAGCGCTAGCCCGTGCTCTAGCTCTAGAAGGTCTCGAGATCTCCTCTAGAGATAATTTTGTTTAACTCTAAGAAGGAGATATACACATGCCTAAGACAGCATCTTCGCGTAACTCTTTCAGCGCACAATTGCGCCGAGCCGCGAACACAAGAA-TTGAGGCTGAAGGTAACCTCGCACTTTCCATTGCCAACGATTTACTGTTGGCCTATGGTCAGTCGCCATTTAACTCTGAGGCTGAGTGTATTTCATTCAGCCCGAGATTCGACGGGACCCCGGATGACTTTAGGATAAATTATCTTAAAGCCGAGATCATGTCGAAGTATGACGACTTCAGCCTAGGTATTGATACCGAAGCTGTTGCCTGGGAGAAGTTCCTGGCAGCAGAGGCTGAATGTGCTTTAACGAACGCTCGTCTCTATAGACCTGACTACAGTGAGGATTTCAATTTCTCACTGGGCGAGTCATGTATACACATGGCTCGTCGAAAAATAGCCAAGCTAATAGGAGATGTTCCGTCCGTTGAGGATATGTTGCGTCACTGCCGATTTCCTGGCGGTGCTACAACAACGAATAACCGTTCGTACAGTCATCCGTCCTTCAAGTTTGCACTTCCGCAAGCGTGTACGCCTCGGGCTTTGAAGTATGTTTTAGCTCTCAGAGCTTCTACACATTTCGATATCAGAATTTCTGATATTAGCCCTTTTAATAAAGCAGTTACCGTACCTAAGAACAGTAAGACAGATCGTTGTATTGCTATCGAACCTGGTTGGAATATGTTTTTCCAACTGGGTATCGGTGGCATTCTACGCGATCGGTTGCGTTGCTGGGGTATCGATCTGAATGATCAGACGATAAATCAGCGCCGCGCTCACGAAGGCTCCGTTACTAATAACTTAGCAACGGTTGATCTCTCAGCGGCAAGCGATTCTATGTCTCTTGCCCTCTGTGAGCTCTTATTGCCCCGAGGCTGGTTTGAGGTTCTTATGGACCTCAGATCACCTAAGGGGCGATTGCCTGACGGTAGTGTTGTTACCTACGAGAAGATTTCTTCTATGGGTAACGGTTACACATTCGAGCTCGAGTCGCTTATTTTTGCTTCTCTCGCTCGTTCCGTTTGTGAGATACTGGACTTAGACTCGTCTGAGGTCACTGTTTACGGAGACGATATTATTTTACCGTCCCGTGCAGTCCCTGCCCTCCGGGAAGTTTTTAAGTATGTTGGTTTTACGACCAATACTAAAAAGACTTTTTCCGAGGGGCCGTTCAGAGAGTCGTGCGGCAAGCACTACTATTCTGGCGTAGATGTTACTCCCTTTTACATACGTCACCGTATAGTGAGTCCTGCCGATTTAATACTGGTTTTGAATAACCTATATCGGTGGGCCACTATTGACGGCGTATGGGATCCTAGGGCCCATTCTGTGCACCTCAAGTATCGTAAGTTGCTGCCTAAACAGCTGCAACATAATACTATACCTGACGGTTACGGTGATGGTGCCCTCGTCGGATCGGTCCTAATCAATCCTTTCGCGAAAAACCGCGGGTGGATCCGGTACGTACCGGTGATTACGGACCATACAAGGGACCAAGAGCGCGCTGAGTTGGGGTCGTATCTCTACGACCTCTTCTCGCGTTGTCTCTCGGAAAGTGACGATGGGTTGCCTCTTAGGGGTCCATCGGGTTGCGATTTTGCTGATCTATTTGCCATCGATCAGCTTATCTGTAGGAGTGATCCTACGAAGATAAGCAGGCCTACCGGTAAATTCGATATACAGTACATCGCGTGCTGTTGTTCGGGTTGTTGTTAGGCTTGCGGCCGCACTCGAGAGATCTAG-AGCAT-CACGGTCGAACTCCCG-TACGAGGTGCCCGCA
>H110_len1968-1988_reads1758_Mix1+C__seq166
GGGCTACGCGAGGGAGCCAC-CTGCGAAGCAGCGTGGCGGTTCTCGTGCGTTACCGAAACGCACGAAGGTCGCGCCTCTCCACGAGGCGTCACCATGGGAGAGCGCAAAAGCGCTAGCCCGTGCTCTAGCTCTAGAAGGTCTCGAGATCTCCTCTAGAGATAATTTTGTTTAACTCTAAGAAGGAGATATACACATGCCTAAGACAGCATCTTCGCGTAACTCTTTCAGCGCACAATTGCGCCGAGCCGCGAACACAAGAA-TTGAGGCTGAAGGTAACCTCGCACTTTCCATTGCCAACGATTTACTGTTGGCCTATGGTCAGTCGCCATTTAACTCTGAGGCTGAGTGTATTTCATTCAGCCCGAGATTCGACGGGACCCCGGATGACTTTAGGATAAATTATCTTAAAGCCGAGATCATGTCGAAGTATGACGACTTCAGCCTAGGTATTGATACCGAAGCTGTTGCCTGGGAGAAGTTCCTGGCAGCAGAGGCTGAATGTGCTTTAACGAACGCTCGTCTCTATAGACCTGACTACAGTGAGGATTTCAATTTCTCACTGGGCGAGTCATGTATACACATGGCTCGTCGAAAAATAGCCAAGCTAATAGGAGATGTTCCGTCCGTTGAGGATATGTTGCGTCACTGCCGATTTCCTGGCGGTGCTACAACAACGAATAACCGTTCGTACAGTCATCCGTCCTTCAAGTTTGCACTTCCGCAAGCGTGTACGCCTCGGGCTTTGAAGTATGTTTTAGCTCTCAGAGCTTCTACACATTTCGATATCAGAATTTCTGATATTAGCCCTTTTAATAAAGCAGTTACCGTACCTAAGAACAGTAAGACAGATCGTTGTATTGCTATCGAACCTGGTTGGAATATGTTTTTCCAACTGGGTATCGGTGGCATTCTACGCGATCGGTTGCGTTGCTGGGGTATCGATCTGAATGATCAGACGATAAATCAGCGCCGCGCTCACGAAGGCTCCGTTACTAATAACTTAGCAACGGTTGATCTCTCAGCGGCAAGCGATTCTATGTCTCTTGCCCTCTGTGAGCTCTTATTGCCCCGAGGCTGGTTTGAGGTTCTTATGGACCTCAGATCACCTAAGGGGCGATTGCCTGACGGTAGTGTTGTTACCTACGAGAAGATTTCTTCTATGGGTAACGGTTACACATTCGAGCTCGAGTCGCTTATTTTTGCTTCTCTCGCTCGTTCCGTTTGTGAGATACTGGACTTAGACTCGTCTGAGGTCACTGTTTACGGAGACGATATTATTTTACCGTCCCGTGCAGTCCCTGCCCTCCGGGAAGTTTTTAAGTATGTTGGTTTTACGACCAATACTAAAAAGACTTTTTCCGAGGGGCCGTTCAGAGAGTCGTGCGGCAAGCACTACTATTCTGGCGTAGATGTTACTCCCTTTTACATACGTCACCGTATAGTGAGTCCTGCCGATTTAATACTGGTTTTGAATAACCTATATCGGTGGGCCACTATTGACGGCGTATGGGATCCTAGGGCCCATTCTGTGCACCTCAAGTATCGTAAGTTGCTGCCTAAACAGCTGCAACATAATACTATACCTGACGGTTACGGTGATGGTGCCCTCGTCGGATCGGTCCTAATCAATCCTTTCGCGAAAAACCGCGGGTGGATCCGGTACGTACCGGTGATTACGGACCATACAAGGGACCAAGAGCGCGCTGAGTTGGGGTCGTATCTCTACGACCTCTTCTCGCGTTGTCTCTCGGAAAGTGACGATGGGTTGCCTCTTAGGGGTCCATCGGGTTGCGATTTTGCTGATCTATTTGCCATCGATCAGCTTATCTGTAGGAGTGATCCTACGAAGATAAGCAGGCCTACCGGTAAATTCGATATACAGTACATCGCGTGCTGTTGTTCGGGTTGTTGTTAGGCTTGCGGCCGCACTCGAGAGATCTAG-AGCAT-CACGGTCGAACTCCCG-TACGAGGTGCCCGCA
>H110_len1968-1988_reads1758_Mix1+C__seq167
GGGCTACGCGAGGGAGCCAC-CTGCGAAGCAGCGTGGCGGTTCTCGTGCGTTACCGAAACGCACGAAGGTCGCGCCTCTCCACGAGGCGTCACCATGGGAGAGCGCAAAAGCGCTAGCCCGTGCTCTAGCTCTAGAAGGTCTCGAGATCTCCTCTAGAGATAATTTTGTTTAACTCTAAGAAGGAGATATACACATGCCTAAGACAGCATCTTCGCGTAACTCTTTCAGCGCACAATTGCGCCGAGCCGCGAACACAAGAA-TTGAGGCTGAAGGTAACCTCGCACTTTCCATTGCCAACGATTTACTGTTGGCCTATGGTCAGTCGCCATTTAACTCTGAGGCTGAGTGTATTTCATTCAGCCCGAGATTCGACGGGACCCCGGATGACTTTAGGATAAATTATCTTAAAGCCGAGATCATGTCGAAGTATGACGACTTCAGCCTAGGTATTGATACCGAAGCTGTTGCCTGGGAGAAGTTCCTGGCAGCAGAGGCTGAATGTGCTTTAACGAACGCTCGTCTCTATAGACCTGACTACAGTGAGGATTTCAATTTCTCACTGGGCGAGTCATGTATACACATGGCTCGTCGAAAAATAGCCAAGCTAATAGGAGATGTTCCGTCCGTTGAGGATATGTTGCGTCACTGCCGATTTCCTGGCGGTGCTACAACAACGAATAACCGTTCGTACAGTCATCCGTCCTTCAAGTTTGCACTTCCGCAAGCGTGTACGCCTCGGGCTTTGAAGTATGTTTTAGCTCTCAGAGCTTCTACACATTTCGATATCAGAATTTCTGATATTAGCCCTTTTAATAAAGCAGTTACCGTACCTAAGAACAGTAAGACAGATCGTTGTATTGCTATCGAACCTGGTTGGAATATGTTTTTCCAACTGGGTATCGGTGGCATTCTACGCGATCGGTTGCGTTGCTGGGGTATCGATCTGAATGATCAGACGATAAATCAGCGCCGCGCTCACGAAGGCTCCGTTACTAATAACTTAGCAACGGTTGATCTCTCAGCGGCAAGCGATTCTATGTCTCTTGCCCTCTGTGAGCTCTTATTGCCCCGAGGCTGGTTTGAGGTTCTTATGGACCTCAGATCACCTAAGGGGCGATTGCCTGACGGTAGTGTTGTTACCTACGAGAAGATTTCTTCTATGGGTAACGGTTACACGTTCGAGCTCGAGTCGCTTATTTTTGCTTCTCTCGCTCGTTCCGTTTGTGAGATACTGGACTTAGACTCGTCTGAGGTCACTGTTTACGGAGACGATATTATTTTACCGTCCCGTGCAGTCCCTGCCCTCCGGGAAGTTTTTAAGTATGTTGGTTTTACGACCAATACTAAAAAGACTTTTTCCGAGGGGCCGTTCAGAGAGTCGTGCGGCAAGCACTACTATTCTGGCGTAGATGTTACTCCCTTTTACATACGTCACCGTATAGTGAGTCCTGCCGATTTAATACTGGTTTTGAATAACCTATATCGGTGGGCCACTATTGACGGCGTATGGGATCCTAGGGCCCATTCTGTGCACCTCAAGTATCGTAAGTTGCTGCCTAAACAGCTGCAACATAATACTATACCTGACGGTTACGGTGATGGTGCCCTCGTCGGATCGGTCCTAATCAATCCTTTCGCGAAAAACCGCGGGTGGATCCGGTACGTACCGGTGATTACGGACCATACAAGGGACCAAGAGCGCGCTGAGTTGGGGTCGTATCTCTACGACCTCTTCTCGCGTTGTCTCTCGGAAAGTGACGATGGGTTGCCTCTTAGGGGTCCATCGGGTTGCGATTTTGCTGATCTATTTGCCATCGATCAGCTTATCTGTAGGAGTGATCCTACGAAGATAAGCAGGCCTACCGGTAAATTCGATATACAGTACATCGCGTGCTGTTGTTCGGGTTGTTGTTAGGCTTGCGGCCGCACTCGAGAGATCTAG-AGCAT-CACGGTCGAACTCCCG-TACGAGGTGCCCGCA
>H110_len1968-1988_reads1758_Mix1+C__seq168
GGGCTACGCGAGGGAGCCAC-CTGCGAAGCAGCGTGGCGGTTCTCGTGCGTTACCGAAACGCACGAAGGTCGCGCCTCTCCACGAGGCGTCACCATGGGAGAGCGCAAAAGCGCTAGCCCGTGCTCTAGCTCTAGAAGGTCTCGAGATCTCCTCTAGAGATAATTTTGTTTAACTCTAAGAAGGAGATATACACATGCCTAAGACAGCATCTTCGCGTAACTCTTTCAGCGCACAATTGCGCCGAGCCGCGAACACAAGAA-TTGAGGCTGAAGGTAACCTCGCACTTTCCATTGCCAACGATTTACTGTTGGCCTATGGTCAGTCGCCATTTAACTCTGAGGCTGAGTGTATTTCATTCAGCCCGAGATTCGACGGGACCCCGGATGACTTTAGGATAAATTATCTTAAAGCCGAGATCATGTCGAAGTATGACGACTTCAGCCTAGGTATTGATACCGAAGCTGTTGCCTGGGAGAAGTTCCTGGCAGCAGAGGCTGAATGTGCTTTAACGAACGCTCGTCTCTATAGACCTGACTACAGTGAGGATTTCAATTTCTCACTGGGCGAGTCATGTATACACATGGCTCGTCGAAAAATAGCCAAGCTAATAGGAGATGTTCCGTCCGTTGAGGATATGTTGCGTCACTGCCGATTTCCTGGCGGTGCTACAACAACGAATAACCGTTCGTACAGTCATCCGTCCTTCAAGTTTGCACTTCCGCAAGCGTGTACGCCTCGGGCTTTGAAGTATGTTTTAGCTCTCAGAGCTTCTACACATTTCGATATCAGAATTTCTGATATTAGCCCTTTTAATAAAGCAGTTACCGTACCTAAGAACAGTAAGACAGATCGTTGTATTGCTATCGAACCTGGTTGGAATATGTTTTTCCAACTGGGCATCGGTGGCATTCTACGCGATCGGTTGCGTTGCTGGGGTATCGATCTGAATGATCAGACGATAAATCAGCGCCGCGCTCACGAAGGCTCCGTTACTAATAACTTAGCAACGGTTGATCTCTCAGCGGCAAGCGATTCTATGTCTCTTGCCCTCTGTGAGCTCTTATTGCCCCGAGGCTGGTTTGAGGTTCTTATGGACCTCAGATCACCTAAGGGGCGATTGCCTGACGGTAGTGTTGTTACCTACGAGAAGATTTCTTCTATGGGTAACGGTTACACATTCGAGCTCGAGTCGCTTATTTTTGCTTCTCTCGCTCGTTCCGTTTGTGAGATACTGGACTTAGACTCGTCTGAGGTCACTGTTTACGGAGACGATATTATTTTACCGTCCCGTGCAGTCCCTGCCCTCCGGGAAGTTTTTAAGTATGTTGGTTTTACGACCAATACTAAAAAGACTTTTTCCGAGGGGCCGTTCAGAGAGTCGTGCGGCAAGCACTACTATTCTGGCGTAGATGTTACTCCCTTTTACATACGTCACCGTATAGTGAGTCCTGCCGATTTAATACTGGTTTTGAATAACCTATATCGGTGGGCCACTATTGACGGCGTATGGGATCCTAGGGCCCATTCTGTGCACCTCAAGTATCGTAAGTTGCTGCCTAAACAGCTGCAACATAATACTATACCTGACGGTTACGGTGATGGTGCCCTCGTCGGATCGGTCCTAATCAATCCTTTCGCGAAAAACCGCGGGTGGATCCGGTACGTACCGGTGATTACGGACCATACAAGGGACCAAGAGCGCGCTGAGTTGGGGTCGTATCTCTACGACCTCTTCTCGCGTTGTCTCTCGGAAAGTAACGATGGGTTGCCTCTTAGGGGTCCATCGGGTTGCGATTTTGCTGATCTATTTGCCATCGATCAGCTTATCTGTAGGAGTGATCCTACGAAGATAAGCAGGCCTACCGGTAAATTCGATATACAGTACATCGCGTGCTGTTGTTCGGGTTGTTGTTAGGCTTGCGGCCGCACTCGAGAGATCTAG-AGCAT-CACGGTCGAACTCCCG-TACGAGGTGCCCGCA
>H110_len1968-1988_reads1758_Mix1+C__seq169
GGGCTACGCGAGGGAGCCAC-CTGCGAAGCAGCGTGGCGGTTCTCGTGCGTTACCGAAACGCACGAAGGTCGCGCCTCTCCACGAGGCGTCACCATGGGAGAGCGCAAAAGCGCTAGCCCGTGCTCTAGCTCTAGAAGGTCTCGAGATCTCCTCTAGAGATAATTTTGTTTAACTCTAAGAAGGAGATATACACATGCCTAAGACAGCATCTTCGCGTAACTCTTTCAGCGCACAATTGCGCCGAGCCGCGAACACAAGAA-TTGAGGCTGAAGGTAACCTCGCACTTTCCATTGCCAACGATTTACTGTTGGCCTATGGTCAGTCGCCATTTAACTCTGAGGCTGAGTGTATTTCATTCAGCCCGAGATTCGACGGGACCCCGGATGACTTTAGGATAAATTATCTTAAAGCCGAGATCATGTCGAAGTATGACGACTTCAGCCTAGGTATTGATACCGAAGCTGTTGCCTGGGAGAAGTTCCTGGCAGCAGAGGCTGAATGTGCTTTAACGAACGCTCGTCTCTATAGACCTGACTACAGTGAGGATTTCAATTTCTCACTGGGCGAGTCATGTATACACATGGCTCGTCGAAAAATAGCCAAGCTAATAGGAGATGTTCCGTCCGTTGAGGATATGTTGCGTCACTGCCGATTTCCTGGCGGTGCTACAACAACGAATAACCGTTCGTACAGTCATCCGTCCTTCAAGTTTGCACTTCCGCAAGCGTGTACGCCTCGGGCTTTGAAGTATGTTTTAGCTCTCAGAGCTTCTACACATTTCGATATCAGAATTTCTGATATTAGCCCTTTTAATAAAGCAGTTACCGTACCTAAGAACAGTAAGACAGATCGTTGTATTGCTATCGAACCTGGTTGGAATATGTTTTTCCAACTGGGCATCGGTGGCATTCTACGCGATCGGTTGCGTTGCTGGGGTATCGATCTGAATGATCAGACGATAAATCAGCGCCGCGCTCACGAAGGCTCCGTTACTAATAACTTAGCAACGGTTGATCTCTCAGCGGCAAGCGATTCTATGTCTCTTGCCCTCTGTGAGCTCTTATTGCCCCGAGGCTGGTTTGAGGTTCTTATGGACCTCAGATCACCTAAGGGGCGATTGCCTGACGGTAGTGTTGTTACCTACGAGAAGATTTCTTCTATGGGTAACGGTTACACATTCGAGCTCGAGTCGCTTATTTTTGCTTCTCTCGCTCGTTCCGTTTGTGAGATACTGGACTTAGACTCGTCTGAGGTCACTGTTTACGGAGACGATATTATTTTACCGTCCCGTGCAGTCCCTGCCCTCCGGGAAGTTTTTAAGTATGTTGGTTTTACGACCAATACTAAAAAGACTTTTTCCGAGGGGCCGTTCAGAGAGTCGTGCGGCAAGCACTACTATTCTGGCGTAGATGTTACTCCCTTTTACATACGTCACCGTATAGTGAGTCCTGCCGATTTAATACTGGTTTTGAATAACCTATATCGGTGGGCCACTATTGACGGCGTATGGGATCCTAGGGCCCATTCTGTGCACCTCAAGTATCGTAAGTTGCTGCCTAAACAGCTGCAACATAATACTATACCTGACGGTTACGGTGATGGTGCCCTCGTCGGATCGGTCCTAATCAATCCTTTCGCGAAAAACCGCGGGTGGATCCGGTACGTACCGGTGATTACGGACCATACAAGGGACCAAGAGCGCGCTGAGTTGGGGTCGTATCTCTACGACCTCTTCTCGCGTTGTCTCTCGGAAAGTAACGATGGGTTGCCTCTTAGGGGTCCATCGGGTTGCGATTTTGCTGATCTATTTGCCATCGATCAGCTTATCTGTAGGAGTGATCCTACGAAGATAAGCAGGCCTACCGGTAAATTCGATATACAGTACATCGCGTGCTGTTGTTCGGGTTGTTGTTAGGCTTGCGGCCGCACTCGAGAGATCTAG-AGCAT-CACGGTCGAACTCCCG-TACGAGGTGCCCGCA
>H110_len1968-1988_reads1758_Mix1+C__seq170
GGGCTACGCGAGGGAGCCAC-CTGCGAAGCAGCGTGGCGGTTCTCGTGCGTTACCGAAACGCACGAAGGTCGCGCCTCTCCACGAGGCGTCACCATGGGAGAGCGCAAAAGCGCTAGCCCGTGCTCTAGCTCTAGAAGGTCTCGAGATCTCCTCTAGAGATAATTTTGTTTAACTCTAAGAAGGAGATATACACATGCCTAAGACAGCATCTTCGCGTAACTCTTTCAGCGCACAATTGCGCCGAGCCGCGAACACAAGAA-TTGAGGCTGAAGGTAACCTCGCACTTTCCATTGCCAACGATTTACTGTTGGCCTATGGTCAGTCGCCATTTAACTCTGAGGCTGAGTGTATTTCATTCAGCCCGAGATTCGACGGGACCCCGGATGACTTTAGGATAAATTATCTTAAAGCCGAGATCATGTCGAAGTATGACGACTTCAGCCTAGGTATTGATACCGAAGCTGTTGCCTGGGAGAAGTTCCTGGCAGCAGAGGCTGAATGTGCTTTAACGAACGCTCGTCTCTATAGACCTGACTACAGTGAGGATTTCAATTTCTCACTGGGCGAGTCATGTATACACATGGCTCGTCGAAAAATAGCCAAGCTAATAGGAGATGTTCCGTCCGTTGAGGATATGTTGCGTCACTGCCGATTTCCTGGCGGTGCTACAACAACGAATAACCGTTCGTACAGTCATCCGTCCTTCAAGTTTGCACTTCCGCAAGCGTGTACGCCTCGGGCTTTGAAGTATGTTTTAGCTCTCAGAGCTTCTACACATTTCGATATCAGAATTTCTGATATTAGCCCTTTTAATAAAGCAGTTACCGTACCTAAGAACAGTAAGACAGATCGTTGTATTGCTATCGAACCTGGTTGGAATATGTTTTTCCAACTGGGCATCGGTGGCATTCTACGCGATCGGTTGCGTTGCTGGGGTATCGATCTGAATGATCAGACGATAAATCAGCGCCGCGCTCACGAAGGCTCCGTTACTAATAACTTAGCAACGGTTGATCTCTCAGCGGCAAGCGATTCTATGTCTCTTGCCCTCTGTGAGCTCTTATTGCCCCGAGGCTGGTTTGAGGTTCTTATGGACCTCAGATCACCTAAGGGGCGATTGCCTGACGGTAGTGTTGTTACCTACGAGAAGATTTCTTCTATGGGTAACGGTTACACATTCGAGCTCGAGTCGCTTATTTTTGCTTCTCTCGCTCGTTCCGTTTGTGAGATACTGGACTTAGACTCGTCTGAGGTCACTGTTTACGGAGACGATATTATTTTACCGTCCCGTGCAGTCCCTGCCCTCCGGGAAGTTTTTAAGTATGTTGGTTTTACGACCAATACTAAAAAGACTTTTTCCGAGGGGCCGTTCAGAGAGTCGTGCGGCAAGCACTACTATTCTGGCGTAGATGTTACTCCCTTTTACATACGTCACCGTATAGTGAGTCCTGCCGATTTAATACTGGTTTTGAATAACCTATATCGGTGGGCCACTATTGACGGCGTATGGGATCCTAGGGCCCATTCTGTGCACCTCAAGTATCGTAAGTTGCTGCCTAAACAGCTGCAACATAATACTATACCTGACGGTTACGGTGATGGTGCCCTCGTCGGATCGGTCCTAATCAATCCTTTCGCGAAAAACCGCGGGTGGATCCGGTACGTACCGGTGATTACGGACCATACAAGGGACCAAGAGCGCGCTGAGTTGGGGTCGTATCTCTACGACCTCTTCTCGCGTTGTCTCTCGGAAAGTAACGATGGGTTGCCTCTTAGGGGTCCATCGGGTTGCGATTTTGCTGATCTATTTGCCATCGATCAGCTTATCTGTAGGAGTGATCCTACGAAGATAAGCAGGCCTACCGGTAAATTCGATATACAGTACATCGCGTGCTGTTGTTCGGGTTGTTGTTAGGCTTGCGGCCGCACTCGAGAGATCTAG-AGCAT-CACGGTCGAACTCCCG-TACGAGGTGCCCGCA
>H110_len1968-1988_reads1758_Mix1+C__seq171
GGGCTACGCGAGGGAGCCAC-CTGCGAAGCAGCGTGGCGGTTCTCGTGCGTTACCGAAACGCACGAAGGTCGCGCCTCTCCACGAGGCGTCACCATGGGAGAGCGCAAAAGCGCTAGCCCGTGCTCTAGCTCTAGAAGGTCTCGAGATCTCCTCTAGAGATAATTTTGTTTAACTCTAAGAAGGAGATATACACATGCCTAAGACAGCATCTTCGCGTAACTCTTTCAGCGCACAATTGCGCCGAGCCGCGAACACAAGAA-TTGAGGCTGAAGGTAACCTCGCACTTTCCATTGCCAACGATTTACTGTTGGCCTATGGTCAGTCGCCATTTAACTCTGAGGCTGAGTGTATTTCATTCAGCCCGAGATTCGACGGGACCCCGGATGACTTTAGGATAAATTATCTTAAAGCCGAGATCATGTCGAAGTATGACGACTTCAGCCTAGGTATTGATACCGAAGCTGTTGCCTGGGAGAAGTTCCTGGCAGCAGAGGCTGAATGTGCTTTAACGAACGCTCGTCTCTATAGACCTGACTACAGTGAGGATTTCAATTTCTCACTGGGCGAGTCATGTATACACATGGCTCGTCGAAAAATAGCCAAGCTAATAGGAGATGTTCCGTCCGTTGAGGATATGTTGCGTCACTGCCGATTTCCTGGCGGTGCTACAACAACGAATAACCGTTCGTACAGTCATCCGTCCTTCAAGTTTGCACTTCCGCAAGCGTGTACGCCTCGGGCTTTGAAGTATGTTTTAGCTCTCAGAGCTTCTACACATTTCGATATCAGAATTTCTGATATTAGCCCTTTTAATAAAGCAGTTACCGTACCTAAGAACAGTAAGACAGATCGTTGTATTGCTATCGAACCTGGTTGGAATATGTTTTTCCAACTGGGCATCGGTGGCATTCTACGCGATCGGTTGCGTTGCTGGGGTATCGATCTGAATGATCAGACGATAAATCAGCGCCGCGCTCACGAAGGCTCCGTTACTAATAACTTAGCAACGGTTGATCTCTCAGCGGCAAGCGATTCTATGTCTCTTGCCCTCTGTGAGCTCTTATTGCCCCGAGGCTGGTTTGAGGTTCTTATGGACCTCAGATCACCTAAGGGGCGATTGCCTGACGGTAGTGTTGTTACCTACGAGAAGATTTCTTCTATGGGTAACGGTTACACATTCGAGCTCGAGTCGCTTATTTTTGCTTCTCTCGCTCGTTCCGTTTGTGAGATACTGGACTTAGACTCGTCTGAGGTCACTGTTTACGGAGACGATATTATTTTACCGTCCCGTGCAGTCCCTGCCCTCCGGGAAGTTTTTAAGTATGTTGGTTTTACGACCAATACTAAAAAGACTTTTTCCGAGGGGCCGTTCAGAGAGTCGTGCGGCAAGCACTACTATTCTGGCGTAGATGTTACTCCCTTTTACATACGTCACCGTATAGTGAGTCCTGCCGATTTAATACTGGTTTTGAATAACCTATATCGGTGGGCCACTATTGACGGCGTATGGGATCCTAGGGCCCATTCTGTGCACCTCAAGTATCGTAAGTTGCTGCCTAAACAGCTGCAACATAATACTATACCTGACGGTTACGGTGATGGTGCCCTCGTCGGATCGGTCCTAATCAATCCTTTCGCGAAAAACCGCGGGTGGATCCGGTACGTACCGGTGATTACGGACCATACAAGGGACCAAGAGCGCGCTGAGTTGGGGTCGTATCTCTACGACCTCTTCTCGCGTTGTCTCTCGGAAAGTAACGATGGGTTGCCTCTTAGGGGTCCATCGGGTTGCGATTTTGCTGATCTATTTGCCATCGATCAGCTTATCTGTAGGAGTGATCCTACGAAGATAAGCAGGCCTACCGGTAAATTCGATATACAGTACATCGCGTGCTGTTGTTCGGGTTGTTGTTAGGCTTGCGGCCGCACTCGAGAGATCTAG-AGCAT-CACGGTCGAACTCCCG-TACGAGGTGCCCGCA
>H110_len1968-1988_reads1758_Mix1+C__seq172
GGGCTACGCGAGGGAGCCAC-CTGCGAAGCAGCGTGGCGGTTCTCGTGCGTTACCGAAACGCACGAAGGTCGCGCCTCTCCACGAGGCGTCACCATGGGAGAGCGCAAAAGCGCTAGCCCGTGCTCTAGCTCTAGAAGGTCTCGAGATCTCCTCTAGAGATAATTTTGTTTAACTCTAAGAAGGAGATATACACATGCCTAAGACAGCATCTTCGCGTAACTCTTTCAGCGCACAATTGCGCCGAGCCGCGAACACAAGAA-TTGAGGCTGAAGGTAACCTCGCACTTTCCATTGCCAACGATTTACTGTTGGCCTATGGTCAGTCGCCATTTAACTCTGAGGCTGAGTGTATTTCATTCAGCCCGAGATTCGACGGGACCCCGGATGACTTTAGGATAAATTATCTTAAAGCCGAGATCATGTCGAAGTATGACGACTTCAGCCTAGGTATTGATACCGAAGCTGTTGCCTGGGAGAAGTTCCTGGCAGCAGAGGCTGAATGTGCTTTAACGAACGCTCGTCTCTATAGACCTGACTACAGTGAGGATTTCAATTTCTCACTGGGCGAGTCATGTATACACATGGCTCGTCGAAAAATAGCCAAGCTAATAGGAGATGTTCCGTCCGTTGAGGATATGTTGCGTCACTGCCGATTTCCTGGCGGTGCTACAACAACGAATAACCGTTCGTACAGTCATCCGTCCTTCAAGTTTGCACTTCCGCAAGCGTGTACGCCTCGGGCTTTGAAGTATGTTTTAGCTCTCAGAGCTTCTACACATTTCGATATCAGAATTTCTGATATTAGCCCTTTTAATAAAGCAGTTACCGTACCTAAGAACAGTAAGACAGATCGTTGTATTGCTATCGAACCTGGTTGGAATATGTTTTTCCAACTGGGCATCGGTGGCATTCTACGCGATCGGTTGCGTTGCTGGGGTATCGATCTGAATGATCAGACGATAAATCAGCGCCGCGCTCACGAAGGCTCCGTTACTAATAACTTAGCAACGGTTGATCTCTCAGCGGCAAGCGATTCTATGTCTCTTGCCCTCTGTGAGCTCTTATTGCCCCGAGGCTGGTTTGAGGTTCTTATGGACCTCAGATCACCTAAGGGGCGATTGCCTGACGGTAGTGTTGTTACCTACGAGAAGATTTCTTCTATGGGTAACGGTTACACATTCGAGCTCGAGTCGCTTATTTTTGCTTCTCTCGCTCGTTCCGTTTGTGAGATACTGGACTTAGACTCGTCTGAGGTCACTGTTTACGGAGACGATATTATTTTACCGTCCCGTGCAGTCCCTGCCCTCCGGGAAGTTTTTAAGTATGTTGGTTTTACGACCAATACTAAAAAGACTTTTTCCGAGGGGCCGTTCAGAGAGTCGTGCGGCAAGCACTACTATTCTGGCGTAGATGTTACTCCCTTTTACATACGTCACCGTATAGTGAGTCCTGCCGATTTAATACTGGTTTTGAATAACCTATATCGGTGGGCCACTATTGACGGCGTATGGGATCCTAGGGCCCATTCTGTGCACCTCAAGTATCGTAAGTTGCTGCCTAAACAGCTGCAACATAATACTATACCTGACGGTTACGGTGATGGTGCCCTCGTCGGATCGGTCCTAATCAATCCTTTCGCGAAAAACCGCGGGTGGATCCGGTACGTACCGGTGATTACGGACCATACAAGGGACCAAGAGCGCGCTGAGTTGGGGTCGTATCTCTACGACCTCTTCTCGCGTTGTCTCTCGGAAAGTAACGATGGGTTGCCTCTTAGGGGTCCATCGGGTTGCGATTTTGCTGATCTATTTGCCATCGATCAGCTTATCTGTAGGAGTGATCCTACGAAGATAAGCAGGCCTACCGGTAAATTCGATATACAGTACATCGCGTGCTGTTGTTCGGGTTGTTGTTAGGCTTGCGGCCGCACTCGAGAGATCTAG-AGCAT-CACGGTCGAACTCCCG-TACGAGGTGCCCGCA
>H110_len1968-1988_reads1758_Mix1+C__seq173
GGGCTACGCGAGGGAGCCAC-CTGCGAAGCAGCGTGGCGGTTCTCGTGCGTTACCGAAACGCACGAAGGTCGCGCCTCTCCACGAGGCGTCACCATGGGAGAGCGCAAAAGCGCTAGCCCGTGCTCTAGCTCTAGAAGGTCTCGAGATCTCCTCTAGAGATAATTTTGTTTAACTCTAAGAAGGAGATATACACATGCCTAAGACAGCATCTTCGCGTAACTCTTTCAGCGCACAATTGCGCCGAGCCGCGAACACAAGAA-TTGAGGCTGAAGGTAACCTCGCACTTTCCATTGCCAACGATTTACTGTTGGCCTATGGTCAGTCGCCATTTAACTCTGAGGCTGAGTGTATTTCATTCAGCCCGAGATTCGACGGGACCCCGGATGACTTTAGGATAAATTATCTTAAAGCCGAGATCATGTCGAAGTATGACGACTTCAGCCTAGGTATTGATACCGAAGCTGTTGCCTGGGAGAAGTTCCTGGCAGCAGAGGCTGAATGTGCTTTAACGAACGCTCGTCTCTATAGACCTGACTACAGTGAGGATTTCAATTTCTCACTGGGCGAGTCATGTATACACATGGCTCGTCGAAAAATAGCCAAGCTAATAGGAGATGTTCCGTCCGTTGAGGATATGTTGCGTCACTGCCGATTTCCTGGCGGTGCTACAACAACGAATAACCGTTCGTACAGTCATCCGTCCTTCAAGTTTGCACTTCCGCAAGCGTGTACGCCTCGGGCTTTGAAGTATGTTTTAGCTCTCAGAGCTTCTACACATTTCGATATCAGAATTTCTGATATTAGCCCTTTTAATAAAGCAGTTACCGTACCTAAGAACAGTAAGACAGATCGTTGTATTGCTATCGAACCTGGTTGGAATATGTTTTTCCAACTGGGCATCGGTGGCATTCTACGCGATCGGTTGCGTTGCTGGGGTATCGATCTGAATGATCAGACGATAAATCAGCGCCGCGCTCACGAAGGCTCCGTTACTAATAACTTAGCAACGGTTGATCTCTCAGCGGCAAGCGATTCTATGTCTCTTGCCCTCTGTGAGCTCTTATTGCCCCGAGGCTGGTTTGAGGTTCTTATGGACCTCAGATCACCTAAGGGGCGATTGCCTGACGGTAGTGTTGTTACCTACGAGAAGATTTCTTCTATGGGTAACGGTTACACATTCGAGCTCGAGTCGCTTATTTTTGCTTCTCTCGCTCGTTCCGTTTGTGAGATACTGGACTTAGACTCGTCTGAGGTCACTGTTTACGGAGACGATATTATTTTACCGTCCCGTGCAGTCCCTGCCCTCCGGGAAGTTTTTAAGTATGTTGGTTTTACGACCAATACTAAAAAGACTTTTTCCGAGGGGCCGTTCAGAGAGTCGTGCGGCAAGCACTACTATTCTGGCGTAGATGTTACTCCCTTTTACATACGTCACCGTATAGTGAGTCCTGCCGATTTAATACTGGTTTTGAATAACCTATATCGGTGGGCCACTATTGACGGCGTATGGGATCCTAGGGCCCATTCTGTGCACCTCAAGTATCGTAAGTTGCTGCCTAAACAGCTGCAACATAATACTATACCTGACGGTTACGGTGATGGTGCCCTCGTCGGATCGGTCCTAATCAATCCTTTCGCGAAAAACCGCGGGTGGATCCGGTACGTACCGGTGATTACGGACCATACAAGGGACCAAGAGCGCGCTGAGTTGGGGTCGTATCTCTACGACCTCTTCTCGCGTTGTCTCTCGGAAAGTAACGATGGGTTGCCTCTTAGGGGTCCATCGGGTTGCGATTTTGCTGATCTATTTGCCATCGATCAGCTTATCTGTAGGAGTGATCCTACGAAGATAAGCAGGCCTACCGGTAAATTCGATATACAGTACATCGCGTGCTGTTGTTCGGGTTGTTGTTAGGCTTGCGGCCGCACTCGAGAGATCTAG-AGCAT-CACGGTCGAACTCCCG-TACGAGGTGCCCGCA
>H110_len1968-1988_reads1758_Mix1+C__seq174
GGGCTACGCGAGGGAGCCAC-CTGCGAAGCAGCGTGGCGGTTCTCGTGCGTTACCGAAACGCACGAAGGTCGCGCCTCTCCACGAGGCGTCACCATGGGAGAGCGCAAAAGCGCTAGCCCGTGCTCTAGCTCTAGAAGGTCTCGAGATCTCCTCTAGAGATAATTTTGTTTAACTCTAAGAAGGAGATATACACATGCCTAAGACAGCATCTTCGCGTAACTCTTTCAGCGCACAATTGCGCCGAGCCGCGAACACAAGAA-TTGAGGCTGAAGGTAACCTCGCACTTTCCATTGCCAACGATTTACTGTTGGCCTATGGTCAGTCGCCATTTAACTCTGAGGCTGAGTGTATTTCATTCAGCCCGAGATTCGACGGGACCCCGGATGACTTTAGGATAAATTATCTTAAAGCCGAGATCATGTCGAAGTATGACGACTTCAGCCTAGGTATTGATACCGAAGCTGTTGCCTGGGAGAAGTTCCTGGCAGCAGAGGCTGAATGTGCTTTAACGAACGCTCGTCTCTATAGACCTGACTACAGTGAGGATTTCAATTTCTCACTGGGCGAGTCATGTATACACATGGCTCGTCGAAAAATAGCCAAGCTAATAGGAGATGTTCCGTCCGTTGAGGATATGTTGCGTCACTGCCGATTTCCTGGCGGTGCTACAACAACGAATAACCGTTCGTACAGTCATCCGTCCTTCAAGTTTGCACTTCCGCAAGCGTGTACGCCTCGGGCTTTGAAGTATGTTTTAGCTCTCAGAGCTTCTACACATTTCGATATCAGAATTTCTGATATTAGCCCTTTTAATAAAGCAGTTACCGTACCTAAGAACAGTAAGACAGATCGTTGTATTGCTATCGAACCTGGTTGGAATATGTTTTTCCAACTGGGCATCGGTGGCATTCTACGCGATCGGTTGCGTTGCTGGGGTATCGATCTGAATGATCAGACGATAAATCAGCGCCGCGCTCACGAAGGCTCCGTTACTAATAACTTAGCAACGGTTGATCTCTCAGCGGCAAGCGACTCTATGTCTCTTGCCCTCTGTGAGCTCTTATTGCCCCGAGGCTGGTTTGAGGTTCTTATGGACCTCAGATCACCTAAGGGGCGATTGCCTGACGGTAGTGTTGTTACCTACGAGAAGATTTCTTCTATGGGTAACGGTTACACATTCGAGCTCGAGTCGCTTATTTTTGCTTCTCTCGCTCGTTCCGTTTGTGAGATACTGGACTTAGACTCGTCTGAGGTCACTGTTTACGGAGACGATATTATTTTACCGTCCCGTGCAGTCCCTGCCCTCCGGGAAGTTTTTAAGTATGTTGGTTTTACGACCAATACTAAAAAGACTTTTTCCGAGGGGCCGTTCAGAGAGTCGTGCGGCAAGCACTACTATTCTGGCGTAGATGTTACTCCCTTTTACATACGTCACCGTATAGTGAGTCCTGCCGATTTAATACTGGTTTTGAATAACCTATATCGGTGGGCCACTATTGACGGCGTATGGGATCCTAGGGCCCATTCTGTGCACCTCAAGTATCGTAAGTTGCTGCCTAAACAGCTGCAACATAATACTATACCTGACGGTTACGGTGATGGTGCCCTCGTCGGATCGGTCCTAATCAATCCTTTCGCGAAAAACCGCGGGTGGATCCGGTACGTACCGGTGATTACGGACCATACAAGGGACCAAGAGCGCGCTGAGTTGGGGTCGTATCTCTACGACCTCTTCTCGCGTTGTCTCTCGGAAAGTAACGATGGGTTGCCTCTTAGGGGTCCATCGGGTTGCGATTTTGCTGATCTATTTGCCATCGATCAGCTTATCTGTAGGAGTGATCCTACGAAGATAAGCAGGCCTACCGGTAAATTCGATATACAGTACATCGCGTGCTGTTGTTCGGGTTGTTGTTAGGCTTGCGGCCGCACTCGAGAGATCTAG-AGCAT-CACGGTCGAACTCCCG-TACGAGGTGCCCGCA
>H110_len1968-1988_reads1758_Mix1+C__seq175
GGGCTACGCGAGGGAGCCAC-CTGCGAAGCAGCGTGGCGGTTCTCGTGCGTTACCGAAACGCACGAAGGTCGCGCCTCTCCACGAGGCGTCACCATGGGAGAGCGCAAAAGCGCTAGCCCGTGCTCTAGCCCTAGAAGGTCTCGAGATCTCCTCTAGAGATAATTTTGTTTAACTCTAAGAAGGAGATATACACATGCCTAAGACAGCATCTTCGCGTAACTCTTTCAGCGCACAATTGCGCCGAGCCGCGAACACAAGAA-TTGAGGCTGAAGGTAACCTCGCACTTTCCATTGCCAACGATTTACTGTTGGCCTATGGTCAGTCGCCATTTAACTCTGAGGCTGAGTGTATTTCATTCAGCCCGAGATTCGACGGGACCCCGGATGACTTTAGGATAAATTATCTTAAAGCCGAGATCATGTCGAAGTATGACGACTTCAGCCTAGGTATTGATACCGAAGCTGTTGCCTGGGAGAAGTTCCTGGCAGCAGAGGCTGAATGTGCTTTAACGAACGCTCGTCTCTATAGACCTGACTACAGTGAGGATTTCAATTTCTCACTGGGCGAGTCATGTATACACATGGCTCGTCGAAAAATAGCCAAGCTAATAGGAGATGTTCCGTCCGTTGAGGATATGTTGCGTCACTGCCGATTTCCTGGCGGTGCTACAACAACGAATAACCGTTCGTACAGTCATCCGTCCTTCAAGTTTGCACTTCCGCAAGCGTGTACGCCTCGGGCTTTGAAGTATGTTTTAGCTCTCAGAGCTTCTACACATTTCGATATCAGAATTTCTGATATTAGCCCTTTTAATAAAGCAGTTACCGTACCTAAGAACAGTAAGACAGATCGTTGTATTGCTATCGAACCTGGTTGGAATATGTTTTTCCAACTGGGTATCGGTGGCATTCTACGCGATCGGTTGCGTTGCTGGGGTATCGATCTGAATGATCAGACGATAAATCAGCGCCGCGCTCACGAAGGCTCCGTTACTAATAACTTAGCAACGGTTGATCTCTCAGCGGCAAGCGATTCTATGTCTCTTGCCCTCTGTGAGCTCTTATTGCCCCGAGGCTGGTTTGAGGTTCTTATGGACCTCAGATCACCTAAGGGGCGATTGCCTGACGGTAGTGTTGTTACCTACGAGAAGATTTCTTCTATGGGTAACGGTTACACATTCGAGCTCGAGTCGCTTATTTTTGCTTCTCTCGCTCGTTCCGTCTGTGAGATACTGGACTTAGACTCGTCTGAGGTCACTGTTTACGGAGACGATATTATTTTACCGTCCCGTGCAGTCCCTGCCCTCCGGGAAGTTTTTAAGTATGTTGGTTTTACGACCAATACTAAAAAGACTTTTTCCGAGGGGCCGTTCAGAGAGTCGTGCGGCAAGCACTACTATTCTGGCGTAGATGTTACTCCCTTTTACATACGTCACCGTATAGTGAGTCCTGCCGATTTAATACTGGTTTTGAATAACCTATATCGGTGGGCCACTATTGACGGCGTATGGGATCCTAGGGCCCATTCTGTGCACCTCAAGTATCGTAAGTTGCTGCCTAAACAGCTGCAACATAATACTATACCTGACGGTTACGGTGATGGTGCCCTCGTCGGATCGGTCCTAATCAATCCTTTCGCGAAAAACCGCGGGTGGATCCGGTACGTACCGGTGATTACGGACCATACAAGGGACCAAGAGCGCGCTGAGTTGGGGTCGTATCTCTACGACCTCTTCTCGCGTTGTCTCTCGGAAAGTAACGATGGGTTGCCTCTTAGGGGTCCATCGGGTTGCGATTTTGCTGATCTATTTGCCATCGATCAGCTTATCTGTAGGAGTGATCCTACGAAGATAAGCAGGCCTACCGGTAAATTCGATATACAGTACATCGCGTGCTGTTGTTCGGGTTGTTGTTAGGCTTGCGGCCGCACTCGAGAGATCTAG-AGCAT-CACGGTCGAACTCCCG-TACGAGGTGCCCGCA
>H110_len1968-1988_reads1758_Mix1+C__seq176
GGGCTACGCGAGGGAGCCAC-CTGCGAAGCAGCGTGGCGGTTCTCGTGCGTTACCGAAACGCACGAAGGTCGCGCCTCTCCACGAGGCGTCACCATGGGAGAGCGCAAAAGCGCTAGCCCGTGCTCTAGCCCTAGAAGGTCTCGAGATCTCCTCTAGAGATAATTTTGTTTAACTCTAAGAAGGAGATATACACATGCCTAAGACAGCATCTTCGCGTAACTCTTTCAGCGCACAATTGCGCCGAGCCGCGAACACAAGAA-TTGAGGCTGAAGGTAACCTCGCACTTTCCATTGCCAACGATTTACTGTTGGCCTATGGTCAGTCGCCATTTAACTCTGAGGCTGAGTGTATTTCATTCAGCCCGAGATTCGACGGGACCCCGGATGACTTTAGGATAAATTATCTTAAAGCCGAGATCATGTCGAAGTATGACGACTTCAGCCTAGGTATTGATACCGAAGCTGTTGCCTGGGAGAAGTTCCTGGCAGCAGAGGCTGAATGTGCTTTAACGAACGCTCGTCTCTATAGACCTGACTACAGTGAGGATTTCAATTTCTCACTGGGCGAGTCATGTATACACATGGCTCGTCGAAAAATAGCCAAGCTAATAGGAGATGTTCCGTCCGTTGAGGATATGTTGCGTCACTGCCGATTTCCTGGCGGTGCTACAACAACGAATAACCGTTCGTACAGTCATCCGTCCTTCAAGTTTGCACTTCCGCAAGCGTGTACGCCTCGGGCTTTGAAGTATGTTTTAGCTCTCAGAGCTTCTACACATTTCGATATCAGAATTTCTGATATTAGCCCTTTTAATAAAGCAGTTACCGTACCTAAGAACAGTAAGACAGATCGTTGTATTGCTATCGAACCTGGTTGGAATATGTTTTTCCAACTGGGTATCGGTGGCATTCTACGCGATCGGTTGCGTTGCTGGGGTATCGATCTGAATGATCAGACGATAAATCAGCGCCGCGCTCACGAAGGCTCCGTTACTAATAACTTAGCAACGGTTGATCTCTCAGCGGCAAGCGATTCTATGTCTCTTGCCCTCTGTGAGCTCTTATTGCCCCGAGGCTGGTTTGAGGTTCTTATGGACCTCAGATCACCTAAGGGGCGATTGCCTGACGGTAGTGTTGTTACCTACGAGAAGATTTCTTCTATGGGTAACGGTTACACATTCGAGCTCGAGTCGCTTATTTTTGCTTCTCTCGCTCGTTCCGTTTGTGAGATACTGGACTTAGACTCGTCTGAGGTCACTGTTTACGGAGACGATATTATTTTACCGTCCCGTGCAGTCCCTGCCCTCCGGGAAGTTTTTAAGTATGTTGGTTTTACGACCAATACTAAAAAGACTTTTTCCGAGGGGCCGTTCAGAGAGTCGTGCGGCAAGCACTACTATTCTGGCGTAGATGTTACTCCCTTTTACATACGTCACCGTATAGTGAGTCCTGCCGATTTAATACTGGTTTTGAATAACCTATATCGGTGGGCCACTATTGACGGCGTATGGGATCCTAGGGCCCATTCTGTGCACCTCAAGTATCGTAAGTTGCTGCCTAAACAGCTGCAACATAATACTATACCTGACGGTTACGGTGATGGTGCCCTCGTCGGATCGGTCCTAATCAATCCTTTCGCGAAAAACCGCGGGTGGATCCGGTACGTACCGGTGATTACGGACCATACAAGGGACCAAGAGCGCGCTGAGTTGGGGTCGTATCTCTACGACCTCTTCTCGCGTTGTCTCTCGGAAAGTAACGATGGGTTGCCTCTTAGGGGTCCATCGGGTTGCGATTTTGCTGATCTATTTGCCATCGATCAGCTTATCTGTAGGAGTGATCCTACGAAGATAAGCAGGCCTACCGGTAAATTCGATATACAGTACATCGCGTGCTGTTGTTCGGGTTGTTGTTAGGCTTGCGGCCGCACTCGAGAGATCTAG-AGCAT-CACGGTCGAACTCCCG-TACGAGGTGCCCGCA
>H110_len1968-1988_reads1758_Mix1+C__seq177
GGGCTACGCGAGGGAGCCAC-CTGCGAAGCAGCGTGGCGGTTCTCGTGCGTTACCGAAACGCACGAAGGTCGCGCCTCTCCACGAGGCGTCACCATGGGAGAGCGCAAAAGCGCTAGCCCGTGCTCTAGCCCTAGAAGGTCTCGAGATCTCCTTTAGAGATAATTTTGTTTAACTCTAAGAAGGAGATATACACATGCCTAAGACAGCATCTTCGCGTAACTCTTTCAGCGCACAATTGCGCCGAGCCGCGAACACAAGAA-TTGAGGCTGAAGGTAACCTCGCACTTTCCATTGCCAACGATTTACTGTTGGCCTATGGTCAGTCGCCATTTAACTCTGAGGCTGAGTGTATTTCATTCAGCCCGAGATTCGACGGGACCCCGGATGACTTTAGGATAAATTATCTTAAAGCCGAGATCATGTCGAAGTATGACGACTTCAGCCTAGGTATTGATACCGAAGCTGTTGCCTGGGAGAAGTTCCTGGCAGCAGAGGCTGAATGTGCTTTAACGAACGCTCGTCTCTATAGACCTGACTACAGTGAGGATTTCAATTTCTCACTGGGCGAGTCATGTATACACATGGCTCGTCGAAAAATAGCCAAGCTAATAGGAGATGTTCCGTCCGTTGAGGATATGTTGCGTCACTGCCGATTTCCTGGCGGTGCTACAACAACGAATAACCGTTCGTACAGTCATCCGTCCTTCAAGTTTGCACTTCCGCAAGCGTGTACGCCTCGGGCTTTGAAGTATGTTTTAGCTCTCAGAGCTTCTACACATTTCGATATCAGAATTTCTGATATTAGCCCTTTTAATAAAGCAGTTACCGTACCTAAGAACAGTAAGACAGATCGTTGTATTGCTATCGAACCTGGTTGGAATATGTTTTTCCAACTGGGTATCGGTGGCATTCTACGCGATCGGTTGCGTTGCTGGGGTATCGATCTGAATGATCAGACGATAAATCAGCGCCGCGCTCACGAAGGCTCCGTTACTAATAACTTAGCAACGGTTGATCTCTCAGCGGCAAGCGATTCTATGTCTCTTGCCCTCTGTGAGCTCTTATTGCCCCGAGGCTGGTTTGAGGTTCTTATGGACCTCAGATCACCTAAGGGGCGATTGCCTGACGGTAGTGTTGTTACCTACGAGAAGATTTCTTCTATGGGTAACGGTTACACATTCGAGCTCGAGTCGCTTATTTTTGCTTCTCTCGCTCGTTCCGTTTGTGAGATACTGGACTTAGACTCGTCTGAGGTCACTGTTTACGGAGACGATATTATTTTACCGTCCCGTGCAGTCCCTGCCCTCCGGGAAGTTTTTAAGTATGTTGGTTTTACGACCAATACTAAAAAGACTTTTTCCGAGGGGCCGTTCAGAGAGTCGTGCGGCAAGCACTACTATTCTGGCGTAGATGTTACTCCCTTTTACATACGTCACCGTATAGTGAGTCCTGCCGATTTAATACTGGTTTTGAATAACCTATATCGGTGGGCCACTATTGACGGCGTATGGGATCCTAGGGCCCATTCTGTGCACCTCAAGTATCGTAAGTTGCTGCCTAAACAGCTGCAACATAATACTATACCTGACGGTTACGGTGATGGTGCCCTCGTCGGATCGGTCCTAATCAATCCTTTCGCGAAAAACCGCGGGTGGATCCGGTACGTACCGGTGATTACGGACCATACAAGGGACCAAGAGCGCGCTGAGTTGGGGTCGTATCTCTACGACCTCTTCTCGCGTTGTCTCTCGGAAAGTAACGATGGGTTGCCTCTTAGGGGTCCATCGGGTTGCGATTTTGCTGATCTATTTGCCATCGATCAGCTTATCTGTAGGAGTGATCCTACGAAGATAAGTAGGCCTACCGGTAAATTCGATATACAGTACATCGCGTGCTGTTGTTCGGGTTGTTGTTAGGCTTGCGGCCGCACTCGAGAGATCTAG-AGCAT-CACGGTCGAACTCCCG-TACGAGGTGCCCGCA
>H110_len1968-1988_reads1758_Mix1+C__seq178
GGGCTACGCGAGGGAGCCAC-CTGCGAAGCAGCGTGGCGGTTCTCGTGCGTTACCGAAACGCACGAAGGTCGCGCCTCTCCACGAGGCGTCACCATGGGAGAGCGCAAAAGCGCTAGCCCGTGCTCTAGCTCTAGAAGGTCTCGAGATCTCCTCTAGAGATAATTTTGTTTAACTCTAAGAAGGAGATATACACATGCCTAAGACAGCATCTTCGCGTAACTCTTTCAGCGCACAATTGCGCCGAGCCGCGAACACAAGAA-TTGAGGCTGAAGGTAACCTCGCACTTTCCATTGCCAACGATTTACTGTTGGCCTATGGTCAGTCGCCATTTAACTCTGAGGCTGAGTGTATTTCATTCAGCCCGAGATTCGACGGGACCCCGGATGACTTTAGGATAAATTATCTTAAAGCCGAGATCATGTCGAAGTATGACGACTTCAGCCTAGGTATTGATACCGAAGCTGCTGCCTGGGAGAAGTTCCTGGCAGCAGAGGCTGAATGTGCTTTAACGAACGCTCGTCTCTATAGACCTGACTACAGTGAGGATTTCAATTTCTCACTGGGCGAGTCATGTATACACATGGCTCGTCGAAAAATAGCCAAGCTAATAGGAGATGTTCCGTCCGTTGAGGATATGTTGCGTCACTGCCGATTTCCTGGCGGTGCTACAACAACGAATAACCGTTCATACAGTCATCCGTCCTTCAAGTTTGCACTTCCGCAAGCGTGTACGCCTCGGGCTTTGAAGTATGTTTTAGCTCTCAGAGCTTCTACACATTTCGATATCAGAATTTCTGATATTAGCCCTTTTAATAAAGCAGTTACCGTACCTAAGAACAGTAAGACAGATCGTTGTATTGCTATCGAACCTGGTTGGAATATGTTTTTCCAACTGGGCATCGGTGGCATTCTACGCGATCGGTTGCGTTGCTGGGGTATCGATCTGAATGATCAGACGATAAATCAGCGCCGCGCTCACGAAGGCTCCGTTACTAATAACTTAGCAACGGTTGATCTCTCAGCGGCAAGCGATTCTATGTCTCTTGCCCTCTGTGAGCTCTTATTGCCCCGAGGCTGGTTTGAGGTTCTTATGGACCTCAGATCACCTAAGGGGCGATTGCCTGACGGTAGTGTTGTTACCTACGAGAAGATTTCTTCTATGGGTAACGGTTACACATTCGAGCTCGAGTCGCTTATTTTTGCTTCTCTCGCTCGTTCCGTTTGTGAGATACTGGACTTAGACTCGTCTGAGGTCACTGTTTACGGAGACGATATTATTTTACCGTCCCGTGCAGTCCCTGCCCTCCGGGAAGTTTTTAAGTATGTTGGTTTTACGACCAATACTAAAAAGACTTTTTCCGAGGGGCCGTTCAGAGAGTCGTGCGGCAAGCACTACTATTCTGGCGTAGATGTTACTCCCTTTTACATACGTCACCGTATAGTGAGTCCTGCCGATTTAATACTGGTTTTGAATAACCTATATCGGTGGGCCACTATTGACGGCGTATGGGATCCTAGGGCCCATTCTGTGCACCTCAAGTATCGTAAGTTGCTGCCTAAACAGCTGCAACATAATACTATACCTGACGGTTACGGTGATGGTGCCCTCGTCGGATCGGTCCTAATCAATCCTTTCGCGAAAAACCGCGGGTGGATCCGGTACGTACCGGTGATTACGGACCATACAAGGGACCAAGAGCGCGCTGAGTTGGGGTCGTATCTCTACGACCTCTTCTCGCGTTGTCTCTCGGAAAGTAACGATGGGTTGCCTCTTAGGGGTCCATCGGGTTGCGATTTTGCTGATCTATTTGCCATCGATCAGCTTATCTGTAGGAGTGATCCTACGAAGATAAGCAGGCCTACCGGTAAATTCGATATACAGTACATCGCGTGCTGTTGTTCGGGTTGTTGTTAGGCTTGCGGCCGCACTCGAGAGATCTAG-AGCAT-CACGGTCGAACTCCCG-TACGAGGTGCCCGCA
>H110_len1968-1988_reads1758_Mix1+C__seq179
GGGCTACGCGAGGGAGCCAC-CTGCGAAGCAGCGTGGCGGTTCTCGTGCGTTACCGAAACGCACGAAGGTCGCGCCTCTCCACGAGGCGTCACCATGGGAGAGCGCAAAAGCGCTAGCCCGTGCTCTAGCTCTAGAAGGTCTCGAGATCTCCTCTAGAGATAATTTTGTTTAACTCTAAGAAGGAGATATACACATGCCTAAGACAGCATCTTCGCGTAGCTCTTTCAGCGCACAATTGCGCCGAGCCGCGAACACAAGAA-TTGAGGCTGAAGGTAACCTCGCACTTTCCATTGCCAACGATTTACTGTTGGCCTATGGTCAGTCGCCATTTAACTCTGAGGCTGAGTGTATTTCATTCAGCCCGAGATTCGACGGGACCCCGGATGACTTTAGGATAAATTATCTTAAAGCCGAGATCATGTCGAAGTATGACGACTTCAGCCTAGGTATTGATACCGAAGCTGTTGCCTGGGAGAAGTTCCTGGCAGCAGAGGCTGAATGTGCTTTAACGAACGCTCGTCTCTATAGACCTGACTACAGTGAGGATTTCAATTTCTCACTGGGCGAGTCATGTATACACATGGCTCGTCGAAAAATAGCCAAGCTAATAGGAGATGTTCCGTCCGTTGAGGATATGTTGCGTCACTGCCGATTTCCTGGCGGTGCTACAACAACGAATAACCGTTCGTACAGTCATCCGTCCTTCAAGTTTGCACTTCCGCAAGCGTGTACGCCTCGGGCTTTGAAGTATGTTTTAGCTCTCAGAGCTTCTACACATTTCGATATCAGAATTTCTGATATTAGCCCTTTTAATAAAGCAGTTACCGTACCTAAGAACAGTAAGACAGATCGTTGTATTGCTATCGAACCTGGTTGGAATATGTTTTTCCAACTGGGTATCGGTGGCATTCTACGCGATCGGTTGCGTTGCTGGGGTATCGATCTGAATGATCAGACGATAAATCAGCGCCGCGCTCACGAAGGCTCCGTTACTAATAACTTAGCAACGGTTGATCTCTCAGCGGCAAGCGATTCTATGTCTCTTGCCCTCTGTGAGCTCTTATTGCCCCGAGGCTGGTTTGAGGTTCTTATGGACCTCAGATCACCTAAGGGGCGATTGCCTGACGGTAGTGTTGTTACCTACGAGAAGATTTCTTCTATGGGTAACGGTTACACATTCGAGCTCGAGTCGCTTATTTTTGCTTCTCTCGCTCGTTCCGTTTGTGAGATACTGGACTTAGACTCGTCTGAGGTCACTGTTTACGGAGACGATATTATTTTACCGTCCCGTGCAGTCCCTGCCCTCCGGGAAGTTCTTAAGTATGTTGGTTTTACGACCAATACTAAAAAGACTTTTTCCGAGGGGCCGTTCAGAGAGTCGTGCGGCAAGCACTACTATTCTGGCGTAGATGTTACTCCCTTTTACATACGTCACCGTATAGTGAGTCCTGCCGATTTAATACTGGTTTTGAATAACCTATATCGGTGGGCCACTATTGACGGCGTATGGGATCCTAGGGCCCATTCTGTGCACCTCAAGTATCGTAAGTTGCTGCCTAAACAGCTGCAACATAATACTATACCTGACGGTTACGGTGATGGTGCCCTCGTCGGATCGGTCCTAATCAATCCTTTCGCGAAAAACCGCGGGTGGATCCGGTACGTACCGGTGATTACGGACCATACAAGGGACCAAGAGCGCGCTGAGTTGGGGTCGTATCTCTACGACCTCTTCTCGCGTTGTCTCTCGGAAAGTGACGATGGGTTGCCTCTTAGGGGTCCATCGGGTTGCGATTTTGCTGATCTATTTGCCATCGATCAGCTTATCTGTAGGAGTGATCCTACGAAGATAAGCAGGCCTACCGGTAAATTCGATATACAGTACATCGCGTGCTGTTGTTCGGGTTGTTGTTAGGCTTGCGGCCGCACTCGAGAGATCTAG-AGCAT-CACGGTCGAACTCCCG-TACGAGGTGCCCGCA
>H110_len1968-1988_reads1758_Mix1+C__seq180
GGGCTACGCGAGGGAGCCAC-CTGCGAAGCAGCGTGGCGGTTCTCGTGCGTTACCGAAACGCACGAAGGTCGCGCCTCTCCACGAGGCGTCACCATGGGAGAGCGCAAAAGCGCTAGCCCGTGCTCTAGCTCTAGAAGGTCTCGAGATCTCCTCTAGAGATAATTTTGTTTAACTCTAAGAAGGAGATATACACATGCCTAAGACAGCATCTTCGCGTAACTCTTTCAGCGCACAATTGCGCCGAGCCGCGAACACAAGAA-TTGAGGCTGAAGGTAACCTCGCACTTTCCATTGCCAACGATTTACTGTTGGCCTATGGTCAGTCGCCATTTAACTCTGAGGCTGAGTGTATTTCATTCAGCCCGAGATTCGACGGGACCCCGGATGACTTTAGGATAAATTATCTTAAAGCCGAGATCATGTCGAAGTATGACGACTTCAGCCTAGGTATTGATACCGAAGCTGTTGCCTGGGAGAAGTTCCTGGCAGCAGAGGCTGAATGTGCTTTAACGAACGCTCGTCTCTATAGACCTGACTACAGTGAGGATTTCAATTTCTCACTGGGCGAGTCATGTATACACATGGCTCGTCGAAAAATAGCCAAGCTAATAGGAGATGTTCCGTCCGTTGAGGATATGTTGCGTCACTGCCGATTTCCTGGCGGTGCTACAACAACGAATAACCGTTCTTACAGTCATCCGTCCTTCAAGTTTGCACTTCCGCAAGCGTGTACGCCTCGGGCTTTGAAGTATGTTTTAGCTCTCAGAGCTTCTACACATTTCGATATCAGAATTTCTGATATTAGCCCTTTTAATAAAGCAGTTACCGTACCTAAGAACAGTAAGACAGATCGTTGTATTGCTATCGAACCTGGTTGGAATATGTTTTTCCAACTGGGTATCGGTGGCATTCTACGCGATCGGTTGCGTTGCTGGGGTATCGATCTGAATGATCAGACGATAAATCAGCGCCGCGCTCACGAAGGCTCCGTTACTAATAACTTAGCAACGGTTGATCTCTCAGCGGCAAGCGATTCTATGTCTCTTGCCCTCTGTGAGCTCTTATTGCCCCGAGGCTGGTTTGAGGTTCTTATGGACCTCAGATCACCTAAGGGGCGATTGCCTGACGGTAGTGTTGTTACCTACGAGAAGATTTCTTCTATGGGTAACGGTTACACATTCGAGCTCGAGTCGCTTATTTTTGCTTCTCTCGCTCGTTCCGTTTGTGAGATACTGGACTTAGACTCGTCTGAGGTCACTGTTTACGGAGACGATATTATTTTACCGTCCCGTGCAGTCCCTGCCCTCCGGGAAGTTTTTAAGTATGTTGGTTTTACGACCAATACTAAAAAGACTTTTTCCGAGGGGCCGTTCAGAGAGTCGTGCGGCAAGCACTACTATTCTGGCGTAGATGTTACTCCCTTTTACATACGTCACCGTATAGTGAGTCCTGCCGATTTAATACTGGTTTTGAATAACCTATATCGGTGGGCCACTATTGACGGCGTATGGGATCCTAGGGCCCATTCTGTGCACCTCAAGTATCGTAAGTTGCTGCCTAAACAGCTGCAACATAATACTATACCTGACGGTTACGGTGATGGTGCCCTCGTCGGATCGGTCCTAATCAATCCTTTCGCGAAAAACCGCGGGTGGATCCGGTACGTACCGGTGATTACGGACCATACAAGGGACCAAGAGCGCGCTGAGTTGGGGTCGTATCTCTACGACCTCTTCTCGCGTTGTCTCTCGGAAAGTAACGATGGGTTGCCTCTTAGGGGTCCATCGGGTTGCGATTTTGCTGATCTATTTGCCATCGATCAGCTTATCTGTAGGAGTGATCCTACGAAGATAAGCAGGCCTACCGGTAAATTCGATATACAGTACATCGCGTGCTGTTGTTCGGGTTGTTGTTAGGCTTGCGGCCGCACTCGAGAGATCTAG-AGCAT-CACGGTCGAACTCCCG-TACGAGGTGCCCGCA
>H110_len1968-1988_reads1758_Mix1+C__seq181
GGGCTACGCGAGGGAGCCAC-CTGCGAAGCAGCGTGGCGGTTCTCGTGCGTTACCGAAACGCACGAAGGTCGCGCCTCTCCACGAGGCGTCACCATGGGAGAGCGCAAAAGCGCTAGCCCGTGCTCTAGCTCTAGAAGGTCTCGAGATCTCCTCTAGAGATAATTTTGTTTAACTCTAAGAAGGAGATATACACATGCCTAAGACAGCATCTTCGCGTAACTCTTTCAGCGCACAATTGCGCCGAGCCGCGAACACAAGAA-TTGAGGCTGAAGGTAACCTCGCACTTTCCATTGCCAACGATTTACTGTTGGCCTATGGTCAGTCGCCATTTAACTCTGAGGCTGAGTGTATTTCATTCAGCCCGAGATTCGACGGGACCCCGGATGACTTTAGGATAAATTATCTTAAAGCCGAGATCATGTCGAAGTATGACGACTTCAGCCTAGGTATTGATACCGAAGCTGTTGCCTGGGAGAAGTTCCTGGCAGCAGAGGCTGAATGTGCTTTAACGAACGCTCGTCTCTATAGACCTGACTACAGTGAGGATTTCAATTTCTCACTGGGCGAGTCATGTATACACATGGCTCGTCGAAAAATAGCCAAGCTAATAGGAGATGTTCCGTCCGTTGAGGATATGTTGCGTCACTGCCGATTTCCTGGCGGTGCTACAACAACGAATAACCGTTCGTACAGTCATCCGTCCTTCAAGTTTGCGCTTCCGCAAGCGTGTACGCCTCGGGCTTTGAAGTATGTTTTAGCTCTCAGAGCTTCTACACATTTCGATATCAGAATTTCTGATATTAGCCCTTTTAATAAAGCAGTTACCGTACCTAAGAACAGTAAGACAGATCGTTGTATTGCTATCGAACCTGGTTGGAATATGTTTTTCCAACTGGGTATCGGTGGCATTCTACGCGATCGGTTGCGTTGCTGGGGTATCGATCTGAATGATCAGACGATAAATCAGCGCCGCGCTCACGAAGGCTCCGTTACTAATAACTTAGCAACGGTTGATCTCTCAGCGGCAAGCGATTCTATGTCTCTTGCCCTCTGTGAGCTCTTATTGCCCCGAGGCTGGTTTGAGGTTCTTATGGACCTCAGATCACCTAAGGGGCGATTGCCTGACGGTAGTGTTGTTACCTACGAGAAGATTTCTTCTATGGGTAACGGTTACACATTCGAGCTCGAGTCGCTTATTTTTGCTTCTCTCGCTCGTTCCGTTTGTGAGATACTGGACTTAGACTCGTCTGAGGTCACTGTTTACGGAGACGATATTATTTTACCGTCCCGTGCAGTCCCTGCCCTCCGGGAAGTTTTTAAGTATGTTGGTTTTACGACCAATACTAAAAAGACTTTTTCCGAGGGGCCGTTCAGAGAGTCGTGCGGCAAGCACTACTATTCTGGCGTAGATGTTACTCCCTTTTACATACGTCACCGTATAGTGAGTCCTGCCGATTTAATACTGGTTTTGAATAACCTATATCGGTGGGCCACTATTGACGGCGTATGGGATCCTAGGGCCCATTCTGTGCACCTCAAGTATCGTAAGTTGCTGCCTAAACAGCTGCAACATAATACTATACCTGACGGTTACGGTGATGGTGCCCTCGTCGGATCGGTCCTAATCAATCCTTTCGCGAAAAACCGCGGGTGGATCCGGTACGTACCGGTGATTACGGACCATACAAGGGACCAAGAGCGCGCTGAGTTGGGGTCGTATCTCTACGACCTCTTCTCGCGTTGTCTCTCGGAAAGTAACGATGGGTTGCCTCTTAGGGGTCCATCGGGTTGCGATTTTGCTGATCTATTTGCCATCGATCAGCTTACCTGTAGGAGTGATCCTACGAAGATAAGCAGGCCTACCGGTAAATTCGATATACAGTACATCGCGTGCTGTTGTTCGGGTTGTTGTTAGGCTTGCGGCCGCACTCGAGAGATCTAG-AGCAT-CACGGTCGAACTCCCG-TACGAGGTGCCCGCA
>H110_len1968-1988_reads1758_Mix1+C__seq182
GGGCTACGCGAGGGAGCCAC-CTGCGAAGCAGCGTGGCGGTTCTCGTGCGTTACCGAAACGCACGAAGGTCGCGCCTCTCCACGAGGCGTCACCATGGGAGAGCGCAAAAGCGCTAGCCCGTGCTCTAGCTCTAGAAGGTCTCGAGATCTCCTCTAGAGATAATTTTGTTTAACTCTAAGAAGGAGATATACACATGCCTAAGACAGCATCTTCGCGTAACTCTTTCAGCGCACAATTGCGCCGAGCCGCGAACACAAGAA-TTGAGGCTGAAGGTAACCTCGCACTTTCCATTGCCAACGATTTACTGTTGGCCTATGGTCAGTCGCCATTTAACTCTGAGGCTGAGTGTATTTCATTCAGCCCGAGATTCGACGGGACCCCGGATGACTTTAGGATAAATTATCTTAAAGCCGAGATCATGTCGAAGTATGACGACTTCAGCCTAGGTATTGATACCGAAGCTGTTGCCTGGGAGAAGTTCCTGGCAGCAGAGGCTGAATGTGCTTTAACGAACGCTCGTCTCTATAGACCTGACTACAGTGAGGATTTCAATTTCTCACTGGGCGAGTCATGTATACACATGGCTCGTCGAAAAATAGCCAAGCTAATAGGAGATGTTCCGTCCGTTGAGGATATGTTGCGTCACTGCCGATTTCCTGGCGGTGCTACAACAACGAATAACCGTTCGTACAGTCATCCGTCCTTCAAGTTTGCACTTCCGCAAGCGTGTACGCCTCGGGCTTTGAAGTATGTTTTAGCTCTCAGAGCTTCTACACATTTCGATATCAGAATTTCTGATATTAGCCCTTTTAATAAAGCAGTTACCGTACCTAAGAACAGTAAGACAGATCGTTGTATTGCTATCGAACCTGGTTGGAATATGTTTTTCCAACTGGGTATCGGTGGCATTCTACGCGATCGGTTGCGTTGCTGGGGTATCGATCTGAATGATCAGACGATAAATCAGCGCCGCGCTCACGAAGGCTCCGTTACTAATAACTTAGCAACGGTTGATCTCTCAGCGGCAAGCGATTCTATGTCTCTTGCCCTCTGTGAGCTCTTATTGCCCCGAGGCTGGTTTGAGGTTCTTATGGACCTCAGATCACCTAAGGGGCGATTGCCTGACGGTAGTGTTGTTACCTACGAGAAGATTTCTTCTATGGGTAACGGTTACACATTCGAGCTCGAGTCGCTTATTTTTGCTTCTCTCGCTCGTTCCGTTTGTGAGATACTGGACTTAGACTCGTCTGAGGTCACTGTTTACGGAGACGATATTATTTTACCGTCCCGTGCAGTCCCTGCCCTCCGGGAAGTTTTTAAGTATGTTGGTTTTACGACCAATACTAAAAAGACTTTTTCCGAGGGGCCGTTCAGAGAGTCGTGCGGCAAGCACTACTATTCTGGCGTAGATGTTACTCCCTTTTACATACGTCATCGTATAGTGAGTCCTGCCGATTTAATACTGGTTTTGAATAACCTATATCGGTGGGCCACTATTGACGGCGTATGGGATCCTAGGGCCCATTCTGTGCACCTCAAGTATCGTAAGTTGCTGCCTAAACAGCTGCAACATAATACTATACCTGACGGTTACGGTGATGGTGCCCTCGTCGGATCGGTCCTAATCAATCCTTTCGCGAAAAACCGCGGGTGGATCCGGTACGTACCGGTGATTACGGACCATACAAGGGACCAAGAGCGCGCTGAGTTGGGGTCGTATCTCTACGACCTCTTCTCGCGTTGTCTCTCGGAAAGTAACGATGGGTTGCCTCTTAGGGGTCCATCGGGTTGCGATTTTGCTGATCTATTTGCCATCGATCAGCTTATCTGTAGGAGTGATCCTACGAAGATAAGCAGGCCTACCGGTAAATTCGATATACAGTACATCGCGTGCTGTTGTTCGGGTTGCTGTTAGGCTTGCGGCCGCACTCGAGAGATCTAG-AGCAT-CACGGTCGAACTCCCG-TACGAGGTGCCCGCA
>H110_len1968-1988_reads1758_Mix1+C__seq183
GGGCTACGCGAGGGAGCCAC-CTGCGAAGCAGCGTGGCGGTTCTCGTGCGTTACCGAAACGCACGAAGGTCGCGCCTCTCCACGAGGCGTCACCATGGGAGAGCGCAAAAGCGCTAGCCCGTGCTCTAGCTCTAGAAGGTCTCGAGATCTCCTCTAGAGATAATTTTGTTTAACTCTAAGAAGGAGATATACACATGCCTAAGACAGCATCTTCGCGTAACTCTTTCAGCGCACAATTGCGCCGAGCCGCGAACACAAGAA-TTGAGGCTGAAGGTAACCTCGCACTTTCCATTGCCAACGATTTACTGTTGGCCTATGGTCAGTCGCCATTTAACTCTGAGGCTGAGTGTATTTCATTCAGCCCGAGATTCGACGGGACCCCGGATGACTTTAGGATAAATTATCTTAAAGCCGAGATCATGTCGAAGTATGACGACTTCAGCCTAGGTATTGATACCGAAGCTGTTGCCTGGGAGAAGTTCCTGGCAGCAGAGGCTGAATGTGCTTTAACGAACGCTCGTCTCTATAGACCTGACTACAGTGAGGATTTCAATTTCTCACTGGGCGAGTCATGTATACACATGGCTCGTCGAAAAATAGCCAAGCTAATAGGAGATGTTCCGTCCGTTGAGGATATGTTGCGTCACTGCCGATTTCCTGGCGGTGCTACAACAACGAATAACCGTTCGTACAGTCATCCGTCCTTCAAGTTTGCACTTCCGCAAGCGTGTACGCCTCGGGCTTTGAAGTATGTTTTAGCTCTCAGAGCTTCTACACATTTCGATATCAGAATTTCTGATATTAGCCCTTTTAATAAAGCAGTTACCGTACCTAAGAACAGTAAGACAGATCGTTGTATTGCTATCGAACCTGGTTGGAATATGTTTTTCCAACTGGGTATCGGCGGCATTCTACGCGATCGGTTGCGTTGCTGGGGTATCGATCTGAATGATCAGACGATAAATCAGCGCCGCGCTCACGAAGGCTCCGTTACTAATAACTTAGCAACGGTTGATCTCTCAGCGGCAAGCGATTCTATGTCTCTTGCCCTCTGTGAGCTCTTATTGCCCCGAGGCTGGTTTGAGGTTCTTATGGACCTCAGATCACCTAAGGGGCGATTGCCTGACGGTAGTGTTGTTACCTACGAGAAGATTTCTTCTATGGGTAACGGTTACACATTCGAGCTCGAGTCGCTTATTTTTGCTTCTCTCGCTCGTTCCGTTTGTGAGATACTGGACTTAGACTCGTCTGAGGTCACTGTTTACGGAGACGATATTATTTTACCGTCCCGTGCAGTCCCTGCCCTCCGGGAAGTTTTTAAGTATGTTGGTTTTACGACCAATACTAAAAAGACTTTTTCCGAGGGGCCGTTCAGAGAGTCGTGCGGCAAGCACTACTATTCTGGCGTAGATGTTACTCCCTTTTACATACGTCACCGTATAGTGAGTCCTGCCGATTTAACACTGGTTTTGAATAACCTATATCGGTGGGCCACTATTGACGGCGTATGGGATCCTAGGGCCCATTCTGTGCACCTCAAGTATCGTAAGTTGCTGCCTAAACAGCTGCAACATAATACTATACCTGACGGTTACGGTGATGGTGCCCTCGTCGGATCGGTCCTAATCAATCCTTTCGCGAAAAACCGCGGGTGGATCCGGTACGTACCGGTGATTACGGACCATACAAGGGACCAAGAGCGCGCTGAGTTGGGGTCGTATCTCTACGACCTCTTCTCGCGTTGTCTCTCGGAAAGTAACGATGGGTTGCCTCTTAGGGGTCCATCGGGTTGCGATTTTGCTGATCTATTTGCCATCGATCAGCTTATCTGTAGGAGTGATCCTACGAAGATAAGCAGGCCTACCGGTAAATTCGATATACAGTACATCGCGTGCTGTTGTTCGGGTTGTTGTTAGGCTTGCGGCCGCACTCGAGAGATCTAG-AGCAT-CACGGTCGAACTCCCG-TACGAGGTGCCCGCA
>H110_len1968-1988_reads1758_Mix1+C__seq184
GGGCTACGCGAGGGAGCCAC-CTGCGAAGCAGCGTGGCGGTTCTCGTGCGTTACCGAAACGCACGAAGGTCGCGCCTCTCCACGAGGCGTCACCATGGGAGAGCGCAAAAGCGCTAGCCCGTGCTCTAGCTCTAGAAGGTCTCGAGATCTCCTCTAGAGATAATTTTGTTTAACTCTAAGAAGGAGATATACACATGCCTAAGACAGCATCTTCGCGTAACTCTTTCAGCGCACAATTGCGCCGAGCCGCGAACACAAGAA-TTGAGGCTGAAGGTAACCTCGCACTTTCCATTGCCAACGATTTACTGTTGGCCTATGGTCAGTCGCCATTTAACTCTGAGGCTGAGTGTATTTCATTCAGCCCGAGATTCGACGGGACCCCGGATGACTTTAGGATAAATTATCTTAAAGCCGAGATCATGTCGAAGTATGACGACTTCAGCCTAGGTATTGATACCGAAGCTGTTGCCTGGGAGAAGTTCCTGGCAGCAGAGGCTGAATGTGCTTTAACGAACGCTCGTCTCTATAGACCTGACTACAGTGAGGATTTCAATTTCTCACTGGGCGAGTCATGTATACACATGGCTCGTCGAAAAATAGCCAAGCTAATAGGAGATGTTCCGTCCGTTGAGGATATGTTGCGTCACTGCCGATTTCCTGGCGGTGCTACAACAACGAATAACCGTTCGTACAGTCATCCGTCCTTCAAGTTTGCACTTCCGCAAGCGTGTACGCCTCGGGCTTTGAAGTATGTTTTAGCTCTCAGAGCTTCTACACATTTCGATATCAGAATTTCTGATATTAGCCCTTTTAATAAAGCAGTTACCGTACCTAAGAACAGTAAGACAGATCGTTGTATTGCTATCGAACCTGGTTGGAATATGTTTTTCCAACTGGGTATCGGTGGCATTCTACGCGATCGGTTGCGTTGCTGGGGTATCGATCTGAATGATCAGACGATAAATCAGCGCCGCGCTCACGAAGGCTCCGTTACTAATAACTTAGCAACAGTTGATCTCTCAGCGGCAAGCGATTCTATGTCTCTTGCCCTCTGTGAGCTCTTATTGCCCCGAGGCTGGTTTGAGGTTCTTATGGACCTCAGATCACCTAAGGGGCGATTGCCTGACGGTAGTGTTGTTACCTACGAGAAGATTTCTTCTATGGGTAACGGTTACACATTCGAGCTCGAGTCGCTTATTTTTGCTTCTCTCGCTCGTTCCGTTTGTGAGATACTGGACTTAGACTCGTCTGAGGTCACTGTTTACGGAGACGATATTATTTTACCGTCCCGTGCAGTCCCTGCCCTCCGGGAAGTTTTTAAGTATGTTGGTTTTACGACCAATACTAAAAAGACTTTTTCCGAGGGGCCGTTCAGAGAGTCGTGCGGCAAGCACTACTATTCTGGCGTAGATGTTACTCCCTTTTACATACGTCACCGTATAGTGAGTCCTGCCGATTTAATACTGGTTTTGAATAACCTATATCGGTGGGCCACTATTGACGGCGTATGGGATCCTAGGGCCCATTCTGTGCACCTCAAGTATCGTAAGTTGCTGCCTAAACAGCTGCAACATAATACTATACCTGACGGTTACGGTGATGGTGCCCTCGTCGGATCGGTCCTAATCAATCCTTTCGCGAAAAACCGCGGGTGGATCCGGTACGTACCGGTGATTACGGACCATACAAGGGACCAAGAGCGCGCTGAGTTGGGGTCGTATCTCTACGACCTCTTCTCGCGTTGTCTCTCGGAAAGTAACGATGGGTTGCCTCTTAGGGGTCCATCGGGTTGCGATTTTGCTGATCTATTTGCCATCGATTAGCTTATCTGTAGGAGTGATCCTACGAAGATAAGCAGGCCTACCGGTAAATTCGATATACAGTACATCGCGTGCTGTTGTTCGGGTTGTTGTTAGGCTTGCGGCCGCACTCGAGAGATCTAG-AGCAT-CACGGTCGAACTCCCG-TACGAGGTGCCCGCA
>H110_len1968-1988_reads1758_Mix1+C__seq185
GGGCTACGCGAGGGAGCCAC-CTGCGAAGCAGCGTGGCGGTTCTCGTGCGTTACCGAAACGCACGAAGGTCGCGCCTCTCCACGAGGCGTCACCATGGGAGAGCGCAAAAGCGCTAGCCCGTGCTCTAGCTCTAGAAGGTCTCGAGATCTCCTCTAGAGATAATTTTGTTTAACTCTAAGAAGGAGATATACACATGCCTAAGACAGCATCTTCGCGTAACTCTTTCAGCGCACAATTGCGCCGAGCCGCGAACACAAGAA-TTGAGGCTGAAGGTAACCTCGCACTTTCCATTGCCAACGATTTACTGTTGGCCTATGGTCAGTCGCCATTTAACTCTGAGGCTGAGTGTATTTCATTCAGCCCGAGATTCGACGGGACCCCGGATGACTTTAGGATAAATTATCTTAAAGCCGAGATCATGTCGAAGTATGACGACTTCAGCCTAGGTATTGATACCGAAGCTGTTGCCTGGGAGAAGTTCCTGGCAGCAGAGGCTGAATGTGCTTTAACGAACGCTCGTCTCTATAGACCTGACTACAGTGAGGATTTCAATTTCTCACTGGGCGAGTCATGTATACACATGGCTCGTCGAAAAATAGCCAAGCTAATAGGAGATGTTCCGTCCGTTGAGGATATGTTGCGTCACTGCCGATTTCCTGGCGGTGCTACAACAACGAATAACCGTTCGTACAGTCATCCGTCCTTCAAGTTTGCACTTCCGCAAGCGTGTACGCCTCGGGCTTTGAAGTATGTTTTAGCTCTCAGAGCTTCTACACATTTCGATATCAGAATTTCTGATATTAGCCCTTTTAATAAAGCAGTTACCGTACCTAAGAACAGTAAGACAGATCGTTGTATTGCTATCGAACCTGGTTGGAATATGTTTTTTCAACTGGGTATCGGTGGCATTCTACGCGATCGGTTGCGTTGCTGGGGTATCGATCTGAATGATCAGACGATAAATCAGCGCCGCGCTCACGAAGGCTCCGTTACTAATAACTTAGCAACGGTTGATCTCTCAGCGGCAAGCGATTCTATGTCTCTTGCCCTCTGTGAGCTCTTATTGCCCCGAGGCTGGTTTGAGGTTCTTATGGACCTCAGATCACCTAAGGGGCGATTGCCTGACGGTAGTGTTGTTACCTACGAGAAGATTTCTTCTATGGGTAACGGTTACACATTCGAGCTCGAGTCGCTTATTTTTGCTTCTCTCGCTCGTTCCGTTTGTGAGATACTGGACTTAGACTCGTCTGAGGTCACTGTTTACGGAGACGATATTATTTTACCGTCCCGTGCAGTCCCTGCCCTCCGGGAAGTTTTTAAGTATGTTGGTTTTACGACCAATACTAAAAAGACTTTTTCCGAGGGGCCGTTCAGAGAGTCGTGCGGCAAGCACTACTATTCTGGCGTAGATGTTACTCCCTTTTACATACGTCACCGTATAGTGAGTCCTGCCGATTTAATACTGGTTTTGAATAACCTATATCGGTGGGCCACTATTGACGGCGTATGGGATCCTAGGGCCCATTCTGTGCACCTCAAGTATCGTAAGTTGCTGCCTAAACAGCTGCAACATAATACTATACCTGACGGTTACGGTGATGGTACCCTCGTCGGATCGGTCCTAATCAATCCTTTCGCGAAAAACCGCGGGTGGATCCGGTACGTACCGGTGATTACGGACCATACAAGGGACCAAGAGCGCGCTGAGTTGGGGTCGTATCTCTACGACCTCTTCTCGCGTTGTCTCTCGGAAAGTAACGATGGGTTGCCTCTTAGGGGTCCATCGGGTTGCGATTTTGCTGATCTATTTGCCATCGATCAGCTTATCTGTAGGAGTGATCCTACGAAGATAAGCAGGCCTACCGGTAAATTCGATATACAGTACATCGCGTGCTGTTGTTCGGGTTGTTGTTAGGCTTGCGGCCGCACTCGAGAGATCTAG-AGCAT-CACGGTCGAACTCCCG-TACGAGGTGCCCGCA
>H110_len1968-1988_reads1758_Mix1+C__seq186
GGGCTACGCGAGGGAGCCAC-CTGCGAAGCAGCGTGGCGGTTCTCGTGCGTTACCGAAACGCACGAAGGTCGCGCCTCTCCACGAGGCGTCACCATGGGAGAGCGCAAAAGCGCTAGCCCGTGCTCTAGCTCTAGAAGGTCTCGAGATCTCCTCTAGAGATAATTTTGTTTAACTCTAAGAAGGAGATATACACATGCCTAAGACAGCATCTTCGCGTAACTCTTTCAGCGCACAATTGCGCCGAGCCGCGAACACAAGAA-TTGAGGCTGAAGGTAACCTCGCACTTTCCATTGCCAACGATTTACTGTTGGCCTATGGTCAGTCGCCATTTAACTCTGAGGCTGAGTGTATTTCATTCAGCCCGAGATTCGACGGGACCCCGGATGACTTTAGGATAAATTATCTTAAAGCCGAGATCATGTCGAAGTATGACGACTTCAGCCTAGGTATTGATACCGAAGCTGTTGCCTGGGAGAAGTTCCTGGCAGCAGAGGCTGAATGTGCTTTAACGAACGCTCGTCTCTATAGACCTGACTACAGTGAGGATTTCAATTTCTCACTGGGCGAGTCATGTATACACATGGCTCGTCGAAAAATAGCCAGGCTAATAGGAGATGTTCCGTCCGTTGAGGATATGTTGCGTCACTGCCGATTTCCTGGCGGTGCTACAACAACGAATAACCGTTCGTACAGTCATCCGTCCTTCAAGTTTGCACTTCCGCAAGCGTGTACGCCTCGGGCTTTGAAGTATGTTTTAGCTCTCAGAGCTTCTACACATTTCGATATCAGAATTTCTGATATTAGCCCTTTTAATAAAGCAGTTACCGTACCTAAGAACAGTAAGACAGATCGTTGTATTGCTATCGAACCTGGTTGGAATATGTTTTTTCAACTGGGTATCGGTGGCATTCTACGCGATCGGTTGCGTTGCTGGGGTATCGATCTGAATGATCAGACGATAAATCAGCGCCGCGCTCACGAAGGCTCCGTTACTAATAACTTAGCAACGGTTGATCTCTCAGCGGCAAGCGATTCTATGTCTCTTGCCCTCTGTGAGCTCTTATTGCCCCGAGGCTGGTTTGAGGTTCTTATGGACCTCAGATCACCTAAGGGGCGATTGCCTGACGGTAGTGTTGTTACCTACGAGAAGATTTCTTCTATGGGTAACGGTTACACATTCGAGCTCGAGTCGCTTATTTTTGCTTCTCTCGCTCGTTCCGTTTGTGAGATACTGGACTTAGACTCGTCTGAGGTCACTGTTTACGGAGACGATATTATTTTACCGTCCCGTGCAGTCCCTGCCCTCCGGGAAGTTTTTAAGTATGTTGGTTTTACGACCAATACTAAAAAGACTTTTTCCGAGGGGCCGTTCAGAGAGTCGTGCGGCAAGCACTACTATTCTGGCGTAGATGTTACTCCCTTTTACATACGTCACCGTATAGTGAGTCCTGCCGATTTAATACTGGTTTTGAATAACCTATATCGGTGGGCCACTATTGACGGCGTATGGGATCCTAGGGCCCATTCTGTGCACCTCAAGTATCGTAAGTTGCTGCCTAAACAGCTGCAACATAATACTATACCTGACGGTTACGGTGATGGTGCCCTCGTCGGATCGGTCCTAATCAATCCTTTCGCGAAAAACCGCGGGTGGATCCGGTACGTACCGGTGATTACGGACCATACAAGGGACCAAGAGCGCGCTGAGTTGGGGTCGTATCTCTACGACCTCTTCTCGCGTTGTCTCTCGGAAAGTAACGATGGGTTGCCTCTTAGGGGTCCATCGGGTTGCGATTTTGCTGATCTATTTGCCATCGATCAGCTTATCTGTAGGAGTGATCCTACGAAGATAAGCAGGCCTACCGGTAAATTCGATATACAGTACATCGCGTGCTGTTGTTCGGGTTGTTGTTAGGCTTGCGGCCGCACTCGAGAGATCTAG-AGCAT-CACGGTCGAACTCCCG-TACGAGGTGCCCGCA
>H110_len1968-1988_reads1758_Mix1+C__seq187
GGGCTACGCGAGGGAGCCAC-CTGCGAAGCAGCGTGGCGGTTCTCGTGCGTTACCGAAACGCACGAAGGTCGCGCCTCTCCACGAGGCGTCACCATGGGAGAGCGCAAAAGCGCTAGCCCGTGCTCTAGCTCTAGAAGGTCTCGAGATCTCCTCTAGAGATAATTTTGTTTAACTCTAAGAAGGAGATATACACATGCCTAAGACAGCATCTTCGCGTAACTCTTTCAGCGCACAATTGCGCCGAGCCGCGAACACAAGAA-TTGAGGCTGAAGGTAACCTCGCACTTTCCATTGCCAACGATTTACTGTTGGCCTATGGTCAGTCGCCATTTAACTCTGAGGCTGAGTGTATTTCATTCAGCCCGAGATTCGACGGGACCCCGGATGACTTTAGGATAAATTATCTTAAAGCCGAGATCATGTCGAAGTATGACGACTTCAGCCTAGGTATTGATACCGAAGCTGTTGCCTGGGAGAAGTTCCTGGCAGCAGAGGCTGAGTGTGCTTTAACGAACGCTCGTCTCTATAGACCTGACTACAGTGAGGATTTCAATTTCTCACTGGGCGAGTCATGTATACACATGGCTCGTCGAAAAATAGCCAAGCTAATAGGAGATGTTCCGTCCGTTGAGGATATGTTGCGTCACTGCCGATTTCCTGGCGGTGCTACAACAACGAATAACCGTTCGTACAGTCATCCGTCCTTCAAGTTTGCACTTCCGCAAGCGTGTACGCCTCGGGCTTTGAAGTATGTTTTAGCTCTCAGAGCTTCTACACATTTCGATATCAGAATTTCTGATATTAGCCCTTTTAATAAAGCAGTTACCGTACCTAAGAACAGTAAGACAGATCGTTGTATTGCTATCGAACCTGGTTGGAATATGTTTTTCCAACTGGGTATCGGTGGCATTCTACGCGATCGGTTGCGTTGCTGGGGTATCGATCTGAATGATCAGACGATAAATCAGCGCCGCGCTCACGAAGGCTCCGTTACTAATAACTTAGCAACGGTTGATCTCTCAGCGGCAAGCGATTCTATGTCTCTTGCCCTCTGTGAGCTCTTATTGCCCCGAGGCTGGTTTGAGGTTCTTATGGACCTCAGATCACCTAAGGGGCGATTGCCTGACGGTAGTGTTGTTACCTACGAGAAGATTTCTTCTATGGGTAACGGTTACACATTCGAGCTCGAGTCGCTTATTTTTGCTTCTCTCGCTCGTTCCGTTTGTGAGATACTGGACTTAGACTCGTCTGAGGTCACTGTTTACGGAGACGATATTATTTTACCGTCCCGTGCAGTCCCTGCCCTCCGGGAAGTTTTTAAGTATGTTGGTTTTACGACCAATACTAAAAAGACTTTTTCCGAGGGGCCGTTCAGAGAGTCGTGCGGCAAGCACTACTATTCTGGCGTAGATGTTACTCCCTTTTACATACGTCACCGTATAGTGAGTCCTGCCGATTTAATACTGGTTTTGAATAACCTATATCGGTGGGCCACTATTGACGGCGTATGGGATCCTAGGGCCCATTCTGTGCACCTCAAGTATCGTAAGTTGCTGCCTAAACAGCTGCAACATAATACTATACCTGACGGTTACGGTGATGGCGCCCTCGTCGGATCGGTCCTAATCAATCCTTTCGCGAAAAACCGCGGGTGGATCCGGTACGTACCGGTGATTACGGACCATACAAGGGACCAAGAGCGCGCTGAGTTGGGGTCGTATCTCTACGACCTCTTCTCGCGTTGTCTCTCGGAAAGTAACGATGGGTTGCCTCTTAGGGGTCCATCGGGTTGCGATTTTGCTGATCTATTTGCCATCGATCAGCTTATCTGTAGGAGTGATCCTACGAAGATAAGCAGGCCTACCGGTAAATTCGATATACAGTACATCGCGTGCTGTTGTTCGGGTTGTTGTTAGGCTTGCGGCCGCACTCGAGAGATCTAG-AGCAT-CACGGTCGAACTCCCG-TACGAGGTGCCCGCA
>H110_len1968-1988_reads1758_Mix1+C__seq188
GGGCTACGCGAGGGAGCCAC-CTGCGAAGCAGCGTGGCGGTTCTCGTGCGTTACCGAAACGCACGAAGGTCGCGCCTCTCCACGAGGCGTCACCATGGGAGAGCGCAAAAGCGCTAGCCCGTGCTCTAGCTCTAGAAGGTCTCGAGATCTCCTCTAGAGATAATTTTGTTTAACTCTAAGAAGGAGATATACACATGCCTAAGACAGCATCTTCGCGTAACTCTTTCAGCGCACAATTGCGCCGAGCCGCGAACACAAGAA-TTGAGGCTGAAGGTAACCTCGCACTTTCCATTGCCAACGATTTACTGTTGGCCTATGGTCAGTCGCCATTTAACTCTGAGGCTGAGTGTATTTCATTCAGCCCGAGATTCGACGGGACCCCGGATGACTTTAGGATAAATTATCTTAAAGCCGAGATCATGTCGAAGTATGACGACTTCAGCCTAGGTATTGATACCGAAGCTGTTGCCTGGGAGAAGTTCCTGGCAGCAGAGGCTGAACGTGCTTTAACGAACGCTCGTCTCTATAGACCTGACTACAGTGAGGATTTCAATTTCTCACTGGGCGAGTCATGTATACACATGGCTCGTCGAAAAATAGCCAAGCTAATAGGAGATGTTCCGTCCGTTGAGGATATGTTGCGTCACTGCCGATTTCCTGGCGGTGCTACAACAACGAATAACCGTTCGTACAGTCATCCGTCCTTCAAGTTTGCACTTCCGCGAGCGTGTACGCCTCGGGCTTTGAAGTATGTTTTAGCTCTCAGAGCTTCTACACATTTCGATATCAGAATTTCTGATATTAGCCCTTTTAATAAAGCAGTTACCGTACCTAAGAACAGTAAGACAGATCGTTGTATTGCTATCGAACCTGGTTGGAATATGTTTTTCCAACTGGGTATCGGTGGCATTCTACGCGATCGGTTGCGTTGCTGGGGTATCGATCTGAATGATCAGACGATAAATCAGCGCCGCGCTCACGAAGGCTCCGTTACTAATAACTTAGCAACGGTTGATCTCTCAGCGGCAAGCGATTCTATGTCTCTTGCCCTCTGTGAGCTCTTATTGCCCCGAGGCTGGTTTGAGGTTCTTATGGACCTCAGATCACCTAAGGGGCGATTGCCTGACGGTAGTGTTGTTACCTACGAGAAGATTTCTTCTATGGGTAACGGTTACACATTCGAGCTCGAGTCGCTTATTTTTGCTTCTCTCGCTCGTTCCGTTTGTGAGATACTGGACTTAGACTCGTCTGAGGTCACTGTTTACGGAGACGATATTATTTTACCGTCCCGTGCAGTCCCTGCCCTCCGGGAAGTTTTTAAGTATGTTGGTTTTACGACCAATACTAAAAAGACTTTTTCCGAGGGGCCGTTCAGAGAGTCGTGCGGCAAGCACTACTATTCTGGCGTAGATGTTACTCCCTTTTACATACGTCACCGTATAGTGAGTCCTGCCGATTTAATACTGGTTTTGAATAACCTATATCGGTGGGCCACTATTGACGGCGTATGGGATCCTAGGGCCCATTCTGTGCACCTCAAGTATCGTAAGTTGCTGCCTAAACAGCTGCAACATAATACTATACCTGACGGTTACGGTGATGGTGCCCTCGTCGGATCGGTCCTAATCAATCCTTTCGCGAAAAACCGCGGGTGGATCCGGTACGTACCGGTGATTACGGACCATACAAGGGACCAAGAGCGCGCTGAGTTGGGGTCGTATCTCTACGACCTCTTCTCGCGTTGTCTCTCGGAAAGTAACGATGGGTTGCCTCTTAGGGGTCCATCGGGTTGCGATTTTGCTGATCTATTTGCCATCGATCAGCTTATCTGTAGGAGTGATCCTACGAAGATAAGCAGGCCTACCGGTAAATTCGATATACAGTACATCGCGTGCTGTTGTTCGGGTTGTTGTTAGGCTTGCGGCCGCACTCGAGAGATCTAG-AGCAT-CACGGTCGAACTCCCG-TACGAGGTGCCCGCA
>H110_len1968-1988_reads1758_Mix1+C__seq189
GGGCTACGCGAGGGAGCCAC-CTGCGAAGCAGCGTGGCGGTTCTCGTGCGTTACCGAAACGCACGAAGGTCGCGCCTCTCCACGAGGCGTCACCATGGGAGAGCGCAAAAGCGCTAGCCCGTGCTCTAGCTCTAGAAGGTCTCGAGATCTCCTCTAGAGATAATTTTGTTTAACTCTAAGAAGGAGATATACACATGCCTAAGACAGCATCTTCGCGTAACTCTTTCAGCGCACAATTGCGCCGAGCCGCGAACACAAGAA-TTGAGGCTGAAGGTAACCTCGCACTTTCCATTGCCAACGATTTACTGTTGGCCTATGGTCAGTCGCCATTTAACTCTGAGGCTGAGTGTATTTCATTCAGCCCGAGATTCGACGGGACCCCGGATGACTTTAGGATAAATTATCTTAAAGCCGAGATCATGTCGAAGTATGACGACTTCAGCCTAGGTATTGATACCGAAGCTGTTGCCTGGGAGAAGTTCCTGGCAGCAGAGGCTGAATGTGCTTTAACGAACGCTCGTCTCTATAGACCTGACTACAGTGAGGATTTCAATTTCTCACTGGGCGAGTCATGTATACACATGGCTCGTCGAAAAATAGCCAAGCTAATAGGAGATGTTCCGTCCGTTGAGGATATGTTGCGTCACTGCCGATTTCCTGGCAGTGCTACAACAACGAATAACCGTTCGTACAGTCATCCGTCCTTCAAGTTTGCACTTCCGCAAGCGTGTACGCCTCGGGCTTTGAAGTATGTTTTAGCTCTCAGAGCTTCTACACATTTCGATATCAGAATTTCTGATATTAGCCCTTTTAATAAAGCAGTTACCGTACCTAAGAACAGTAAGACAGATCGTTGTATTGCTATCGAACCTGGTTGGAATATGTTTTTCCAACTGGGTATCGGTGGCATTCTACGCGATCGGTTGCGTTGCTGGGGTATCGATCTGAATGATCAGACGATAAATCAGCGCCGCGCTCACGAAGGCTCCGTTACTAATAACTTAGCAACGGTTGATCTCTCAGCGGCAAGCGATTCTATGTTTCTTGCCCTCTGTGAGCTCTTATTGCCCCGAGGCTGGTTTGAGGTTCTTATGGACCTCAGATCACCTAAGGGGCGATTGCCTGACGGTAGTGTTGTTACCTACGAGAAGATTTCTTCTATGGGTAACGGTTACACATTCGAGCTCGAGTCGCTTATTTTTGCTTCTCTCGCTCGTTCCGTTTGTGAGATACTGGACTTAGACTCGTCTGAGGTCACTGTTTACGGAGACGATATTATTTTACCGTCCCGTGCAGTCCCTGCCCTCCGGGAAGTTTTTAAGTATGTTGGTTTTACGACCAATACTAAAAAGACTTTTTCCGAGGGGCCGTTCAGAGAGTCGTGCGGCAAGCACTACTATTCTGGCGTAGATGTTACTCCCTTTTACATACGTCACCGTATAGTGAGTCCTGCCGATTTAATACTGGTTTTGAATAACCTATATCGGTGGGCCACTATTGACGGCGTATGGGATCCTAGGGCCCATTCTGTGCACCTCAAGTATCGTAAGTTGCTGCCTAAACAGCTGCAACATAATACTATACCTGACGGTTACGGTGATGGTGCCCTCGTCGGATCGGTCCTAATCAATCCTTTCGCGAAAAACCGCGGGTGGATCCGGTACGTACCGGTGATTACGGACCATACAAGGGACCAAGAGCGCGCTGAGTTGGGGTCGTATCTCTACGACCTCTTCTCGCGTTGTCTCTCGGAAAGTAACGATGGGTTGCCTCTTAGGGGTCCATCGGGTTGCGATTTTGCTGATCTATTTGCCATCGATCAGCTTATCTGTAGGAGTGATCCTACGAAGATAAGCAGGCCTACCGGTAAATTCGATATACAGTACATCGCGTGCTGTTGTTCGGGTTGTTGTTAGGCTTGCGGCCGCACTCGAGAGATCTAG-AGCAT-CACGGTCGAACTCCCG-TACGAGGTGCCCGCA
>H110_len1968-1988_reads1758_Mix1+C__seq190
GGGCTACGCGAGGGAGCCAC-CTGCGAAGCAGCGTGGCGGTTCTCGTGCGTTACCGAAACGCACGAAGGTCGCGCCTCTCCACGAGGCGTCACCATGGGAGAGCGCAAAAGCGCTAGCCCGTGCTCTAGCTCTAGAAGGTCTCGAGATCTCCTCTAGAGATAATTTTGTTTAACTCTAAGAAGGAGATATACACATGCCTAAGACAGCATCTTCGCGTAACTCTTTCAGCGCACAATTGCGCCGAGCCGCGAACACAAGAA-TTGAGGCTGAAGGTAACCTCGCACTTTCCATTGCCAACGATTTACTGTTGGCCTATGGTCAGTCGCCATTTAACTCTGAGGCTGAGTGTATTTCATTCAGCCCGAGATTCGACGGGACCCCGGATGACTTTAGGATAAATTATCTTAAAGCCGAGATCATGTCGAAGCATGACGACTTCAGCCTAGGTATTGATACCGAAGCTGTTGCCTGGGAGAAGTTCCTGGCAGCAGAGGCTGAATGTGCTTTAACGAACGCTCGTCTCTATAGACCTGACTACAGTGAGGATTTCAATTTCTCACTGGGCGAGTCATGTATACACATGGCTCGTCGAAAAATAGCCAAGCTAATAGGAGATGTTCCGTCCGTTGAGGATATGTTGCGTCACTGCCGATTTCCTGGCGGTGCTACAACAACGAATAACCGTTCGTACAGTCATCCGTCCTTCAAGTTTGCACTTCCGCAAGCGTGTACGCCTCGGGCTTTGAAGTATGTTTTAGCTCTCAGAGCTTCTACACATTTCGATATCAGAATTTCTGATATTAGCCCTTTTAATAAAGCAGTTACCGTACCTAAGAACAGTAAGACAGATCGTTGTATTGCTATCGAACCTGGTTGGAATATGTTTTTCCAACTGGGTATCGGTGGCATTCTACGCGATCGGTTGCGTTGCTGGGGTATCGATCTGAATGATCAGACGATAAATCAGCGCCGCGCTCACGAAGGCTCCGTTACTAATAACTTAGCAACGGTTGATCTCTCAGCGGCAAGCGATTCTATGTCTCTTGCCCTCTGTGAGCTCTTATTGCCCCGAGGCTGGTTTGAGGTTCTTATGGACCTCAGATCACCTAAGGGGCGATTGCCTGACGGTAGTGTTGTTACCTACGAGAAGATTTCTTCTATGGGTAACGGTTACACATTCGAGCTCGAGTCGCTTATTTTTGCTTCTCTCGCTCGTTCCGTTTGTGAGATACTGGACTTAGACTCGTCTGAGGTCACTGTTTACGGAGACGATATTATTTTACCGTCCCGTGCAGTCCCTGCCCTCCGGGAAGTTTTTAAGTATGTTGGTTTTACGACCAATACTAAAAAGACTTTCTCCGAGGGGCCGTTCAGAGAGTCGTGCGGCAAGCACTACTATTCTGGCGTAGATGTTACTCCCTTTTACATACGTCACCGTATAGTGAGTCCTGCCGATTTAATACTGGTTTTGAATAACCTATATCGGTGGGCCACTATTGACGGCGTATGGGATCCTAGGGCCCATTCTGTGCACCTCAAGTATCGTAAGTTGCTGCCTAAACAGCTGCAACATAATACTATACCTGACGGTTACGGTGATGGTGCCCTCGTCGGATCGGTCCTAATCAATCCTTTCGCGAAAAACCGCGGGTGGATCCGGTACGTACCGGTGATTACGGACCATACAAGGGACCAAGAGCGCGCTGAGTTGGGGTCGTATCTCTACGACCTCTTCTCGCGTTGTCTCTCGGAAAGTAACGATGGGTTGCCTCTTAGGGGTCCATCGGGTTGCGATTTTGCTGATCTATTTGCCATCGATCAGCTTATCTGTAGGAGTGATCCTACGAAGATAAGCAGGCCTACCGGTAAATTCGATATACAGTACATCGCGTGCTGTTGTTCGGGTTGTTGTTAGGCTTGCGGCCGCACTCGAGAGATCTAG-AGCAT-CACGGTCGAACTCCCG-TACGAGGTGCCCGCA
>H110_len1968-1988_reads1758_Mix1+C__seq191
GGGCTACGCGAGGGAGCCAC-CTGCGAAGCAGCGTGGCGGTTCTCGTGCGTTACCGAAACGCACGAAGGTCGCGCCTCTCCACGAGGCGTCACCATGGGAGAGCGCAAAAGCGCTAGCCCGTGCTCTAGCTCTAGAAGGTCTCGAGATCTCCTCTAGAGATAATTTTGTTTAACTCTAAGAAAGAGATATACACATGCCTAAGACAGCATCTTCGCGTAACTCTTTCAGCGCACAATTGCGCCGAGCCGCGAACACAAGAA-TTGAGGCTGAAGGTAACCTCGCACTTTCCATTGCCAACGATTTACTGTTGGCCTATGGTCAGTCGCCATTTAACTCTGAGGCTGAGTGTATTTCATTCAGCCCGAGATTCGACGGGACCCCGGATGACTTTAGGATAAATTATCTTAAAGCCGAGATCATGTCGAAGTATGACGACTTCAGCCTAGGTATTGATACCGAAGCTGTTGCCTGGGAGAAGTTCCTGGCAGCAGAGGCTGAATGTGCTTTAACGAACGCTCGTCTCTATAGACCTGACTACAGTGAGGATTTCAATTTCTCACTGGGCGAGTCATGTATACACATGGCTCGTCGAAAAATAGCCAAGCTAATAGGAGATGTTCCGTCCGTTGAGGATATGTTGCGTCACTGCCGATTTCCTGGCGGTGCTACAACAACGAATAACCGTTCGTACAGTCATCCGTCCTTCAAGTCTGCACTTCCGCAAGCGTGTACGCCTCGGGCTTTGAAGTATGTTTTAGCTCTCAGAGCTTCTACACATTTCGATATCAGAATTTCTGATATTAGCCCTTTTAATAAAGCAGTTACCGTACCTAAGAACAGTAAGACAGATCGTTGTATTGCTATCGAACCTGGTTGGAATATGTTTTTCCAACTGGGTATCGGTGGCATTCTACGCGATCGGTTGCGTTGCTGGGGTATCGATCTGAATGATCAGACGATAAATCAGCGCCGCGCTCACGAAGGCTCCGTTACTAATAACTTAGCAACGGTTGATCTCTCAGCGGCAAGCGATTCTATGTCTCTTGCCCTCTGTGAGCTCTTATTGCCCCGAGGCTGGTTTGAGGTTCTTATGGACCTCAGATCACCTAAGGGGCGATTGCCTGACGGTAGTGTTGTTACCTACGAGAAGATTTCTTCTATGGGTAACGGTTACACATTCGAGCTCGAGTCGCTTATTTTTGCTTCTCTCGCTCGTTCCGTTTGTGAGATACTGGACTTAGACTCGTCTGAGGTCACTGTTTACGGAGACGATATTATTTTACCGTCCCGTGCAGTCCCTGCCCTCCGGGAAGTTTTTAAGTATGTTGGTTTTACGACCAATACTAAAAAGACTTTTTCCGAGGGGCCGTTCAGAGAGTCGTGCGGCAAGCACTACTATTCTGGCGTAGATGTTACTCCCTTTTACATACGTCACCGTATAGTGAGTCCTGCCGATTTAATACTGGTTTTGAATAACCTATATCGGTGGGCCACTATTGACGGCGTATGGGATCCTAGGGCCCATTCTGTGCACCTCAAGTATCGTAAGTTGCTGCCTAAACAGCTGCAACATAATACTATACCTGACGGTTACGGTGATGGTGCCCTCGTCGGATCGGTCCTAATCAATCCTTTCGCGAAAAACCGCGGGTGGATCCGGTACGTACCGGTGATTACGGACCATACAAGGGACCAAGAGCGCGCTGAGTTGGGGTCGTATCTCTACGACCTCTTCTCGCGTTGTCTCTCGGAAAGTAACGATGGGTTGCCTCTTAGGGGTCCATCGGGTTGCGATTTTGCTGATCTATTTGCCATCGATCAGCTTATCTGTAGGAGTGATCCTACGAAGATAAGCAGGCCTACCGGTAAATTCGATATACAGTACATCGCGTGCTGTTGTTCGGGTTGTTGTTAGGCTTGCGGCCGCACTCGAGAGATCTAG-AGCAT-CACGGTCGAACTCCCG-TACGAGGTGCCCGCA
>H110_len1968-1988_reads1758_Mix1+C__seq192
GGGCTACGCGAGGGAGCCAC-CTGCGAAGCAGCGTGGCGGTTCTCGTGCGTTACCGAAACGCACGAAGGTCGCGCCTCTCCACGAGGCGTCACCATGGGAGAGCGCAAAAGCGCTAGCCCGTGCTCTAGCTCTAGAAGGTCTCGAGATCTCCTCTAGAGATAATTTTGTTTAACTCTAAGAAGGAGATATACACATGCCTAAGACAGCATCTTCGCGTAACTCTTTCAGCGCACAATTGCGCCGAGCCGCGAACACAAGAA-TTGAGGCTGAAGGTAACCTCGCACTTTCCATTGCCAACGATTTACTGTTGGCCTATGGTCAGTCGCCATTTAACTCTGAGGCTGAGTGTATTTCATTCAGCCCGAGATTCGACGGGACCCCGGATGACTTTAGGATAAATTATCTTAAAGCCGAGATCATGTCGAAGTATGACGACTTCAGCCTAGGTATTGATACCGAAGCTGTTGCCTGGGAGAAGTTCCTGGCAGCAGAGGCTGAATGTGCTTTAACGAACGCTCGTCTCTATAGACCTGACTACAGTGAGGATTTCAATTTCTCACTGGGCGAGTCATGTATACACATGGCTCGTCGAAAAATAGCCAAGCTAATAGGAGATGTTCCGTCCGTTGAGGATATGTTGCGTCACTGCCGATTTCCTGGCGGTGCTACAACAACGAATAACCGTTCGTACAGTCATCCGTCCTTCAAGTTTGCACTTCCGCAAGCGTGTACGCCTCGGGCTTTGAAGTATGTTTTAGCTCTCAGAGCTTCTACACATTTCGATATCAGAATTTCTGATATTAGCCCTTTTAATAAAGCAGTTACCGTACCTAAGAACAGTAAGACAGATCGTTGTATTGCTATCGAACCTGGTTGGAATATGTTTTTCCAACTGGGTATCGGTGGCATTCTACGCGATCGGTTGCGTTGCTGGGGTATCGATCTGAATGATCAGACGATAAATCAGCGCCGCGCTCACGAAGGCTCCGTTACTAATAACTTAGCAACGGTTGATCTCTCAGCGGCAAGCGATTCTATGTCTCTTGCCCTCTGTGAGCTCTTATTGCCCCGAGGCTGGTTTGAGGTTCTTATGGACCTCAGATCACCTAAGGGGCGATTGCCTGACGGTAGTGTTGTTACCTACGAGAAGATTTCTTCTATGGGTAACGGTTACACATTCGAGCTCGAGTCGCTTATTTTTGCTTCTCTCGCTCGTTCCGTTTGTGAGATACTGGACTTAGACTCGTCTGAGGTCACTGTTTACGGAGGCGATATTATTTTACCGTCCCGTGCAGTCCCTGCCCTCCGGGAAGTTTTTAAGTATGTTGGTTTTACGACCAATACTAAAAAGACTTTTTCCGAGGGGCCGTTCAGAGAGTCGTGCGGCAAGCACTACTATTCTGGCGTAGATGTTACTCCCTTTTACATACGTCACCGTATAGTGAGTCCCGCCGATTTAATACTGGTTTTGAATAACCTATATCGGTGGGCCACTATTGACGGCGTATGGGATCCTAGGGCCCATTCTGTGCACCTCAAGTATCGTAAGTTGCTGCCTAAACAGCTGCAACATAATACTATACCTGACGGTTACGGTGATGGTGCCCTCGTCGGATCGGTCCTAATCAATCCTTTCGCGAAAAACCGCGGGTGGATCCGGTACGTACCGGTGATTACGGACCATACAAGGGACCAAGAGCGCGCTGAGTTGGGGTCGTATCTCTACGACCTCTTCTCGCGTTGTCTCTCGGAAAGTAACGATGGGTTGCCTCTTAGGGGTCCATCGGGTTGCGATTTTGCTGATCTATTTGCCATCGATCAGCTTATCTGTAGGAGTGATCCTACGAAGATAAGCAGGCCTACCGGTAAATTCGATATACAGTACATCGCGTGCTGTTGTTCGGGTTGTTGTTAGGCTTGCGGCCGCACTCGAGAGATCTAG-AGCAT-CACGGTCGAACTCCCG-TACGAGGTGCCCGCA
>H110_len1968-1988_reads1758_Mix1+C__seq193
GGGCTACGCGAGGGAGCCAC-CTGCGAAGCAGCGTGGCGGTTCTCGTGCGTTACCGAAACGCACGAAGGTCGCGCCTCTCCACGAGGCGTCACCATGGGAGAGCGCAAAAGCGCTAGCCCGTGCTCTAGCTCTAGAAGGTCTCGAGATCTCCTCTAGAGATAATTTTGTTTAACTCTAAGAAGGAGATATACACATGCCTAAGACAGCATCTTCGCGTAACTCTTTCAGCGCACAATTGCGCCGAGCCGCGAACACAAGAG-TTGAGGCTGAAGGTAACCTCGCACTTTCCATTGCCAACGATTTACTGTTGGCCTATGGTCAGTCGCCATTTAACTCTGAGGCTGAGTGTATTTCACTCAGCCCGAGATTCGACGGGACCCCGGATGACTTTAGGATAAATTATCTTAAAGCCGAGATCATGTCGAAGTATGACGACTTCAGCCTAGGTATTGATACCGAAGCTGTTGCCTGGGAGAAGTTCCTGGCAGCAGAGGCTGAATGTGCTTTAACGAACGCTCGTCTCTATAGACCTGACTACAGTGAGGATTTCAATTTCTCACTGGGCGAGTCATGTATACACATGGCTCGTCGAAAAATAGCCAAGCTAATAGGAGATGTTCCGTCCGTTGAGGATATGTTGCGTCACTGCCGATTTCCTGGCGGTGCTACAACAACGAATAACCGTTCGTACAGTCATCCGTCCTTCAAGTTTGCACTTCCGCAAGCGTGTACGCCTCGGGCTTTGAAGTATGTTTTAGCTCTCAGAGCTTCTACACATTTCGATATCAGAATTTCTGATATTAGCCCTTTTAATAAAGCAGTTACCGTACCTAAGAACAGTAAGACAGATCGTTGTATTGCTATCGAACCTGGTTGGAATATGTTTTTCCAACTGGGTATCGGTGGCATTCTACGCGATCGGTTGCGTTGCTGGGGTATCGATCTGAATGATCAGACGATAAATCAGCGCCGCGCTCACGAAGGCTCCGTTACTAATAACTTAGCAACGGTTGATCTCTCAGCGGCAAGCGATTCTATGTCTCTTGCCCTCTGTGAGCTCTTATTGCCCCGAGGCTGGTTTGAGGTTCTTATGGACCTCAGATCACCTAAGGGGCGATTGCCTGACGGTAGTGTTGTTACCTACGAGAAGATTTCTTCTATGGGTAACGGTTACACATTCGAGCTCGAGTCGCTTATTTTTGCTTCTCTCGCTCGTTCCGTTTGTGAGATACTGGACTTAGACTCGTCTGAGGTCACTGTTTACGGAGACGATATTATTTTACCGTCCCGTGCAGTCCCTGCCCTCCGGGAAGTTTTTAAGTATGTTGGTTTTACGACCAATACTAAAAAGACTTTTTCCGAGGGGCCGTTCAGAGAGTCGTGCGGCAAGCACTACTATTCTGGCGTAGATGTTACTCCCTTTTACATACGTCACCGTATAGTGAGTCCTGCCGATTTAATACTGGTTTTGAATAACCTATATCGGTGGGCCACTATTGACGGCGTATGGGATCCTAGGGCCCATTCTGTGCACCTCAAGTATCGTAAGTTGCTGCCTAAACAGCTGCAACATAATACTATACCTGACGGTTACGGTGATGGTGCCCTCGTCGGATCGGTCCTAATCAATCCTTTCGCGAAAAACCGCGGGTGGATCCGGTACGTACCGGTGATTACGGACCATACAAGGGACCAAGAGCGCGCTGAGTTGGGGTCGTATCTCTACGACCTCTTCTCGCGTTGTCTCTCGGAAAGTAACGATGGGTTGCCTCTTAGGGGTCCATCGGGTTGCGATTTTGCTGATCTATTTGCCATCGATCAGCTTATCTGTAGGAGTGATCCTACGAAGATAAGCAGGCCTACCGGTAAATTCGATATACAGTACATCGCGTGCTGTTGTTCGGGTTGTTGTTAGGCTTGCGGCCGCACTCGAGAGATCTAG-AGCAT-CACGGTCGAACTCCCG-TACGAGGTGCCCGCA
>H110_len1968-1988_reads1758_Mix1+C__seq194
GGGCTACGCGAGGGAGCCAC-CTGCGAAGCAGCGTGGCGGTTCTCGTGCGTTACCGAAACGCACGAAGGTCGCGCCTCTCCACGAGGCGTCACCATGGGAGAGCGCAAAAGCGCTAGCCCGTGCTCTAGCTCTAGAAGGTCTCGAGATCTCCTCTAGAGATAATTTTGTTTAACTCTAAGAAGGAGATATACACATGCCTAAGACAGCATCTTCGCGTAACTCTTTCAGCGCACAATTGCGCCGAGCCGCGAACACAAGAA-TTGAGGCTGAAGGTAACCTCGCACTTTCCATTGCCAACGATTTACTGTTGGCCTATGGTCAGTCGCCATTTAACTCTGAGGCTGAGTGTATTTCATTCAGCCCGAGATTCGACGGGACCCCGGATGACTTTAGGATAAATTATCTTAAAGCCGAGATCATGTCGAAGTATGACGACTTCAGCCTAGGTATTGATACCGAAGCTGTTGCCTGGGAGAAGTTCCTGGCAGCAGAGGCTGAATGTGCTTTAACGAACGCTCGTCTCTATAGACCTGACTACAGTGAGGATTTCAATTTCTCACTGGGCGAGTCATGTATACACATGGCTCGTCGAAAAATAGCCAAGCTAATAGGAGATGTTCCGTCCGTTGAGGATATGTTGCGTCACTGCCGATTTCCTGGCGGTGCTACAACAACGAATAACCGTTCGTACAGTCATCCGTCCTTCAAGTTTGCACTTCCGCAAGCGTGTACGCCTCGGGCTTTGAAGTATGTTTTAGCTCTCAGAGCTTCTACACATTTCGATATCAGAATTTCTGATATTAGCCCTTTTAATAAAGCAGTTACCGTACCTAAGAACAGTAAGACAGATCGTTGTATTGCTATCGAACCTGGTTGGAATATGTTTTTCCAACTGGGTATCGGTGGCATTCTACGCGATCGGTTGCGTTGCTGGGGTATCGATCTGAATGATCAGACGATAAATCAGCGCCGCGCTCACGAAGGCTCCGTTACTAATAACTTAGCAACGGTTGATCTCTCAGCGGCAAGCGATTCTATGTCTCTTGCCCTCTGTGAGCTCTTATTGCCCCGAGGTTGGTTTGAGGTTCTTATGGACCTCAGATCACCTAAGGGGCGATTGCCTGACGGTAGTGTTGTTACCTACGAGAAGATTTCTTCTATGGGTAACGGTTACACATTCGAGCTCGAGTCGCTTATTTTTGCTTCTCTCGCTCGTTCCGTTTGTGAGATACTGGACTTAGACTCGTCTGAGGTCACTGTTTACGGAGACGATATTATTTTACCGTCCCGTGCAGTCCCTGCCCTCCGGGAAGTTTTTAAGTATGTTGGTTTTACGACCAATACTAAAAAGACTTTTTCCGAGGGGCCGTTCAGAGAGTCGTGCGGCAAGCACTACTATTCTGGCGTAGATGTTACTCCCTTTTACATACGTCACCGTATAGTGAGTCCTGCCGATTTAATACTGGTTTTGAATAACCTATATCGGTGGGCCACTATTGACGGCGTATGGGATCCTAGGGCCCATTCTGTGCACCTCAAGTATCGTAAGTTGCTGCCTAAACAGCTGCAACATAATACTATACCTGACGGTTACGGTGATGGTGCCCTCGTCGGATCGGTCCTAATCAATCCTTTCGCGAAAAACCGCGGGTGGATCCGGTACGTACCGGTGATTACGGACCATACAAGGGACCAAGAGCGCGCTGAGTTGGGGTCGTATCTCCACGACCTCTTCTCGCGTTGTCTCTCGGAAAGTAACGATGGGTTGCCTCTTAGGGGTCCATCGGGTTGCGATTTTGCTGATCTATTTGCCATCGATCAGCTTATCTGTAGGAGTGATCCTACGAAGATAAGCAGGCCTACCGGTAAATTCGATATACAGTACATCGCGTGCTGTTGTTCGGGTTGTTGTTAGGCTTGCGGCCGCACTCGAGAGATCTAG-AGCAT-CACGGTCGAACTCCCG-TACGAGGTGCCCGCA
>H110_len1968-1988_reads1758_Mix1+C__seq195
GGGCTACGCGAGGGAGCCAC-CTGCGAAGCAGCGTGGCGGTTCTCGTGCGTTACCGAAACGCACGAAGGTCGCGCCTCTCCACGAGGCGTCACCATGGGAGAGCGCAAAAGCGCTAGCCCGTGCTCTAGCTCTAGAAGGTCTCGAGATCTCCTCTAGAGATAATTTTGTTTAACTCTAAGAAGGAGATATACACATGCCTAAGACAGCATCTTCGCGTAACTCTTTCAGCGCACAATTGCGCCGAGCCGCGAACACAAGAA-TTGAGGCTGAAGGTAACCTCGCACTTTCCATTGCCAACGATTTACTGTTGGCCTATGGTCAGTCGCCATTTAACTCTGAGGCTGAATGTATTTCATTCAGCCCGAGATTCGACGGGACCCCGGATGACTTTAGGATAAATTATCTTAAAGCCGAGATCATGTCGAAGTATGACGACTTCAGCCTAGGTATTGATACCGAAGCTGTTGCCTGGGAGAAGTTCCTGGCAGCAGAGGCTGAATGTGCTTTAACGAACGCTCGTCTCTATAGACCTGACTACAGTGAGGATTTCAATTTCTCACTGGGCGAGTCATGTATACACATGGCTCGTCGAAAAATAGCCAAGCTAATAGGAGATGTTCCGTCCGTTGAGGATATGTTGCGTCACTGCCGATTTCCTGGCGGTGCTACAACAACGAATAACCGTTCGTACAGTCATCCGTCCTTCAAGTTTGCACTTCCGCAAGCGTGTACGCCTCGGGCTTTGAAGTATGTTTTAGCTCTCAGAGCTTCTACACATTTCGATATCAGAATTTCTGATATTAGCCCTTTTAATAAAGCAGTTACCGTACCTAAGAACAGTAAGACAGATCGTTGTATTGCTATCGAACCTGGTTGGAATATGTTTTTCCAACTGGGTATCGGTGGCATTCTACGCGATCGGTTGCGTTGCTGGGGTATCGATCTGAATGATCAGACGATAAATCAGCGCCGCGCTCACGAAGGCTCCGTTACTAATAACTTAGCAACGGTTGATCTCTCAGCGGCAAGCGATTCTATGTCTCTTGCCCTCTGTGAGCTCTTATTGCCCCGAGGCTGGTTTGAGGTTCTTATGGACCTCAGATCACCTAAGGGGCGATTGCCTGACGGTAGTGTTGTTACCTACGAGAAGATTTCTTCTATGGGTAACGGTTACACATTCGAGCTCGAGTCGCTTATTTTTGCTTCTCTCGCTCGTTCCGTTTGTGAGATACTGGACTTAGACTCGTCTGAGGTCACTGTTTACGGAGACGATATTATTTTACCGTCCCGTGCAGTCCCTGCCCTCCGGGAAGTTTTTAAGTATGTTGGTTTTACGACCAATACTAAAAAGACTTTTTCCGAGGGGCCGTTCAGAGAGTCGTGCGGCAAGCACTACTATTCTGGCGTAGATGTTACTCCCTTTTACATACGTCACCGTATAGTGAGTCCTGCCGATTTAATACTGGTTTTGAATAACCTATATCGGTGGGCCACTATTGACGGCGTATGGGATCCTAGGGCCCATTCTGTGCACCTCAAGTATCGTAAGTTGCTGCCTAAACAGCTGCAGCATAATACTATACCTGACGGTTACGGTGATGGTGCCCTCGTCGGATCGGTCCTAATCAATCCTTTCGCGAAAAACCGCGGGTGGATCCGGTACGTACCGGTGATTACGGACCATACAAGGGACCAAGAGCGCGCTGAGTTGGGGTCGTATCTCTACGACCTCTTCTCGCGTTGTCTCTCGGAAAGTAACGATGGGTTGCCTCTTAGGGGTCCATCGGGTTGCGATTTTGCTGATCTATTTGCCATCGATCAGCTTATCTGTAGGAGTGATCCTACGAAGATAAGCAGGCCTACCGGTAAATTCGATATACAGTACATCGCGTGCTGTTGTTCGGGTTGTTGTTAGGCTTGCGGCCGCACTCGAGAGATCTAG-AGCAT-CACGGTCGAACTCCCG-TACGAGGTGCCCGCA
>H110_len1968-1988_reads1758_Mix1+C__seq196
GGGCTACGCGAGGGAGCCAC-CTGCGAAGCAGCGTGGCGGTTCTCGTGCGTTACCGAAACGCACGAAGGTCGCGCCTCTCCACGAGGCGTCACCATGGGAGAGCGCAAAAGCGCTAGCCCGTGCTCTAGCTCTAGAAGGTCTCGAGATCTCCTCTAGAGATAATTTTGTTTAACTCTAAGAAGGAGATATACACATGCCTAAGACAGCATCTTCGCGTAACTCTTTCAGCGCACAATTGCGCCGAGCCGCGAACACAAGAA-TTGAGGCTGAAGGTAACCTCGCACTTTCCATTGCCAACGATTTACTGTTGGCCTATGGTCAGTCGCCATTTAACTCTGAGGCTGAGTGTATTTCATTCAGCCCGAGATTCGACGGGACCCCGGATGACTTTAGGATAAATTATCTTAAAGCCGAGATCATGTCGAAGTATGACGACTTCAGCCTAGGTATTGATACCGAAGCTGTTGCCTGGGAGAAGTTCCTGGCAGCAGAGGCTGAATGTGCTTTAACGAACGCTCGTCTCTATAGACCTGACTACAGTGAGGATTTCAATTTCTCACTGGGCGAGTCATGTATACACATGGCTCGTCGAAAAATAGCCAAGCTAATAGGAGATGTTCCGTCCGTTGAGGATATGTTGCGTCACTGCCGATTTCCTGGCGGTGCTACAACAACGAATAACCGTTCGTACAGTCATCCGTCCTTCAAGTTTGCACTTCCGCAAGCGTGTACGCCTCGGGCTTTGAAGTATGTTTTAGCTCTCAGAGCTTCTACACATTTCGATATCAGAATTTCTGATATTAGCCCTTTTAATAAAGCAGTTACCGTACCTAAGAACAGTAAGACAGATCGTTGTATTGCTATCGAACCTGGTTGGAATATGTTTTTCCAACTGGGTATCGGTGGCATTCTACGCGATCGGTTGCGTTGCTGGGGTATCGATCTGAATGATCAGACGATAAATCAGCGCCGCGCTCACGAAGGCTCCGTTACTAATAACTTAGCAACGGTTGATCTCTCAGCGGCAAGCGATTCTATGTCTCTTGCCCTCTGTGAGCTCTTATTGCCCCGAGGCTGGTTTGAGGTTCTTATGGACCTCAGATCACCTAAGGGGCGATTGCCTGACGGTAGTGTTGTTACCTACGAGAAGATTTCTTCTATGGGTAACGGTTACACATTCGAGCTCGAGTCGCTTATTTTTGCTTCTCTCGCTCGTTCCGTTTGTGAGATACTGGACTTAGACTCGTCTGAGGTCACTGTTTACGGAGACGATATTATTTTACCGTCCCGTGCAGTCCCTGCCCTCCGGGAAGTTTTTAAGTATGTTGGTTTTACGACCAATACTAAAAAGACTTTTTCCGAGGGGCCGTTCAGAGAGTCGTGCGGCAAGCACTACTATTCTGGCGTAGATGTTACTCCCTTTTACATACGTCACCGTATAGTGAGTCCTGCCGATTTAATACTGGTTTTGAATAACCTATATCGGTGGGCCACTATTGACGGCGTATGGGATCCTAGGGCCCATTCTGTGCACCTCAAGTATCGTAAGTTGCTGCCTAAACAGCTGCAACATAACACTATACCTGACGGTTACGGTGATGGTGCCCTCGTCGGATCGGTCCTAATCAATCCTTTCGCGAAAAACCGCGGGTGGATCCGGTACGCACCGGTGATTACGGACCATACAAGGGACCAAGAGCGCGCTGAGTTGGGGTCGTATCTCTACGACCTCTTCTCGCGTTGTCTCTCGGAAAGTAACGATGGGTTGCCTCTTAGGGGTCCATCGGGTTGCGATTTTGCTGATCTATTTGCCATCGATCAGCTTATCTGTAGGAGTGATCCTACGAAGATAAGCAGGCCTACCGGTAAATTCGATATACAGTACATCGCGTGCTGTTGTTCGGGTTGTTGTTAGGCTTGCGGCCGCACTCGAGAGATCTAG-AGCAT-CACGGTCGAACTCCCG-TACGAGGTGCCCGCA
>H110_len1968-1988_reads1758_Mix1+C__seq197
[truncated: 3,168,452 more chars]
