# Supplementary material for: Emergence and diversification of a host-parasite RNA ecosystem through Darwinian evolution
Source: eLife. 2020 Jul 21;9:e56038. doi: 10.7554/eLife.56038 (PMC7378860; doi:10.7554/eLife.56038)
Supplement: Figure 2—source data 2. [file elife-56038-fig2-data2.zip › P160@013.fasta]

>N96(Ancestor Host)
GGGCTACGCGAGGGAGCCACGCTGCGAAGCAGCGTGGCGGTTCTCGTGCGTCACCGAAACGCACGAAGGTCGCGCCTCTTCACGAGGCGTCACC-TGGGAGAGCGCGAAAGCGCTAGCCCGTGCTCTAGCTCTAGAAGGTCTCGAGATCTCCTCTAGAGATAATTTTGTTTAACTCTAAGAAGGAGATATACACATGCCTAAGACAGCATCTTCGCGTAACTCTCTCAGCGCACAATTGCGCCGAGCCGCGAACACAAGAA-TTGAGGCTGAAGGTAACCTCGCACTTTCCATTGCCAACGATTTACTGTTGGCCTATGGTCAGTCGCCATTTAACTCTGAGGCTGAGTGTATTTCATTCAGCCCGAGATTCGACGGGACCCCGGATGACTTTAGGATAAATTATCTTAAAGCCGAGATCATGTCGAAGTATGACGACTTCAGCCTAGGTATTGATACCGAAGCTGTTGCCTGGGAGAAGTTCCTGGCAGCAGAGGCTGAATGTGCTTTAACGAACGCTCGTCTCTATAGGCCTGACTACAGTGAGGATTTCAATTTCTCACTGGGCGAGTCATGTATACACATGGCTCGTAGAAAAATAGCCAAGCTAATAGGAGATGTTCCGTCCGTTGAGGATATGTTGCGTCACTGCCGATTTTCTGGCGGTGCTACAACAACGAATAACCGTTCGTACAGTCATCCGTCCTTCAAGTTTGCACTTCCGCAAGCGTGTACGCCTCGGGCTTTGAAGTATGTTTTAGCTCTCAGAGCTTCTACACATTTCGATATCAGAATTTCTGATATTAGCCCTTTTAATAAAGCAGTTACCGTACCTAAGAACAGTAAGACAGATCGTTGTATTGCTATCGAACCTGGTTGGAATATGTTTTTCCAACTGGGTATCGGTGGCATTCTACGCGATCGGTTGCGTTGCTGGGGTATCGATCTGAATGATCAGACGATAAATCAGCGCCGCGCTCACGAAGGCTCCGTTACTAATAACTTAGCAACGGTTGATCTCTCAGCGGCAAGCGATTCTATGTCTCTTGCCCTCTGTGAGCTCTTATTGCCCCGAGGCTGGTTTGAGGTTCTTATGGACCTCAGATCACCTAAGGGGCGATTGCCTGACGGTAGTGTTGTTACCTACGAGAAGATTTCTTCTATGGGTAACGGTTACACATTCGAGCTCGAGTCGCTTATTTTTGCTTCTCTCGCTCGTTCCGTTTGTGAGATACTGGACTTAGACTCGTCTGAGGTCACTGTTTACGGAGACGATATTATTTTACCGTCCCGTGCAGTCCCTGCCCTCCGGGAAGTTTTTAAGTATGTTGGTTTTACGACCAATACTAAAAAGACTTTTTCCGAGGGGCCGTTCAGAGAGTCGTGCGGCAAGCACTACTATTCTGGCGTAGATGTTACTCCCTTTTACATACGTCACCGTATAGTGAGTCCTGCCGATTTAATACTGGTTTTGAATAACCTATATCGGTGGGCCACTATTGACGGCGTATGGGATCCTAGGGCCCATTCTGTGTACCTCAAGTATCGTAAGTTGCTGCCTAAACAGCTGCAACATAATACTATACCTGACGGTTACGGTGATGGTGCCCTCGTCGGATCGGTCCTAATCAATCCTTTCGCGAAAAACCGCGGGTGGATCCGGTACGTACCGGTGATTACGGACCATACAAGGGACCAAGAGCGCGCTGAGTTGGGGTCGTATCTCTACGACCTCTTCTCGCGTTGTCTCTCGGAAAGTAACGATGGGTTGCCTCTTAGGGGTCCATCGGGTTGCGATTTTGCTGATCTATTTGCCATCGATCAGCTTATCTGTAGGAGTGATCCTACGAAGATAAGCAGGCCTACCGGTAAATTCGATATACAGTACATCGCGTGCTGTTGTTCGGGTTGTTGTTAGGCTTGCGGCCGCACTCGAGAGATCTAG-AGCAT-CACGGTCGAACTCCCG-TACGAGGTGCCCGCA
>013_washed_len155-161_reads5000__seq1
GGGCTACGCGAGGGAGCCACGCTGCGAAGCAGCGTGGCGGTTCTCGTGCGTCACCGAAACGCGCGAAGGTCGCGCCTCTTCACGAGGAGTCACC-TGGGAGAGCGCGAAAGCGCTAGCCCGTGATT---------------------------------------------------------------------------------------------------------------------------------------------------------------------------------------------------------------------------------------------------------------------------------------------------------------------------------------------------------------------------------------------------------------------------------------------------------------------------------------------------------------------------------------------------------------------------------------------------------------------------------------------------------------------------------------------------------------------------------------------------------------------------------------------------------------------------------------------------------------------------------------------------------------------------------------------------------------------------------------------------------------------------------------------------------------------------------------------------------------------------------------------------------------------------------------------------------------------------------------------------------------------------------------------------------------------------------------------------------------------------------------------------------------------------------------------------------------------------------------------------------------------------------------------------------------------------------------------------------------------------------------------------------------------------------------------------------------------------------------------------------------------------------------------------------------------------------------------------------------------------------------------CGT-CACGGTCGAACTCCCG-TACGAGGTGCCCGCA
>013_washed_len155-161_reads5000__seq2
GGGCTGCGCGAAGGAGCCACGCTGCGAAGCAGTGTGGCGGTTCTCGTGCGTTACCGAAACGCACGAAGGTCGCGCCTCTTCACGAGGCGTCACC-TGGGAGGGCGCGAAAGCGCTAGCCCGTGATT---------------------------------------------------------------------------------------------------------------------------------------------------------------------------------------------------------------------------------------------------------------------------------------------------------------------------------------------------------------------------------------------------------------------------------------------------------------------------------------------------------------------------------------------------------------------------------------------------------------------------------------------------------------------------------------------------------------------------------------------------------------------------------------------------------------------------------------------------------------------------------------------------------------------------------------------------------------------------------------------------------------------------------------------------------------------------------------------------------------------------------------------------------------------------------------------------------------------------------------------------------------------------------------------------------------------------------------------------------------------------------------------------------------------------------------------------------------------------------------------------------------------------------------------------------------------------------------------------------------------------------------------------------------------------------------------------------------------------------------------------------------------------------------------------------------------------------------------------------------------------------------------CGT-CACGGTCGAACTCCCG-TACGAGGTGCCCGCA
>013_washed_len155-161_reads5000__seq3
GGGCTGCGCGAAGGAGCCACGCTGCGAAGCAGTGTGGCGGTTCTCGTGCGTTACCGAAACGCACGAAGGTCGCGCCTCTTCACGAGGCGTCACC-TGGGAGGGCGCGAAAGCGCTAGCCCGTGATT---------------------------------------------------------------------------------------------------------------------------------------------------------------------------------------------------------------------------------------------------------------------------------------------------------------------------------------------------------------------------------------------------------------------------------------------------------------------------------------------------------------------------------------------------------------------------------------------------------------------------------------------------------------------------------------------------------------------------------------------------------------------------------------------------------------------------------------------------------------------------------------------------------------------------------------------------------------------------------------------------------------------------------------------------------------------------------------------------------------------------------------------------------------------------------------------------------------------------------------------------------------------------------------------------------------------------------------------------------------------------------------------------------------------------------------------------------------------------------------------------------------------------------------------------------------------------------------------------------------------------------------------------------------------------------------------------------------------------------------------------------------------------------------------------------------------------------------------------------------------------------------------CGT-CACGGTCGAACTCCCG-TACGAGGTGCCCGCA
>013_washed_len155-161_reads5000__seq4
GGGCTGCGCGAAGGAGCCACGCTGCGAAGCAGTGTGGCGGTTCTCGTGCGTTACCGAAACGCACGAAGGTCGCGCCTCTTCACGAGGCGTCACC-TGGGAGGGCGCGAAAGCGCTAGCCCGTGATT---------------------------------------------------------------------------------------------------------------------------------------------------------------------------------------------------------------------------------------------------------------------------------------------------------------------------------------------------------------------------------------------------------------------------------------------------------------------------------------------------------------------------------------------------------------------------------------------------------------------------------------------------------------------------------------------------------------------------------------------------------------------------------------------------------------------------------------------------------------------------------------------------------------------------------------------------------------------------------------------------------------------------------------------------------------------------------------------------------------------------------------------------------------------------------------------------------------------------------------------------------------------------------------------------------------------------------------------------------------------------------------------------------------------------------------------------------------------------------------------------------------------------------------------------------------------------------------------------------------------------------------------------------------------------------------------------------------------------------------------------------------------------------------------------------------------------------------------------------------------------------------------CGT-CACGGTCGAACTCCCG-TACGAGGTGCCCGCA
>013_washed_len155-161_reads5000__seq5
GGGCTGCGCGAAGGAGCCACGCTGCGAAGCAGTGTGGCGGTTCTCGTGCGTTACCGAAACGCACGAAGGTCGCGCCTCTTCACGAGGCGTCACC-TGGGAGGGCGCGAAAGCGCTAGCCCGTGATT---------------------------------------------------------------------------------------------------------------------------------------------------------------------------------------------------------------------------------------------------------------------------------------------------------------------------------------------------------------------------------------------------------------------------------------------------------------------------------------------------------------------------------------------------------------------------------------------------------------------------------------------------------------------------------------------------------------------------------------------------------------------------------------------------------------------------------------------------------------------------------------------------------------------------------------------------------------------------------------------------------------------------------------------------------------------------------------------------------------------------------------------------------------------------------------------------------------------------------------------------------------------------------------------------------------------------------------------------------------------------------------------------------------------------------------------------------------------------------------------------------------------------------------------------------------------------------------------------------------------------------------------------------------------------------------------------------------------------------------------------------------------------------------------------------------------------------------------------------------------------------------------CGT-CACGGTCGAACTCCCG-TACGAGGTGCCCGCA
>013_washed_len155-161_reads5000__seq6
GGGCTGCGCGAAGGAGCCACGCTGCGAAGCAGTGTGGCGGTTCTCGTGCGTTACCGAAACGCACGAAGGTCGCGCCTCTTCACGAGGCGTCACC-TGGGAGGGCGCGAAAGCGCTAGCCCGTGATT---------------------------------------------------------------------------------------------------------------------------------------------------------------------------------------------------------------------------------------------------------------------------------------------------------------------------------------------------------------------------------------------------------------------------------------------------------------------------------------------------------------------------------------------------------------------------------------------------------------------------------------------------------------------------------------------------------------------------------------------------------------------------------------------------------------------------------------------------------------------------------------------------------------------------------------------------------------------------------------------------------------------------------------------------------------------------------------------------------------------------------------------------------------------------------------------------------------------------------------------------------------------------------------------------------------------------------------------------------------------------------------------------------------------------------------------------------------------------------------------------------------------------------------------------------------------------------------------------------------------------------------------------------------------------------------------------------------------------------------------------------------------------------------------------------------------------------------------------------------------------------------------CGT-CACGGTCGAACTCCCG-TACGAGGTGCCCGCA
>013_washed_len155-161_reads5000__seq7
GGGCTGCGCGAAGGAGCCACGCTGCGAAGCAGTGTGGCGGTTCTCGTGCGTTACCGAAACGCACGAAGGTCGCGCCTCTTCACGAGGCGTCACC-TGGGAGGGCGCGAAAGCGCTAGCCCGTGATT---------------------------------------------------------------------------------------------------------------------------------------------------------------------------------------------------------------------------------------------------------------------------------------------------------------------------------------------------------------------------------------------------------------------------------------------------------------------------------------------------------------------------------------------------------------------------------------------------------------------------------------------------------------------------------------------------------------------------------------------------------------------------------------------------------------------------------------------------------------------------------------------------------------------------------------------------------------------------------------------------------------------------------------------------------------------------------------------------------------------------------------------------------------------------------------------------------------------------------------------------------------------------------------------------------------------------------------------------------------------------------------------------------------------------------------------------------------------------------------------------------------------------------------------------------------------------------------------------------------------------------------------------------------------------------------------------------------------------------------------------------------------------------------------------------------------------------------------------------------------------------------------CGT-CACGGTCGAACTCCCG-TACGAGGTGCCCGCA
>013_washed_len155-161_reads5000__seq8
GGGCTGCGCGAAGGAGCCACGCTGCGAAGCAGTGTGGCGGTTCTCGTGCGTTACCGAAACGCACGAAGGTCGCGCCTCTTCACGAGGCGTCACC-TGGGAGGGCGCGAAAGCGCTAGCCCGTGATT---------------------------------------------------------------------------------------------------------------------------------------------------------------------------------------------------------------------------------------------------------------------------------------------------------------------------------------------------------------------------------------------------------------------------------------------------------------------------------------------------------------------------------------------------------------------------------------------------------------------------------------------------------------------------------------------------------------------------------------------------------------------------------------------------------------------------------------------------------------------------------------------------------------------------------------------------------------------------------------------------------------------------------------------------------------------------------------------------------------------------------------------------------------------------------------------------------------------------------------------------------------------------------------------------------------------------------------------------------------------------------------------------------------------------------------------------------------------------------------------------------------------------------------------------------------------------------------------------------------------------------------------------------------------------------------------------------------------------------------------------------------------------------------------------------------------------------------------------------------------------------------------CGT-CACGGTCGAACTCCCG-TACGAGGTGCCCGCA
>013_washed_len155-161_reads5000__seq9
GGGCTGCGCGAAGGAGCCACGCTGCGAAGCAGTGTGGCGGTTCTCGTGCGTTACCGAAACGCACGAAGGTCGCGCCTCTTCACGAGGCGTCACC-TGGGAGGGCGCGAAAGCGCTAGCCCGTGATT---------------------------------------------------------------------------------------------------------------------------------------------------------------------------------------------------------------------------------------------------------------------------------------------------------------------------------------------------------------------------------------------------------------------------------------------------------------------------------------------------------------------------------------------------------------------------------------------------------------------------------------------------------------------------------------------------------------------------------------------------------------------------------------------------------------------------------------------------------------------------------------------------------------------------------------------------------------------------------------------------------------------------------------------------------------------------------------------------------------------------------------------------------------------------------------------------------------------------------------------------------------------------------------------------------------------------------------------------------------------------------------------------------------------------------------------------------------------------------------------------------------------------------------------------------------------------------------------------------------------------------------------------------------------------------------------------------------------------------------------------------------------------------------------------------------------------------------------------------------------------------------------CGT-CACGGTCGAACTCCCG-TACGAGGTGCCCGCA
>013_washed_len155-161_reads5000__seq10
GGGCTGCGCGAAGGAGCCACGCTGCGAAGCAGTGTGGCGGTTCTCGTGCGTTACCGAAACGCACGAAGGTCGCGCCTCTTCACGAGGCGTCACC-TGGGAGGGCGCGAAAGCGCTAGCCCGTGATT---------------------------------------------------------------------------------------------------------------------------------------------------------------------------------------------------------------------------------------------------------------------------------------------------------------------------------------------------------------------------------------------------------------------------------------------------------------------------------------------------------------------------------------------------------------------------------------------------------------------------------------------------------------------------------------------------------------------------------------------------------------------------------------------------------------------------------------------------------------------------------------------------------------------------------------------------------------------------------------------------------------------------------------------------------------------------------------------------------------------------------------------------------------------------------------------------------------------------------------------------------------------------------------------------------------------------------------------------------------------------------------------------------------------------------------------------------------------------------------------------------------------------------------------------------------------------------------------------------------------------------------------------------------------------------------------------------------------------------------------------------------------------------------------------------------------------------------------------------------------------------------------CGT-CACGGTCGAACTCCCG-TACGAGGTGCCCGCA
>013_washed_len155-161_reads5000__seq11
GGGCTGCGCGAAGGAGCCACGCTGCGAAGCAGTGTGGCGGTTCTCGTGCGTTACCGAAACGCACGAAGGTCGCGCCTCTTCACGAGGCGTCACC-TGGGAGGGCGCGAAAGCGCTAGCCCGTGATT---------------------------------------------------------------------------------------------------------------------------------------------------------------------------------------------------------------------------------------------------------------------------------------------------------------------------------------------------------------------------------------------------------------------------------------------------------------------------------------------------------------------------------------------------------------------------------------------------------------------------------------------------------------------------------------------------------------------------------------------------------------------------------------------------------------------------------------------------------------------------------------------------------------------------------------------------------------------------------------------------------------------------------------------------------------------------------------------------------------------------------------------------------------------------------------------------------------------------------------------------------------------------------------------------------------------------------------------------------------------------------------------------------------------------------------------------------------------------------------------------------------------------------------------------------------------------------------------------------------------------------------------------------------------------------------------------------------------------------------------------------------------------------------------------------------------------------------------------------------------------------------------CGT-CACGGTCGAACTCCCG-TACGAGGTGCCCGCA
>013_washed_len155-161_reads5000__seq12
GGGCTGCGCGAAGGAGCCACGCTGCGAAGCAGTGTGGCGGTTCTCGTGCGTTACCGAAACGCACGAAGGTCGCGCCTCTTCACGAGGCGTCACC-TGGGAGGGCGCGAAAGCGCTAGCCCGTGATT---------------------------------------------------------------------------------------------------------------------------------------------------------------------------------------------------------------------------------------------------------------------------------------------------------------------------------------------------------------------------------------------------------------------------------------------------------------------------------------------------------------------------------------------------------------------------------------------------------------------------------------------------------------------------------------------------------------------------------------------------------------------------------------------------------------------------------------------------------------------------------------------------------------------------------------------------------------------------------------------------------------------------------------------------------------------------------------------------------------------------------------------------------------------------------------------------------------------------------------------------------------------------------------------------------------------------------------------------------------------------------------------------------------------------------------------------------------------------------------------------------------------------------------------------------------------------------------------------------------------------------------------------------------------------------------------------------------------------------------------------------------------------------------------------------------------------------------------------------------------------------------------CGT-CACGGTCGAACTCCCG-TACGAGGTGCCCGCA
>013_washed_len155-161_reads5000__seq13
GGGCTGCGCGAAGGAGCCACGCTGCGAAGCAGTGTGGCGGTTCTCGTGCGTTACCGAAACGCACGAAGGTCGCGCCTCTTCACGAGGCGTCACC-TGGGAGGGCGCGAAAGCGCTAGCCCGTGATT---------------------------------------------------------------------------------------------------------------------------------------------------------------------------------------------------------------------------------------------------------------------------------------------------------------------------------------------------------------------------------------------------------------------------------------------------------------------------------------------------------------------------------------------------------------------------------------------------------------------------------------------------------------------------------------------------------------------------------------------------------------------------------------------------------------------------------------------------------------------------------------------------------------------------------------------------------------------------------------------------------------------------------------------------------------------------------------------------------------------------------------------------------------------------------------------------------------------------------------------------------------------------------------------------------------------------------------------------------------------------------------------------------------------------------------------------------------------------------------------------------------------------------------------------------------------------------------------------------------------------------------------------------------------------------------------------------------------------------------------------------------------------------------------------------------------------------------------------------------------------------------------CGT-CACGGTCGAACTCCCG-TACGAGGTGCCCGCA
>013_washed_len155-161_reads5000__seq14
GGGCTGCGCGAAGGAGCCACGCTGCGAAGCAGTGTGGCGGTTCTCGTGCGTTACCGAAACGCACGAAGGTCGCGCCTCTTCACGAGGCGTCACC-TGGGAGGGCGCGAAAGCGCTAGCCCGTGATT---------------------------------------------------------------------------------------------------------------------------------------------------------------------------------------------------------------------------------------------------------------------------------------------------------------------------------------------------------------------------------------------------------------------------------------------------------------------------------------------------------------------------------------------------------------------------------------------------------------------------------------------------------------------------------------------------------------------------------------------------------------------------------------------------------------------------------------------------------------------------------------------------------------------------------------------------------------------------------------------------------------------------------------------------------------------------------------------------------------------------------------------------------------------------------------------------------------------------------------------------------------------------------------------------------------------------------------------------------------------------------------------------------------------------------------------------------------------------------------------------------------------------------------------------------------------------------------------------------------------------------------------------------------------------------------------------------------------------------------------------------------------------------------------------------------------------------------------------------------------------------------------CGT-CACGGTCGAACTCCCG-TACGAGGTGCCCGCA
>013_washed_len155-161_reads5000__seq15
GGGCTGCGCGAAGGAGCCACGCTGCGAAGCAGTGTGGCGGTTCTCGTGCGTTACCGAAACGCACGAAGGTCGCGCCTCTTCACGAGGCGTCACC-TGGGAGGGCGCGAAAGCGCTAGCCCGTGATT---------------------------------------------------------------------------------------------------------------------------------------------------------------------------------------------------------------------------------------------------------------------------------------------------------------------------------------------------------------------------------------------------------------------------------------------------------------------------------------------------------------------------------------------------------------------------------------------------------------------------------------------------------------------------------------------------------------------------------------------------------------------------------------------------------------------------------------------------------------------------------------------------------------------------------------------------------------------------------------------------------------------------------------------------------------------------------------------------------------------------------------------------------------------------------------------------------------------------------------------------------------------------------------------------------------------------------------------------------------------------------------------------------------------------------------------------------------------------------------------------------------------------------------------------------------------------------------------------------------------------------------------------------------------------------------------------------------------------------------------------------------------------------------------------------------------------------------------------------------------------------------------CGT-CACGGTCGAACTCCCG-TACGAGGTGCCCGCA
>013_washed_len155-161_reads5000__seq16
GGGCTGCGCGAAGGAGCCACGCTGCGAAGCAGTGTGGCGGTTCTCGTGCGTTACCGAAACGCACGAAGGTCGCGCCTCTTCACGAGGCGTCACC-TGGGAGGGCGCGAAAGCGCTAGCCCGTGATT---------------------------------------------------------------------------------------------------------------------------------------------------------------------------------------------------------------------------------------------------------------------------------------------------------------------------------------------------------------------------------------------------------------------------------------------------------------------------------------------------------------------------------------------------------------------------------------------------------------------------------------------------------------------------------------------------------------------------------------------------------------------------------------------------------------------------------------------------------------------------------------------------------------------------------------------------------------------------------------------------------------------------------------------------------------------------------------------------------------------------------------------------------------------------------------------------------------------------------------------------------------------------------------------------------------------------------------------------------------------------------------------------------------------------------------------------------------------------------------------------------------------------------------------------------------------------------------------------------------------------------------------------------------------------------------------------------------------------------------------------------------------------------------------------------------------------------------------------------------------------------------------CGT-CACGGTCGAACTCCCG-TACGAGGTGCCCGCA
>013_washed_len155-161_reads5000__seq17
GGGCTGCGCGAAGGAGCCACGCTGCGAAGCAGTGTGGCGGTTCTCGTGCGTTACCGAAACGCACGAAGGTCGCGCCTCTTCACGAGGCGTCACC-TGGGAGGGCGCGAAAGCGCTAGCCCGTGATT---------------------------------------------------------------------------------------------------------------------------------------------------------------------------------------------------------------------------------------------------------------------------------------------------------------------------------------------------------------------------------------------------------------------------------------------------------------------------------------------------------------------------------------------------------------------------------------------------------------------------------------------------------------------------------------------------------------------------------------------------------------------------------------------------------------------------------------------------------------------------------------------------------------------------------------------------------------------------------------------------------------------------------------------------------------------------------------------------------------------------------------------------------------------------------------------------------------------------------------------------------------------------------------------------------------------------------------------------------------------------------------------------------------------------------------------------------------------------------------------------------------------------------------------------------------------------------------------------------------------------------------------------------------------------------------------------------------------------------------------------------------------------------------------------------------------------------------------------------------------------------------------CGT-CACGGTCGAACTCCCG-TACGAGGTGCCCGCA
>013_washed_len155-161_reads5000__seq18
GGGCTGCGCGAAGGAGCCACGCTGCGAAGCAGTGTGGCGGTTCTCGTGCGTTACCGAAACGCACGAAGGTCGCGCCTCTTCACGAGGCGTCACC-TGGGAGGGCGCGAAAGCGCTAGCCCGTGATT---------------------------------------------------------------------------------------------------------------------------------------------------------------------------------------------------------------------------------------------------------------------------------------------------------------------------------------------------------------------------------------------------------------------------------------------------------------------------------------------------------------------------------------------------------------------------------------------------------------------------------------------------------------------------------------------------------------------------------------------------------------------------------------------------------------------------------------------------------------------------------------------------------------------------------------------------------------------------------------------------------------------------------------------------------------------------------------------------------------------------------------------------------------------------------------------------------------------------------------------------------------------------------------------------------------------------------------------------------------------------------------------------------------------------------------------------------------------------------------------------------------------------------------------------------------------------------------------------------------------------------------------------------------------------------------------------------------------------------------------------------------------------------------------------------------------------------------------------------------------------------------------CGT-CACGGTCGAACTCCCG-TACGAGGTGCCCGCA
>013_washed_len155-161_reads5000__seq19
GGGCTGCGCGAAGGAGCCACGCTGCGAAGCAGTGTGGCGGTTCTCGTGCGTTACCGAAACGCACGAAGGTCGCGCCTCTTCACGAGGCGTCACC-TGGGAGGGCGCGAAAGCGCTAGCCCGTGATT---------------------------------------------------------------------------------------------------------------------------------------------------------------------------------------------------------------------------------------------------------------------------------------------------------------------------------------------------------------------------------------------------------------------------------------------------------------------------------------------------------------------------------------------------------------------------------------------------------------------------------------------------------------------------------------------------------------------------------------------------------------------------------------------------------------------------------------------------------------------------------------------------------------------------------------------------------------------------------------------------------------------------------------------------------------------------------------------------------------------------------------------------------------------------------------------------------------------------------------------------------------------------------------------------------------------------------------------------------------------------------------------------------------------------------------------------------------------------------------------------------------------------------------------------------------------------------------------------------------------------------------------------------------------------------------------------------------------------------------------------------------------------------------------------------------------------------------------------------------------------------------------CGT-CACGGTCGAACTCCCG-TACGAGGTGCCCGCA
>013_washed_len155-161_reads5000__seq20
GGGCTGCGCGAAGGAGCCACGCTGCGAAGCAGTGTGGCGGTTCTCGTGCGTTACCGAAACGCACGAAGGTCGCGCCTCTTCACGAGGCGTCACC-TGGGAGGGCGCGAAAGCGCTAGCCCGTGATT---------------------------------------------------------------------------------------------------------------------------------------------------------------------------------------------------------------------------------------------------------------------------------------------------------------------------------------------------------------------------------------------------------------------------------------------------------------------------------------------------------------------------------------------------------------------------------------------------------------------------------------------------------------------------------------------------------------------------------------------------------------------------------------------------------------------------------------------------------------------------------------------------------------------------------------------------------------------------------------------------------------------------------------------------------------------------------------------------------------------------------------------------------------------------------------------------------------------------------------------------------------------------------------------------------------------------------------------------------------------------------------------------------------------------------------------------------------------------------------------------------------------------------------------------------------------------------------------------------------------------------------------------------------------------------------------------------------------------------------------------------------------------------------------------------------------------------------------------------------------------------------------CGT-CACGGTCGAACTCCCG-TACGAGGTGCCCGCA
>013_washed_len155-161_reads5000__seq21
GGGCTGCGCGAAGGAGCCACGCTGCGAAGCAGTGTGGCGGTTCTCGTGCGTTACCGAAACGCACGAAGGTCGCGCCTCTTCACGAGGCGTCACC-TGGGAGGGCGCGAAAGCGCTAGCCCGTGATT---------------------------------------------------------------------------------------------------------------------------------------------------------------------------------------------------------------------------------------------------------------------------------------------------------------------------------------------------------------------------------------------------------------------------------------------------------------------------------------------------------------------------------------------------------------------------------------------------------------------------------------------------------------------------------------------------------------------------------------------------------------------------------------------------------------------------------------------------------------------------------------------------------------------------------------------------------------------------------------------------------------------------------------------------------------------------------------------------------------------------------------------------------------------------------------------------------------------------------------------------------------------------------------------------------------------------------------------------------------------------------------------------------------------------------------------------------------------------------------------------------------------------------------------------------------------------------------------------------------------------------------------------------------------------------------------------------------------------------------------------------------------------------------------------------------------------------------------------------------------------------------------CGT-CACGGTCGAACTCCCG-TACGAGGTGCCCGCA
>013_washed_len155-161_reads5000__seq22
GGGCTGCGCGAAGGAGCCACGCTGCGAAGCAGTGTGGCGGTTCTCGTGCGTTACCGAAACGCACGAAGGTCGCGCCTCTTCACGAGGCGTCACC-TGGGAGGGCGCGAAAGCGCTAGCCCGTGATT---------------------------------------------------------------------------------------------------------------------------------------------------------------------------------------------------------------------------------------------------------------------------------------------------------------------------------------------------------------------------------------------------------------------------------------------------------------------------------------------------------------------------------------------------------------------------------------------------------------------------------------------------------------------------------------------------------------------------------------------------------------------------------------------------------------------------------------------------------------------------------------------------------------------------------------------------------------------------------------------------------------------------------------------------------------------------------------------------------------------------------------------------------------------------------------------------------------------------------------------------------------------------------------------------------------------------------------------------------------------------------------------------------------------------------------------------------------------------------------------------------------------------------------------------------------------------------------------------------------------------------------------------------------------------------------------------------------------------------------------------------------------------------------------------------------------------------------------------------------------------------------------CGT-CACGGTCGAACTCCCG-TACGAGGTGCCCGCA
>013_washed_len155-161_reads5000__seq23
GGGCTGCGCGAAGGAGCCACGCTGCGAAGCAGTGTGGCGGTTCTCGTGCGTTACCGAAACGCACGAAGGTCGCGCCTCTTCACGAGGCGTCACC-TGGGAGGGCGCGAAAGCGCTAGCCCGTGATT---------------------------------------------------------------------------------------------------------------------------------------------------------------------------------------------------------------------------------------------------------------------------------------------------------------------------------------------------------------------------------------------------------------------------------------------------------------------------------------------------------------------------------------------------------------------------------------------------------------------------------------------------------------------------------------------------------------------------------------------------------------------------------------------------------------------------------------------------------------------------------------------------------------------------------------------------------------------------------------------------------------------------------------------------------------------------------------------------------------------------------------------------------------------------------------------------------------------------------------------------------------------------------------------------------------------------------------------------------------------------------------------------------------------------------------------------------------------------------------------------------------------------------------------------------------------------------------------------------------------------------------------------------------------------------------------------------------------------------------------------------------------------------------------------------------------------------------------------------------------------------------------CGT-CACGGTCGAACTCCCG-TACGAGGTGCCCGCA
>013_washed_len155-161_reads5000__seq24
GGGCTGCGCGAAGGAGCCACGCTGCGAAGCAGTGTGGCGGTTCTCGTGCGTTACCGAAACGCACGAAGGTCGCGCCTCTTCACGAGGCGTCACC-TGGGAGGGCGCGAAAGCGCTAGCCCGTGATT---------------------------------------------------------------------------------------------------------------------------------------------------------------------------------------------------------------------------------------------------------------------------------------------------------------------------------------------------------------------------------------------------------------------------------------------------------------------------------------------------------------------------------------------------------------------------------------------------------------------------------------------------------------------------------------------------------------------------------------------------------------------------------------------------------------------------------------------------------------------------------------------------------------------------------------------------------------------------------------------------------------------------------------------------------------------------------------------------------------------------------------------------------------------------------------------------------------------------------------------------------------------------------------------------------------------------------------------------------------------------------------------------------------------------------------------------------------------------------------------------------------------------------------------------------------------------------------------------------------------------------------------------------------------------------------------------------------------------------------------------------------------------------------------------------------------------------------------------------------------------------------------CGT-CACGGTCGAACTCCCG-TACGAGGTGCCCGCA
>013_washed_len155-161_reads5000__seq25
GGGCTGCGCGAAGGAGCCACGCTGCGAAGCAGTGTGGCGGTTCTCGTGCGTTACCGAAACGCACGAAGGTCGCGCCTCTTCACGAGGCGTCACC-TGGGAGGGCGCGAAAGCGCTAGCCCGTGATT---------------------------------------------------------------------------------------------------------------------------------------------------------------------------------------------------------------------------------------------------------------------------------------------------------------------------------------------------------------------------------------------------------------------------------------------------------------------------------------------------------------------------------------------------------------------------------------------------------------------------------------------------------------------------------------------------------------------------------------------------------------------------------------------------------------------------------------------------------------------------------------------------------------------------------------------------------------------------------------------------------------------------------------------------------------------------------------------------------------------------------------------------------------------------------------------------------------------------------------------------------------------------------------------------------------------------------------------------------------------------------------------------------------------------------------------------------------------------------------------------------------------------------------------------------------------------------------------------------------------------------------------------------------------------------------------------------------------------------------------------------------------------------------------------------------------------------------------------------------------------------------------CGT-CACGGTCGAACTCCCG-TACGAGGTGCCCGCA
>013_washed_len155-161_reads5000__seq26
GGGCTGCGCGAAGGAGCCACGCTGCGAAGCAGTGTGGCGGTTCTCGTGCGTTACCGAAACGCACGAAGGTCGCGCCTCTTCACGAGGCGTCACC-TGGGAGGGCGCGAAAGCGCTAGCCCGTGATT---------------------------------------------------------------------------------------------------------------------------------------------------------------------------------------------------------------------------------------------------------------------------------------------------------------------------------------------------------------------------------------------------------------------------------------------------------------------------------------------------------------------------------------------------------------------------------------------------------------------------------------------------------------------------------------------------------------------------------------------------------------------------------------------------------------------------------------------------------------------------------------------------------------------------------------------------------------------------------------------------------------------------------------------------------------------------------------------------------------------------------------------------------------------------------------------------------------------------------------------------------------------------------------------------------------------------------------------------------------------------------------------------------------------------------------------------------------------------------------------------------------------------------------------------------------------------------------------------------------------------------------------------------------------------------------------------------------------------------------------------------------------------------------------------------------------------------------------------------------------------------------------CGT-CACGGTCGAACTCCCG-TACGAGGTGCCCGCA
>013_washed_len155-161_reads5000__seq27
GGGCTGCGCGAAGGAGCCACGCTGCGAAGCAGTGTGGCGGTTCTCGTGCGTTACCGAAACGCACGAAGGTCGCGCCTCTTCACGAGGCGTCACC-TGGGAGGGCGCGAAAGCGCTAGCCCGTGATT---------------------------------------------------------------------------------------------------------------------------------------------------------------------------------------------------------------------------------------------------------------------------------------------------------------------------------------------------------------------------------------------------------------------------------------------------------------------------------------------------------------------------------------------------------------------------------------------------------------------------------------------------------------------------------------------------------------------------------------------------------------------------------------------------------------------------------------------------------------------------------------------------------------------------------------------------------------------------------------------------------------------------------------------------------------------------------------------------------------------------------------------------------------------------------------------------------------------------------------------------------------------------------------------------------------------------------------------------------------------------------------------------------------------------------------------------------------------------------------------------------------------------------------------------------------------------------------------------------------------------------------------------------------------------------------------------------------------------------------------------------------------------------------------------------------------------------------------------------------------------------------------CGT-CACGGTCGAACTCCCG-TACGAGGTGCCCGCA
>013_washed_len155-161_reads5000__seq28
GGGCTGCGCGAAGGAGCCACGCTGCGAAGCAGTGTGGCGGTTCTCGTGCGTTACCGAAACGCACGAAGGTCGCGCCTCTTCACGAGGCGTCACC-TGGGAGGGCGCGAAAGCGCTAGCCCGTGATT---------------------------------------------------------------------------------------------------------------------------------------------------------------------------------------------------------------------------------------------------------------------------------------------------------------------------------------------------------------------------------------------------------------------------------------------------------------------------------------------------------------------------------------------------------------------------------------------------------------------------------------------------------------------------------------------------------------------------------------------------------------------------------------------------------------------------------------------------------------------------------------------------------------------------------------------------------------------------------------------------------------------------------------------------------------------------------------------------------------------------------------------------------------------------------------------------------------------------------------------------------------------------------------------------------------------------------------------------------------------------------------------------------------------------------------------------------------------------------------------------------------------------------------------------------------------------------------------------------------------------------------------------------------------------------------------------------------------------------------------------------------------------------------------------------------------------------------------------------------------------------------------CGT-CACGGTCGAACTCCCG-TACGAGGTGCCCGCA
>013_washed_len155-161_reads5000__seq29
GGGCTGCGCGAAGGAGCCACGCTGCGAAGCAGTGTGGCGGTTCTCGTGCGTTACCGAAACGCACGAAGGTCGCGCCTCTTCACGAGGCGTCACC-TGGGAGGGCGCGAAAGCGCTAGCCCGTGATT---------------------------------------------------------------------------------------------------------------------------------------------------------------------------------------------------------------------------------------------------------------------------------------------------------------------------------------------------------------------------------------------------------------------------------------------------------------------------------------------------------------------------------------------------------------------------------------------------------------------------------------------------------------------------------------------------------------------------------------------------------------------------------------------------------------------------------------------------------------------------------------------------------------------------------------------------------------------------------------------------------------------------------------------------------------------------------------------------------------------------------------------------------------------------------------------------------------------------------------------------------------------------------------------------------------------------------------------------------------------------------------------------------------------------------------------------------------------------------------------------------------------------------------------------------------------------------------------------------------------------------------------------------------------------------------------------------------------------------------------------------------------------------------------------------------------------------------------------------------------------------------------CGT-CACGGTCGAACTCCCG-TACGAGGTGCCCGCA
>013_washed_len155-161_reads5000__seq30
GGGCTGCGCGAAGGAGCCACGCTGCGAAGCAGTGTGGCGGTTCTCGTGCGTTACCGAAACGCACGAAGGTCGCGCCTCTTCACGAGGCGTCACC-TGGGAGGGCGCGAAAGCGCTAGCCCGTGATT---------------------------------------------------------------------------------------------------------------------------------------------------------------------------------------------------------------------------------------------------------------------------------------------------------------------------------------------------------------------------------------------------------------------------------------------------------------------------------------------------------------------------------------------------------------------------------------------------------------------------------------------------------------------------------------------------------------------------------------------------------------------------------------------------------------------------------------------------------------------------------------------------------------------------------------------------------------------------------------------------------------------------------------------------------------------------------------------------------------------------------------------------------------------------------------------------------------------------------------------------------------------------------------------------------------------------------------------------------------------------------------------------------------------------------------------------------------------------------------------------------------------------------------------------------------------------------------------------------------------------------------------------------------------------------------------------------------------------------------------------------------------------------------------------------------------------------------------------------------------------------------------CGT-CACGGTCGAACTCCCG-TACGAGGTGCCCGCA
>013_washed_len155-161_reads5000__seq31
GGGCTGCGCGAAGGAGCCACGCTGCGAAGCAGTGTGGCGGTTCTCGTGCGTTACCGAAACGCACGAAGGTCGCGCCTCTTCACGAGGCGTCACC-TGGGAGGGCGCGAAAGCGCTAGCCCGTGATT---------------------------------------------------------------------------------------------------------------------------------------------------------------------------------------------------------------------------------------------------------------------------------------------------------------------------------------------------------------------------------------------------------------------------------------------------------------------------------------------------------------------------------------------------------------------------------------------------------------------------------------------------------------------------------------------------------------------------------------------------------------------------------------------------------------------------------------------------------------------------------------------------------------------------------------------------------------------------------------------------------------------------------------------------------------------------------------------------------------------------------------------------------------------------------------------------------------------------------------------------------------------------------------------------------------------------------------------------------------------------------------------------------------------------------------------------------------------------------------------------------------------------------------------------------------------------------------------------------------------------------------------------------------------------------------------------------------------------------------------------------------------------------------------------------------------------------------------------------------------------------------------CGT-CACGGTCGAACTCCCG-TACGAGGTGCCCGCA
>013_washed_len155-161_reads5000__seq32
GGGCTGCGCGAAGGAGCCACGCTGCGAAGCAGTGTGGCGGTTCTCGTGCGTTACCGAAACGCACGAAGGTCGCGCCTCTTCACGAGGCGTCACC-TGGGAGGGCGCGAAAGCGCTAGCCCGTGATT---------------------------------------------------------------------------------------------------------------------------------------------------------------------------------------------------------------------------------------------------------------------------------------------------------------------------------------------------------------------------------------------------------------------------------------------------------------------------------------------------------------------------------------------------------------------------------------------------------------------------------------------------------------------------------------------------------------------------------------------------------------------------------------------------------------------------------------------------------------------------------------------------------------------------------------------------------------------------------------------------------------------------------------------------------------------------------------------------------------------------------------------------------------------------------------------------------------------------------------------------------------------------------------------------------------------------------------------------------------------------------------------------------------------------------------------------------------------------------------------------------------------------------------------------------------------------------------------------------------------------------------------------------------------------------------------------------------------------------------------------------------------------------------------------------------------------------------------------------------------------------------------CGT-CACGGTCGAACTCCCG-TACGAGGTGCCCGCA
>013_washed_len155-161_reads5000__seq33
GGGCTGCGCGAAGGAGCCACGCTGCGAAGCAGTGTGGCGGTTCTCGTGCGTTACCGAAACGCACGAAGGTCGCGCCTCTTCACGAGGCGTCACC-TGGGAGGGCGCGAAAGCGCTAGCCCGTGATT---------------------------------------------------------------------------------------------------------------------------------------------------------------------------------------------------------------------------------------------------------------------------------------------------------------------------------------------------------------------------------------------------------------------------------------------------------------------------------------------------------------------------------------------------------------------------------------------------------------------------------------------------------------------------------------------------------------------------------------------------------------------------------------------------------------------------------------------------------------------------------------------------------------------------------------------------------------------------------------------------------------------------------------------------------------------------------------------------------------------------------------------------------------------------------------------------------------------------------------------------------------------------------------------------------------------------------------------------------------------------------------------------------------------------------------------------------------------------------------------------------------------------------------------------------------------------------------------------------------------------------------------------------------------------------------------------------------------------------------------------------------------------------------------------------------------------------------------------------------------------------------------CGT-CACGGTCGAACTCCCG-TACGAGGTGCCCGCA
>013_washed_len155-161_reads5000__seq34
GGGCTGCGCGAAGGAGCCACGCTGCGAAGCAGTGTGGCGGTTCTCGTGCGTTACCGAAACGCACGAAGGTCGCGCCTCTTCACGAGGCGTCACC-TGGGAGGGCGCGAAAGCGCTAGCCCGTGATT---------------------------------------------------------------------------------------------------------------------------------------------------------------------------------------------------------------------------------------------------------------------------------------------------------------------------------------------------------------------------------------------------------------------------------------------------------------------------------------------------------------------------------------------------------------------------------------------------------------------------------------------------------------------------------------------------------------------------------------------------------------------------------------------------------------------------------------------------------------------------------------------------------------------------------------------------------------------------------------------------------------------------------------------------------------------------------------------------------------------------------------------------------------------------------------------------------------------------------------------------------------------------------------------------------------------------------------------------------------------------------------------------------------------------------------------------------------------------------------------------------------------------------------------------------------------------------------------------------------------------------------------------------------------------------------------------------------------------------------------------------------------------------------------------------------------------------------------------------------------------------------------CGT-CACGGTCGAACTCCCG-TACGAGGTGCCCGCA
>013_washed_len155-161_reads5000__seq35
GGGCTGCGCGAAGGAGCCACGCTGCGAAGCAGTGTGGCGGTTCTCGTGCGTTACCGAAACGCACGAAGGTCGCGCCTCTTCACGAGGCGTCACC-TGGGAGGGCGCGAAAGCGCTAGCCCGTGATT---------------------------------------------------------------------------------------------------------------------------------------------------------------------------------------------------------------------------------------------------------------------------------------------------------------------------------------------------------------------------------------------------------------------------------------------------------------------------------------------------------------------------------------------------------------------------------------------------------------------------------------------------------------------------------------------------------------------------------------------------------------------------------------------------------------------------------------------------------------------------------------------------------------------------------------------------------------------------------------------------------------------------------------------------------------------------------------------------------------------------------------------------------------------------------------------------------------------------------------------------------------------------------------------------------------------------------------------------------------------------------------------------------------------------------------------------------------------------------------------------------------------------------------------------------------------------------------------------------------------------------------------------------------------------------------------------------------------------------------------------------------------------------------------------------------------------------------------------------------------------------------------CGT-CACGGTCGAACTCCCG-TACGAGGTGCCCGCA
>013_washed_len155-161_reads5000__seq36
GGGCTGCGCGAAGGAGCCACGCTGCGAAGCAGTGTGGCGGTTCTCGTGCGTTACCGAAACGCACGAAGGTCGCGCCTCTTCACGAGGCGTCACC-TGGGAGGGCGCGAAAGCGCTAGCCCGTGATT---------------------------------------------------------------------------------------------------------------------------------------------------------------------------------------------------------------------------------------------------------------------------------------------------------------------------------------------------------------------------------------------------------------------------------------------------------------------------------------------------------------------------------------------------------------------------------------------------------------------------------------------------------------------------------------------------------------------------------------------------------------------------------------------------------------------------------------------------------------------------------------------------------------------------------------------------------------------------------------------------------------------------------------------------------------------------------------------------------------------------------------------------------------------------------------------------------------------------------------------------------------------------------------------------------------------------------------------------------------------------------------------------------------------------------------------------------------------------------------------------------------------------------------------------------------------------------------------------------------------------------------------------------------------------------------------------------------------------------------------------------------------------------------------------------------------------------------------------------------------------------------------CGT-CACGGTCGAACTCCCG-TACGAGGTGCCCGCA
>013_washed_len155-161_reads5000__seq37
GGGCTGCGCGAAGGAGCCACGCTGCGAAGCAGTGTGGCGGTTCTCGTGCGTTACCGAAACGCACGAAGGTCGCGCCTCTTCACGAGGCGTCACC-TGGGAGGGCGCGAAAGCGCTAGCCCGTGATT---------------------------------------------------------------------------------------------------------------------------------------------------------------------------------------------------------------------------------------------------------------------------------------------------------------------------------------------------------------------------------------------------------------------------------------------------------------------------------------------------------------------------------------------------------------------------------------------------------------------------------------------------------------------------------------------------------------------------------------------------------------------------------------------------------------------------------------------------------------------------------------------------------------------------------------------------------------------------------------------------------------------------------------------------------------------------------------------------------------------------------------------------------------------------------------------------------------------------------------------------------------------------------------------------------------------------------------------------------------------------------------------------------------------------------------------------------------------------------------------------------------------------------------------------------------------------------------------------------------------------------------------------------------------------------------------------------------------------------------------------------------------------------------------------------------------------------------------------------------------------------------------CGT-CACGGTCGAACTCCCG-TACGAGGTGCCCGCA
>013_washed_len155-161_reads5000__seq38
GGGCTGCGCGAAGGAGCCACGCTGCGAAGCAGTGTGGCGGTTCTCGTGCGTTACCGAAACGCACGAAGGTCGCGCCTCTTCACGAGGCGTCACC-TGGGAGGGCGCGAAAGCGCTAGCCCGTGATT---------------------------------------------------------------------------------------------------------------------------------------------------------------------------------------------------------------------------------------------------------------------------------------------------------------------------------------------------------------------------------------------------------------------------------------------------------------------------------------------------------------------------------------------------------------------------------------------------------------------------------------------------------------------------------------------------------------------------------------------------------------------------------------------------------------------------------------------------------------------------------------------------------------------------------------------------------------------------------------------------------------------------------------------------------------------------------------------------------------------------------------------------------------------------------------------------------------------------------------------------------------------------------------------------------------------------------------------------------------------------------------------------------------------------------------------------------------------------------------------------------------------------------------------------------------------------------------------------------------------------------------------------------------------------------------------------------------------------------------------------------------------------------------------------------------------------------------------------------------------------------------------CGT-CACGGTCGAACTCCCG-TACGAGGTGCCCGCA
>013_washed_len155-161_reads5000__seq39
GGGCTGCGCGAAGGAGCCACGCTGCGAAGCAGTGTGGCGGTTCTCGTGCGTTACCGAAACGCACGAAGGTCGCGCCTCTTCACGAGGCGTCACC-TGGGAGGGCGCGAAAGCGCTAGCCCGTGATT---------------------------------------------------------------------------------------------------------------------------------------------------------------------------------------------------------------------------------------------------------------------------------------------------------------------------------------------------------------------------------------------------------------------------------------------------------------------------------------------------------------------------------------------------------------------------------------------------------------------------------------------------------------------------------------------------------------------------------------------------------------------------------------------------------------------------------------------------------------------------------------------------------------------------------------------------------------------------------------------------------------------------------------------------------------------------------------------------------------------------------------------------------------------------------------------------------------------------------------------------------------------------------------------------------------------------------------------------------------------------------------------------------------------------------------------------------------------------------------------------------------------------------------------------------------------------------------------------------------------------------------------------------------------------------------------------------------------------------------------------------------------------------------------------------------------------------------------------------------------------------------------CGT-CACGGTCGAACTCCCG-TACGAGGTGCCCGCA
>013_washed_len155-161_reads5000__seq40
GGGCTGCGCGAAGGAGCCACGCTGCGAAGCAGTGTGGCGGTTCTCGTGCGTTACCGAAACGCACGAAGGTCGCGCCTCTTCACGAGGCGTCACC-TGGGAGGGCGCGAAAGCGCTAGCCCGTGATT---------------------------------------------------------------------------------------------------------------------------------------------------------------------------------------------------------------------------------------------------------------------------------------------------------------------------------------------------------------------------------------------------------------------------------------------------------------------------------------------------------------------------------------------------------------------------------------------------------------------------------------------------------------------------------------------------------------------------------------------------------------------------------------------------------------------------------------------------------------------------------------------------------------------------------------------------------------------------------------------------------------------------------------------------------------------------------------------------------------------------------------------------------------------------------------------------------------------------------------------------------------------------------------------------------------------------------------------------------------------------------------------------------------------------------------------------------------------------------------------------------------------------------------------------------------------------------------------------------------------------------------------------------------------------------------------------------------------------------------------------------------------------------------------------------------------------------------------------------------------------------------------CGT-CACGGTCGAACTCCCG-TACGAGGTGCCCGCA
>013_washed_len155-161_reads5000__seq41
GGGCTGCGCGAAGGAGCCACGCTGCGAAGCAGTGTGGCGGTTCTCGTGCGTTACCGAAACGCACGAAGGTCGCGCCTCTTCACGAGGCGTCACC-TGGGAGGGCGCGAAAGCGCTAGCCCGTGATT---------------------------------------------------------------------------------------------------------------------------------------------------------------------------------------------------------------------------------------------------------------------------------------------------------------------------------------------------------------------------------------------------------------------------------------------------------------------------------------------------------------------------------------------------------------------------------------------------------------------------------------------------------------------------------------------------------------------------------------------------------------------------------------------------------------------------------------------------------------------------------------------------------------------------------------------------------------------------------------------------------------------------------------------------------------------------------------------------------------------------------------------------------------------------------------------------------------------------------------------------------------------------------------------------------------------------------------------------------------------------------------------------------------------------------------------------------------------------------------------------------------------------------------------------------------------------------------------------------------------------------------------------------------------------------------------------------------------------------------------------------------------------------------------------------------------------------------------------------------------------------------------CGT-CACGGTCGAACTCCCG-TACGAGGTGCCCGCA
>013_washed_len155-161_reads5000__seq42
GGGCTGCGCGAAGGAGCCACGCTGCGAAGCAGTGTGGCGGTTCTCGTGCGTTACCGAAACGCACGAAGGTCGCGCCTCTTCACGAGGCGTCACC-TGGGAGGGCGCGAAAGCGCTAGCCCGTGATT---------------------------------------------------------------------------------------------------------------------------------------------------------------------------------------------------------------------------------------------------------------------------------------------------------------------------------------------------------------------------------------------------------------------------------------------------------------------------------------------------------------------------------------------------------------------------------------------------------------------------------------------------------------------------------------------------------------------------------------------------------------------------------------------------------------------------------------------------------------------------------------------------------------------------------------------------------------------------------------------------------------------------------------------------------------------------------------------------------------------------------------------------------------------------------------------------------------------------------------------------------------------------------------------------------------------------------------------------------------------------------------------------------------------------------------------------------------------------------------------------------------------------------------------------------------------------------------------------------------------------------------------------------------------------------------------------------------------------------------------------------------------------------------------------------------------------------------------------------------------------------------------CGT-CACGGTCGAACTCCCG-TACGAGGTGCCCGCA
>013_washed_len155-161_reads5000__seq43
GGGCTGCGCGAAGGAGCCACGCTGCGAAGCAGTGTGGCGGTTCTCGTGCGTTACCGAAACGCACGAAGGTCGCGCCTCTTCACGAGGCGTCACC-TGGGAGGGCGCGAAAGCGCTAGCCCGTGATT---------------------------------------------------------------------------------------------------------------------------------------------------------------------------------------------------------------------------------------------------------------------------------------------------------------------------------------------------------------------------------------------------------------------------------------------------------------------------------------------------------------------------------------------------------------------------------------------------------------------------------------------------------------------------------------------------------------------------------------------------------------------------------------------------------------------------------------------------------------------------------------------------------------------------------------------------------------------------------------------------------------------------------------------------------------------------------------------------------------------------------------------------------------------------------------------------------------------------------------------------------------------------------------------------------------------------------------------------------------------------------------------------------------------------------------------------------------------------------------------------------------------------------------------------------------------------------------------------------------------------------------------------------------------------------------------------------------------------------------------------------------------------------------------------------------------------------------------------------------------------------------------CGT-CACGGTCGAACTCCCG-TACGAGGTGCCCGCA
>013_washed_len155-161_reads5000__seq44
GGGCTGCGCGAAGGAGCCACGCTGCGAAGCAGTGTGGCGGTTCTCGTGCGTTACCGAAACGCACGAAGGTCGCGCCTCTTCACGAGGCGTCACC-TGGGAGGGCGCGAAAGCGCTAGCCCGTGATT---------------------------------------------------------------------------------------------------------------------------------------------------------------------------------------------------------------------------------------------------------------------------------------------------------------------------------------------------------------------------------------------------------------------------------------------------------------------------------------------------------------------------------------------------------------------------------------------------------------------------------------------------------------------------------------------------------------------------------------------------------------------------------------------------------------------------------------------------------------------------------------------------------------------------------------------------------------------------------------------------------------------------------------------------------------------------------------------------------------------------------------------------------------------------------------------------------------------------------------------------------------------------------------------------------------------------------------------------------------------------------------------------------------------------------------------------------------------------------------------------------------------------------------------------------------------------------------------------------------------------------------------------------------------------------------------------------------------------------------------------------------------------------------------------------------------------------------------------------------------------------------------CGT-CACGGTCGAACTCCCG-TACGAGGTGCCCGCA
>013_washed_len155-161_reads5000__seq45
GGGCTGCGCGAAGGAGCCACGCTGCGAAGCAGTGTGGCGGTTCTCGTGCGTTACCGAAACGCACGAAGGTCGCGCCTCTTCACGAGGCGTCACC-TGGGAGGGCGCGAAAGCGCTAGCCCGTGATT---------------------------------------------------------------------------------------------------------------------------------------------------------------------------------------------------------------------------------------------------------------------------------------------------------------------------------------------------------------------------------------------------------------------------------------------------------------------------------------------------------------------------------------------------------------------------------------------------------------------------------------------------------------------------------------------------------------------------------------------------------------------------------------------------------------------------------------------------------------------------------------------------------------------------------------------------------------------------------------------------------------------------------------------------------------------------------------------------------------------------------------------------------------------------------------------------------------------------------------------------------------------------------------------------------------------------------------------------------------------------------------------------------------------------------------------------------------------------------------------------------------------------------------------------------------------------------------------------------------------------------------------------------------------------------------------------------------------------------------------------------------------------------------------------------------------------------------------------------------------------------------------CGT-CACGGTCGAACTCCCG-TACGAGGTGCCCGCA
>013_washed_len155-161_reads5000__seq46
GGGCTGCGCGAAGGAGCCACGCTGCGAAGCAGTGTGGCGGTTCTCGTGCGTTACCGAAACGCACGAAGGTCGCGCCTCTTCACGAGGCGTCACC-TGGGAGGGCGCGAAAGCGCTAGCCCGTGATT---------------------------------------------------------------------------------------------------------------------------------------------------------------------------------------------------------------------------------------------------------------------------------------------------------------------------------------------------------------------------------------------------------------------------------------------------------------------------------------------------------------------------------------------------------------------------------------------------------------------------------------------------------------------------------------------------------------------------------------------------------------------------------------------------------------------------------------------------------------------------------------------------------------------------------------------------------------------------------------------------------------------------------------------------------------------------------------------------------------------------------------------------------------------------------------------------------------------------------------------------------------------------------------------------------------------------------------------------------------------------------------------------------------------------------------------------------------------------------------------------------------------------------------------------------------------------------------------------------------------------------------------------------------------------------------------------------------------------------------------------------------------------------------------------------------------------------------------------------------------------------------------CGT-CACGGTCGAACTCCCG-TACGAGGTGCCCGCA
>013_washed_len155-161_reads5000__seq47
GGGCTGCGCGAAGGAGCCACGCTGCGAAGCAGTGTGGCGGTTCTCGTGCGTTACCGAAACGCACGAAGGTCGCGCCTCTTCACGAGGCGTCACC-TGGGAGGGCGCGAAAGCGCTAGCCCGTGATT---------------------------------------------------------------------------------------------------------------------------------------------------------------------------------------------------------------------------------------------------------------------------------------------------------------------------------------------------------------------------------------------------------------------------------------------------------------------------------------------------------------------------------------------------------------------------------------------------------------------------------------------------------------------------------------------------------------------------------------------------------------------------------------------------------------------------------------------------------------------------------------------------------------------------------------------------------------------------------------------------------------------------------------------------------------------------------------------------------------------------------------------------------------------------------------------------------------------------------------------------------------------------------------------------------------------------------------------------------------------------------------------------------------------------------------------------------------------------------------------------------------------------------------------------------------------------------------------------------------------------------------------------------------------------------------------------------------------------------------------------------------------------------------------------------------------------------------------------------------------------------------------CGT-CACGGTCGAACTCCCG-TACGAGGTGCCCGCA
>013_washed_len155-161_reads5000__seq48
GGGCTGCGCGAAGGAGCCACGCTGCGAAGCAGTGTGGCGGTTCTCGTGCGTTACCGAAACGCACGAAGGTCGCGCCTCTTCACGAGGCGTCACC-TGGGAGGGCGCGAAAGCGCTAGCCCGTGATT---------------------------------------------------------------------------------------------------------------------------------------------------------------------------------------------------------------------------------------------------------------------------------------------------------------------------------------------------------------------------------------------------------------------------------------------------------------------------------------------------------------------------------------------------------------------------------------------------------------------------------------------------------------------------------------------------------------------------------------------------------------------------------------------------------------------------------------------------------------------------------------------------------------------------------------------------------------------------------------------------------------------------------------------------------------------------------------------------------------------------------------------------------------------------------------------------------------------------------------------------------------------------------------------------------------------------------------------------------------------------------------------------------------------------------------------------------------------------------------------------------------------------------------------------------------------------------------------------------------------------------------------------------------------------------------------------------------------------------------------------------------------------------------------------------------------------------------------------------------------------------------------CGT-CACGGTCGAACTCCCG-TACGAGGTGCCCGCA
>013_washed_len155-161_reads5000__seq49
GGGCTGCGCGAAGGAGCCACGCTGCGAAGCAGTGTGGCGGTTCTCGTGCGTTACCGAAACGCACGAAGGTCGCGCCTCTTCACGAGGCGTCACC-TGGGAGGGCGCGAAAGCGCTAGCCCGTGATT---------------------------------------------------------------------------------------------------------------------------------------------------------------------------------------------------------------------------------------------------------------------------------------------------------------------------------------------------------------------------------------------------------------------------------------------------------------------------------------------------------------------------------------------------------------------------------------------------------------------------------------------------------------------------------------------------------------------------------------------------------------------------------------------------------------------------------------------------------------------------------------------------------------------------------------------------------------------------------------------------------------------------------------------------------------------------------------------------------------------------------------------------------------------------------------------------------------------------------------------------------------------------------------------------------------------------------------------------------------------------------------------------------------------------------------------------------------------------------------------------------------------------------------------------------------------------------------------------------------------------------------------------------------------------------------------------------------------------------------------------------------------------------------------------------------------------------------------------------------------------------------------CGT-CACGGTCGAACTCCCG-TACGAGGTGCCCGCA
>013_washed_len155-161_reads5000__seq50
GGGCTGCGCGAAGGAGCCACGCTGCGAAGCAGTGTGGCGGTTCTCGTGCGTTACCGAAACGCACGAAGGTCGCGCCTCTTCACGAGGCGTCACC-TGGGAGGGCGCGAAAGCGCTAGCCCGTGATT---------------------------------------------------------------------------------------------------------------------------------------------------------------------------------------------------------------------------------------------------------------------------------------------------------------------------------------------------------------------------------------------------------------------------------------------------------------------------------------------------------------------------------------------------------------------------------------------------------------------------------------------------------------------------------------------------------------------------------------------------------------------------------------------------------------------------------------------------------------------------------------------------------------------------------------------------------------------------------------------------------------------------------------------------------------------------------------------------------------------------------------------------------------------------------------------------------------------------------------------------------------------------------------------------------------------------------------------------------------------------------------------------------------------------------------------------------------------------------------------------------------------------------------------------------------------------------------------------------------------------------------------------------------------------------------------------------------------------------------------------------------------------------------------------------------------------------------------------------------------------------------------CGT-CACGGTCGAACTCCCG-TACGAGGTGCCCGCA
>013_washed_len155-161_reads5000__seq51
GGGCTGCGCGAAGGAGCCACGCTGCGAAGCAGTGTGGCGGTTCTCGTGCGTTACCGAAACGCACGAAGGTCGCGCCTCTTCACGAGGCGTCACC-TGGGAGAGCGCGAAAGCGCTAGCCCGTGATT---------------------------------------------------------------------------------------------------------------------------------------------------------------------------------------------------------------------------------------------------------------------------------------------------------------------------------------------------------------------------------------------------------------------------------------------------------------------------------------------------------------------------------------------------------------------------------------------------------------------------------------------------------------------------------------------------------------------------------------------------------------------------------------------------------------------------------------------------------------------------------------------------------------------------------------------------------------------------------------------------------------------------------------------------------------------------------------------------------------------------------------------------------------------------------------------------------------------------------------------------------------------------------------------------------------------------------------------------------------------------------------------------------------------------------------------------------------------------------------------------------------------------------------------------------------------------------------------------------------------------------------------------------------------------------------------------------------------------------------------------------------------------------------------------------------------------------------------------------------------------------------------CGT-CACGGTCGAACTCCCG-TACGAGGTGCCCGCA
>013_washed_len155-161_reads5000__seq52
GGGCTGCGCGAAGGAGCCACGCTGCGAAGCAGTGTGGCGGTTCTCGTGCGTTACCGAAACGCACGAAGGTCGCGCCTCTTCACGAGGCGTCACC-TGGGAGAGCGCGAAAGCGCTAGCCCGTGATT---------------------------------------------------------------------------------------------------------------------------------------------------------------------------------------------------------------------------------------------------------------------------------------------------------------------------------------------------------------------------------------------------------------------------------------------------------------------------------------------------------------------------------------------------------------------------------------------------------------------------------------------------------------------------------------------------------------------------------------------------------------------------------------------------------------------------------------------------------------------------------------------------------------------------------------------------------------------------------------------------------------------------------------------------------------------------------------------------------------------------------------------------------------------------------------------------------------------------------------------------------------------------------------------------------------------------------------------------------------------------------------------------------------------------------------------------------------------------------------------------------------------------------------------------------------------------------------------------------------------------------------------------------------------------------------------------------------------------------------------------------------------------------------------------------------------------------------------------------------------------------------------CGT-CACGGTCGAACTCCCG-TACGAGGTGCCCGCA
>013_washed_len155-161_reads5000__seq53
GGGCTGCGCGAAGGAGCCACGCTGCGAAGCAGTGTGGCGGTTCTCGTGCGTTACCGAAACGCACGAAGGTCGCGCCTCTTCACGAGGCGTCACC-TGGGAGAGCGCGAAAGCGCTAGCCCGTGATT---------------------------------------------------------------------------------------------------------------------------------------------------------------------------------------------------------------------------------------------------------------------------------------------------------------------------------------------------------------------------------------------------------------------------------------------------------------------------------------------------------------------------------------------------------------------------------------------------------------------------------------------------------------------------------------------------------------------------------------------------------------------------------------------------------------------------------------------------------------------------------------------------------------------------------------------------------------------------------------------------------------------------------------------------------------------------------------------------------------------------------------------------------------------------------------------------------------------------------------------------------------------------------------------------------------------------------------------------------------------------------------------------------------------------------------------------------------------------------------------------------------------------------------------------------------------------------------------------------------------------------------------------------------------------------------------------------------------------------------------------------------------------------------------------------------------------------------------------------------------------------------------CGT-CACGGTCGAACTCCCG-TACGAGGTGCCCGCA
>013_washed_len155-161_reads5000__seq54
GGGCTGCGCGAAGGAGCCACGCTGCGAAGCAGTGTGGCGGTTCTCGTGCGTTACCGAAACGCACGAAGGTCGCGCCTCTTCACGAGGCGTCACC-TGGGAGAGCGCGAAAGCGCTAGCCCGTGATT---------------------------------------------------------------------------------------------------------------------------------------------------------------------------------------------------------------------------------------------------------------------------------------------------------------------------------------------------------------------------------------------------------------------------------------------------------------------------------------------------------------------------------------------------------------------------------------------------------------------------------------------------------------------------------------------------------------------------------------------------------------------------------------------------------------------------------------------------------------------------------------------------------------------------------------------------------------------------------------------------------------------------------------------------------------------------------------------------------------------------------------------------------------------------------------------------------------------------------------------------------------------------------------------------------------------------------------------------------------------------------------------------------------------------------------------------------------------------------------------------------------------------------------------------------------------------------------------------------------------------------------------------------------------------------------------------------------------------------------------------------------------------------------------------------------------------------------------------------------------------------------------CGT-CACGGTCGAACTCCCG-TACGAGGTGCCCGCA
>013_washed_len155-161_reads5000__seq55
GGGCTGCGCGAAGGAGCCACGCTGCGAAGCAGTGTGGCGGTTCTCGTGCGTTACCGAAACGCACGAAGGTCGCGCCTCTTCACGAGGCGTCACC-TGGGAGAGCGCGAAAGCGCTAGCCCGTGATT---------------------------------------------------------------------------------------------------------------------------------------------------------------------------------------------------------------------------------------------------------------------------------------------------------------------------------------------------------------------------------------------------------------------------------------------------------------------------------------------------------------------------------------------------------------------------------------------------------------------------------------------------------------------------------------------------------------------------------------------------------------------------------------------------------------------------------------------------------------------------------------------------------------------------------------------------------------------------------------------------------------------------------------------------------------------------------------------------------------------------------------------------------------------------------------------------------------------------------------------------------------------------------------------------------------------------------------------------------------------------------------------------------------------------------------------------------------------------------------------------------------------------------------------------------------------------------------------------------------------------------------------------------------------------------------------------------------------------------------------------------------------------------------------------------------------------------------------------------------------------------------------CGT-CACGGTCGAACTCCCG-TACGAGGTGCCCGCA
>013_washed_len155-161_reads5000__seq56
GGGCTGCGCGAAGGAGCCACGCTGCGAAGCAGTGTGGCGGTTCTCGTGCGTTACCGAAACGCACGAAGGTCGCGCCTCTTCACGAGGCGTCACC-TGGGAGAGCGCGAAAGCGCTAGCCCGTGATT---------------------------------------------------------------------------------------------------------------------------------------------------------------------------------------------------------------------------------------------------------------------------------------------------------------------------------------------------------------------------------------------------------------------------------------------------------------------------------------------------------------------------------------------------------------------------------------------------------------------------------------------------------------------------------------------------------------------------------------------------------------------------------------------------------------------------------------------------------------------------------------------------------------------------------------------------------------------------------------------------------------------------------------------------------------------------------------------------------------------------------------------------------------------------------------------------------------------------------------------------------------------------------------------------------------------------------------------------------------------------------------------------------------------------------------------------------------------------------------------------------------------------------------------------------------------------------------------------------------------------------------------------------------------------------------------------------------------------------------------------------------------------------------------------------------------------------------------------------------------------------------------CGT-CACGGTCGAACTCCCG-TACGAGGTGCCCGCA
>013_washed_len155-161_reads5000__seq57
GGGCTGCGCGAAGGAGCCACGCTGCGAAGCAGTGTGGCGGTTCTCGTGCGTTACCGAAACGCACGAAGGTCGCGCCTCTTCACGAGGCGTCACC-TGGGAGAGCGCGAAAGCGCTAGCCCGTGATT---------------------------------------------------------------------------------------------------------------------------------------------------------------------------------------------------------------------------------------------------------------------------------------------------------------------------------------------------------------------------------------------------------------------------------------------------------------------------------------------------------------------------------------------------------------------------------------------------------------------------------------------------------------------------------------------------------------------------------------------------------------------------------------------------------------------------------------------------------------------------------------------------------------------------------------------------------------------------------------------------------------------------------------------------------------------------------------------------------------------------------------------------------------------------------------------------------------------------------------------------------------------------------------------------------------------------------------------------------------------------------------------------------------------------------------------------------------------------------------------------------------------------------------------------------------------------------------------------------------------------------------------------------------------------------------------------------------------------------------------------------------------------------------------------------------------------------------------------------------------------------------------CGT-CACGGTCGAACTCCCG-TACGAGGTGCCCGCA
>013_washed_len155-161_reads5000__seq58
GGGCTGCGCGAAGGAGCCACGCTGCGAAGCAGTGTGGCGGTTCTCGTGCGTTACCGAAACGCACGAAGGTCGCGCCTCTTCACGAGGCGTCACC-TGGGAGAGCGCGAAAGCGCTAGCCCGTGATT---------------------------------------------------------------------------------------------------------------------------------------------------------------------------------------------------------------------------------------------------------------------------------------------------------------------------------------------------------------------------------------------------------------------------------------------------------------------------------------------------------------------------------------------------------------------------------------------------------------------------------------------------------------------------------------------------------------------------------------------------------------------------------------------------------------------------------------------------------------------------------------------------------------------------------------------------------------------------------------------------------------------------------------------------------------------------------------------------------------------------------------------------------------------------------------------------------------------------------------------------------------------------------------------------------------------------------------------------------------------------------------------------------------------------------------------------------------------------------------------------------------------------------------------------------------------------------------------------------------------------------------------------------------------------------------------------------------------------------------------------------------------------------------------------------------------------------------------------------------------------------------------CGT-CACGGTCGAACTCCCG-TACGAGGTGCCCGCA
>013_washed_len155-161_reads5000__seq59
GGGCTGCGCGAAGGAGCCACGCTGCGAAGCAGTGTGGCGGTTCTCGTGCGTTACCGAAACGCACGAAGGTCGCGCCTCTTCACGAGGCGTCACC-TGGGAGAGCGCGAAAGCGCTAGCCCGTGATT---------------------------------------------------------------------------------------------------------------------------------------------------------------------------------------------------------------------------------------------------------------------------------------------------------------------------------------------------------------------------------------------------------------------------------------------------------------------------------------------------------------------------------------------------------------------------------------------------------------------------------------------------------------------------------------------------------------------------------------------------------------------------------------------------------------------------------------------------------------------------------------------------------------------------------------------------------------------------------------------------------------------------------------------------------------------------------------------------------------------------------------------------------------------------------------------------------------------------------------------------------------------------------------------------------------------------------------------------------------------------------------------------------------------------------------------------------------------------------------------------------------------------------------------------------------------------------------------------------------------------------------------------------------------------------------------------------------------------------------------------------------------------------------------------------------------------------------------------------------------------------------------CGT-CACGGTCGAACTCCCG-TACGAGGTGCCCGCA
>013_washed_len155-161_reads5000__seq60
GGGCTGCGCGAAGGAGCCACGCTGCGAAGCAGTGTGGCGGTTCTCGTGCGTTACCGAAACGCACGAAGGTCGCGCCTCTTCACGAGGCGTCACC-TGGGAGAGCGCGAAAGCGCTAGCCCGTGATT---------------------------------------------------------------------------------------------------------------------------------------------------------------------------------------------------------------------------------------------------------------------------------------------------------------------------------------------------------------------------------------------------------------------------------------------------------------------------------------------------------------------------------------------------------------------------------------------------------------------------------------------------------------------------------------------------------------------------------------------------------------------------------------------------------------------------------------------------------------------------------------------------------------------------------------------------------------------------------------------------------------------------------------------------------------------------------------------------------------------------------------------------------------------------------------------------------------------------------------------------------------------------------------------------------------------------------------------------------------------------------------------------------------------------------------------------------------------------------------------------------------------------------------------------------------------------------------------------------------------------------------------------------------------------------------------------------------------------------------------------------------------------------------------------------------------------------------------------------------------------------------------CGT-CACGGTCGAACTCCCG-TACGAGGTGCCCGCA
>013_washed_len155-161_reads5000__seq61
GGGCTGCGCGAAGGAGCCACGCTGCGAAGCAGTGTGGCGGTTCTCGTGCGTTACCGAAACGCACGAAGGTCGCGCCTCTTCACGAGGCGTCACC-TGGGAGAGCGCGAAAGCGCTAGCCCGTGATT---------------------------------------------------------------------------------------------------------------------------------------------------------------------------------------------------------------------------------------------------------------------------------------------------------------------------------------------------------------------------------------------------------------------------------------------------------------------------------------------------------------------------------------------------------------------------------------------------------------------------------------------------------------------------------------------------------------------------------------------------------------------------------------------------------------------------------------------------------------------------------------------------------------------------------------------------------------------------------------------------------------------------------------------------------------------------------------------------------------------------------------------------------------------------------------------------------------------------------------------------------------------------------------------------------------------------------------------------------------------------------------------------------------------------------------------------------------------------------------------------------------------------------------------------------------------------------------------------------------------------------------------------------------------------------------------------------------------------------------------------------------------------------------------------------------------------------------------------------------------------------------------CGT-CACGGTCGAACTCCCG-TACGAGGTGCCCGCA
>013_washed_len155-161_reads5000__seq62
GGGCTGCGCGAAGGAGCCACGCTGCGAAGCAGTGTGGCGGTTCTCGTGCGTTACCGAAACGCACGAAGGTCGCGCCTCTTCACGAGGCGTCACC-TGGGAGAGCGCGAAAGCGCTAGCCCGTGATT---------------------------------------------------------------------------------------------------------------------------------------------------------------------------------------------------------------------------------------------------------------------------------------------------------------------------------------------------------------------------------------------------------------------------------------------------------------------------------------------------------------------------------------------------------------------------------------------------------------------------------------------------------------------------------------------------------------------------------------------------------------------------------------------------------------------------------------------------------------------------------------------------------------------------------------------------------------------------------------------------------------------------------------------------------------------------------------------------------------------------------------------------------------------------------------------------------------------------------------------------------------------------------------------------------------------------------------------------------------------------------------------------------------------------------------------------------------------------------------------------------------------------------------------------------------------------------------------------------------------------------------------------------------------------------------------------------------------------------------------------------------------------------------------------------------------------------------------------------------------------------------------CGT-CACGGTCGAACTCCCG-TACGAGGTGCCCGCA
>013_washed_len155-161_reads5000__seq63
GGGCTGCGCGAAGGAGCCACGCTGCGAAGCAGTGTGGCGGTTCTCGTGCGTTACCGAAACGCACGAAGGTCGCGCCTCTTCACGAGGCGTCACC-TGGGAGAGCGCGAAAGCGCTAGCCCGTGATT---------------------------------------------------------------------------------------------------------------------------------------------------------------------------------------------------------------------------------------------------------------------------------------------------------------------------------------------------------------------------------------------------------------------------------------------------------------------------------------------------------------------------------------------------------------------------------------------------------------------------------------------------------------------------------------------------------------------------------------------------------------------------------------------------------------------------------------------------------------------------------------------------------------------------------------------------------------------------------------------------------------------------------------------------------------------------------------------------------------------------------------------------------------------------------------------------------------------------------------------------------------------------------------------------------------------------------------------------------------------------------------------------------------------------------------------------------------------------------------------------------------------------------------------------------------------------------------------------------------------------------------------------------------------------------------------------------------------------------------------------------------------------------------------------------------------------------------------------------------------------------------------CGT-CACGGTCGAACTCCCG-TACGAGGTGCCCGCA
>013_washed_len155-161_reads5000__seq64
GGGCTGCGCGAAGGAGCCACGCTGCGAAGCAGTGTGGCGGTTCTCGTGCGTTACCGAAACGCACGAAGGTCGCGCCTCTTCACGAGGCGTCACC-TGGGAGAGCGCGAAAGCGCTAGCCCGTGATT---------------------------------------------------------------------------------------------------------------------------------------------------------------------------------------------------------------------------------------------------------------------------------------------------------------------------------------------------------------------------------------------------------------------------------------------------------------------------------------------------------------------------------------------------------------------------------------------------------------------------------------------------------------------------------------------------------------------------------------------------------------------------------------------------------------------------------------------------------------------------------------------------------------------------------------------------------------------------------------------------------------------------------------------------------------------------------------------------------------------------------------------------------------------------------------------------------------------------------------------------------------------------------------------------------------------------------------------------------------------------------------------------------------------------------------------------------------------------------------------------------------------------------------------------------------------------------------------------------------------------------------------------------------------------------------------------------------------------------------------------------------------------------------------------------------------------------------------------------------------------------------------CGT-CACGGTCGAACTCCCG-TACGAGGTGCCCGCA
>013_washed_len155-161_reads5000__seq65
GGGCTGCGCGAAGGAGCCACGCTGCGAAGCAGTGTGGCGGTTCTCGTGCGTTACCGAAACGCACGAAGGTCGCGCCTCTTCACGAGGCGTCACC-TGGGAGAGCGCGAAAGCGCTAGCCCGTGATT---------------------------------------------------------------------------------------------------------------------------------------------------------------------------------------------------------------------------------------------------------------------------------------------------------------------------------------------------------------------------------------------------------------------------------------------------------------------------------------------------------------------------------------------------------------------------------------------------------------------------------------------------------------------------------------------------------------------------------------------------------------------------------------------------------------------------------------------------------------------------------------------------------------------------------------------------------------------------------------------------------------------------------------------------------------------------------------------------------------------------------------------------------------------------------------------------------------------------------------------------------------------------------------------------------------------------------------------------------------------------------------------------------------------------------------------------------------------------------------------------------------------------------------------------------------------------------------------------------------------------------------------------------------------------------------------------------------------------------------------------------------------------------------------------------------------------------------------------------------------------------------------CGT-CACGGTCGAACTCCCG-TACGAGGTGCCCGCA
>013_washed_len155-161_reads5000__seq66
GGGCTGCGCGAAGGAGCCACGCTGCGAAGCAGTGTGGCGGTTCTCGTGCGTTACCGAAACGCACGAAGGTCGCGCCTCTTCACGAGGCGTCACC-TGGGAGAGCGCGAAAGCGCTAGCCCGTGATT---------------------------------------------------------------------------------------------------------------------------------------------------------------------------------------------------------------------------------------------------------------------------------------------------------------------------------------------------------------------------------------------------------------------------------------------------------------------------------------------------------------------------------------------------------------------------------------------------------------------------------------------------------------------------------------------------------------------------------------------------------------------------------------------------------------------------------------------------------------------------------------------------------------------------------------------------------------------------------------------------------------------------------------------------------------------------------------------------------------------------------------------------------------------------------------------------------------------------------------------------------------------------------------------------------------------------------------------------------------------------------------------------------------------------------------------------------------------------------------------------------------------------------------------------------------------------------------------------------------------------------------------------------------------------------------------------------------------------------------------------------------------------------------------------------------------------------------------------------------------------------------------CGT-CACGGTCGAACTCCCG-TACGAGGTGCCCGCA
>013_washed_len155-161_reads5000__seq67
GGGCTGCGCGAAGGAGCCACGCTGCGAAGCAGTGTGGCGGTTCTCGTGCGTTACCGAAACGCACGAAGGTCGCGCCTCTTCACGAGGCGTCACC-TGGGAGAGCGCGAAAGCGCTAGCCCGTGATT---------------------------------------------------------------------------------------------------------------------------------------------------------------------------------------------------------------------------------------------------------------------------------------------------------------------------------------------------------------------------------------------------------------------------------------------------------------------------------------------------------------------------------------------------------------------------------------------------------------------------------------------------------------------------------------------------------------------------------------------------------------------------------------------------------------------------------------------------------------------------------------------------------------------------------------------------------------------------------------------------------------------------------------------------------------------------------------------------------------------------------------------------------------------------------------------------------------------------------------------------------------------------------------------------------------------------------------------------------------------------------------------------------------------------------------------------------------------------------------------------------------------------------------------------------------------------------------------------------------------------------------------------------------------------------------------------------------------------------------------------------------------------------------------------------------------------------------------------------------------------------------------CGT-CACGGTCGAACTCCCG-TACGAGGTGCCCGCA
>013_washed_len155-161_reads5000__seq68
GGGCTGCGCGAAGGAGCCACGCTGCGAAGCAGTGTGGCGGTTCTCGTGCGTTACCGAAACGCACGAAGGTCGCGCCTCTTCACGAGGCGTCACC-TGGGAGAGCGCGAAAGCGCTAGCCCGTGATT---------------------------------------------------------------------------------------------------------------------------------------------------------------------------------------------------------------------------------------------------------------------------------------------------------------------------------------------------------------------------------------------------------------------------------------------------------------------------------------------------------------------------------------------------------------------------------------------------------------------------------------------------------------------------------------------------------------------------------------------------------------------------------------------------------------------------------------------------------------------------------------------------------------------------------------------------------------------------------------------------------------------------------------------------------------------------------------------------------------------------------------------------------------------------------------------------------------------------------------------------------------------------------------------------------------------------------------------------------------------------------------------------------------------------------------------------------------------------------------------------------------------------------------------------------------------------------------------------------------------------------------------------------------------------------------------------------------------------------------------------------------------------------------------------------------------------------------------------------------------------------------------CGT-CACGGTCGAACTCCCG-TACGAGGTGCCCGCA
>013_washed_len155-161_reads5000__seq69
GGGCTGCGCGAAGGAGCCACGCTGCGAAGCAGTGTGGCGGTTCTCGTGCGTTACCGAAACGCACGAAGGTCGCGCCTCTTCACGAGGCGTCACC-TGGGAGAGCGCGAAAGCGCTAGCCCGTGATT---------------------------------------------------------------------------------------------------------------------------------------------------------------------------------------------------------------------------------------------------------------------------------------------------------------------------------------------------------------------------------------------------------------------------------------------------------------------------------------------------------------------------------------------------------------------------------------------------------------------------------------------------------------------------------------------------------------------------------------------------------------------------------------------------------------------------------------------------------------------------------------------------------------------------------------------------------------------------------------------------------------------------------------------------------------------------------------------------------------------------------------------------------------------------------------------------------------------------------------------------------------------------------------------------------------------------------------------------------------------------------------------------------------------------------------------------------------------------------------------------------------------------------------------------------------------------------------------------------------------------------------------------------------------------------------------------------------------------------------------------------------------------------------------------------------------------------------------------------------------------------------------CGT-CACGGTCGAACTCCCG-TACGAGGTGCCCGCA
>013_washed_len155-161_reads5000__seq70
GGGCTGCGCGAAGGAGCCACGCTGCGAAGCAGTGTGGCGGTTCTCGTGCGTTACCGAAACGCACGAAGGTCGCGCCTCTTCACGAGGCGTCACC-TGGGAGAGCGCGAAAGCGCTAGCCCGTGATT---------------------------------------------------------------------------------------------------------------------------------------------------------------------------------------------------------------------------------------------------------------------------------------------------------------------------------------------------------------------------------------------------------------------------------------------------------------------------------------------------------------------------------------------------------------------------------------------------------------------------------------------------------------------------------------------------------------------------------------------------------------------------------------------------------------------------------------------------------------------------------------------------------------------------------------------------------------------------------------------------------------------------------------------------------------------------------------------------------------------------------------------------------------------------------------------------------------------------------------------------------------------------------------------------------------------------------------------------------------------------------------------------------------------------------------------------------------------------------------------------------------------------------------------------------------------------------------------------------------------------------------------------------------------------------------------------------------------------------------------------------------------------------------------------------------------------------------------------------------------------------------------CGT-CACGGTCGAACTCCCG-TACGAGGTGCCCGCA
>013_washed_len155-161_reads5000__seq71
GGGCTGCGCGAAGGAGCCACGCTGCGAAGCAGTGTGGCGGTTCTCGTGCGTTACCGAAACGCACGAAGGTCGCGCCTCTTCACGAGGCGTCACC-TGGGAGAGCGCGAAAGCGCTAGCCCGTGATT---------------------------------------------------------------------------------------------------------------------------------------------------------------------------------------------------------------------------------------------------------------------------------------------------------------------------------------------------------------------------------------------------------------------------------------------------------------------------------------------------------------------------------------------------------------------------------------------------------------------------------------------------------------------------------------------------------------------------------------------------------------------------------------------------------------------------------------------------------------------------------------------------------------------------------------------------------------------------------------------------------------------------------------------------------------------------------------------------------------------------------------------------------------------------------------------------------------------------------------------------------------------------------------------------------------------------------------------------------------------------------------------------------------------------------------------------------------------------------------------------------------------------------------------------------------------------------------------------------------------------------------------------------------------------------------------------------------------------------------------------------------------------------------------------------------------------------------------------------------------------------------------CGT-CACGGTCGAACTCCCG-TACGAGGTGCCCGCA
>013_washed_len155-161_reads5000__seq72
GGGCTGCGCGAAGGAGCCACGCTGCGAAGCAGTGTGGCGGTTCTCGTGCGTTACCGAAACGCACGAAGGTCGCGCCTCTTCACGAGGCGTCACC-TGGGAGAGCGCGAAAGCGCTAGCCCGTGATT---------------------------------------------------------------------------------------------------------------------------------------------------------------------------------------------------------------------------------------------------------------------------------------------------------------------------------------------------------------------------------------------------------------------------------------------------------------------------------------------------------------------------------------------------------------------------------------------------------------------------------------------------------------------------------------------------------------------------------------------------------------------------------------------------------------------------------------------------------------------------------------------------------------------------------------------------------------------------------------------------------------------------------------------------------------------------------------------------------------------------------------------------------------------------------------------------------------------------------------------------------------------------------------------------------------------------------------------------------------------------------------------------------------------------------------------------------------------------------------------------------------------------------------------------------------------------------------------------------------------------------------------------------------------------------------------------------------------------------------------------------------------------------------------------------------------------------------------------------------------------------------------CGT-CACGGTCGAACTCCCG-TACGAGGTGCCCGCA
>013_washed_len155-161_reads5000__seq73
GGGCTGCGCGAAGGAGCCACGCTGCGAAGCAGTGTGGCGGTTCTCGTGCGTTACCGAAACGCACGAAGGTCGCGCCTCTTCACGAGGCGTCACC-TGGGAGAGCGCGAAAGCGCTAGCCCGTGATT---------------------------------------------------------------------------------------------------------------------------------------------------------------------------------------------------------------------------------------------------------------------------------------------------------------------------------------------------------------------------------------------------------------------------------------------------------------------------------------------------------------------------------------------------------------------------------------------------------------------------------------------------------------------------------------------------------------------------------------------------------------------------------------------------------------------------------------------------------------------------------------------------------------------------------------------------------------------------------------------------------------------------------------------------------------------------------------------------------------------------------------------------------------------------------------------------------------------------------------------------------------------------------------------------------------------------------------------------------------------------------------------------------------------------------------------------------------------------------------------------------------------------------------------------------------------------------------------------------------------------------------------------------------------------------------------------------------------------------------------------------------------------------------------------------------------------------------------------------------------------------------------CGT-CACGGTCGAACTCCCG-TACGAGGTGCCCGCA
>013_washed_len155-161_reads5000__seq74
GGGCTGCGCGAAGGAGCCACGCTGCGAAGCAGTGTGGCGGTTCTCGTGCGTTACCGAAACGCACGAAGGTCGCGCCTCTTCACGAGGCGTCACC-TGGGAGAGCGCGAAAGCGCTAGCCCGTGATT---------------------------------------------------------------------------------------------------------------------------------------------------------------------------------------------------------------------------------------------------------------------------------------------------------------------------------------------------------------------------------------------------------------------------------------------------------------------------------------------------------------------------------------------------------------------------------------------------------------------------------------------------------------------------------------------------------------------------------------------------------------------------------------------------------------------------------------------------------------------------------------------------------------------------------------------------------------------------------------------------------------------------------------------------------------------------------------------------------------------------------------------------------------------------------------------------------------------------------------------------------------------------------------------------------------------------------------------------------------------------------------------------------------------------------------------------------------------------------------------------------------------------------------------------------------------------------------------------------------------------------------------------------------------------------------------------------------------------------------------------------------------------------------------------------------------------------------------------------------------------------------------CGT-CACGGTCGAACTCCCG-TACGAGGTGCCCGCA
>013_washed_len155-161_reads5000__seq75
GGGCTGCGCGAAGGAGCCACGCTGCGAAGCAGTGTGGCGGTTCTCGTGCGTTACCGAAACGCACGAAGGTCGCGCCTCTTCACGAGGCGTCACC-TGGGAGAGCGCGAAAGCGCTAGCCCGTGATT---------------------------------------------------------------------------------------------------------------------------------------------------------------------------------------------------------------------------------------------------------------------------------------------------------------------------------------------------------------------------------------------------------------------------------------------------------------------------------------------------------------------------------------------------------------------------------------------------------------------------------------------------------------------------------------------------------------------------------------------------------------------------------------------------------------------------------------------------------------------------------------------------------------------------------------------------------------------------------------------------------------------------------------------------------------------------------------------------------------------------------------------------------------------------------------------------------------------------------------------------------------------------------------------------------------------------------------------------------------------------------------------------------------------------------------------------------------------------------------------------------------------------------------------------------------------------------------------------------------------------------------------------------------------------------------------------------------------------------------------------------------------------------------------------------------------------------------------------------------------------------------------CGT-CACGGTCGAACTCCCG-TACGAGGTGCCCGCA
>013_washed_len155-161_reads5000__seq76
GGGCTGCGCGAAGGAGCCACGCTGCGAAGCAGTGTGGCGGTTCTCGTGCGTTACCGAAACGCACGAAGGTCGCGCCTCTTCACGAGGCGTCACC-TGGGAGAGCGCGAAAGCGCTAGCCCGTGATT---------------------------------------------------------------------------------------------------------------------------------------------------------------------------------------------------------------------------------------------------------------------------------------------------------------------------------------------------------------------------------------------------------------------------------------------------------------------------------------------------------------------------------------------------------------------------------------------------------------------------------------------------------------------------------------------------------------------------------------------------------------------------------------------------------------------------------------------------------------------------------------------------------------------------------------------------------------------------------------------------------------------------------------------------------------------------------------------------------------------------------------------------------------------------------------------------------------------------------------------------------------------------------------------------------------------------------------------------------------------------------------------------------------------------------------------------------------------------------------------------------------------------------------------------------------------------------------------------------------------------------------------------------------------------------------------------------------------------------------------------------------------------------------------------------------------------------------------------------------------------------------------CGT-CACGGTCGAACTCCCG-TACGAGGTGCCCGCA
>013_washed_len155-161_reads5000__seq77
GGGCTGCGCGAAGGAGCCACGCTGCGAAGCAGTGTGGCGGTTCTCGTGCGTTACCGAAACGCACGAAGGTCGCGCCTCTTCACGAGGCGTCACC-TGGGAGAGCGCGAAAGCGCTAGCCCGTGATT---------------------------------------------------------------------------------------------------------------------------------------------------------------------------------------------------------------------------------------------------------------------------------------------------------------------------------------------------------------------------------------------------------------------------------------------------------------------------------------------------------------------------------------------------------------------------------------------------------------------------------------------------------------------------------------------------------------------------------------------------------------------------------------------------------------------------------------------------------------------------------------------------------------------------------------------------------------------------------------------------------------------------------------------------------------------------------------------------------------------------------------------------------------------------------------------------------------------------------------------------------------------------------------------------------------------------------------------------------------------------------------------------------------------------------------------------------------------------------------------------------------------------------------------------------------------------------------------------------------------------------------------------------------------------------------------------------------------------------------------------------------------------------------------------------------------------------------------------------------------------------------------CGT-CACGGTCGAACTCCCG-TACGAGGTGCCCGCA
>013_washed_len155-161_reads5000__seq78
GGGCTGCGCGAAGGAGCCACGCTGCGAAGCAGTGTGGCGGTTCTCGTGCGTTACCGAAACGCACGAAGGTCGCGCCTCTTCACGAGGCGTCACC-TGGGAGAGCGCGAAAGCGCTAGCCCGTGATT---------------------------------------------------------------------------------------------------------------------------------------------------------------------------------------------------------------------------------------------------------------------------------------------------------------------------------------------------------------------------------------------------------------------------------------------------------------------------------------------------------------------------------------------------------------------------------------------------------------------------------------------------------------------------------------------------------------------------------------------------------------------------------------------------------------------------------------------------------------------------------------------------------------------------------------------------------------------------------------------------------------------------------------------------------------------------------------------------------------------------------------------------------------------------------------------------------------------------------------------------------------------------------------------------------------------------------------------------------------------------------------------------------------------------------------------------------------------------------------------------------------------------------------------------------------------------------------------------------------------------------------------------------------------------------------------------------------------------------------------------------------------------------------------------------------------------------------------------------------------------------------------CGT-CACGGTCGAACTCCCG-TACGAGGTGCCCGCA
>013_washed_len155-161_reads5000__seq79
GGGCTGCGCGAAGGAGCCACGCTGCGAAGCAGTGTGGCGGTTCTCGTGCGTTACCGAAACGCACGAAGGTCGCGCCTCTTCACGAGGCGTCACC-TGGGAGAGCGCGAAAGCGCTAGCCCGTGATT---------------------------------------------------------------------------------------------------------------------------------------------------------------------------------------------------------------------------------------------------------------------------------------------------------------------------------------------------------------------------------------------------------------------------------------------------------------------------------------------------------------------------------------------------------------------------------------------------------------------------------------------------------------------------------------------------------------------------------------------------------------------------------------------------------------------------------------------------------------------------------------------------------------------------------------------------------------------------------------------------------------------------------------------------------------------------------------------------------------------------------------------------------------------------------------------------------------------------------------------------------------------------------------------------------------------------------------------------------------------------------------------------------------------------------------------------------------------------------------------------------------------------------------------------------------------------------------------------------------------------------------------------------------------------------------------------------------------------------------------------------------------------------------------------------------------------------------------------------------------------------------------CGT-CACGGTCGAACTCCCG-TACGAGGTGCCCGCA
>013_washed_len155-161_reads5000__seq80
GGGCTGCGCGAAGGAGCCACGCTGCGAAGCAGTGTGGCGGTTCTCGTGCGTTACCGAAACGCACGAAGGTCGCGCCTCTTCACGAGGCGTCACC-TGGGAGAGCGCGAAAGCGCTAGCCCGTGATT---------------------------------------------------------------------------------------------------------------------------------------------------------------------------------------------------------------------------------------------------------------------------------------------------------------------------------------------------------------------------------------------------------------------------------------------------------------------------------------------------------------------------------------------------------------------------------------------------------------------------------------------------------------------------------------------------------------------------------------------------------------------------------------------------------------------------------------------------------------------------------------------------------------------------------------------------------------------------------------------------------------------------------------------------------------------------------------------------------------------------------------------------------------------------------------------------------------------------------------------------------------------------------------------------------------------------------------------------------------------------------------------------------------------------------------------------------------------------------------------------------------------------------------------------------------------------------------------------------------------------------------------------------------------------------------------------------------------------------------------------------------------------------------------------------------------------------------------------------------------------------------------CGT-CACGGTCGAACTCCCG-TACGAGGTGCCCGCA
>013_washed_len155-161_reads5000__seq81
GGGCTGCGCGAAGGAGCCACGCTGCGAAGCAGTGTGGCGGTTCTCGTGCGTTACCGAAACGCACGAAGGTCGCGCCTCTTCACGAGGCGTCACC-TGGGAGAGCGCGAAAGCGCTAGCCCGTGATT---------------------------------------------------------------------------------------------------------------------------------------------------------------------------------------------------------------------------------------------------------------------------------------------------------------------------------------------------------------------------------------------------------------------------------------------------------------------------------------------------------------------------------------------------------------------------------------------------------------------------------------------------------------------------------------------------------------------------------------------------------------------------------------------------------------------------------------------------------------------------------------------------------------------------------------------------------------------------------------------------------------------------------------------------------------------------------------------------------------------------------------------------------------------------------------------------------------------------------------------------------------------------------------------------------------------------------------------------------------------------------------------------------------------------------------------------------------------------------------------------------------------------------------------------------------------------------------------------------------------------------------------------------------------------------------------------------------------------------------------------------------------------------------------------------------------------------------------------------------------------------------------CGT-CACGGTCGAACTCCCG-TACGAGGTGCCCGCA
>013_washed_len155-161_reads5000__seq82
GGGCTGCGCGAAGGAGCCACGCTGCGAAGCAGTGTGGCGGTTCTCGTGCGTTACCGAAACGCACGAAGGTCGCGCCTCTTCACGAGGCGTCACC-TGGGAGAGCGCGAAAGCGCTAGCCCGTGATT---------------------------------------------------------------------------------------------------------------------------------------------------------------------------------------------------------------------------------------------------------------------------------------------------------------------------------------------------------------------------------------------------------------------------------------------------------------------------------------------------------------------------------------------------------------------------------------------------------------------------------------------------------------------------------------------------------------------------------------------------------------------------------------------------------------------------------------------------------------------------------------------------------------------------------------------------------------------------------------------------------------------------------------------------------------------------------------------------------------------------------------------------------------------------------------------------------------------------------------------------------------------------------------------------------------------------------------------------------------------------------------------------------------------------------------------------------------------------------------------------------------------------------------------------------------------------------------------------------------------------------------------------------------------------------------------------------------------------------------------------------------------------------------------------------------------------------------------------------------------------------------------CGT-CACGGTCGAACTCCCG-TACGAGGTGCCCGCA
>013_washed_len155-161_reads5000__seq83
GGGCTGCGCGAAGGAGCCACGCTGCGAAGCAGTGTGGCGGTTCTCGTGCGTTACCGAAACGCACGAAGGTCGCGCCTCTTCACGAGGCGTCACC-TGGGAGAGCGCGAAAGCGCTAGCCCGTGATT---------------------------------------------------------------------------------------------------------------------------------------------------------------------------------------------------------------------------------------------------------------------------------------------------------------------------------------------------------------------------------------------------------------------------------------------------------------------------------------------------------------------------------------------------------------------------------------------------------------------------------------------------------------------------------------------------------------------------------------------------------------------------------------------------------------------------------------------------------------------------------------------------------------------------------------------------------------------------------------------------------------------------------------------------------------------------------------------------------------------------------------------------------------------------------------------------------------------------------------------------------------------------------------------------------------------------------------------------------------------------------------------------------------------------------------------------------------------------------------------------------------------------------------------------------------------------------------------------------------------------------------------------------------------------------------------------------------------------------------------------------------------------------------------------------------------------------------------------------------------------------------------CGT-CACGGTCGAACTCCCG-TACGAGGTGCCCGCA
>013_washed_len155-161_reads5000__seq84
GGGCTGCGCGAAGGAGCCACGCTGCGAAGCAGTGTGGCGGTTCTCGTGCGTTACCGAAACGCACGAAGGTCGCGCCTCTTCACGAGGCGTCACC-TGGGAGAGCGCGAAAGCGCTAGCCCGTGATT---------------------------------------------------------------------------------------------------------------------------------------------------------------------------------------------------------------------------------------------------------------------------------------------------------------------------------------------------------------------------------------------------------------------------------------------------------------------------------------------------------------------------------------------------------------------------------------------------------------------------------------------------------------------------------------------------------------------------------------------------------------------------------------------------------------------------------------------------------------------------------------------------------------------------------------------------------------------------------------------------------------------------------------------------------------------------------------------------------------------------------------------------------------------------------------------------------------------------------------------------------------------------------------------------------------------------------------------------------------------------------------------------------------------------------------------------------------------------------------------------------------------------------------------------------------------------------------------------------------------------------------------------------------------------------------------------------------------------------------------------------------------------------------------------------------------------------------------------------------------------------------------CGT-CACGGTCGAACTCCCG-TACGAGGTGCCCGCA
>013_washed_len155-161_reads5000__seq85
GGGCTGCGCGAAGGAGCCACGCTGCGAAGCAGTGTGGCGGTTCTCGTGCGTTACCGAAACGCACGAAGGTCGCGCCTCTTCACGAGGCGTCACC-TGGGAGAGCGCGAAAGCGCTAGCCCGTGATT---------------------------------------------------------------------------------------------------------------------------------------------------------------------------------------------------------------------------------------------------------------------------------------------------------------------------------------------------------------------------------------------------------------------------------------------------------------------------------------------------------------------------------------------------------------------------------------------------------------------------------------------------------------------------------------------------------------------------------------------------------------------------------------------------------------------------------------------------------------------------------------------------------------------------------------------------------------------------------------------------------------------------------------------------------------------------------------------------------------------------------------------------------------------------------------------------------------------------------------------------------------------------------------------------------------------------------------------------------------------------------------------------------------------------------------------------------------------------------------------------------------------------------------------------------------------------------------------------------------------------------------------------------------------------------------------------------------------------------------------------------------------------------------------------------------------------------------------------------------------------------------------CGT-CACGGTCGAACTCCCG-TACGAGGTGCCCGCA
>013_washed_len155-161_reads5000__seq86
GGGCTGCGCGAAGGAGCCACGCTGCGAAGCAGTGTGGCGGTTCTCGTGCGTTACCGAAACGCACGAAGGTCGCGCCTCTTCACGAGGCGTCACC-TGGGAGAGCGCGAAAGCGCTAGCCCGTGATT---------------------------------------------------------------------------------------------------------------------------------------------------------------------------------------------------------------------------------------------------------------------------------------------------------------------------------------------------------------------------------------------------------------------------------------------------------------------------------------------------------------------------------------------------------------------------------------------------------------------------------------------------------------------------------------------------------------------------------------------------------------------------------------------------------------------------------------------------------------------------------------------------------------------------------------------------------------------------------------------------------------------------------------------------------------------------------------------------------------------------------------------------------------------------------------------------------------------------------------------------------------------------------------------------------------------------------------------------------------------------------------------------------------------------------------------------------------------------------------------------------------------------------------------------------------------------------------------------------------------------------------------------------------------------------------------------------------------------------------------------------------------------------------------------------------------------------------------------------------------------------------------CGT-CACGGTCGAACTCCCG-TACGAGGTGCCCGCA
>013_washed_len155-161_reads5000__seq87
GGGCTGCGCGAAGGAGCCACGCTGCGAAGCAGTGTGGCGGTTCTCGTGCGTTACCGAAACGCACGAAGGTCGCGCCTCTTCACGAGGCGTCACC-TGGGAGAGCGCGAAAGCGCTAGCCCGTGATT---------------------------------------------------------------------------------------------------------------------------------------------------------------------------------------------------------------------------------------------------------------------------------------------------------------------------------------------------------------------------------------------------------------------------------------------------------------------------------------------------------------------------------------------------------------------------------------------------------------------------------------------------------------------------------------------------------------------------------------------------------------------------------------------------------------------------------------------------------------------------------------------------------------------------------------------------------------------------------------------------------------------------------------------------------------------------------------------------------------------------------------------------------------------------------------------------------------------------------------------------------------------------------------------------------------------------------------------------------------------------------------------------------------------------------------------------------------------------------------------------------------------------------------------------------------------------------------------------------------------------------------------------------------------------------------------------------------------------------------------------------------------------------------------------------------------------------------------------------------------------------------------CGT-CACGGTCGAACTCCCG-TACGAGGTGCCCGCA
>013_washed_len155-161_reads5000__seq88
GGGCTGCGCGAAGGAGCCACGCTGCGAAGCAGTGTGGCGGTTCTCGTGCGTTACCGAAACGCACGAAGGTCGCGCCTCTTCACGAGGCGTCACC-TGGGAGAGCGCGAAAGCGCTAGCCCGTGATT---------------------------------------------------------------------------------------------------------------------------------------------------------------------------------------------------------------------------------------------------------------------------------------------------------------------------------------------------------------------------------------------------------------------------------------------------------------------------------------------------------------------------------------------------------------------------------------------------------------------------------------------------------------------------------------------------------------------------------------------------------------------------------------------------------------------------------------------------------------------------------------------------------------------------------------------------------------------------------------------------------------------------------------------------------------------------------------------------------------------------------------------------------------------------------------------------------------------------------------------------------------------------------------------------------------------------------------------------------------------------------------------------------------------------------------------------------------------------------------------------------------------------------------------------------------------------------------------------------------------------------------------------------------------------------------------------------------------------------------------------------------------------------------------------------------------------------------------------------------------------------------------CGT-CACGGTCGAACTCCCG-TACGAGGTGCCCGCA
>013_washed_len155-161_reads5000__seq89
GGGCTGCGCGAAGGAGCCACGCTGCGAAGCAGTGTGGCGGTTCTCGTGCGTTACCGAAACGCACGAAGGTCGCGCCTCTTCACGAGGCGTCACC-TGGGAGAGCGCGAAAGCGCTAGCCCGTGATT---------------------------------------------------------------------------------------------------------------------------------------------------------------------------------------------------------------------------------------------------------------------------------------------------------------------------------------------------------------------------------------------------------------------------------------------------------------------------------------------------------------------------------------------------------------------------------------------------------------------------------------------------------------------------------------------------------------------------------------------------------------------------------------------------------------------------------------------------------------------------------------------------------------------------------------------------------------------------------------------------------------------------------------------------------------------------------------------------------------------------------------------------------------------------------------------------------------------------------------------------------------------------------------------------------------------------------------------------------------------------------------------------------------------------------------------------------------------------------------------------------------------------------------------------------------------------------------------------------------------------------------------------------------------------------------------------------------------------------------------------------------------------------------------------------------------------------------------------------------------------------------------CGT-CACGGTCGAACTCCCG-TACGAGGTGCCCGCA
>013_washed_len155-161_reads5000__seq90
GGGCTGCGCGAAGGAGCCACGCTGCGAAGCAGTGTGGCGGTTCTCGTGCGTTACCGAAACGCACGAAGGTCGCGCCTCTTCACGAGGCGTCACC-TGGGAGAGCGCGAAAGCGCTAGCCCGTGATT---------------------------------------------------------------------------------------------------------------------------------------------------------------------------------------------------------------------------------------------------------------------------------------------------------------------------------------------------------------------------------------------------------------------------------------------------------------------------------------------------------------------------------------------------------------------------------------------------------------------------------------------------------------------------------------------------------------------------------------------------------------------------------------------------------------------------------------------------------------------------------------------------------------------------------------------------------------------------------------------------------------------------------------------------------------------------------------------------------------------------------------------------------------------------------------------------------------------------------------------------------------------------------------------------------------------------------------------------------------------------------------------------------------------------------------------------------------------------------------------------------------------------------------------------------------------------------------------------------------------------------------------------------------------------------------------------------------------------------------------------------------------------------------------------------------------------------------------------------------------------------------------CGT-CACGGTCGAACTCCCG-TACGAGGTGCCCGCA
>013_washed_len155-161_reads5000__seq91
GGGCTGCGCGAAGGAGCCACGCTGCGAAGCAGTGTGGCGGTTCTCGTGCGTTACCGAAACGCACGAAGGTCGCGCCTCTTCACGAGGCGTCACC-TGGGAGAGCGCGAAAGCGCTAGCCCGTGATT---------------------------------------------------------------------------------------------------------------------------------------------------------------------------------------------------------------------------------------------------------------------------------------------------------------------------------------------------------------------------------------------------------------------------------------------------------------------------------------------------------------------------------------------------------------------------------------------------------------------------------------------------------------------------------------------------------------------------------------------------------------------------------------------------------------------------------------------------------------------------------------------------------------------------------------------------------------------------------------------------------------------------------------------------------------------------------------------------------------------------------------------------------------------------------------------------------------------------------------------------------------------------------------------------------------------------------------------------------------------------------------------------------------------------------------------------------------------------------------------------------------------------------------------------------------------------------------------------------------------------------------------------------------------------------------------------------------------------------------------------------------------------------------------------------------------------------------------------------------------------------------------CGT-CACGGTCGAACTCCCG-TACGAGGTGCCCGCA
>013_washed_len155-161_reads5000__seq92
GGGCTGCGCGAAGGAGCCACGCTGCGAAGCAGTGTGGCGGTTCTCGTGCGTTACCGAAACGCACGAAGGTCGCGCCTCTTCACGAGGCGTCACC-TGGGAGAGCGCGAAAGCGCTAGCCCGTGATT---------------------------------------------------------------------------------------------------------------------------------------------------------------------------------------------------------------------------------------------------------------------------------------------------------------------------------------------------------------------------------------------------------------------------------------------------------------------------------------------------------------------------------------------------------------------------------------------------------------------------------------------------------------------------------------------------------------------------------------------------------------------------------------------------------------------------------------------------------------------------------------------------------------------------------------------------------------------------------------------------------------------------------------------------------------------------------------------------------------------------------------------------------------------------------------------------------------------------------------------------------------------------------------------------------------------------------------------------------------------------------------------------------------------------------------------------------------------------------------------------------------------------------------------------------------------------------------------------------------------------------------------------------------------------------------------------------------------------------------------------------------------------------------------------------------------------------------------------------------------------------------------CGT-CACGGTCGAACTCCCG-TACGAGGTGCCCGCA
>013_washed_len155-161_reads5000__seq93
GGGCTGCGCGAAGGAGCCACGCTGCGAAGCAGTGTGGCGGTTCTCGTGCGTTACCGAAACGCACGAAGGTCGCGCCTCTTCACGAGGCGTCACC-TGGGAGAGCGCGAAAGCGCTAGCCCGTGATT---------------------------------------------------------------------------------------------------------------------------------------------------------------------------------------------------------------------------------------------------------------------------------------------------------------------------------------------------------------------------------------------------------------------------------------------------------------------------------------------------------------------------------------------------------------------------------------------------------------------------------------------------------------------------------------------------------------------------------------------------------------------------------------------------------------------------------------------------------------------------------------------------------------------------------------------------------------------------------------------------------------------------------------------------------------------------------------------------------------------------------------------------------------------------------------------------------------------------------------------------------------------------------------------------------------------------------------------------------------------------------------------------------------------------------------------------------------------------------------------------------------------------------------------------------------------------------------------------------------------------------------------------------------------------------------------------------------------------------------------------------------------------------------------------------------------------------------------------------------------------------------------CGT-CACGGTCGAACTCCCG-TACGAGGTGCCCGCA
>013_washed_len155-161_reads5000__seq94
GGGCTGCGCGAAGGAGCCACGCTGCGAAGCAGTGTGGCGGTTCTCGTGCGTTACCGAAACGCACGAAGGTCGCGCCTCTTCACGAGGCGTCACC-TGGGAGAGCGCGAAAGCGCTAGCCCGTGATT---------------------------------------------------------------------------------------------------------------------------------------------------------------------------------------------------------------------------------------------------------------------------------------------------------------------------------------------------------------------------------------------------------------------------------------------------------------------------------------------------------------------------------------------------------------------------------------------------------------------------------------------------------------------------------------------------------------------------------------------------------------------------------------------------------------------------------------------------------------------------------------------------------------------------------------------------------------------------------------------------------------------------------------------------------------------------------------------------------------------------------------------------------------------------------------------------------------------------------------------------------------------------------------------------------------------------------------------------------------------------------------------------------------------------------------------------------------------------------------------------------------------------------------------------------------------------------------------------------------------------------------------------------------------------------------------------------------------------------------------------------------------------------------------------------------------------------------------------------------------------------------------CGT-CACGGTCGAACTCCCG-TACGAGGTGCCCGCA
>013_washed_len155-161_reads5000__seq95
GGGCTGCGCGAAGGAGCCACGCTGCGAAGCAGTGTGGCGGTTCTCGTGCGTTACCGAAACGCACGAAGGTCGCGCCTCTTCACGAGGCGTCACC-TGGGAGAGCGCGAAAGCGCTAGCCCGTGATT---------------------------------------------------------------------------------------------------------------------------------------------------------------------------------------------------------------------------------------------------------------------------------------------------------------------------------------------------------------------------------------------------------------------------------------------------------------------------------------------------------------------------------------------------------------------------------------------------------------------------------------------------------------------------------------------------------------------------------------------------------------------------------------------------------------------------------------------------------------------------------------------------------------------------------------------------------------------------------------------------------------------------------------------------------------------------------------------------------------------------------------------------------------------------------------------------------------------------------------------------------------------------------------------------------------------------------------------------------------------------------------------------------------------------------------------------------------------------------------------------------------------------------------------------------------------------------------------------------------------------------------------------------------------------------------------------------------------------------------------------------------------------------------------------------------------------------------------------------------------------------------------CGT-CACGGTCGAACTCCCG-TACGAGGTGCCCGCA
>013_washed_len155-161_reads5000__seq96
GGGCTGCGCGAAGGAGCCACGCTGCGAAGCAGTGTGGCGGTTCTCGTGCGTTACCGAAACGCACGAAGGTCGCGCCTCTTCACGAGGCGTCACC-TGGGAGAGCGCGAAAGCGCTAGCCCGTGATT---------------------------------------------------------------------------------------------------------------------------------------------------------------------------------------------------------------------------------------------------------------------------------------------------------------------------------------------------------------------------------------------------------------------------------------------------------------------------------------------------------------------------------------------------------------------------------------------------------------------------------------------------------------------------------------------------------------------------------------------------------------------------------------------------------------------------------------------------------------------------------------------------------------------------------------------------------------------------------------------------------------------------------------------------------------------------------------------------------------------------------------------------------------------------------------------------------------------------------------------------------------------------------------------------------------------------------------------------------------------------------------------------------------------------------------------------------------------------------------------------------------------------------------------------------------------------------------------------------------------------------------------------------------------------------------------------------------------------------------------------------------------------------------------------------------------------------------------------------------------------------------------CGT-CACGGTCGAACTCCCG-TACGAGGTGCCCGCA
>013_washed_len155-161_reads5000__seq97
GGGCTGCGCGAAGGAGCCACGCTGCGAAGCAGTGTGGCGGTTCTCGTGCGTTACCGAAACGCACGAAGGTCGCGCCTCTTCACGAGGCGTCACC-TGGGAGAGCGCGAAAGCGCTAGCCCGTGATT---------------------------------------------------------------------------------------------------------------------------------------------------------------------------------------------------------------------------------------------------------------------------------------------------------------------------------------------------------------------------------------------------------------------------------------------------------------------------------------------------------------------------------------------------------------------------------------------------------------------------------------------------------------------------------------------------------------------------------------------------------------------------------------------------------------------------------------------------------------------------------------------------------------------------------------------------------------------------------------------------------------------------------------------------------------------------------------------------------------------------------------------------------------------------------------------------------------------------------------------------------------------------------------------------------------------------------------------------------------------------------------------------------------------------------------------------------------------------------------------------------------------------------------------------------------------------------------------------------------------------------------------------------------------------------------------------------------------------------------------------------------------------------------------------------------------------------------------------------------------------------------------CGT-CACGGTCGAACTCCCG-TACGAGGTGCCCGCA
>013_washed_len155-161_reads5000__seq98
GGGCTGCGCGAAGGAGCCACGCTGCGAAGCAGTGTGGCGGTTCTCGTGCGTTACCGAAACGCACGAAGGTCGCGCCTCTTCACGAGGCGTCACC-TGGGAGAGCGCGAAAGCGCTAGCCCGTGATT---------------------------------------------------------------------------------------------------------------------------------------------------------------------------------------------------------------------------------------------------------------------------------------------------------------------------------------------------------------------------------------------------------------------------------------------------------------------------------------------------------------------------------------------------------------------------------------------------------------------------------------------------------------------------------------------------------------------------------------------------------------------------------------------------------------------------------------------------------------------------------------------------------------------------------------------------------------------------------------------------------------------------------------------------------------------------------------------------------------------------------------------------------------------------------------------------------------------------------------------------------------------------------------------------------------------------------------------------------------------------------------------------------------------------------------------------------------------------------------------------------------------------------------------------------------------------------------------------------------------------------------------------------------------------------------------------------------------------------------------------------------------------------------------------------------------------------------------------------------------------------------------CGT-CACGGTCGAACTCCCG-TACGAGGTGCCCGCA
>013_washed_len155-161_reads5000__seq99
GGGCTGCGCGAAGGAGCCACGCTGCGAAGCAGTGTGGCGGTTCTCGTGCGTTACCGAAACGCACGAAGGTCGCGCCTCTTCACGAGGCGTCACC-TGGGAGAGCGCGAAAGCGCTAGCCCGTGATT---------------------------------------------------------------------------------------------------------------------------------------------------------------------------------------------------------------------------------------------------------------------------------------------------------------------------------------------------------------------------------------------------------------------------------------------------------------------------------------------------------------------------------------------------------------------------------------------------------------------------------------------------------------------------------------------------------------------------------------------------------------------------------------------------------------------------------------------------------------------------------------------------------------------------------------------------------------------------------------------------------------------------------------------------------------------------------------------------------------------------------------------------------------------------------------------------------------------------------------------------------------------------------------------------------------------------------------------------------------------------------------------------------------------------------------------------------------------------------------------------------------------------------------------------------------------------------------------------------------------------------------------------------------------------------------------------------------------------------------------------------------------------------------------------------------------------------------------------------------------------------------------CGT-CACGGTCGAACTCCCG-TACGAGGTGCCCGCA
>013_washed_len155-161_reads5000__seq100
GGGCTGCGCGAAGGAGCCACGCTGCGAAGCAGTGTGGCGGTTCTCGTGCGTTACCGAAACGCACGAAGGTCGCGCCTCTTCACGAGGCGTCACC-TGGGAGAGCGCGAAAGCGCTAGCCCGTGATT---------------------------------------------------------------------------------------------------------------------------------------------------------------------------------------------------------------------------------------------------------------------------------------------------------------------------------------------------------------------------------------------------------------------------------------------------------------------------------------------------------------------------------------------------------------------------------------------------------------------------------------------------------------------------------------------------------------------------------------------------------------------------------------------------------------------------------------------------------------------------------------------------------------------------------------------------------------------------------------------------------------------------------------------------------------------------------------------------------------------------------------------------------------------------------------------------------------------------------------------------------------------------------------------------------------------------------------------------------------------------------------------------------------------------------------------------------------------------------------------------------------------------------------------------------------------------------------------------------------------------------------------------------------------------------------------------------------------------------------------------------------------------------------------------------------------------------------------------------------------------------------------CGT-CACGGTCGAACTCCCG-TACGAGGTGCCCGCA
>013_washed_len155-161_reads5000__seq101
GGGCTGCGCGAAGGAGCCACGCTGCGAAGCAGTGTGGCGGTTCTCGTGCGTTACCGAAACGCACGAAGGTCGCGCCTCTTCACGAGGCGTCACC-TGGGAGAGCGCGAAAGCGCTAGCCCGTGATT---------------------------------------------------------------------------------------------------------------------------------------------------------------------------------------------------------------------------------------------------------------------------------------------------------------------------------------------------------------------------------------------------------------------------------------------------------------------------------------------------------------------------------------------------------------------------------------------------------------------------------------------------------------------------------------------------------------------------------------------------------------------------------------------------------------------------------------------------------------------------------------------------------------------------------------------------------------------------------------------------------------------------------------------------------------------------------------------------------------------------------------------------------------------------------------------------------------------------------------------------------------------------------------------------------------------------------------------------------------------------------------------------------------------------------------------------------------------------------------------------------------------------------------------------------------------------------------------------------------------------------------------------------------------------------------------------------------------------------------------------------------------------------------------------------------------------------------------------------------------------------------------CGT-CACGGTCGAACTCCCG-TACGAGGTGCCCGCA
>013_washed_len155-161_reads5000__seq102
GGGCTGCGCGAAGGAGCCACGCTGCGAAGCAGTGTGGCGGTTCTCGTGCGTTACCGAAACGCACGAAGGTCGCGCCTCTTCACGAGGCGTCACC-TGGGAGAGCGCGAAAGCGCTAGCCCGTGATT---------------------------------------------------------------------------------------------------------------------------------------------------------------------------------------------------------------------------------------------------------------------------------------------------------------------------------------------------------------------------------------------------------------------------------------------------------------------------------------------------------------------------------------------------------------------------------------------------------------------------------------------------------------------------------------------------------------------------------------------------------------------------------------------------------------------------------------------------------------------------------------------------------------------------------------------------------------------------------------------------------------------------------------------------------------------------------------------------------------------------------------------------------------------------------------------------------------------------------------------------------------------------------------------------------------------------------------------------------------------------------------------------------------------------------------------------------------------------------------------------------------------------------------------------------------------------------------------------------------------------------------------------------------------------------------------------------------------------------------------------------------------------------------------------------------------------------------------------------------------------------------------CGT-CACGGTCGAACTCCCG-TACGAGGTGCCCGCA
>013_washed_len155-161_reads5000__seq103
GGGCTGCGCGAAGGAGCCACGCTGCGAAGCAGTGTGGCGGTTCTCGTGCGTTACCGAAACGCACGAAGGTCGCGCCTCTTCACGAGGCGTCACC-TGGGAGAGCGCGAAAGCGCTAGCCCGTGATT---------------------------------------------------------------------------------------------------------------------------------------------------------------------------------------------------------------------------------------------------------------------------------------------------------------------------------------------------------------------------------------------------------------------------------------------------------------------------------------------------------------------------------------------------------------------------------------------------------------------------------------------------------------------------------------------------------------------------------------------------------------------------------------------------------------------------------------------------------------------------------------------------------------------------------------------------------------------------------------------------------------------------------------------------------------------------------------------------------------------------------------------------------------------------------------------------------------------------------------------------------------------------------------------------------------------------------------------------------------------------------------------------------------------------------------------------------------------------------------------------------------------------------------------------------------------------------------------------------------------------------------------------------------------------------------------------------------------------------------------------------------------------------------------------------------------------------------------------------------------------------------------CGT-CACGGTCGAACTCCCG-TACGAGGTGCCCGCA
>013_washed_len155-161_reads5000__seq104
GGGCTGCGCGAAGGAGCCACGCTGCGAAGCAGTGTGGCGGTTCTCGTGCGTTACCGAAACGCACGAAGGTCGCGCCTCTTCACGAGGCGTCACC-TGGGAGAGCGCGAAAGCGCTAGCCCGTGATT---------------------------------------------------------------------------------------------------------------------------------------------------------------------------------------------------------------------------------------------------------------------------------------------------------------------------------------------------------------------------------------------------------------------------------------------------------------------------------------------------------------------------------------------------------------------------------------------------------------------------------------------------------------------------------------------------------------------------------------------------------------------------------------------------------------------------------------------------------------------------------------------------------------------------------------------------------------------------------------------------------------------------------------------------------------------------------------------------------------------------------------------------------------------------------------------------------------------------------------------------------------------------------------------------------------------------------------------------------------------------------------------------------------------------------------------------------------------------------------------------------------------------------------------------------------------------------------------------------------------------------------------------------------------------------------------------------------------------------------------------------------------------------------------------------------------------------------------------------------------------------------------CGT-CACGGTCGAACTCCCG-TACGAGGTGCCCGCA
>013_washed_len155-161_reads5000__seq105
GGGCTGCGCGAAGGAGCCACGCTGCGAAGCAGTGTGGCGGTTCTCGTGCGTTACCGAAACGCACGAAGGTCGCGCCTCTTCACGAGGCGTCACC-TGGGAGAGCGCGAAAGCGCTAGCCCGTGATT---------------------------------------------------------------------------------------------------------------------------------------------------------------------------------------------------------------------------------------------------------------------------------------------------------------------------------------------------------------------------------------------------------------------------------------------------------------------------------------------------------------------------------------------------------------------------------------------------------------------------------------------------------------------------------------------------------------------------------------------------------------------------------------------------------------------------------------------------------------------------------------------------------------------------------------------------------------------------------------------------------------------------------------------------------------------------------------------------------------------------------------------------------------------------------------------------------------------------------------------------------------------------------------------------------------------------------------------------------------------------------------------------------------------------------------------------------------------------------------------------------------------------------------------------------------------------------------------------------------------------------------------------------------------------------------------------------------------------------------------------------------------------------------------------------------------------------------------------------------------------------------------CGT-CACGGTCGAACTCCCG-TACGAGGTGCCCGCA
>013_washed_len155-161_reads5000__seq106
GGGCTGCGCGAAGGAGCCACGCTGCGAAGCAGTGTGGCGGTTCTCGTGCGTTACCGAAACGCACGAAGGTCGCGCCTCTTCACGAGGCGTCACC-TGGGAGAGCGCGAAAGCGCTAGCCCGTGATT---------------------------------------------------------------------------------------------------------------------------------------------------------------------------------------------------------------------------------------------------------------------------------------------------------------------------------------------------------------------------------------------------------------------------------------------------------------------------------------------------------------------------------------------------------------------------------------------------------------------------------------------------------------------------------------------------------------------------------------------------------------------------------------------------------------------------------------------------------------------------------------------------------------------------------------------------------------------------------------------------------------------------------------------------------------------------------------------------------------------------------------------------------------------------------------------------------------------------------------------------------------------------------------------------------------------------------------------------------------------------------------------------------------------------------------------------------------------------------------------------------------------------------------------------------------------------------------------------------------------------------------------------------------------------------------------------------------------------------------------------------------------------------------------------------------------------------------------------------------------------------------------CGT-CACGGTCGAACTCCCG-TACGAGGTGCCCGCA
>013_washed_len155-161_reads5000__seq107
GGGCTGCGCGAAGGAGCCACGCTGCGAAGCAGTGTGGCGGTTCTCGTGCGTTACCGAAACGCACGAAGGTCGCGCCTCTTCACGAGGCGTCACC-TGGGAGAGCGCGAAAGCGCTAGCCCGTGATT---------------------------------------------------------------------------------------------------------------------------------------------------------------------------------------------------------------------------------------------------------------------------------------------------------------------------------------------------------------------------------------------------------------------------------------------------------------------------------------------------------------------------------------------------------------------------------------------------------------------------------------------------------------------------------------------------------------------------------------------------------------------------------------------------------------------------------------------------------------------------------------------------------------------------------------------------------------------------------------------------------------------------------------------------------------------------------------------------------------------------------------------------------------------------------------------------------------------------------------------------------------------------------------------------------------------------------------------------------------------------------------------------------------------------------------------------------------------------------------------------------------------------------------------------------------------------------------------------------------------------------------------------------------------------------------------------------------------------------------------------------------------------------------------------------------------------------------------------------------------------------------------CGT-CACGGTCGAACTCCCG-TACGAGGTGCCCGCA
>013_washed_len155-161_reads5000__seq108
GGGCTGCGCGAAGGAGCCACGCTGCGAAGCAGTGTGGCGGTTCTCGTGCGTTACCGAAACGCACGAAGGTCGCGCCTCTTCACGAGGCGTCACC-TGGGAGAGCGCGAAAGCGCTAGCCCGTGATT---------------------------------------------------------------------------------------------------------------------------------------------------------------------------------------------------------------------------------------------------------------------------------------------------------------------------------------------------------------------------------------------------------------------------------------------------------------------------------------------------------------------------------------------------------------------------------------------------------------------------------------------------------------------------------------------------------------------------------------------------------------------------------------------------------------------------------------------------------------------------------------------------------------------------------------------------------------------------------------------------------------------------------------------------------------------------------------------------------------------------------------------------------------------------------------------------------------------------------------------------------------------------------------------------------------------------------------------------------------------------------------------------------------------------------------------------------------------------------------------------------------------------------------------------------------------------------------------------------------------------------------------------------------------------------------------------------------------------------------------------------------------------------------------------------------------------------------------------------------------------------------------CGT-CACGGTCGAACTCCCG-TACGAGGTGCCCGCA
>013_washed_len155-161_reads5000__seq109
GGGCTGCGCGAAGGAGCCACGCTGCGAAGCAGTGTGGCGGTTCTCGTGCGTTACCGAAACGCACGAAGGTCGCGCCTCTTCACGAGGCGTCACC-TGGGAGAGCGCGAAAGCGCTAGCCCGTGATT---------------------------------------------------------------------------------------------------------------------------------------------------------------------------------------------------------------------------------------------------------------------------------------------------------------------------------------------------------------------------------------------------------------------------------------------------------------------------------------------------------------------------------------------------------------------------------------------------------------------------------------------------------------------------------------------------------------------------------------------------------------------------------------------------------------------------------------------------------------------------------------------------------------------------------------------------------------------------------------------------------------------------------------------------------------------------------------------------------------------------------------------------------------------------------------------------------------------------------------------------------------------------------------------------------------------------------------------------------------------------------------------------------------------------------------------------------------------------------------------------------------------------------------------------------------------------------------------------------------------------------------------------------------------------------------------------------------------------------------------------------------------------------------------------------------------------------------------------------------------------------------------CGT-CACGGTCGAACTCCCG-TACGAGGTGCCCGCA
>013_washed_len155-161_reads5000__seq110
GGGCTGCGCGAAGGAGCCACGCTGCGAAGCAGTGTGGCGGTTCTCGTGCGTTACCGAAACGCACGAAGGTCGCGCCTCTTCACGAGGCGTCACC-TGGGAGAGCGCGAAAGCGCTAGCCCGTGATT---------------------------------------------------------------------------------------------------------------------------------------------------------------------------------------------------------------------------------------------------------------------------------------------------------------------------------------------------------------------------------------------------------------------------------------------------------------------------------------------------------------------------------------------------------------------------------------------------------------------------------------------------------------------------------------------------------------------------------------------------------------------------------------------------------------------------------------------------------------------------------------------------------------------------------------------------------------------------------------------------------------------------------------------------------------------------------------------------------------------------------------------------------------------------------------------------------------------------------------------------------------------------------------------------------------------------------------------------------------------------------------------------------------------------------------------------------------------------------------------------------------------------------------------------------------------------------------------------------------------------------------------------------------------------------------------------------------------------------------------------------------------------------------------------------------------------------------------------------------------------------------------CGT-CACGGTCGAACTCCCG-TACGAGGTGCCCGCA
>013_washed_len155-161_reads5000__seq111
GGGCTGCGCGAAGGAGCCACGCTGCGAAGCAGTGTGGCGGTTCTCGTGCGTTACCGAAACGCACGAAGGTCGCGCCTCTTCACGAGGCGTCACC-TGGGAGAGCGCGAAAGCGCTAGCCCGTGATT---------------------------------------------------------------------------------------------------------------------------------------------------------------------------------------------------------------------------------------------------------------------------------------------------------------------------------------------------------------------------------------------------------------------------------------------------------------------------------------------------------------------------------------------------------------------------------------------------------------------------------------------------------------------------------------------------------------------------------------------------------------------------------------------------------------------------------------------------------------------------------------------------------------------------------------------------------------------------------------------------------------------------------------------------------------------------------------------------------------------------------------------------------------------------------------------------------------------------------------------------------------------------------------------------------------------------------------------------------------------------------------------------------------------------------------------------------------------------------------------------------------------------------------------------------------------------------------------------------------------------------------------------------------------------------------------------------------------------------------------------------------------------------------------------------------------------------------------------------------------------------------------CGT-CACGGTCGAACTCCCG-TACGAGGTGCCCGCA
>013_washed_len155-161_reads5000__seq112
GGGCTGCGCGAAGGAGCCACGCTGCGAAGCAGTGTGGCGGTTCTCGTGCGTTACCGAAACGCACGAAGGTCGCGCCTCTTCACGAGGCGTCACC-TGGGAGAGCGCGAAAGCGCTAGCCCGTGATT---------------------------------------------------------------------------------------------------------------------------------------------------------------------------------------------------------------------------------------------------------------------------------------------------------------------------------------------------------------------------------------------------------------------------------------------------------------------------------------------------------------------------------------------------------------------------------------------------------------------------------------------------------------------------------------------------------------------------------------------------------------------------------------------------------------------------------------------------------------------------------------------------------------------------------------------------------------------------------------------------------------------------------------------------------------------------------------------------------------------------------------------------------------------------------------------------------------------------------------------------------------------------------------------------------------------------------------------------------------------------------------------------------------------------------------------------------------------------------------------------------------------------------------------------------------------------------------------------------------------------------------------------------------------------------------------------------------------------------------------------------------------------------------------------------------------------------------------------------------------------------------------CGT-CACGGTCGAACTCCCG-TACGAGGTGCCCGCA
>013_washed_len155-161_reads5000__seq113
GGGCTGCGCGAAGGAGCCACGCTGCGAAGCAGTGTGGCGGTTCTCGTGCGTTACCGAAACGCACGAAGGTCGCGCCTCTTCACGAGGCGTCACC-TGGGAGAGCGCGAAAGCGCTAGCCCGTGATT---------------------------------------------------------------------------------------------------------------------------------------------------------------------------------------------------------------------------------------------------------------------------------------------------------------------------------------------------------------------------------------------------------------------------------------------------------------------------------------------------------------------------------------------------------------------------------------------------------------------------------------------------------------------------------------------------------------------------------------------------------------------------------------------------------------------------------------------------------------------------------------------------------------------------------------------------------------------------------------------------------------------------------------------------------------------------------------------------------------------------------------------------------------------------------------------------------------------------------------------------------------------------------------------------------------------------------------------------------------------------------------------------------------------------------------------------------------------------------------------------------------------------------------------------------------------------------------------------------------------------------------------------------------------------------------------------------------------------------------------------------------------------------------------------------------------------------------------------------------------------------------------CGT-CACGGTCGAACTCCCG-TACGAGGTGCCCGCA
>013_washed_len155-161_reads5000__seq114
GGGCTGCGCGAAGGAGCCACGCTGCGAAGCAGTGTGGCGGTTCTCGTGCGTTACCGAAACGCACGAAGGTCGCGCCTCTTCACGAGGCGTCACC-TGGGAGAGCGCGAAAGCGCTAGCCCGTGATT---------------------------------------------------------------------------------------------------------------------------------------------------------------------------------------------------------------------------------------------------------------------------------------------------------------------------------------------------------------------------------------------------------------------------------------------------------------------------------------------------------------------------------------------------------------------------------------------------------------------------------------------------------------------------------------------------------------------------------------------------------------------------------------------------------------------------------------------------------------------------------------------------------------------------------------------------------------------------------------------------------------------------------------------------------------------------------------------------------------------------------------------------------------------------------------------------------------------------------------------------------------------------------------------------------------------------------------------------------------------------------------------------------------------------------------------------------------------------------------------------------------------------------------------------------------------------------------------------------------------------------------------------------------------------------------------------------------------------------------------------------------------------------------------------------------------------------------------------------------------------------------------CGT-CACGGTCGAACTCCCG-TACGAGGTGCCCGCA
>013_washed_len155-161_reads5000__seq115
GGGCTGCGCGAAGGAGCCACGCTGCGAAGCAGTGTGGCGGTTCTCGTGCGTTACCGAAACGCACGAAGGTCGCGCCTCTTCACGAGGCGTCACC-TGGGAGAGCGCGAAAGCGCTAGCCCGTGATT---------------------------------------------------------------------------------------------------------------------------------------------------------------------------------------------------------------------------------------------------------------------------------------------------------------------------------------------------------------------------------------------------------------------------------------------------------------------------------------------------------------------------------------------------------------------------------------------------------------------------------------------------------------------------------------------------------------------------------------------------------------------------------------------------------------------------------------------------------------------------------------------------------------------------------------------------------------------------------------------------------------------------------------------------------------------------------------------------------------------------------------------------------------------------------------------------------------------------------------------------------------------------------------------------------------------------------------------------------------------------------------------------------------------------------------------------------------------------------------------------------------------------------------------------------------------------------------------------------------------------------------------------------------------------------------------------------------------------------------------------------------------------------------------------------------------------------------------------------------------------------------------CGT-CACGGTCGAACTCCCG-TACGAGGTGCCCGCA
>013_washed_len155-161_reads5000__seq116
GGGCTGCGCGAAGGAGCCACGCTGCGAAGCAGTGTGGCGGTTCTCGTGCGTTACCGAAACGCACGAAGGTCGCGCCTCTTCACGAGGCGTCACC-TGGGAGAGCGCGAAAGCGCTAGCCCGTGATT---------------------------------------------------------------------------------------------------------------------------------------------------------------------------------------------------------------------------------------------------------------------------------------------------------------------------------------------------------------------------------------------------------------------------------------------------------------------------------------------------------------------------------------------------------------------------------------------------------------------------------------------------------------------------------------------------------------------------------------------------------------------------------------------------------------------------------------------------------------------------------------------------------------------------------------------------------------------------------------------------------------------------------------------------------------------------------------------------------------------------------------------------------------------------------------------------------------------------------------------------------------------------------------------------------------------------------------------------------------------------------------------------------------------------------------------------------------------------------------------------------------------------------------------------------------------------------------------------------------------------------------------------------------------------------------------------------------------------------------------------------------------------------------------------------------------------------------------------------------------------------------------CGT-CACGGTCGAACTCCCG-TACGAGGTGCCCGCA
>013_washed_len155-161_reads5000__seq117
GGGCTGCGCGAAGGAGCCACGCTGCGAAGCAGTGTGGCGGTTCTCGTGCGTTACCGAAACGCACGAAGGTCGCGCCTCTTCACGAGGCGTCACC-TGGGAGAGCGCGAAAGCGCTAGCCCGTGATT---------------------------------------------------------------------------------------------------------------------------------------------------------------------------------------------------------------------------------------------------------------------------------------------------------------------------------------------------------------------------------------------------------------------------------------------------------------------------------------------------------------------------------------------------------------------------------------------------------------------------------------------------------------------------------------------------------------------------------------------------------------------------------------------------------------------------------------------------------------------------------------------------------------------------------------------------------------------------------------------------------------------------------------------------------------------------------------------------------------------------------------------------------------------------------------------------------------------------------------------------------------------------------------------------------------------------------------------------------------------------------------------------------------------------------------------------------------------------------------------------------------------------------------------------------------------------------------------------------------------------------------------------------------------------------------------------------------------------------------------------------------------------------------------------------------------------------------------------------------------------------------------CGT-CACGGTCGAACTCCCG-TACGAGGTGCCCGCA
>013_washed_len155-161_reads5000__seq118
GGGCTGCGCGAAGGAGCCACGCTGCGAAGCAGTGTGGCGGTTCTCGTGCGTTACCGAAACGCACGAAGGTCGCGCCTCTTCACGAGGCGTCACC-TGGGAGAGCGCGAAAGCGCTAGCCCGTGATT---------------------------------------------------------------------------------------------------------------------------------------------------------------------------------------------------------------------------------------------------------------------------------------------------------------------------------------------------------------------------------------------------------------------------------------------------------------------------------------------------------------------------------------------------------------------------------------------------------------------------------------------------------------------------------------------------------------------------------------------------------------------------------------------------------------------------------------------------------------------------------------------------------------------------------------------------------------------------------------------------------------------------------------------------------------------------------------------------------------------------------------------------------------------------------------------------------------------------------------------------------------------------------------------------------------------------------------------------------------------------------------------------------------------------------------------------------------------------------------------------------------------------------------------------------------------------------------------------------------------------------------------------------------------------------------------------------------------------------------------------------------------------------------------------------------------------------------------------------------------------------------------CGT-CACGGTCGAACTCCCG-TACGAGGTGCCCGCA
>013_washed_len155-161_reads5000__seq119
GGGCTGCGCGAAGGAGCCACGCTGCGAAGCAGTGTGGCGGTTCTCGTGCGTTACCGAAACGCACGAAGGTCGCGCCTCTTCACGAGGCGTCACC-TGGGAGAGCGCGAAAGCGCTAGCCCGTGATT---------------------------------------------------------------------------------------------------------------------------------------------------------------------------------------------------------------------------------------------------------------------------------------------------------------------------------------------------------------------------------------------------------------------------------------------------------------------------------------------------------------------------------------------------------------------------------------------------------------------------------------------------------------------------------------------------------------------------------------------------------------------------------------------------------------------------------------------------------------------------------------------------------------------------------------------------------------------------------------------------------------------------------------------------------------------------------------------------------------------------------------------------------------------------------------------------------------------------------------------------------------------------------------------------------------------------------------------------------------------------------------------------------------------------------------------------------------------------------------------------------------------------------------------------------------------------------------------------------------------------------------------------------------------------------------------------------------------------------------------------------------------------------------------------------------------------------------------------------------------------------------------CGT-CACGGTCGAACTCCCG-TACGAGGTGCCCGCA
>013_washed_len155-161_reads5000__seq120
GGGCTGCGCGAAGGAGCCACGCTGCGAAGCAGTGTGGCGGTTCTCGTGCGTTACCGAAACGCACGAAGGTCGCGCCTCTTCACGAGGCGTCACC-TGGGAGAGCGCGAAAGCGCTAGCCCGTGATT---------------------------------------------------------------------------------------------------------------------------------------------------------------------------------------------------------------------------------------------------------------------------------------------------------------------------------------------------------------------------------------------------------------------------------------------------------------------------------------------------------------------------------------------------------------------------------------------------------------------------------------------------------------------------------------------------------------------------------------------------------------------------------------------------------------------------------------------------------------------------------------------------------------------------------------------------------------------------------------------------------------------------------------------------------------------------------------------------------------------------------------------------------------------------------------------------------------------------------------------------------------------------------------------------------------------------------------------------------------------------------------------------------------------------------------------------------------------------------------------------------------------------------------------------------------------------------------------------------------------------------------------------------------------------------------------------------------------------------------------------------------------------------------------------------------------------------------------------------------------------------------------CGT-CACGGTCGAACTCCCG-TACGAGGTGCCCGCA
>013_washed_len155-161_reads5000__seq121
GGGCTGCGCGAAGGAGCCACGCTGCGAAGCAGTGTGGCGGTTCTCGTGCGTTACCGAAACGCACGAAGGTCGCGCCTCTTCACGAGGCGTCACC-TGGGAGAGCGCGAAAGCGCTAGCCCGTGATT---------------------------------------------------------------------------------------------------------------------------------------------------------------------------------------------------------------------------------------------------------------------------------------------------------------------------------------------------------------------------------------------------------------------------------------------------------------------------------------------------------------------------------------------------------------------------------------------------------------------------------------------------------------------------------------------------------------------------------------------------------------------------------------------------------------------------------------------------------------------------------------------------------------------------------------------------------------------------------------------------------------------------------------------------------------------------------------------------------------------------------------------------------------------------------------------------------------------------------------------------------------------------------------------------------------------------------------------------------------------------------------------------------------------------------------------------------------------------------------------------------------------------------------------------------------------------------------------------------------------------------------------------------------------------------------------------------------------------------------------------------------------------------------------------------------------------------------------------------------------------------------------CGT-CACGGTCGAACTCCCG-TACGAGGTGCCCGCA
>013_washed_len155-161_reads5000__seq122
GGGCTGCGCGAAGGAGCCACGCTGCGAAGCAGTGTGGCGGTTCTCGTGCGTTACCGAAACGCACGAAGGTCGCGCCTCTTCACGAGGCGTCACC-TGGGAGAGCGCGAAAGCGCTAGCCCGTGATT---------------------------------------------------------------------------------------------------------------------------------------------------------------------------------------------------------------------------------------------------------------------------------------------------------------------------------------------------------------------------------------------------------------------------------------------------------------------------------------------------------------------------------------------------------------------------------------------------------------------------------------------------------------------------------------------------------------------------------------------------------------------------------------------------------------------------------------------------------------------------------------------------------------------------------------------------------------------------------------------------------------------------------------------------------------------------------------------------------------------------------------------------------------------------------------------------------------------------------------------------------------------------------------------------------------------------------------------------------------------------------------------------------------------------------------------------------------------------------------------------------------------------------------------------------------------------------------------------------------------------------------------------------------------------------------------------------------------------------------------------------------------------------------------------------------------------------------------------------------------------------------------CGT-CACGGTCGAACTCCCG-TACGAGGTGCCCGCA
>013_washed_len155-161_reads5000__seq123
GGGCTGCGCGAAGGAGCCACGCTGCGAAGCAGTGTGGCGGTTCTCGTGCGTTACCGAAACGCACGAAGGTCGCGCCTCTTCACGAGGCGTCACC-TGGGAGAGCGCGAAAGCGCTAGCCCGTGATT---------------------------------------------------------------------------------------------------------------------------------------------------------------------------------------------------------------------------------------------------------------------------------------------------------------------------------------------------------------------------------------------------------------------------------------------------------------------------------------------------------------------------------------------------------------------------------------------------------------------------------------------------------------------------------------------------------------------------------------------------------------------------------------------------------------------------------------------------------------------------------------------------------------------------------------------------------------------------------------------------------------------------------------------------------------------------------------------------------------------------------------------------------------------------------------------------------------------------------------------------------------------------------------------------------------------------------------------------------------------------------------------------------------------------------------------------------------------------------------------------------------------------------------------------------------------------------------------------------------------------------------------------------------------------------------------------------------------------------------------------------------------------------------------------------------------------------------------------------------------------------------------CGT-CACGGTCGAACTCCCG-TACGAGGTGCCCGCA
>013_washed_len155-161_reads5000__seq124
GGGCTGCGCGAAGGAGCCACGCTGCGAAGCAGTGTGGCGGTTCTCGTGCGTTACCGAAACGCACGAAGGTCGCGCCTCTTCACGAGGCGTCACC-TGGGAGAGCGCGAAAGCGCTAGCCCGTGATT---------------------------------------------------------------------------------------------------------------------------------------------------------------------------------------------------------------------------------------------------------------------------------------------------------------------------------------------------------------------------------------------------------------------------------------------------------------------------------------------------------------------------------------------------------------------------------------------------------------------------------------------------------------------------------------------------------------------------------------------------------------------------------------------------------------------------------------------------------------------------------------------------------------------------------------------------------------------------------------------------------------------------------------------------------------------------------------------------------------------------------------------------------------------------------------------------------------------------------------------------------------------------------------------------------------------------------------------------------------------------------------------------------------------------------------------------------------------------------------------------------------------------------------------------------------------------------------------------------------------------------------------------------------------------------------------------------------------------------------------------------------------------------------------------------------------------------------------------------------------------------------------CGT-CACGGTCGAACTCCCG-TACGAGGTGCCCGCA
>013_washed_len155-161_reads5000__seq125
GGGCTGCGCGAAGGAGCCACGCTGCGAAGCAGTGTGGCGGTTCTCGTGCGTTACCGAAACGCACGAAGGTCGCGCCTCTTCACGAGGCGTCACC-TGGGAGAGCGCGAAAGCGCTAGCCCGTGATT---------------------------------------------------------------------------------------------------------------------------------------------------------------------------------------------------------------------------------------------------------------------------------------------------------------------------------------------------------------------------------------------------------------------------------------------------------------------------------------------------------------------------------------------------------------------------------------------------------------------------------------------------------------------------------------------------------------------------------------------------------------------------------------------------------------------------------------------------------------------------------------------------------------------------------------------------------------------------------------------------------------------------------------------------------------------------------------------------------------------------------------------------------------------------------------------------------------------------------------------------------------------------------------------------------------------------------------------------------------------------------------------------------------------------------------------------------------------------------------------------------------------------------------------------------------------------------------------------------------------------------------------------------------------------------------------------------------------------------------------------------------------------------------------------------------------------------------------------------------------------------------------CGT-CACGGTCGAACTCCCG-TACGAGGTGCCCGCA
>013_washed_len155-161_reads5000__seq126
GGGCTGCGCGAAGGAGCCACGCTGCGAAGCAGTGTGGCGGTTCTCGTGCGTTACCGAAACGCACGAAGGTCGCGCCTCTTCACGAGGCGTCACC-TGGGAGAGCGCGAAAGCGCTAGCCCGTGATT---------------------------------------------------------------------------------------------------------------------------------------------------------------------------------------------------------------------------------------------------------------------------------------------------------------------------------------------------------------------------------------------------------------------------------------------------------------------------------------------------------------------------------------------------------------------------------------------------------------------------------------------------------------------------------------------------------------------------------------------------------------------------------------------------------------------------------------------------------------------------------------------------------------------------------------------------------------------------------------------------------------------------------------------------------------------------------------------------------------------------------------------------------------------------------------------------------------------------------------------------------------------------------------------------------------------------------------------------------------------------------------------------------------------------------------------------------------------------------------------------------------------------------------------------------------------------------------------------------------------------------------------------------------------------------------------------------------------------------------------------------------------------------------------------------------------------------------------------------------------------------------------CGT-CACGGTCGAACTCCCG-TACGAGGTGCCCGCA
>013_washed_len155-161_reads5000__seq127
GGGCTGCGCGAAGGAGCCACGCTGCGAAGCAGTGTGGCGGTTCTCGTGCGTTACCGAAACGCACGAAGGTCGCGCCTCTTCACGAGGCGTCACC-TGGGAGAGCGCGAAAGCGCTAGCCCGTGATT---------------------------------------------------------------------------------------------------------------------------------------------------------------------------------------------------------------------------------------------------------------------------------------------------------------------------------------------------------------------------------------------------------------------------------------------------------------------------------------------------------------------------------------------------------------------------------------------------------------------------------------------------------------------------------------------------------------------------------------------------------------------------------------------------------------------------------------------------------------------------------------------------------------------------------------------------------------------------------------------------------------------------------------------------------------------------------------------------------------------------------------------------------------------------------------------------------------------------------------------------------------------------------------------------------------------------------------------------------------------------------------------------------------------------------------------------------------------------------------------------------------------------------------------------------------------------------------------------------------------------------------------------------------------------------------------------------------------------------------------------------------------------------------------------------------------------------------------------------------------------------------------CGT-CACGGTCGAACTCCCG-TACGAGGTGCCCGCA
>013_washed_len155-161_reads5000__seq128
GGGCTGCGCGAAGGAGCCACGCTGCGAAGCAGTGTGGCGGTTCTCGTGCGTTACCGAAACGCACGAAGGTCGCGCCTCTTCACGAGGCGTCACC-TGGGAGAGCGCGAAAGCGCTAGCCCGTGATT---------------------------------------------------------------------------------------------------------------------------------------------------------------------------------------------------------------------------------------------------------------------------------------------------------------------------------------------------------------------------------------------------------------------------------------------------------------------------------------------------------------------------------------------------------------------------------------------------------------------------------------------------------------------------------------------------------------------------------------------------------------------------------------------------------------------------------------------------------------------------------------------------------------------------------------------------------------------------------------------------------------------------------------------------------------------------------------------------------------------------------------------------------------------------------------------------------------------------------------------------------------------------------------------------------------------------------------------------------------------------------------------------------------------------------------------------------------------------------------------------------------------------------------------------------------------------------------------------------------------------------------------------------------------------------------------------------------------------------------------------------------------------------------------------------------------------------------------------------------------------------------------CGT-CACGGTCGAACTCCCG-TACGAGGTGCCCGCA
>013_washed_len155-161_reads5000__seq129
GGGCTGCGCGAAGGAGCCACGCTGCGAAGCAGTGTGGCGGTTCTCGTGCGTTACCGAAACGCACGAAGGTCGCGCCTCTTCACGAGGCGTCACC-TGGGAGAGCGCGAAAGCGCTAGCCCGTGATT---------------------------------------------------------------------------------------------------------------------------------------------------------------------------------------------------------------------------------------------------------------------------------------------------------------------------------------------------------------------------------------------------------------------------------------------------------------------------------------------------------------------------------------------------------------------------------------------------------------------------------------------------------------------------------------------------------------------------------------------------------------------------------------------------------------------------------------------------------------------------------------------------------------------------------------------------------------------------------------------------------------------------------------------------------------------------------------------------------------------------------------------------------------------------------------------------------------------------------------------------------------------------------------------------------------------------------------------------------------------------------------------------------------------------------------------------------------------------------------------------------------------------------------------------------------------------------------------------------------------------------------------------------------------------------------------------------------------------------------------------------------------------------------------------------------------------------------------------------------------------------------------CGT-CACGGTCGAACTCCCG-TACGAGGTGCCCGCA
>013_washed_len155-161_reads5000__seq130
GGGCTGCGCGAAGGAGCCACGCTGCGAAGCAGTGTGGCGGTTCTCGTGCGTTACCGAAACGCACGAAGGTCGCGCCTCTTCACGAGGCGTCACC-TGGGAGAGCGCGAAAGCGCTAGCCCGTGATT---------------------------------------------------------------------------------------------------------------------------------------------------------------------------------------------------------------------------------------------------------------------------------------------------------------------------------------------------------------------------------------------------------------------------------------------------------------------------------------------------------------------------------------------------------------------------------------------------------------------------------------------------------------------------------------------------------------------------------------------------------------------------------------------------------------------------------------------------------------------------------------------------------------------------------------------------------------------------------------------------------------------------------------------------------------------------------------------------------------------------------------------------------------------------------------------------------------------------------------------------------------------------------------------------------------------------------------------------------------------------------------------------------------------------------------------------------------------------------------------------------------------------------------------------------------------------------------------------------------------------------------------------------------------------------------------------------------------------------------------------------------------------------------------------------------------------------------------------------------------------------------------CGT-CACGGTCGAACTCCCG-TACGAGGTGCCCGCA
>013_washed_len155-161_reads5000__seq131
GGGCTGCGCGAAGGAGCCACGCTGCGAAGCAGTGTGGCGGTTCTCGTGCGTTACCGAAACGCACGAAGGTCGCGCCTCTTCACGAGGCGTCACC-TGGGAGAGCGCGAAAGCGCTAGCCCGTGATT---------------------------------------------------------------------------------------------------------------------------------------------------------------------------------------------------------------------------------------------------------------------------------------------------------------------------------------------------------------------------------------------------------------------------------------------------------------------------------------------------------------------------------------------------------------------------------------------------------------------------------------------------------------------------------------------------------------------------------------------------------------------------------------------------------------------------------------------------------------------------------------------------------------------------------------------------------------------------------------------------------------------------------------------------------------------------------------------------------------------------------------------------------------------------------------------------------------------------------------------------------------------------------------------------------------------------------------------------------------------------------------------------------------------------------------------------------------------------------------------------------------------------------------------------------------------------------------------------------------------------------------------------------------------------------------------------------------------------------------------------------------------------------------------------------------------------------------------------------------------------------------------CGT-CACGGTCGAACTCCCG-TACGAGGTGCCCGCA
>013_washed_len155-161_reads5000__seq132
GGGCTGCGCGAAGGAGCCACGCTGCGAAGCAGTGTGGCGGTTCTCGTGCGTTACCGAAACGCACGAAGGTCGCGCCTCTTCACGAGGCGTCACC-TGGGAGAGCGCGAAAGCGCTAGCCCGTGATT---------------------------------------------------------------------------------------------------------------------------------------------------------------------------------------------------------------------------------------------------------------------------------------------------------------------------------------------------------------------------------------------------------------------------------------------------------------------------------------------------------------------------------------------------------------------------------------------------------------------------------------------------------------------------------------------------------------------------------------------------------------------------------------------------------------------------------------------------------------------------------------------------------------------------------------------------------------------------------------------------------------------------------------------------------------------------------------------------------------------------------------------------------------------------------------------------------------------------------------------------------------------------------------------------------------------------------------------------------------------------------------------------------------------------------------------------------------------------------------------------------------------------------------------------------------------------------------------------------------------------------------------------------------------------------------------------------------------------------------------------------------------------------------------------------------------------------------------------------------------------------------------CGT-CACGGTCGAACTCCCG-TACGAGGTGCCCGCA
>013_washed_len155-161_reads5000__seq133
GGGCTGCGCGAAGGAGCCACGCTGCGAAGCAGTGTGGCGGTTCTCGTGCGTTACCGAAACGCACGAAGGTCGCGCCTCTTCACGAGGCGTCACC-TGGGAGAGCGCGAAAGCGCTAGCCCGTGATT---------------------------------------------------------------------------------------------------------------------------------------------------------------------------------------------------------------------------------------------------------------------------------------------------------------------------------------------------------------------------------------------------------------------------------------------------------------------------------------------------------------------------------------------------------------------------------------------------------------------------------------------------------------------------------------------------------------------------------------------------------------------------------------------------------------------------------------------------------------------------------------------------------------------------------------------------------------------------------------------------------------------------------------------------------------------------------------------------------------------------------------------------------------------------------------------------------------------------------------------------------------------------------------------------------------------------------------------------------------------------------------------------------------------------------------------------------------------------------------------------------------------------------------------------------------------------------------------------------------------------------------------------------------------------------------------------------------------------------------------------------------------------------------------------------------------------------------------------------------------------------------------CGT-CACGGTCGAACTCCCG-TACGAGGTGCCCGCA
>013_washed_len155-161_reads5000__seq134
GGGCTGCGCGAAGGAGCCACGCTGCGAAGCAGTGTGGCGGTTCTCGTGCGTTACCGAAACGCACGAAGGTCGCGCCTCTTCACGAGGCGTCACC-TGGGAGAGCGCGAAAGCGCTAGCCCGTGATT---------------------------------------------------------------------------------------------------------------------------------------------------------------------------------------------------------------------------------------------------------------------------------------------------------------------------------------------------------------------------------------------------------------------------------------------------------------------------------------------------------------------------------------------------------------------------------------------------------------------------------------------------------------------------------------------------------------------------------------------------------------------------------------------------------------------------------------------------------------------------------------------------------------------------------------------------------------------------------------------------------------------------------------------------------------------------------------------------------------------------------------------------------------------------------------------------------------------------------------------------------------------------------------------------------------------------------------------------------------------------------------------------------------------------------------------------------------------------------------------------------------------------------------------------------------------------------------------------------------------------------------------------------------------------------------------------------------------------------------------------------------------------------------------------------------------------------------------------------------------------------------------CGT-CACGGTCGAACTCCCG-TACGAGGTGCCCGCA
>013_washed_len155-161_reads5000__seq135
GGGCTGCGCGAAGGAGCCACGCTGCGAAGCAGTGTGGCGGTTCTCGTGCGTTACCGAAACGCACGAAGGTCGCGCCTCTTCACGAGGCGTCACC-TGGGAGAGCGCGAAAGCGCTAGCCCGTGATT---------------------------------------------------------------------------------------------------------------------------------------------------------------------------------------------------------------------------------------------------------------------------------------------------------------------------------------------------------------------------------------------------------------------------------------------------------------------------------------------------------------------------------------------------------------------------------------------------------------------------------------------------------------------------------------------------------------------------------------------------------------------------------------------------------------------------------------------------------------------------------------------------------------------------------------------------------------------------------------------------------------------------------------------------------------------------------------------------------------------------------------------------------------------------------------------------------------------------------------------------------------------------------------------------------------------------------------------------------------------------------------------------------------------------------------------------------------------------------------------------------------------------------------------------------------------------------------------------------------------------------------------------------------------------------------------------------------------------------------------------------------------------------------------------------------------------------------------------------------------------------------------CGT-CACGGTCGAACTCCCG-TACGAGGTGCCCGCA
>013_washed_len155-161_reads5000__seq136
GGGCTGCGCGAAGGAGCCACGCTGCGAAGCAGTGTGGCGGTTCTCGTGCGTTACCGAAACGCACGAAGGTCGCGCCTCTTCACGAGGCGTCACC-TGGGAGAGCGCGAAAGCGCTAGCCCGTGATT---------------------------------------------------------------------------------------------------------------------------------------------------------------------------------------------------------------------------------------------------------------------------------------------------------------------------------------------------------------------------------------------------------------------------------------------------------------------------------------------------------------------------------------------------------------------------------------------------------------------------------------------------------------------------------------------------------------------------------------------------------------------------------------------------------------------------------------------------------------------------------------------------------------------------------------------------------------------------------------------------------------------------------------------------------------------------------------------------------------------------------------------------------------------------------------------------------------------------------------------------------------------------------------------------------------------------------------------------------------------------------------------------------------------------------------------------------------------------------------------------------------------------------------------------------------------------------------------------------------------------------------------------------------------------------------------------------------------------------------------------------------------------------------------------------------------------------------------------------------------------------------------CGT-CACGGTCGAACTCCCG-TACGAGGTGCCCGCA
>013_washed_len155-161_reads5000__seq137
GGGCTGCGCGAAGGAGCCACGCTGCGAAGCAGTGTGGCGGTTCTCGTGCGTTACCGAAACGCACGAAGGTCGCGCCTCTTCACGAGGCGTCACC-TGGGAGAGCGCGAAAGCGCTAGCCCGTGATT---------------------------------------------------------------------------------------------------------------------------------------------------------------------------------------------------------------------------------------------------------------------------------------------------------------------------------------------------------------------------------------------------------------------------------------------------------------------------------------------------------------------------------------------------------------------------------------------------------------------------------------------------------------------------------------------------------------------------------------------------------------------------------------------------------------------------------------------------------------------------------------------------------------------------------------------------------------------------------------------------------------------------------------------------------------------------------------------------------------------------------------------------------------------------------------------------------------------------------------------------------------------------------------------------------------------------------------------------------------------------------------------------------------------------------------------------------------------------------------------------------------------------------------------------------------------------------------------------------------------------------------------------------------------------------------------------------------------------------------------------------------------------------------------------------------------------------------------------------------------------------------------CGT-CACGGTCGAACTCCCG-TACGAGGTGCCCGCA
>013_washed_len155-161_reads5000__seq138
GGGCTGCGCGAAGGAGCCACGCTGCGAAGCAGTGTGGCGGTTCTCGTGCGTTACCGAAACGCACGAAGGTCGCGCCTCTTCACGAGGCGTCACC-TGGGAGAGCGCGAAAGCGCTAGCCCGTGATT---------------------------------------------------------------------------------------------------------------------------------------------------------------------------------------------------------------------------------------------------------------------------------------------------------------------------------------------------------------------------------------------------------------------------------------------------------------------------------------------------------------------------------------------------------------------------------------------------------------------------------------------------------------------------------------------------------------------------------------------------------------------------------------------------------------------------------------------------------------------------------------------------------------------------------------------------------------------------------------------------------------------------------------------------------------------------------------------------------------------------------------------------------------------------------------------------------------------------------------------------------------------------------------------------------------------------------------------------------------------------------------------------------------------------------------------------------------------------------------------------------------------------------------------------------------------------------------------------------------------------------------------------------------------------------------------------------------------------------------------------------------------------------------------------------------------------------------------------------------------------------------------CGT-CACGGTCGAACTCCCG-TACGAGGTGCCCGCA
>013_washed_len155-161_reads5000__seq139
GGGCTGCGCGAAGGAGCCACGCTGCGAAGCAGTGTGGCGGTTCTCGTGCGTTACCGAAACGCACGAAGGTCGCGCCTCTTCACGAGGCGTCACC-TGGGAGAGCGCGAAAGCGCTAGCCCGTGATT---------------------------------------------------------------------------------------------------------------------------------------------------------------------------------------------------------------------------------------------------------------------------------------------------------------------------------------------------------------------------------------------------------------------------------------------------------------------------------------------------------------------------------------------------------------------------------------------------------------------------------------------------------------------------------------------------------------------------------------------------------------------------------------------------------------------------------------------------------------------------------------------------------------------------------------------------------------------------------------------------------------------------------------------------------------------------------------------------------------------------------------------------------------------------------------------------------------------------------------------------------------------------------------------------------------------------------------------------------------------------------------------------------------------------------------------------------------------------------------------------------------------------------------------------------------------------------------------------------------------------------------------------------------------------------------------------------------------------------------------------------------------------------------------------------------------------------------------------------------------------------------------CGT-CACGGTCGAACTCCCG-TACGAGGTGCCCGCA
>013_washed_len155-161_reads5000__seq140
GGGCTGCGCGAAGGAGCCACGCTGCGAAGCAGTGTGGCGGTTCTCGTGCGTTACCGAAACGCACGAAGGTCGCGCCTCTTCACGAGGCGTCACC-TGGGAGAGCGCGAAAGCGCTAGCCCGTGATT---------------------------------------------------------------------------------------------------------------------------------------------------------------------------------------------------------------------------------------------------------------------------------------------------------------------------------------------------------------------------------------------------------------------------------------------------------------------------------------------------------------------------------------------------------------------------------------------------------------------------------------------------------------------------------------------------------------------------------------------------------------------------------------------------------------------------------------------------------------------------------------------------------------------------------------------------------------------------------------------------------------------------------------------------------------------------------------------------------------------------------------------------------------------------------------------------------------------------------------------------------------------------------------------------------------------------------------------------------------------------------------------------------------------------------------------------------------------------------------------------------------------------------------------------------------------------------------------------------------------------------------------------------------------------------------------------------------------------------------------------------------------------------------------------------------------------------------------------------------------------------------------CGT-CACGGTCGAACTCCCG-TACGAGGTGCCCGCA
>013_washed_len155-161_reads5000__seq141
GGGCTGCGCGAAGGAGCCACGCTGCGAAGCAGTGTGGCGGTTCTCGTGCGTTACCGAAACGCACGAAGGTCGCGCCTCTTCACGAGGCGTCACC-TGGGAGAGCGCGAAAGCGCTAGCCCGTGATT---------------------------------------------------------------------------------------------------------------------------------------------------------------------------------------------------------------------------------------------------------------------------------------------------------------------------------------------------------------------------------------------------------------------------------------------------------------------------------------------------------------------------------------------------------------------------------------------------------------------------------------------------------------------------------------------------------------------------------------------------------------------------------------------------------------------------------------------------------------------------------------------------------------------------------------------------------------------------------------------------------------------------------------------------------------------------------------------------------------------------------------------------------------------------------------------------------------------------------------------------------------------------------------------------------------------------------------------------------------------------------------------------------------------------------------------------------------------------------------------------------------------------------------------------------------------------------------------------------------------------------------------------------------------------------------------------------------------------------------------------------------------------------------------------------------------------------------------------------------------------------------------CGT-CACGGTCGAACTCCCG-TACGAGGTGCCCGCA
>013_washed_len155-161_reads5000__seq142
GGGCTGCGCGAAGGAGCCACGCTGCGAAGCAGTGTGGCGGTTCTCGTGCGTTACCGAAACGCACGAAGGTCGCGCCTCTTCACGAGGCGTCACC-TGGGAGAGCGCGAAAGCGCTAGCCCGTGATT---------------------------------------------------------------------------------------------------------------------------------------------------------------------------------------------------------------------------------------------------------------------------------------------------------------------------------------------------------------------------------------------------------------------------------------------------------------------------------------------------------------------------------------------------------------------------------------------------------------------------------------------------------------------------------------------------------------------------------------------------------------------------------------------------------------------------------------------------------------------------------------------------------------------------------------------------------------------------------------------------------------------------------------------------------------------------------------------------------------------------------------------------------------------------------------------------------------------------------------------------------------------------------------------------------------------------------------------------------------------------------------------------------------------------------------------------------------------------------------------------------------------------------------------------------------------------------------------------------------------------------------------------------------------------------------------------------------------------------------------------------------------------------------------------------------------------------------------------------------------------------------------CGT-CACGGTCGAACTCCCG-TACGAGGTGCCCGCA
>013_washed_len155-161_reads5000__seq143
GGGCTGCGCGAAGGAGCCACGCTGCGAAGCAGTGTGGCGGTTCTCGTGCGTTACCGAAACGCACGAAGGTCGCGCCTCTTCACGAGGCGTCACC-TGGGAGAGCGCGAAAGCGCTAGCCCGTGATT---------------------------------------------------------------------------------------------------------------------------------------------------------------------------------------------------------------------------------------------------------------------------------------------------------------------------------------------------------------------------------------------------------------------------------------------------------------------------------------------------------------------------------------------------------------------------------------------------------------------------------------------------------------------------------------------------------------------------------------------------------------------------------------------------------------------------------------------------------------------------------------------------------------------------------------------------------------------------------------------------------------------------------------------------------------------------------------------------------------------------------------------------------------------------------------------------------------------------------------------------------------------------------------------------------------------------------------------------------------------------------------------------------------------------------------------------------------------------------------------------------------------------------------------------------------------------------------------------------------------------------------------------------------------------------------------------------------------------------------------------------------------------------------------------------------------------------------------------------------------------------------------CGT-CACGGTCGAACTCCCG-TACGAGGTGCCCGCA
>013_washed_len155-161_reads5000__seq144
GGGCTGCGCGAAGGAGCCACGCTGCGAAGCAGTGTGGCGGTTCTCGTGCGTTACCGAAACGCACGAAGGTCGCGCCTCTTCACGAGGCGTCACC-TGGGAGAGCGCGAAAGCGCTAGCCCGTGATT---------------------------------------------------------------------------------------------------------------------------------------------------------------------------------------------------------------------------------------------------------------------------------------------------------------------------------------------------------------------------------------------------------------------------------------------------------------------------------------------------------------------------------------------------------------------------------------------------------------------------------------------------------------------------------------------------------------------------------------------------------------------------------------------------------------------------------------------------------------------------------------------------------------------------------------------------------------------------------------------------------------------------------------------------------------------------------------------------------------------------------------------------------------------------------------------------------------------------------------------------------------------------------------------------------------------------------------------------------------------------------------------------------------------------------------------------------------------------------------------------------------------------------------------------------------------------------------------------------------------------------------------------------------------------------------------------------------------------------------------------------------------------------------------------------------------------------------------------------------------------------------------CGT-CACGGTCGAACTCCCG-TACGAGGTGCCCGCA
>013_washed_len155-161_reads5000__seq145
GGGCTGCGCGAAGGAGCCACGCTGCGAAGCAGTGTGGCGGTTCTCGTGCGTTACCGAAACGCACGAAGGTCGCGCCTCTTCACGAGGCGTCACC-TGGGAGAGCGCGAAAGCGCTAGCCCGTGATT---------------------------------------------------------------------------------------------------------------------------------------------------------------------------------------------------------------------------------------------------------------------------------------------------------------------------------------------------------------------------------------------------------------------------------------------------------------------------------------------------------------------------------------------------------------------------------------------------------------------------------------------------------------------------------------------------------------------------------------------------------------------------------------------------------------------------------------------------------------------------------------------------------------------------------------------------------------------------------------------------------------------------------------------------------------------------------------------------------------------------------------------------------------------------------------------------------------------------------------------------------------------------------------------------------------------------------------------------------------------------------------------------------------------------------------------------------------------------------------------------------------------------------------------------------------------------------------------------------------------------------------------------------------------------------------------------------------------------------------------------------------------------------------------------------------------------------------------------------------------------------------------CGT-CACGGTCGAACTCCCG-TACGAGGTGCCCGCA
>013_washed_len155-161_reads5000__seq146
GGGCTGCGCGAAGGAGCCACGCTGCGAAGCAGTGTGGCGGTTCTCGTGCGTTACCGAAACGCACGAAGGTCGCGCCTCTTCACGAGGCGTCACC-TGGGAGAGCGCGAAAGCGCTAGCCCGTGATT---------------------------------------------------------------------------------------------------------------------------------------------------------------------------------------------------------------------------------------------------------------------------------------------------------------------------------------------------------------------------------------------------------------------------------------------------------------------------------------------------------------------------------------------------------------------------------------------------------------------------------------------------------------------------------------------------------------------------------------------------------------------------------------------------------------------------------------------------------------------------------------------------------------------------------------------------------------------------------------------------------------------------------------------------------------------------------------------------------------------------------------------------------------------------------------------------------------------------------------------------------------------------------------------------------------------------------------------------------------------------------------------------------------------------------------------------------------------------------------------------------------------------------------------------------------------------------------------------------------------------------------------------------------------------------------------------------------------------------------------------------------------------------------------------------------------------------------------------------------------------------------------CGT-CACGGTCGAACTCCCG-TACGAGGTGCCCGCA
>013_washed_len155-161_reads5000__seq147
GGGCTGCGCGAAGGAGCCACGCTGCGAAGCAGTGTGGCGGTTCTCGTGCGTTACCGAAACGCACGAAGGTCGCGCCTCTTCACGAGGCGTCACC-TGGGAGAGCGCGAAAGCGCTAGCCCGTGATT---------------------------------------------------------------------------------------------------------------------------------------------------------------------------------------------------------------------------------------------------------------------------------------------------------------------------------------------------------------------------------------------------------------------------------------------------------------------------------------------------------------------------------------------------------------------------------------------------------------------------------------------------------------------------------------------------------------------------------------------------------------------------------------------------------------------------------------------------------------------------------------------------------------------------------------------------------------------------------------------------------------------------------------------------------------------------------------------------------------------------------------------------------------------------------------------------------------------------------------------------------------------------------------------------------------------------------------------------------------------------------------------------------------------------------------------------------------------------------------------------------------------------------------------------------------------------------------------------------------------------------------------------------------------------------------------------------------------------------------------------------------------------------------------------------------------------------------------------------------------------------------------CGT-CACGGTCGAACTCCCG-TACGAGGTGCCCGCA
>013_washed_len155-161_reads5000__seq148
GGGCTGCGCGAAGGAGCCACGCTGCGAAGCAGTGTGGCGGTTCTCGTGCGTTACCGAAACGCACGAAGGTCGCGCCTCTTCACGAGGCGTCACC-TGGGAGAGCGCGAAAGCGCTAGCCCGTGATT---------------------------------------------------------------------------------------------------------------------------------------------------------------------------------------------------------------------------------------------------------------------------------------------------------------------------------------------------------------------------------------------------------------------------------------------------------------------------------------------------------------------------------------------------------------------------------------------------------------------------------------------------------------------------------------------------------------------------------------------------------------------------------------------------------------------------------------------------------------------------------------------------------------------------------------------------------------------------------------------------------------------------------------------------------------------------------------------------------------------------------------------------------------------------------------------------------------------------------------------------------------------------------------------------------------------------------------------------------------------------------------------------------------------------------------------------------------------------------------------------------------------------------------------------------------------------------------------------------------------------------------------------------------------------------------------------------------------------------------------------------------------------------------------------------------------------------------------------------------------------------------------CGT-CACGGTCGAACTCCCG-TACGAGGTGCCCGCA
>013_washed_len155-161_reads5000__seq149
GGGCTGCGCGAAGGAGCCACGCTGCGAAGCAGTGTGGCGGTTCTCGTGCGTTACCGAAACGCACGAAGGTCGCGCCTCTTCACGAGGCGTCACC-TGGGAGAGCGCGAAAGCGCTAGCCCGTGATT---------------------------------------------------------------------------------------------------------------------------------------------------------------------------------------------------------------------------------------------------------------------------------------------------------------------------------------------------------------------------------------------------------------------------------------------------------------------------------------------------------------------------------------------------------------------------------------------------------------------------------------------------------------------------------------------------------------------------------------------------------------------------------------------------------------------------------------------------------------------------------------------------------------------------------------------------------------------------------------------------------------------------------------------------------------------------------------------------------------------------------------------------------------------------------------------------------------------------------------------------------------------------------------------------------------------------------------------------------------------------------------------------------------------------------------------------------------------------------------------------------------------------------------------------------------------------------------------------------------------------------------------------------------------------------------------------------------------------------------------------------------------------------------------------------------------------------------------------------------------------------------------CGT-CACGGTCGAACTCCCG-TACGAGGTGCCCGCA
>013_washed_len155-161_reads5000__seq150
GGGCTGCGCGAAGGAGCCACGCTGCGAAGCAGTGTGGCGGTTCTCGTGCGTTACCGAAACGCACGAAGGTCGCGCCTCTTCACGAGGCGTCACC-TGGGAGAGCGCGAAAGCGCTAGCCCGTGATT---------------------------------------------------------------------------------------------------------------------------------------------------------------------------------------------------------------------------------------------------------------------------------------------------------------------------------------------------------------------------------------------------------------------------------------------------------------------------------------------------------------------------------------------------------------------------------------------------------------------------------------------------------------------------------------------------------------------------------------------------------------------------------------------------------------------------------------------------------------------------------------------------------------------------------------------------------------------------------------------------------------------------------------------------------------------------------------------------------------------------------------------------------------------------------------------------------------------------------------------------------------------------------------------------------------------------------------------------------------------------------------------------------------------------------------------------------------------------------------------------------------------------------------------------------------------------------------------------------------------------------------------------------------------------------------------------------------------------------------------------------------------------------------------------------------------------------------------------------------------------------------------CGT-CACGGTCGAACTCCCG-TACGAGGTGCCCGCA
>013_washed_len155-161_reads5000__seq151
GGGCTGCGCGAAGGAGCCACGCTGCGAAGCAGTGTGGCGGTTCTCGTGCGTTACCGAAACGCACGAAGGTCGCGCCTCTTCACGAGGCGTCACC-TGGGAGAGCGCGAAAGCGCTAGCCCGTGATT---------------------------------------------------------------------------------------------------------------------------------------------------------------------------------------------------------------------------------------------------------------------------------------------------------------------------------------------------------------------------------------------------------------------------------------------------------------------------------------------------------------------------------------------------------------------------------------------------------------------------------------------------------------------------------------------------------------------------------------------------------------------------------------------------------------------------------------------------------------------------------------------------------------------------------------------------------------------------------------------------------------------------------------------------------------------------------------------------------------------------------------------------------------------------------------------------------------------------------------------------------------------------------------------------------------------------------------------------------------------------------------------------------------------------------------------------------------------------------------------------------------------------------------------------------------------------------------------------------------------------------------------------------------------------------------------------------------------------------------------------------------------------------------------------------------------------------------------------------------------------------------------CGT-CACGGTCGAACTCCCG-TACGAGGTGCCCGCA
>013_washed_len155-161_reads5000__seq152
GGGCTGCGCGAAGGAGCCACGCTGCGAAGCAGTGTGGCGGTTCTCGTGCGTTACCGAAACGCACGAAGGTCGCGCCTCTTCACGAGGCGTCACC-TGGGAGAGCGCGAAAGCGCTAGCCCGTGATT---------------------------------------------------------------------------------------------------------------------------------------------------------------------------------------------------------------------------------------------------------------------------------------------------------------------------------------------------------------------------------------------------------------------------------------------------------------------------------------------------------------------------------------------------------------------------------------------------------------------------------------------------------------------------------------------------------------------------------------------------------------------------------------------------------------------------------------------------------------------------------------------------------------------------------------------------------------------------------------------------------------------------------------------------------------------------------------------------------------------------------------------------------------------------------------------------------------------------------------------------------------------------------------------------------------------------------------------------------------------------------------------------------------------------------------------------------------------------------------------------------------------------------------------------------------------------------------------------------------------------------------------------------------------------------------------------------------------------------------------------------------------------------------------------------------------------------------------------------------------------------------------CGT-CACGGTCGAACTCCCG-TACGAGGTGCCCGCA
>013_washed_len155-161_reads5000__seq153
GGGCTGCGCGAAGGAGCCACGCTGCGAAGCAGTGTGGCGGTTCTCGTGCGTTACCGAAACGCACGAAGGTCGCGCCTCTTCACGAGGCGTCACC-TGGGAGAGCGCGAAAGCGCTAGCCCGTGATT---------------------------------------------------------------------------------------------------------------------------------------------------------------------------------------------------------------------------------------------------------------------------------------------------------------------------------------------------------------------------------------------------------------------------------------------------------------------------------------------------------------------------------------------------------------------------------------------------------------------------------------------------------------------------------------------------------------------------------------------------------------------------------------------------------------------------------------------------------------------------------------------------------------------------------------------------------------------------------------------------------------------------------------------------------------------------------------------------------------------------------------------------------------------------------------------------------------------------------------------------------------------------------------------------------------------------------------------------------------------------------------------------------------------------------------------------------------------------------------------------------------------------------------------------------------------------------------------------------------------------------------------------------------------------------------------------------------------------------------------------------------------------------------------------------------------------------------------------------------------------------------------CGT-CACGGTCGAACTCCCG-TACGAGGTGCCCGCA
>013_washed_len155-161_reads5000__seq154
GGGCTGCGCGAAGGAGCCACGCTGCGAAGCAGTGTGGCGGTTCTCGTGCGTTACCGAAACGCACGAAGGTCGCGCCTCTTCACGAGGCGTCACC-TGGGAGAGCGCGAAAGCGCTAGCCCGTGATT---------------------------------------------------------------------------------------------------------------------------------------------------------------------------------------------------------------------------------------------------------------------------------------------------------------------------------------------------------------------------------------------------------------------------------------------------------------------------------------------------------------------------------------------------------------------------------------------------------------------------------------------------------------------------------------------------------------------------------------------------------------------------------------------------------------------------------------------------------------------------------------------------------------------------------------------------------------------------------------------------------------------------------------------------------------------------------------------------------------------------------------------------------------------------------------------------------------------------------------------------------------------------------------------------------------------------------------------------------------------------------------------------------------------------------------------------------------------------------------------------------------------------------------------------------------------------------------------------------------------------------------------------------------------------------------------------------------------------------------------------------------------------------------------------------------------------------------------------------------------------------------------CGT-CACGGTCGAACTCCCG-TACGAGGTGCCCGCA
>013_washed_len155-161_reads5000__seq155
GGGCTGCGCGAAGGAGCCACGCTGCGAAGCAGTGTGGCGGTTCTCGTGCGTTACCGAAACGCACGAAGGTCGCGCCTCTTCACGAGGCGTCACC-TGGGAGAGCGCGAAAGCGCTAGCCCGTGATT---------------------------------------------------------------------------------------------------------------------------------------------------------------------------------------------------------------------------------------------------------------------------------------------------------------------------------------------------------------------------------------------------------------------------------------------------------------------------------------------------------------------------------------------------------------------------------------------------------------------------------------------------------------------------------------------------------------------------------------------------------------------------------------------------------------------------------------------------------------------------------------------------------------------------------------------------------------------------------------------------------------------------------------------------------------------------------------------------------------------------------------------------------------------------------------------------------------------------------------------------------------------------------------------------------------------------------------------------------------------------------------------------------------------------------------------------------------------------------------------------------------------------------------------------------------------------------------------------------------------------------------------------------------------------------------------------------------------------------------------------------------------------------------------------------------------------------------------------------------------------------------------CGT-CACGGTCGAACTCCCG-TACGAGGTGCCCGCA
>013_washed_len155-161_reads5000__seq156
GGGCTGCGCGAAGGAGCCACGCTGCGAAGCAGTGTGGCGGTTCTCGTGCGTTACCGAAACGCACGAAGGTCGCGCCTCTTCACGAGGCGTCACC-TGGGAGAGCGCGAAAGCGCTAGCCCGTGATT---------------------------------------------------------------------------------------------------------------------------------------------------------------------------------------------------------------------------------------------------------------------------------------------------------------------------------------------------------------------------------------------------------------------------------------------------------------------------------------------------------------------------------------------------------------------------------------------------------------------------------------------------------------------------------------------------------------------------------------------------------------------------------------------------------------------------------------------------------------------------------------------------------------------------------------------------------------------------------------------------------------------------------------------------------------------------------------------------------------------------------------------------------------------------------------------------------------------------------------------------------------------------------------------------------------------------------------------------------------------------------------------------------------------------------------------------------------------------------------------------------------------------------------------------------------------------------------------------------------------------------------------------------------------------------------------------------------------------------------------------------------------------------------------------------------------------------------------------------------------------------------------CGT-CACGGTCGAACTCCCG-TACGAGGTGCCCGCA
>013_washed_len155-161_reads5000__seq157
GGGCTGCGCGAAGGAGCCACGCTGCGAAGCAGTGTGGCGGTTCTCGTGCGTTACCGAAACGCACGAAGGTCGCGCCTCTTCACGAGGCGTCACC-TGGGAGAGCGCGAAAGCGCTAGCCCGTGATT---------------------------------------------------------------------------------------------------------------------------------------------------------------------------------------------------------------------------------------------------------------------------------------------------------------------------------------------------------------------------------------------------------------------------------------------------------------------------------------------------------------------------------------------------------------------------------------------------------------------------------------------------------------------------------------------------------------------------------------------------------------------------------------------------------------------------------------------------------------------------------------------------------------------------------------------------------------------------------------------------------------------------------------------------------------------------------------------------------------------------------------------------------------------------------------------------------------------------------------------------------------------------------------------------------------------------------------------------------------------------------------------------------------------------------------------------------------------------------------------------------------------------------------------------------------------------------------------------------------------------------------------------------------------------------------------------------------------------------------------------------------------------------------------------------------------------------------------------------------------------------------------CGT-CACGGTCGAACTCCCG-TACGAGGTGCCCGCA
>013_washed_len155-161_reads5000__seq158
GGGCTGCGCGAAGGAGCCACGCTGCGAAGCAGTGTGGCGGTTCTCGTGCGTTACCGAAACGCACGAAGGTCGCGCCTCTTCACGAGGCGTCACC-TGGGAGAGCGCGAAAGCGCTAGCCCGTGATT---------------------------------------------------------------------------------------------------------------------------------------------------------------------------------------------------------------------------------------------------------------------------------------------------------------------------------------------------------------------------------------------------------------------------------------------------------------------------------------------------------------------------------------------------------------------------------------------------------------------------------------------------------------------------------------------------------------------------------------------------------------------------------------------------------------------------------------------------------------------------------------------------------------------------------------------------------------------------------------------------------------------------------------------------------------------------------------------------------------------------------------------------------------------------------------------------------------------------------------------------------------------------------------------------------------------------------------------------------------------------------------------------------------------------------------------------------------------------------------------------------------------------------------------------------------------------------------------------------------------------------------------------------------------------------------------------------------------------------------------------------------------------------------------------------------------------------------------------------------------------------------------CGT-CACGGTCGAACTCCCG-TACGAGGTGCCCGCA
>013_washed_len155-161_reads5000__seq159
GGGCTGCGCGAAGGAGCCACGCTGCGAAGCAGTGTGGCGGTTCTCGTGCGTTACCGAAACGCACGAAGGTCGCGCCTCTTCACGAGGCGTCACC-TGGGAGAGCGCGAAAGCGCTAGCCCGTGATT---------------------------------------------------------------------------------------------------------------------------------------------------------------------------------------------------------------------------------------------------------------------------------------------------------------------------------------------------------------------------------------------------------------------------------------------------------------------------------------------------------------------------------------------------------------------------------------------------------------------------------------------------------------------------------------------------------------------------------------------------------------------------------------------------------------------------------------------------------------------------------------------------------------------------------------------------------------------------------------------------------------------------------------------------------------------------------------------------------------------------------------------------------------------------------------------------------------------------------------------------------------------------------------------------------------------------------------------------------------------------------------------------------------------------------------------------------------------------------------------------------------------------------------------------------------------------------------------------------------------------------------------------------------------------------------------------------------------------------------------------------------------------------------------------------------------------------------------------------------------------------------------CGT-CACGGTCGAACTCCCG-TACGAGGTGCCCGCA
>013_washed_len155-161_reads5000__seq160
GGGCTGCGCGAAGGAGCCACGCTGCGAAGCAGTGTGGCGGTTCTCGTGCGTTACCGAAACGCACGAAGGTCGCGCCTCTTCACGAGGCGTCACC-TGGGAGAGCGCGAAAGCGCTAGCCCGTGATT---------------------------------------------------------------------------------------------------------------------------------------------------------------------------------------------------------------------------------------------------------------------------------------------------------------------------------------------------------------------------------------------------------------------------------------------------------------------------------------------------------------------------------------------------------------------------------------------------------------------------------------------------------------------------------------------------------------------------------------------------------------------------------------------------------------------------------------------------------------------------------------------------------------------------------------------------------------------------------------------------------------------------------------------------------------------------------------------------------------------------------------------------------------------------------------------------------------------------------------------------------------------------------------------------------------------------------------------------------------------------------------------------------------------------------------------------------------------------------------------------------------------------------------------------------------------------------------------------------------------------------------------------------------------------------------------------------------------------------------------------------------------------------------------------------------------------------------------------------------------------------------------CGT-CACGGTCGAACTCCCG-TACGAGGTGCCCGCA
>013_washed_len155-161_reads5000__seq161
GGGCTGCGCGAAGGAGCCACGCTGCGAAGCAGTGTGGCGGTTCTCGTGCGTTACCGAAACGCACGAAGGTCGCGCCTCTTCACGAGGCGTCACC-TGGGAGAGCGCGAAAGCGCTAGCCCGTGATT---------------------------------------------------------------------------------------------------------------------------------------------------------------------------------------------------------------------------------------------------------------------------------------------------------------------------------------------------------------------------------------------------------------------------------------------------------------------------------------------------------------------------------------------------------------------------------------------------------------------------------------------------------------------------------------------------------------------------------------------------------------------------------------------------------------------------------------------------------------------------------------------------------------------------------------------------------------------------------------------------------------------------------------------------------------------------------------------------------------------------------------------------------------------------------------------------------------------------------------------------------------------------------------------------------------------------------------------------------------------------------------------------------------------------------------------------------------------------------------------------------------------------------------------------------------------------------------------------------------------------------------------------------------------------------------------------------------------------------------------------------------------------------------------------------------------------------------------------------------------------------------------CGT-CACGGTCGAACTCCCG-TACGAGGTGCCCGCA
>013_washed_len155-161_reads5000__seq162
GGGCTGCGCGAAGGAGCCACGCTGCGAAGCAGTGTGGCGGTTCTCGTGCGTTACCGAAACGCACGAAGGTCGCGCCTCTTCACGAGGCGTCACC-TGGGAGAGCGCGAAAGCGCTAGCCCGTGATT---------------------------------------------------------------------------------------------------------------------------------------------------------------------------------------------------------------------------------------------------------------------------------------------------------------------------------------------------------------------------------------------------------------------------------------------------------------------------------------------------------------------------------------------------------------------------------------------------------------------------------------------------------------------------------------------------------------------------------------------------------------------------------------------------------------------------------------------------------------------------------------------------------------------------------------------------------------------------------------------------------------------------------------------------------------------------------------------------------------------------------------------------------------------------------------------------------------------------------------------------------------------------------------------------------------------------------------------------------------------------------------------------------------------------------------------------------------------------------------------------------------------------------------------------------------------------------------------------------------------------------------------------------------------------------------------------------------------------------------------------------------------------------------------------------------------------------------------------------------------------------------------CGT-CACGGTCGAACTCCCG-TACGAGGTGCCCGCA
>013_washed_len155-161_reads5000__seq163
GGGCTGCGCGAAGGAGCCACGCTGCGAAGCAGTGTGGCGGTTCTCGTGCGTTACCGAAACGCACGAAGGTCGCGCCTCTTCACGAGGCGTCACC-TGGGAGAGCGCGAAAGCGCTAGCCCGTGATT---------------------------------------------------------------------------------------------------------------------------------------------------------------------------------------------------------------------------------------------------------------------------------------------------------------------------------------------------------------------------------------------------------------------------------------------------------------------------------------------------------------------------------------------------------------------------------------------------------------------------------------------------------------------------------------------------------------------------------------------------------------------------------------------------------------------------------------------------------------------------------------------------------------------------------------------------------------------------------------------------------------------------------------------------------------------------------------------------------------------------------------------------------------------------------------------------------------------------------------------------------------------------------------------------------------------------------------------------------------------------------------------------------------------------------------------------------------------------------------------------------------------------------------------------------------------------------------------------------------------------------------------------------------------------------------------------------------------------------------------------------------------------------------------------------------------------------------------------------------------------------------------CGT-CACGGTCGAACTCCCG-TACGAGGTGCCCGCA
>013_washed_len155-161_reads5000__seq164
GGGCTGCGCGAAGGAGCCACGCTGCGAAGCAGTGTGGCGGTTCTCGTGCGTTACCGAAACGCACGAAGGTCGCGCCTCTTCACGAGGCGTCACC-TGGGAGAGCGCGAAAGCGCTAGCCCGTGATT---------------------------------------------------------------------------------------------------------------------------------------------------------------------------------------------------------------------------------------------------------------------------------------------------------------------------------------------------------------------------------------------------------------------------------------------------------------------------------------------------------------------------------------------------------------------------------------------------------------------------------------------------------------------------------------------------------------------------------------------------------------------------------------------------------------------------------------------------------------------------------------------------------------------------------------------------------------------------------------------------------------------------------------------------------------------------------------------------------------------------------------------------------------------------------------------------------------------------------------------------------------------------------------------------------------------------------------------------------------------------------------------------------------------------------------------------------------------------------------------------------------------------------------------------------------------------------------------------------------------------------------------------------------------------------------------------------------------------------------------------------------------------------------------------------------------------------------------------------------------------------------------CGT-CACGGTCGAACTCCCG-TACGAGGTGCCCGCA
>013_washed_len155-161_reads5000__seq165
GGGCTGCGCGAAGGAGCCACGCTGCGAAGCAGTGTGGCGGTTCTCGTGCGTTACCGAAACGCACGAAGGTCGCGCCTCTTCACGAGGCGTCACC-TGGGAGAGCGCGAAAGCGCTAGCCCGTGATT---------------------------------------------------------------------------------------------------------------------------------------------------------------------------------------------------------------------------------------------------------------------------------------------------------------------------------------------------------------------------------------------------------------------------------------------------------------------------------------------------------------------------------------------------------------------------------------------------------------------------------------------------------------------------------------------------------------------------------------------------------------------------------------------------------------------------------------------------------------------------------------------------------------------------------------------------------------------------------------------------------------------------------------------------------------------------------------------------------------------------------------------------------------------------------------------------------------------------------------------------------------------------------------------------------------------------------------------------------------------------------------------------------------------------------------------------------------------------------------------------------------------------------------------------------------------------------------------------------------------------------------------------------------------------------------------------------------------------------------------------------------------------------------------------------------------------------------------------------------------------------------------CGT-CACGGTCGAACTCCCG-TACGAGGTGCCCGCA
>013_washed_len155-161_reads5000__seq166
GGGCTGCGCGAAGGAGCCACGCTGCGAAGCAGTGTGGCGGTTCTCGTGCGTTACCGAAACGCACGAAGGTCGCGCCTCTTCACGAGGCGTCACC-TGGGAGAGCGCGAAAGCGCTAGCCCGTGATT---------------------------------------------------------------------------------------------------------------------------------------------------------------------------------------------------------------------------------------------------------------------------------------------------------------------------------------------------------------------------------------------------------------------------------------------------------------------------------------------------------------------------------------------------------------------------------------------------------------------------------------------------------------------------------------------------------------------------------------------------------------------------------------------------------------------------------------------------------------------------------------------------------------------------------------------------------------------------------------------------------------------------------------------------------------------------------------------------------------------------------------------------------------------------------------------------------------------------------------------------------------------------------------------------------------------------------------------------------------------------------------------------------------------------------------------------------------------------------------------------------------------------------------------------------------------------------------------------------------------------------------------------------------------------------------------------------------------------------------------------------------------------------------------------------------------------------------------------------------------------------------------CGT-CACGGTCGAACTCCCG-TACGAGGTGCCCGCA
>013_washed_len155-161_reads5000__seq167
GGGCTGCGCGAAGGAGCCACGCTGCGAAGCAGTGTGGCGGTTCTCGTGCGTTACCGAAACGCACGAAGGTCGCGCCTCTTCACGAGGCGTCACC-TGGGAGAGCGCGAAAGCGCTAGCCCGTGATT---------------------------------------------------------------------------------------------------------------------------------------------------------------------------------------------------------------------------------------------------------------------------------------------------------------------------------------------------------------------------------------------------------------------------------------------------------------------------------------------------------------------------------------------------------------------------------------------------------------------------------------------------------------------------------------------------------------------------------------------------------------------------------------------------------------------------------------------------------------------------------------------------------------------------------------------------------------------------------------------------------------------------------------------------------------------------------------------------------------------------------------------------------------------------------------------------------------------------------------------------------------------------------------------------------------------------------------------------------------------------------------------------------------------------------------------------------------------------------------------------------------------------------------------------------------------------------------------------------------------------------------------------------------------------------------------------------------------------------------------------------------------------------------------------------------------------------------------------------------------------------------------CGT-CACGGTCGAACTCCCG-TACGAGGTGCCCGCA
>013_washed_len155-161_reads5000__seq168
GGGCTGCGCGAAGGAGCCACGCTGCGAAGCAGTGTGGCGGTTCTCGTGCGTTACCGAAACGCACGAAGGTCGCGCCTCTTCACGAGGCGTCACC-TGGGAGAGCGCGAAAGCGCTAGCCCGTGATT---------------------------------------------------------------------------------------------------------------------------------------------------------------------------------------------------------------------------------------------------------------------------------------------------------------------------------------------------------------------------------------------------------------------------------------------------------------------------------------------------------------------------------------------------------------------------------------------------------------------------------------------------------------------------------------------------------------------------------------------------------------------------------------------------------------------------------------------------------------------------------------------------------------------------------------------------------------------------------------------------------------------------------------------------------------------------------------------------------------------------------------------------------------------------------------------------------------------------------------------------------------------------------------------------------------------------------------------------------------------------------------------------------------------------------------------------------------------------------------------------------------------------------------------------------------------------------------------------------------------------------------------------------------------------------------------------------------------------------------------------------------------------------------------------------------------------------------------------------------------------------------------CGT-CACGGTCGAACTCCCG-TACGAGGTGCCCGCA
>013_washed_len155-161_reads5000__seq169
GGGCTGCGCGAAGGAGCCACGCTGCGAAGCAGTGTGGCGGTTCTCGTGCGTTACCGAAACGCACGAAGGTCGCGCCTCTTCACGAGGCGTCACC-TGGGAGAGCGCGAAAGCGCTAGCCCGTGATT---------------------------------------------------------------------------------------------------------------------------------------------------------------------------------------------------------------------------------------------------------------------------------------------------------------------------------------------------------------------------------------------------------------------------------------------------------------------------------------------------------------------------------------------------------------------------------------------------------------------------------------------------------------------------------------------------------------------------------------------------------------------------------------------------------------------------------------------------------------------------------------------------------------------------------------------------------------------------------------------------------------------------------------------------------------------------------------------------------------------------------------------------------------------------------------------------------------------------------------------------------------------------------------------------------------------------------------------------------------------------------------------------------------------------------------------------------------------------------------------------------------------------------------------------------------------------------------------------------------------------------------------------------------------------------------------------------------------------------------------------------------------------------------------------------------------------------------------------------------------------------------------CGT-CACGGTCGAACTCCCG-TACGAGGTGCCCGCA
>013_washed_len155-161_reads5000__seq170
GGGCTGCGCGAAGGAGCCACGCTGCGAAGCAGTGTGGCGGTTCTCGTGCGTTACCGAAACGCACGAAGGTCGCGCCTCTTCACGAGGCGTCACC-TGGGAGAGCGCGAAAGCGCTAGCCCGTGATT---------------------------------------------------------------------------------------------------------------------------------------------------------------------------------------------------------------------------------------------------------------------------------------------------------------------------------------------------------------------------------------------------------------------------------------------------------------------------------------------------------------------------------------------------------------------------------------------------------------------------------------------------------------------------------------------------------------------------------------------------------------------------------------------------------------------------------------------------------------------------------------------------------------------------------------------------------------------------------------------------------------------------------------------------------------------------------------------------------------------------------------------------------------------------------------------------------------------------------------------------------------------------------------------------------------------------------------------------------------------------------------------------------------------------------------------------------------------------------------------------------------------------------------------------------------------------------------------------------------------------------------------------------------------------------------------------------------------------------------------------------------------------------------------------------------------------------------------------------------------------------------------CGT-CACGGTCGAACTCCCG-TACGAGGTGCCCGCA
>013_washed_len155-161_reads5000__seq171
GGGCTGCGCGAAGGAGCCACGCTGCGAAGCAGTGTGGCGGTTCTCGTGCGTTACCGAAACGCACGAAGGTCGCGCCTCTTCACGAGGCGTCACC-TGGGAGAGCGCGAAAGCGCTAGCCCGTGATT---------------------------------------------------------------------------------------------------------------------------------------------------------------------------------------------------------------------------------------------------------------------------------------------------------------------------------------------------------------------------------------------------------------------------------------------------------------------------------------------------------------------------------------------------------------------------------------------------------------------------------------------------------------------------------------------------------------------------------------------------------------------------------------------------------------------------------------------------------------------------------------------------------------------------------------------------------------------------------------------------------------------------------------------------------------------------------------------------------------------------------------------------------------------------------------------------------------------------------------------------------------------------------------------------------------------------------------------------------------------------------------------------------------------------------------------------------------------------------------------------------------------------------------------------------------------------------------------------------------------------------------------------------------------------------------------------------------------------------------------------------------------------------------------------------------------------------------------------------------------------------------------CGT-CACGGTCGAACTCCCG-TACGAGGTGCCCGCA
>013_washed_len155-161_reads5000__seq172
GGGCTGCGCGAAGGAGCCACGCTGCGAAGCAGTGTGGCGGTTCTCGTGCGTTACCGAAACGCACGAAGGTCGCGCCTCTTCACGAGGCGTCACC-TGGGAGAGCGCGAAAGCGCTAGCCCGTGATT---------------------------------------------------------------------------------------------------------------------------------------------------------------------------------------------------------------------------------------------------------------------------------------------------------------------------------------------------------------------------------------------------------------------------------------------------------------------------------------------------------------------------------------------------------------------------------------------------------------------------------------------------------------------------------------------------------------------------------------------------------------------------------------------------------------------------------------------------------------------------------------------------------------------------------------------------------------------------------------------------------------------------------------------------------------------------------------------------------------------------------------------------------------------------------------------------------------------------------------------------------------------------------------------------------------------------------------------------------------------------------------------------------------------------------------------------------------------------------------------------------------------------------------------------------------------------------------------------------------------------------------------------------------------------------------------------------------------------------------------------------------------------------------------------------------------------------------------------------------------------------------------CGT-CACGGTCGAACTCCCG-TACGAGGTGCCCGCA
>013_washed_len155-161_reads5000__seq173
GGGCTGCGCGAAGGAGCCACGCTGCGAAGCAGTGTGGCGGTTCTCGTGCGTTACCGAAACGCACGAAGGTCGCGCCTCTTCACGAGGCGTCACC-TGGGAGAGCGCGAAAGCGCTAGCCCGTGATT---------------------------------------------------------------------------------------------------------------------------------------------------------------------------------------------------------------------------------------------------------------------------------------------------------------------------------------------------------------------------------------------------------------------------------------------------------------------------------------------------------------------------------------------------------------------------------------------------------------------------------------------------------------------------------------------------------------------------------------------------------------------------------------------------------------------------------------------------------------------------------------------------------------------------------------------------------------------------------------------------------------------------------------------------------------------------------------------------------------------------------------------------------------------------------------------------------------------------------------------------------------------------------------------------------------------------------------------------------------------------------------------------------------------------------------------------------------------------------------------------------------------------------------------------------------------------------------------------------------------------------------------------------------------------------------------------------------------------------------------------------------------------------------------------------------------------------------------------------------------------------------------CGT-CACGGTCGAACTCCCG-TACGAGGTGCCCGCA
>013_washed_len155-161_reads5000__seq174
GGGCTGCGCGAAGGAGCCACGCTGCGAAGCAGTGTGGCGGTTCTCGTGCGTTACCGAAACGCACGAAGGTCGCGCCTCTTCACGAGGCGTCACC-TGGGAGAGCGCGAAAGCGCTAGCCCGTGATT---------------------------------------------------------------------------------------------------------------------------------------------------------------------------------------------------------------------------------------------------------------------------------------------------------------------------------------------------------------------------------------------------------------------------------------------------------------------------------------------------------------------------------------------------------------------------------------------------------------------------------------------------------------------------------------------------------------------------------------------------------------------------------------------------------------------------------------------------------------------------------------------------------------------------------------------------------------------------------------------------------------------------------------------------------------------------------------------------------------------------------------------------------------------------------------------------------------------------------------------------------------------------------------------------------------------------------------------------------------------------------------------------------------------------------------------------------------------------------------------------------------------------------------------------------------------------------------------------------------------------------------------------------------------------------------------------------------------------------------------------------------------------------------------------------------------------------------------------------------------------------------------CGT-CACGGTCGAACTCCCG-TACGAGGTGCCCGCA
>013_washed_len155-161_reads5000__seq175
GGGCTGCGCGAAGGAGCCACGCTGCGAAGCAGTGTGGCGGTTCTCGTGCGTTACCGAAACGCACGAAGGTCGCGCCTCTTCACGAGGCGTCACC-TGGGAGAGCGCGAAAGCGCTAGCCCGTGATT---------------------------------------------------------------------------------------------------------------------------------------------------------------------------------------------------------------------------------------------------------------------------------------------------------------------------------------------------------------------------------------------------------------------------------------------------------------------------------------------------------------------------------------------------------------------------------------------------------------------------------------------------------------------------------------------------------------------------------------------------------------------------------------------------------------------------------------------------------------------------------------------------------------------------------------------------------------------------------------------------------------------------------------------------------------------------------------------------------------------------------------------------------------------------------------------------------------------------------------------------------------------------------------------------------------------------------------------------------------------------------------------------------------------------------------------------------------------------------------------------------------------------------------------------------------------------------------------------------------------------------------------------------------------------------------------------------------------------------------------------------------------------------------------------------------------------------------------------------------------------------------------CGT-CACGGTCGAACTCCCG-TACGAGGTGCCCGCA
>013_washed_len155-161_reads5000__seq176
GGGCTGCGCGAAGGAGCCACGCTGCGAAGCAGTGTGGCGGTTCTCGTGCGTTACCGAAACGCACGAAGGTCGCGCCTCTTCACGAGGCGTCACC-TGGGAGAGCGCGAAAGCGCTAGCCCGTGATT---------------------------------------------------------------------------------------------------------------------------------------------------------------------------------------------------------------------------------------------------------------------------------------------------------------------------------------------------------------------------------------------------------------------------------------------------------------------------------------------------------------------------------------------------------------------------------------------------------------------------------------------------------------------------------------------------------------------------------------------------------------------------------------------------------------------------------------------------------------------------------------------------------------------------------------------------------------------------------------------------------------------------------------------------------------------------------------------------------------------------------------------------------------------------------------------------------------------------------------------------------------------------------------------------------------------------------------------------------------------------------------------------------------------------------------------------------------------------------------------------------------------------------------------------------------------------------------------------------------------------------------------------------------------------------------------------------------------------------------------------------------------------------------------------------------------------------------------------------------------------------------------CGT-CACGGTCGAACTCCCG-TACGAGGTGCCCGCA
>013_washed_len155-161_reads5000__seq177
GGGCTGCGCGAAGGAGCCACGCTGCGAAGCAGTGTGGCGGTTCTCGTGCGTTACCGAAACGCACGAAGGTCGCGCCTCTTCACGAGGCGTCACC-TGGGAGAGCGCGAAAGCGCTAGCCCGTGATT---------------------------------------------------------------------------------------------------------------------------------------------------------------------------------------------------------------------------------------------------------------------------------------------------------------------------------------------------------------------------------------------------------------------------------------------------------------------------------------------------------------------------------------------------------------------------------------------------------------------------------------------------------------------------------------------------------------------------------------------------------------------------------------------------------------------------------------------------------------------------------------------------------------------------------------------------------------------------------------------------------------------------------------------------------------------------------------------------------------------------------------------------------------------------------------------------------------------------------------------------------------------------------------------------------------------------------------------------------------------------------------------------------------------------------------------------------------------------------------------------------------------------------------------------------------------------------------------------------------------------------------------------------------------------------------------------------------------------------------------------------------------------------------------------------------------------------------------------------------------------------------------CGT-CACGGTCGAACTCCCG-TACGAGGTGCCCGCA
>013_washed_len155-161_reads5000__seq178
GGGCTGCGCGAAGGAGCCACGCTGCGAAGCAGTGTGGCGGTTCTCGTGCGTTACCGAAACGCACGAAGGTCGCGCCTCTTCACGAGGCGTCACC-TGGGAGAGCGCGAAAGCGCTAGCCCGTGATT---------------------------------------------------------------------------------------------------------------------------------------------------------------------------------------------------------------------------------------------------------------------------------------------------------------------------------------------------------------------------------------------------------------------------------------------------------------------------------------------------------------------------------------------------------------------------------------------------------------------------------------------------------------------------------------------------------------------------------------------------------------------------------------------------------------------------------------------------------------------------------------------------------------------------------------------------------------------------------------------------------------------------------------------------------------------------------------------------------------------------------------------------------------------------------------------------------------------------------------------------------------------------------------------------------------------------------------------------------------------------------------------------------------------------------------------------------------------------------------------------------------------------------------------------------------------------------------------------------------------------------------------------------------------------------------------------------------------------------------------------------------------------------------------------------------------------------------------------------------------------------------------CGT-CACGGTCGAACTCCCG-TACGAGGTGCCCGCA
>013_washed_len155-161_reads5000__seq179
GGGCTGCGCGAAGGAGCCACGCTGCGAAGCAGTGTGGCGGTTCTCGTGCGTTACCGAAACGCACGAAGGTCGCGCCTCTTCACGAGGCGTCACC-TGGGAGAGCGCGAAAGCGCTAGCCCGTGATT---------------------------------------------------------------------------------------------------------------------------------------------------------------------------------------------------------------------------------------------------------------------------------------------------------------------------------------------------------------------------------------------------------------------------------------------------------------------------------------------------------------------------------------------------------------------------------------------------------------------------------------------------------------------------------------------------------------------------------------------------------------------------------------------------------------------------------------------------------------------------------------------------------------------------------------------------------------------------------------------------------------------------------------------------------------------------------------------------------------------------------------------------------------------------------------------------------------------------------------------------------------------------------------------------------------------------------------------------------------------------------------------------------------------------------------------------------------------------------------------------------------------------------------------------------------------------------------------------------------------------------------------------------------------------------------------------------------------------------------------------------------------------------------------------------------------------------------------------------------------------------------------CGT-CACGGTCGAACTCCCG-TACGAGGTGCCCGCA
>013_washed_len155-161_reads5000__seq180
GGGCTGCGCGAAGGAGCCACGCTGCGAAGCAGTGTGGCGGTTCTCGTGCGTTACCGAAACGCACGAAGGTCGCGCCTCTTCACGAGGCGTCACC-TGGGAGAGCGCGAAAGCGCTAGCCCGTGATT---------------------------------------------------------------------------------------------------------------------------------------------------------------------------------------------------------------------------------------------------------------------------------------------------------------------------------------------------------------------------------------------------------------------------------------------------------------------------------------------------------------------------------------------------------------------------------------------------------------------------------------------------------------------------------------------------------------------------------------------------------------------------------------------------------------------------------------------------------------------------------------------------------------------------------------------------------------------------------------------------------------------------------------------------------------------------------------------------------------------------------------------------------------------------------------------------------------------------------------------------------------------------------------------------------------------------------------------------------------------------------------------------------------------------------------------------------------------------------------------------------------------------------------------------------------------------------------------------------------------------------------------------------------------------------------------------------------------------------------------------------------------------------------------------------------------------------------------------------------------------------------------CGT-CACGGTCGAACTCCCG-TACGAGGTGCCCGCA
>013_washed_len155-161_reads5000__seq181
GGGCTGCGCGAAGGAGCCACGCTGCGAAGCAGTGTGGCGGTTCTCGTGCGTTACCGAAACGCACGAAGGTCGCGCCTCTTCACGAGGCGTCACC-TGGGAGAGCGCGAAAGCGCTAGCCCGTGATT---------------------------------------------------------------------------------------------------------------------------------------------------------------------------------------------------------------------------------------------------------------------------------------------------------------------------------------------------------------------------------------------------------------------------------------------------------------------------------------------------------------------------------------------------------------------------------------------------------------------------------------------------------------------------------------------------------------------------------------------------------------------------------------------------------------------------------------------------------------------------------------------------------------------------------------------------------------------------------------------------------------------------------------------------------------------------------------------------------------------------------------------------------------------------------------------------------------------------------------------------------------------------------------------------------------------------------------------------------------------------------------------------------------------------------------------------------------------------------------------------------------------------------------------------------------------------------------------------------------------------------------------------------------------------------------------------------------------------------------------------------------------------------------------------------------------------------------------------------------------------------------------CGT-CACGGTCGAACTCCCG-TACGAGGTGCCCGCA
>013_washed_len155-161_reads5000__seq182
GGGCTGCGCGAAGGAGCCACGCTGCGAAGCAGTGTGGCGGTTCTCGTGCGTTACCGAAACGCACGAAGGTCGCGCCTCTTCACGAGGCGTCACC-TGGGAGAGCGCGAAAGCGCTAGCCCGTGATT---------------------------------------------------------------------------------------------------------------------------------------------------------------------------------------------------------------------------------------------------------------------------------------------------------------------------------------------------------------------------------------------------------------------------------------------------------------------------------------------------------------------------------------------------------------------------------------------------------------------------------------------------------------------------------------------------------------------------------------------------------------------------------------------------------------------------------------------------------------------------------------------------------------------------------------------------------------------------------------------------------------------------------------------------------------------------------------------------------------------------------------------------------------------------------------------------------------------------------------------------------------------------------------------------------------------------------------------------------------------------------------------------------------------------------------------------------------------------------------------------------------------------------------------------------------------------------------------------------------------------------------------------------------------------------------------------------------------------------------------------------------------------------------------------------------------------------------------------------------------------------------------CGT-CACGGTCGAACTCCCG-TACGAGGTGCCCGCA
>013_washed_len155-161_reads5000__seq183
GGGCTGCGCGAAGGAGCCACGCTGCGAAGCAGTGTGGCGGTTCTCGTGCGTTACCGAAACGCACGAAGGTCGCGCCTCTTCACGAGGCGTCACC-TGGGAGAGCGCGAAAGCGCTAGCCCGTGATT---------------------------------------------------------------------------------------------------------------------------------------------------------------------------------------------------------------------------------------------------------------------------------------------------------------------------------------------------------------------------------------------------------------------------------------------------------------------------------------------------------------------------------------------------------------------------------------------------------------------------------------------------------------------------------------------------------------------------------------------------------------------------------------------------------------------------------------------------------------------------------------------------------------------------------------------------------------------------------------------------------------------------------------------------------------------------------------------------------------------------------------------------------------------------------------------------------------------------------------------------------------------------------------------------------------------------------------------------------------------------------------------------------------------------------------------------------------------------------------------------------------------------------------------------------------------------------------------------------------------------------------------------------------------------------------------------------------------------------------------------------------------------------------------------------------------------------------------------------------------------------------------CGT-CACGGTCGAACTCCCG-TACGAGGTGCCCGCA
>013_washed_len155-161_reads5000__seq184
GGGCTGCGCGAAGGAGCCACGCTGCGAAGCAGTGTGGCGGTTCTCGTGCGTTACCGAAACGCACGAAGGTCGCGCCTCTTCACGAGGCGTCACC-TGGGAGAGCGCGAAAGCGCTAGCCCGTGATT---------------------------------------------------------------------------------------------------------------------------------------------------------------------------------------------------------------------------------------------------------------------------------------------------------------------------------------------------------------------------------------------------------------------------------------------------------------------------------------------------------------------------------------------------------------------------------------------------------------------------------------------------------------------------------------------------------------------------------------------------------------------------------------------------------------------------------------------------------------------------------------------------------------------------------------------------------------------------------------------------------------------------------------------------------------------------------------------------------------------------------------------------------------------------------------------------------------------------------------------------------------------------------------------------------------------------------------------------------------------------------------------------------------------------------------------------------------------------------------------------------------------------------------------------------------------------------------------------------------------------------------------------------------------------------------------------------------------------------------------------------------------------------------------------------------------------------------------------------------------------------------------CGT-CACGGTCGAACTCCCG-TACGAGGTGCCCGCA
>013_washed_len155-161_reads5000__seq185
GGGCTGCGCGAAGGAGCCACGCTGCGAAGCAGTGTGGCGGTTCTCGTGCGTTACCGAAACGCACGAAGGTCGCGCCTCTTCACGAGGCGTCACC-TGGGAGAGCGCGAAAGCGCTAGCCCGTGATT---------------------------------------------------------------------------------------------------------------------------------------------------------------------------------------------------------------------------------------------------------------------------------------------------------------------------------------------------------------------------------------------------------------------------------------------------------------------------------------------------------------------------------------------------------------------------------------------------------------------------------------------------------------------------------------------------------------------------------------------------------------------------------------------------------------------------------------------------------------------------------------------------------------------------------------------------------------------------------------------------------------------------------------------------------------------------------------------------------------------------------------------------------------------------------------------------------------------------------------------------------------------------------------------------------------------------------------------------------------------------------------------------------------------------------------------------------------------------------------------------------------------------------------------------------------------------------------------------------------------------------------------------------------------------------------------------------------------------------------------------------------------------------------------------------------------------------------------------------------------------------------------CGT-CACGGTCGAACTCCCG-TACGAGGTGCCCGCA
>013_washed_len155-161_reads5000__seq186
GGGCTGCGCGAAGGAGCCACGCTGCGAAGCAGTGTGGCGGTTCTCGTGCGTTACCGAAACGCACGAAGGTCGCGCCTCTTCACGAGGCGTCACC-TGGGAGAGCGCGAAAGCGCTAGCCCGTGATT---------------------------------------------------------------------------------------------------------------------------------------------------------------------------------------------------------------------------------------------------------------------------------------------------------------------------------------------------------------------------------------------------------------------------------------------------------------------------------------------------------------------------------------------------------------------------------------------------------------------------------------------------------------------------------------------------------------------------------------------------------------------------------------------------------------------------------------------------------------------------------------------------------------------------------------------------------------------------------------------------------------------------------------------------------------------------------------------------------------------------------------------------------------------------------------------------------------------------------------------------------------------------------------------------------------------------------------------------------------------------------------------------------------------------------------------------------------------------------------------------------------------------------------------------------------------------------------------------------------------------------------------------------------------------------------------------------------------------------------------------------------------------------------------------------------------------------------------------------------------------------------------CGT-CACGGTCGAACTCCCG-TACGAGGTGCCCGCA
>013_washed_len155-161_reads5000__seq187
GGGCTGCGCGAAGGAGCCACGCTGCGAAGCAGTGTGGCGGTTCTCGTGCGTTACCGAAACGCACGAAGGTCGCGCCTCTTCACGAGGCGTCACC-TGGGAGAGCGCGAAAGCGCTAGCCCGTGATT---------------------------------------------------------------------------------------------------------------------------------------------------------------------------------------------------------------------------------------------------------------------------------------------------------------------------------------------------------------------------------------------------------------------------------------------------------------------------------------------------------------------------------------------------------------------------------------------------------------------------------------------------------------------------------------------------------------------------------------------------------------------------------------------------------------------------------------------------------------------------------------------------------------------------------------------------------------------------------------------------------------------------------------------------------------------------------------------------------------------------------------------------------------------------------------------------------------------------------------------------------------------------------------------------------------------------------------------------------------------------------------------------------------------------------------------------------------------------------------------------------------------------------------------------------------------------------------------------------------------------------------------------------------------------------------------------------------------------------------------------------------------------------------------------------------------------------------------------------------------------------------------CGT-CACGGTCGAACTCCCG-TACGAGGTGCCCGCA
>013_washed_len155-161_reads5000__seq188
GGGCTGCGCGAAGGAGCCACGCTGCGAAGCAGTGTGGCGGTTCTCGTGCGTTACCGAAACGCACGAAGGTCGCGCCTCTTCACGAGGCGTCACC-TGGGAGAGCGCGAAAGCGCTAGCCCGTGATT---------------------------------------------------------------------------------------------------------------------------------------------------------------------------------------------------------------------------------------------------------------------------------------------------------------------------------------------------------------------------------------------------------------------------------------------------------------------------------------------------------------------------------------------------------------------------------------------------------------------------------------------------------------------------------------------------------------------------------------------------------------------------------------------------------------------------------------------------------------------------------------------------------------------------------------------------------------------------------------------------------------------------------------------------------------------------------------------------------------------------------------------------------------------------------------------------------------------------------------------------------------------------------------------------------------------------------------------------------------------------------------------------------------------------------------------------------------------------------------------------------------------------------------------------------------------------------------------------------------------------------------------------------------------------------------------------------------------------------------------------------------------------------------------------------------------------------------------------------------------------------------------CGT-CACGGTCGAACTCCCG-TACGAGGTGCCCGCA
>013_washed_len155-161_reads5000__seq189
GGGCTGCGCGAAGGAGCCACGCTGCGAAGCAGTGTGGCGGTTCTCGTGCGTTACCGAAACGCACGAAGGTCGCGCCTCTTCACGAGGCGTCACC-TGGGAGAGCGCGAAAGCGCTAGCCCGTGATT---------------------------------------------------------------------------------------------------------------------------------------------------------------------------------------------------------------------------------------------------------------------------------------------------------------------------------------------------------------------------------------------------------------------------------------------------------------------------------------------------------------------------------------------------------------------------------------------------------------------------------------------------------------------------------------------------------------------------------------------------------------------------------------------------------------------------------------------------------------------------------------------------------------------------------------------------------------------------------------------------------------------------------------------------------------------------------------------------------------------------------------------------------------------------------------------------------------------------------------------------------------------------------------------------------------------------------------------------------------------------------------------------------------------------------------------------------------------------------------------------------------------------------------------------------------------------------------------------------------------------------------------------------------------------------------------------------------------------------------------------------------------------------------------------------------------------------------------------------------------------------------------CGT-CACGGTCGAACTCCCG-TACGAGGTGCCCGCA
>013_washed_len155-161_reads5000__seq190
GGGCTGCGCGAAGGAGCCACGCTGCGAAGCAGTGTGGCGGTTCTCGTGCGTTACCGAAACGCACGAAGGTCGCGCCTCTTCACGAGGCGTCACC-TGGGAGAGCGCGAAAGCGCTAGCCCGTGATT---------------------------------------------------------------------------------------------------------------------------------------------------------------------------------------------------------------------------------------------------------------------------------------------------------------------------------------------------------------------------------------------------------------------------------------------------------------------------------------------------------------------------------------------------------------------------------------------------------------------------------------------------------------------------------------------------------------------------------------------------------------------------------------------------------------------------------------------------------------------------------------------------------------------------------------------------------------------------------------------------------------------------------------------------------------------------------------------------------------------------------------------------------------------------------------------------------------------------------------------------------------------------------------------------------------------------------------------------------------------------------------------------------------------------------------------------------------------------------------------------------------------------------------------------------------------------------------------------------------------------------------------------------------------------------------------------------------------------------------------------------------------------------------------------------------------------------------------------------------------------------------------CGT-CACGGTCGAACTCCCG-TACGAGGTGCCCGCA
>013_washed_len155-161_reads5000__seq191
GGGCTGCGCGAAGGAGCCACGCTGCGAAGCAGTGTGGCGGTTCTCGTGCGTTACCGAAACGCACGAAGGTCGCGCCTCTTCACGAGGCGTCACC-TGGGAGAGCGCGAAAGCGCTAGCCCGTGATT---------------------------------------------------------------------------------------------------------------------------------------------------------------------------------------------------------------------------------------------------------------------------------------------------------------------------------------------------------------------------------------------------------------------------------------------------------------------------------------------------------------------------------------------------------------------------------------------------------------------------------------------------------------------------------------------------------------------------------------------------------------------------------------------------------------------------------------------------------------------------------------------------------------------------------------------------------------------------------------------------------------------------------------------------------------------------------------------------------------------------------------------------------------------------------------------------------------------------------------------------------------------------------------------------------------------------------------------------------------------------------------------------------------------------------------------------------------------------------------------------------------------------------------------------------------------------------------------------------------------------------------------------------------------------------------------------------------------------------------------------------------------------------------------------------------------------------------------------------------------------------------------CGT-CACGGTCGAACTCCCG-TACGAGGTGCCCGCA
>013_washed_len155-161_reads5000__seq192
GGGCTGCGCGAAGGAGCCACGCTGCGAAGCAGTGTGGCGGTTCTCGTGCGTTACCGAAACGCACGAAGGTCGCGCCTCTTCACGAGGCGTCACC-TGGGAGAGCGCGAAAGCGCTAGCCCGTGATT---------------------------------------------------------------------------------------------------------------------------------------------------------------------------------------------------------------------------------------------------------------------------------------------------------------------------------------------------------------------------------------------------------------------------------------------------------------------------------------------------------------------------------------------------------------------------------------------------------------------------------------------------------------------------------------------------------------------------------------------------------------------------------------------------------------------------------------------------------------------------------------------------------------------------------------------------------------------------------------------------------------------------------------------------------------------------------------------------------------------------------------------------------------------------------------------------------------------------------------------------------------------------------------------------------------------------------------------------------------------------------------------------------------------------------------------------------------------------------------------------------------------------------------------------------------------------------------------------------------------------------------------------------------------------------------------------------------------------------------------------------------------------------------------------------------------------------------------------------------------------------------------CGT-CACGGTCGAACTCCCG-TACGAGGTGCCCGCA
>013_washed_len155-161_reads5000__seq193
GGGCTGCGCGAAGGAGCCACGCTGCGAAGCAGTGTGGCGGTTCTCGTGCGTTACCGAAACGCACGAAGGTCGCGCCTCTTCACGAGGCGTCACC-TGGGAGAGCGCGAAAGCGCTAGCCCGTGATT---------------------------------------------------------------------------------------------------------------------------------------------------------------------------------------------------------------------------------------------------------------------------------------------------------------------------------------------------------------------------------------------------------------------------------------------------------------------------------------------------------------------------------------------------------------------------------------------------------------------------------------------------------------------------------------------------------------------------------------------------------------------------------------------------------------------------------------------------------------------------------------------------------------------------------------------------------------------------------------------------------------------------------------------------------------------------------------------------------------------------------------------------------------------------------------------------------------------------------------------------------------------------------------------------------------------------------------------------------------------------------------------------------------------------------------------------------------------------------------------------------------------------------------------------------------------------------------------------------------------------------------------------------------------------------------------------------------------------------------------------------------------------------------------------------------------------------------------------------------------------------------------CGT-CACGGTCGAACTCCCG-TACGAGGTGCCCGCA
>013_washed_len155-161_reads5000__seq194
GGGCTGCGCGAAGGAGCCACGCTGCGAAGCAGTGTGGCGGTTCTCGTGCGTTACCGAAACGCACGAAGGTCGCGCCTCTTCACGAGGCGTCACC-TGGGAGAGCGCGAAAGCGCTAGCCCGTGATT---------------------------------------------------------------------------------------------------------------------------------------------------------------------------------------------------------------------------------------------------------------------------------------------------------------------------------------------------------------------------------------------------------------------------------------------------------------------------------------------------------------------------------------------------------------------------------------------------------------------------------------------------------------------------------------------------------------------------------------------------------------------------------------------------------------------------------------------------------------------------------------------------------------------------------------------------------------------------------------------------------------------------------------------------------------------------------------------------------------------------------------------------------------------------------------------------------------------------------------------------------------------------------------------------------------------------------------------------------------------------------------------------------------------------------------------------------------------------------------------------------------------------------------------------------------------------------------------------------------------------------------------------------------------------------------------------------------------------------------------------------------------------------------------------------------------------------------------------------------------------------------------CGT-CACGGTCGAACTCCCG-TACGAGGTGCCCGCA
>013_washed_len155-161_reads5000__seq195
GGGCTGCGCGAAGGAGCCACGCTGCGAAGCAGTGTGGCGGTTCTCGTGCGTTACCGAAACGCACGAAGGTCGCGCCTCTTCACGAGGCGTCACC-TGGGAGAGCGCGAAAGCGCTAGCCCGTGATT---------------------------------------------------------------------------------------------------------------------------------------------------------------------------------------------------------------------------------------------------------------------------------------------------------------------------------------------------------------------------------------------------------------------------------------------------------------------------------------------------------------------------------------------------------------------------------------------------------------------------------------------------------------------------------------------------------------------------------------------------------------------------------------------------------------------------------------------------------------------------------------------------------------------------------------------------------------------------------------------------------------------------------------------------------------------------------------------------------------------------------------------------------------------------------------------------------------------------------------------------------------------------------------------------------------------------------------------------------------------------------------------------------------------------------------------------------------------------------------------------------------------------------------------------------------------------------------------------------------------------------------------------------------------------------------------------------------------------------------------------------------------------------------------------------------------------------------------------------------------------------------------CGT-CACGGTCGAACTCCCG-TACGAGGTGCCCGCA
>013_washed_len155-161_reads5000__seq196
GGGCTGCGCGAAGGAGCCACGCTGCGAAGCAGTGTGGCGGTTCTCGTGCGTTACCGAAACGCACGAAGGTCGCGCCTCTTCACGAGGCGTCACC-TGGGAGAGCGCGAAAGCGCTAGCCCGTGATT---------------------------------------------------------------------------------------------------------------------------------------------------------------------------------------------------------------------------------------------------------------------------------------------------------------------------------------------------------------------------------------------------------------------------------------------------------------------------------------------------------------------------------------------------------------------------------------------------------------------------------------------------------------------------------------------------------------------------------------------------------------------------------------------------------------------------------------------------------------------------------------------------------------------------------------------------------------------------------------------------------------------------------------------------------------------------------------------------------------------------------------------------------------------------------------------------------------------------------------------------------------------------------------------------------------------------------------------------------------------------------------------------------------------------------------------------------------------------------------------------------------------------------------------------------------------------------------------------------------------------------------------------------------------------------------------------------------------------------------------------------------------------------------------------------------------------------------------------------------------------------------------CGT-CACGGTCGAACTCCCG-TACGAGGTGCCCGCA
>013_washed_len155-161_reads5000__seq197
[truncated: 9,732,061 more chars]
