# Supplementary material for: Emergence and diversification of a host-parasite RNA ecosystem through Darwinian evolution
Source: eLife. 2020 Jul 21;9:e56038. doi: 10.7554/eLife.56038 (PMC7378860; doi:10.7554/eLife.56038)
Supplement: Figure 2—source data 2. [file elife-56038-fig2-data2.zip › P160@072.fasta]

>N96(Ancestor Host)
GGGCTACGCGAGGGAGCCACGCTGCGAAGCAGCGTGGCGGTTCTCGTGCGTCACCGAAACGCACGAAGGTCGCGCCTCTTCACGAGGCGTCACC-TGGGAGAGCGCGAAAGCGCTAGCCCGTGCTCTAGCTCTAGAAGGTCTCGAGATCTCCTCTAGAGATAATTTTGTTTAACTCTAAGAAGGAGATATACACATGCCTAAGACAGCATCTTCGCGTAACTCTCTCAGCGCACAATTGCGCCGAGCCGCGAACACAAGAA-TTGAGGCTGAAGGTAACCTCGCACTTTCCATTGCCAACGATTTACTGTTGGCCTATGGTCAGTCGCCATTTAACTCTGAGGCTGAGTGTATTTCATTCAGCCCGAGATTCGACGGGACCCCGGATGACTTTAGGATAAATTATCTTAAAGCCGAGATCATGTCGAAGTATGACGACTTCAGCCTAGGTATTGATACCGAAGCTGTTGCCTGGGAGAAGTTCCTGGCAGCAGAGGCTGAATGTGCTTTAACGAACGCTCGTCTCTATAGGCCTGACTACAGTGAGGATTTCAATTTCTCACTGGGCGAGTCATGTATACACATGGCTCGTAGAAAAATAGCCAAGCTAATAGGAGATGTTCCGTCCGTTGAGGATATGTTGCGTCACTGCCGATTTTCTGGCGGTGCTACAACAACGAATAACCGTTCGTACAGTCATCCGTCCTTCAAGTTTGCACTTCCGCAAGCGTGTACGCCTCGGGCTTTGAAGTATGTTTTAGCTCTCAGAGCTTCTACACATTTCGATATCAGAATTTCTGATATTAGCCCTTTTAATAAAGCAGTTACCGTACCTAAGAACAGTAAGACAGATCGTTGTATTGCTATCGAACCTGGTTGGAATATGTTTTTCCAACTGGGTATCGGTGGCATTCTACGCGATCGGTTGCGTTGCTGGGGTATCGATCTGAATGATCAGACGATAAATCAGCGCCGCGCTCACGAAGGCTCCGTTACTAATAACTTAGCAACGGTTGATCTCTCAGCGGCAAGCGATTCTATGTCTCTTGCCCTCTGTGAGCTCTTATTGCCCCGAGGCTGGTTTGAGGTTCTTATGGACCTCAGATCACCTAAGGGGCGATTGCCTGACGGTAGTGTTGTTACCTACGAGAAGATTTCTTCTATGGGTAACGGTTACACATTCGAGCTCGAGTCGCTTATTTTTGCTTCTCTCGCTCGTTCCGTTTGTGAGATACTGGACTTAGACTCGTCTGAGGTCACTGTTTACGGAGACGATATTATTTTACCGTCCCGTGCAGTCCCTGCCCTCCGGGAAGTTTTTAAGTATGTTGGTTTTACGACCAATACTAAAAAGACTTTTTCCGAGGGGCCGTTCAGAGAGTCGTGCGGCAAGCACTACTATTCTGGCGTAGATGTTACTCCCTTTTACATACGTCACCGTATAGTGAGTCCTGCCGATTTAATACTGGTTTTGAATAACCTATATCGGTGGGCCACTATTGACGGCGTATGGGATCCTAGGGCCCATTCTGTGTACCTCAAGTATCGTAAGTTGCTGCCTAAACAGCTGCAACATAATACTATACCTGACGGTTACGGTGATGGTGCCCTCGTCGGATCGGTCCTAATCAATCCTTTCGCGAAAAACCGCGGGTGGATCCGGTACGTACCGGTGATTACGGACCATACAAGGGACCAAGAGCGCGCTGAGTTGGGGTCGTATCTCTACGACCTCTTCTCGCGTTGTCTCTCGGAAAGTAACGATGGGTTGCCTCTTAGGGGTCCATCGGGTTGCGATTTTGCTGATCTATTTGCCATCGATCAGCTTATCTGTAGGAGTGATCCTACGAAGATAAGCAGGCCTACCGGTAAATTCGATATACAGTACATCGCGTGCTGTTGTTCGGGTTGTTGTTAGGCTTGCGGCCGCACTCGAGAGATCTAG-AGCAT-CACGGTCGAACTCCCG-TACGAGGTGCCCGCA
>072_washed_len155-161_reads4994__seq1
GGGCTGCGCGAAGGAGCCACGCTGCGAAGCAGTGTGGCGGTTCTCGTGCGTTACCGAAACGCACGAAGGTCGCGCCTCTCCGCGAGGCGTCACC-TGGGAGAGCGCGAAAGCGCTAGCCCGTGATC---------------------------------------------------------------------------------------------------------------------------------------------------------------------------------------------------------------------------------------------------------------------------------------------------------------------------------------------------------------------------------------------------------------------------------------------------------------------------------------------------------------------------------------------------------------------------------------------------------------------------------------------------------------------------------------------------------------------------------------------------------------------------------------------------------------------------------------------------------------------------------------------------------------------------------------------------------------------------------------------------------------------------------------------------------------------------------------------------------------------------------------------------------------------------------------------------------------------------------------------------------------------------------------------------------------------------------------------------------------------------------------------------------------------------------------------------------------------------------------------------------------------------------------------------------------------------------------------------------------------------------------------------------------------------------------------------------------------------------------------------------------------------------------------------------------------------------------------------------------------------------------------CGTTCACGGTCGAACTCCCG-TACGAGGTGCCCGCA
>072_washed_len155-161_reads4994__seq2
GGGCTGCGCGAAGGAGCCACGCTGCGAAGCAGTGTGGCGGTTCTCGTGCGTTACCGAAACGCACGAAGGTCGCGCCTCTCCGCGAGGCGTCACC-TGGGAGAGCGCGAAAGCGCTAGCCCGTGATC---------------------------------------------------------------------------------------------------------------------------------------------------------------------------------------------------------------------------------------------------------------------------------------------------------------------------------------------------------------------------------------------------------------------------------------------------------------------------------------------------------------------------------------------------------------------------------------------------------------------------------------------------------------------------------------------------------------------------------------------------------------------------------------------------------------------------------------------------------------------------------------------------------------------------------------------------------------------------------------------------------------------------------------------------------------------------------------------------------------------------------------------------------------------------------------------------------------------------------------------------------------------------------------------------------------------------------------------------------------------------------------------------------------------------------------------------------------------------------------------------------------------------------------------------------------------------------------------------------------------------------------------------------------------------------------------------------------------------------------------------------------------------------------------------------------------------------------------------------------------------------------------CGTTCACGGTCGAACTCCCG-TACGAGGTGCCCGCA
>072_washed_len155-161_reads4994__seq3
GGGCTGCGCGAAGGAGCCACGCTGCGAAGCAGTGTGGCGGTTCTCGTGCGTTACCGAAACGCACGAAGGTCGCGCCTCTCCGCGAGGCGTCACC-TGGGAGAGCGCGAAAGCGCTAGCCCGTGATC---------------------------------------------------------------------------------------------------------------------------------------------------------------------------------------------------------------------------------------------------------------------------------------------------------------------------------------------------------------------------------------------------------------------------------------------------------------------------------------------------------------------------------------------------------------------------------------------------------------------------------------------------------------------------------------------------------------------------------------------------------------------------------------------------------------------------------------------------------------------------------------------------------------------------------------------------------------------------------------------------------------------------------------------------------------------------------------------------------------------------------------------------------------------------------------------------------------------------------------------------------------------------------------------------------------------------------------------------------------------------------------------------------------------------------------------------------------------------------------------------------------------------------------------------------------------------------------------------------------------------------------------------------------------------------------------------------------------------------------------------------------------------------------------------------------------------------------------------------------------------------------------CGTTCACGGTCGAACTCCCG-TACGAGGTGCCCGCA
>072_washed_len155-161_reads4994__seq4
GGGCTGCGCGAAGGAGCCACGCTGCGAAGCAGTGTGGCGGTTCTCGTGCGTTACCGAAACGCACGAAGGTCGCGCCTCTCCGCGAGGCGTCACC-TGGGAGAGCGCGAAAGCGCTAGCCCGTGATC---------------------------------------------------------------------------------------------------------------------------------------------------------------------------------------------------------------------------------------------------------------------------------------------------------------------------------------------------------------------------------------------------------------------------------------------------------------------------------------------------------------------------------------------------------------------------------------------------------------------------------------------------------------------------------------------------------------------------------------------------------------------------------------------------------------------------------------------------------------------------------------------------------------------------------------------------------------------------------------------------------------------------------------------------------------------------------------------------------------------------------------------------------------------------------------------------------------------------------------------------------------------------------------------------------------------------------------------------------------------------------------------------------------------------------------------------------------------------------------------------------------------------------------------------------------------------------------------------------------------------------------------------------------------------------------------------------------------------------------------------------------------------------------------------------------------------------------------------------------------------------------------CGTTCACGGTCGAACTCCCG-TACGAGGTGCCCGCA
>072_washed_len155-161_reads4994__seq5
GGGCTGCGCGAAGGAGCCACGCTGCGAAGCAGTGTGGCGGTTCTCGTGCGTTACCGAAACGCACGAAGGTCGCGCCTCTCCGCGAGGCGTCACC-TGGGAGAGCGCGAAAGCGCTAGCCCGTGATC---------------------------------------------------------------------------------------------------------------------------------------------------------------------------------------------------------------------------------------------------------------------------------------------------------------------------------------------------------------------------------------------------------------------------------------------------------------------------------------------------------------------------------------------------------------------------------------------------------------------------------------------------------------------------------------------------------------------------------------------------------------------------------------------------------------------------------------------------------------------------------------------------------------------------------------------------------------------------------------------------------------------------------------------------------------------------------------------------------------------------------------------------------------------------------------------------------------------------------------------------------------------------------------------------------------------------------------------------------------------------------------------------------------------------------------------------------------------------------------------------------------------------------------------------------------------------------------------------------------------------------------------------------------------------------------------------------------------------------------------------------------------------------------------------------------------------------------------------------------------------------------------CGTTCACGGTCGAACTCCCG-TACGAGGTGCCCGCA
>072_washed_len155-161_reads4994__seq6
GGGCTGCGCGAAGGAGCCACGCTGCGAAGCAGTGTGGCGGTTCTCGTGCGTTACCGAAACGCACGAAGGTCGCGCCTCTCCGCGAGGCGTCACC-TGGGAGAGCGCGAAAGCGCTAGCCCGTGATC---------------------------------------------------------------------------------------------------------------------------------------------------------------------------------------------------------------------------------------------------------------------------------------------------------------------------------------------------------------------------------------------------------------------------------------------------------------------------------------------------------------------------------------------------------------------------------------------------------------------------------------------------------------------------------------------------------------------------------------------------------------------------------------------------------------------------------------------------------------------------------------------------------------------------------------------------------------------------------------------------------------------------------------------------------------------------------------------------------------------------------------------------------------------------------------------------------------------------------------------------------------------------------------------------------------------------------------------------------------------------------------------------------------------------------------------------------------------------------------------------------------------------------------------------------------------------------------------------------------------------------------------------------------------------------------------------------------------------------------------------------------------------------------------------------------------------------------------------------------------------------------------CGTTCACGGTCGAACTCCCG-TACGAGGTGCCCGCA
>072_washed_len155-161_reads4994__seq7
GGGCTGCGCGAAGGAGCCACGCTGCGAAGCAGTGTGGCGGTTCTCGTGCGTTACCGAAACGCACGAAGGTCGCGCCTCTCCGCGAGGCGTCACC-TGGGAGAGCGCGAAAGCGCTAGCCCGTGATC---------------------------------------------------------------------------------------------------------------------------------------------------------------------------------------------------------------------------------------------------------------------------------------------------------------------------------------------------------------------------------------------------------------------------------------------------------------------------------------------------------------------------------------------------------------------------------------------------------------------------------------------------------------------------------------------------------------------------------------------------------------------------------------------------------------------------------------------------------------------------------------------------------------------------------------------------------------------------------------------------------------------------------------------------------------------------------------------------------------------------------------------------------------------------------------------------------------------------------------------------------------------------------------------------------------------------------------------------------------------------------------------------------------------------------------------------------------------------------------------------------------------------------------------------------------------------------------------------------------------------------------------------------------------------------------------------------------------------------------------------------------------------------------------------------------------------------------------------------------------------------------------CGTTCACGGTCGAACTCCCG-TACGAGGTGCCCGCA
>072_washed_len155-161_reads4994__seq8
GGGCTGCGCGAAGGAGCCACGCTGCGAAGCAGTGTGGCGGTTCTCGTGCGTTACCGAAACGCACGAAGGTCGCGCCTCTCCGCGAGGCGTCACC-TGGGAGAGCGCGAAAGCGCTAGCCCGTGATC---------------------------------------------------------------------------------------------------------------------------------------------------------------------------------------------------------------------------------------------------------------------------------------------------------------------------------------------------------------------------------------------------------------------------------------------------------------------------------------------------------------------------------------------------------------------------------------------------------------------------------------------------------------------------------------------------------------------------------------------------------------------------------------------------------------------------------------------------------------------------------------------------------------------------------------------------------------------------------------------------------------------------------------------------------------------------------------------------------------------------------------------------------------------------------------------------------------------------------------------------------------------------------------------------------------------------------------------------------------------------------------------------------------------------------------------------------------------------------------------------------------------------------------------------------------------------------------------------------------------------------------------------------------------------------------------------------------------------------------------------------------------------------------------------------------------------------------------------------------------------------------------CGTTCACGGTCGAACTCCCG-TACGAGGTGCCCGCA
>072_washed_len155-161_reads4994__seq9
GGGCTGCGCGAAGGAGCCACGCTGCGAAGCAGTGTGGCGGTTCTCGTGCGTTACCGAAACGCACGAAGGTCGCGCCTCTCCGCGAGGCGTCACC-TGGGAGAGCGCGAAAGCGCTAGCCCGTGATC---------------------------------------------------------------------------------------------------------------------------------------------------------------------------------------------------------------------------------------------------------------------------------------------------------------------------------------------------------------------------------------------------------------------------------------------------------------------------------------------------------------------------------------------------------------------------------------------------------------------------------------------------------------------------------------------------------------------------------------------------------------------------------------------------------------------------------------------------------------------------------------------------------------------------------------------------------------------------------------------------------------------------------------------------------------------------------------------------------------------------------------------------------------------------------------------------------------------------------------------------------------------------------------------------------------------------------------------------------------------------------------------------------------------------------------------------------------------------------------------------------------------------------------------------------------------------------------------------------------------------------------------------------------------------------------------------------------------------------------------------------------------------------------------------------------------------------------------------------------------------------------------CGTTCACGGTCGAACTCCCG-TACGAGGTGCCCGCA
>072_washed_len155-161_reads4994__seq10
GGGCTGCGCGAAGGAGCCACGCTGCGAAGCAGTGTGGCGGTTCTCGTGCGTTACCGAAACGCACGAAGGTCGCGCCTCTCCGCGAGGCGTCACC-TGGGAGAGCGCGAAAGCGCTAGCCCGTGATC---------------------------------------------------------------------------------------------------------------------------------------------------------------------------------------------------------------------------------------------------------------------------------------------------------------------------------------------------------------------------------------------------------------------------------------------------------------------------------------------------------------------------------------------------------------------------------------------------------------------------------------------------------------------------------------------------------------------------------------------------------------------------------------------------------------------------------------------------------------------------------------------------------------------------------------------------------------------------------------------------------------------------------------------------------------------------------------------------------------------------------------------------------------------------------------------------------------------------------------------------------------------------------------------------------------------------------------------------------------------------------------------------------------------------------------------------------------------------------------------------------------------------------------------------------------------------------------------------------------------------------------------------------------------------------------------------------------------------------------------------------------------------------------------------------------------------------------------------------------------------------------------CGTTCACGGTCGAACTCCCG-TACGAGGTGCCCGCA
>072_washed_len155-161_reads4994__seq11
GGGCTGCGCGAAGGAGCCACGCTGCGAAGCAGTGTGGCGGTTCTCGTGCGTTACCGAAACGCACGAAGGTCGCGCCTCTCCGCGAGGCGTCACC-TGGGAGAGCGCGAAAGCGCTAGCCCGTGATC---------------------------------------------------------------------------------------------------------------------------------------------------------------------------------------------------------------------------------------------------------------------------------------------------------------------------------------------------------------------------------------------------------------------------------------------------------------------------------------------------------------------------------------------------------------------------------------------------------------------------------------------------------------------------------------------------------------------------------------------------------------------------------------------------------------------------------------------------------------------------------------------------------------------------------------------------------------------------------------------------------------------------------------------------------------------------------------------------------------------------------------------------------------------------------------------------------------------------------------------------------------------------------------------------------------------------------------------------------------------------------------------------------------------------------------------------------------------------------------------------------------------------------------------------------------------------------------------------------------------------------------------------------------------------------------------------------------------------------------------------------------------------------------------------------------------------------------------------------------------------------------------CGTTCACGGTCGAACTCCCG-TACGAGGTGCCCGCA
>072_washed_len155-161_reads4994__seq12
GGGCTGCGCGAAGGAGCCACGCTGCGAAGCAGTGTGGCGGTTCTCGTGCGTTACCGAAACGCACGAAGGTCGCGCCTCTCCGCGAGGCGTCACC-TGGGAGAGCGCGAAAGCGCTAGCCCGTGATC---------------------------------------------------------------------------------------------------------------------------------------------------------------------------------------------------------------------------------------------------------------------------------------------------------------------------------------------------------------------------------------------------------------------------------------------------------------------------------------------------------------------------------------------------------------------------------------------------------------------------------------------------------------------------------------------------------------------------------------------------------------------------------------------------------------------------------------------------------------------------------------------------------------------------------------------------------------------------------------------------------------------------------------------------------------------------------------------------------------------------------------------------------------------------------------------------------------------------------------------------------------------------------------------------------------------------------------------------------------------------------------------------------------------------------------------------------------------------------------------------------------------------------------------------------------------------------------------------------------------------------------------------------------------------------------------------------------------------------------------------------------------------------------------------------------------------------------------------------------------------------------------CGTTCACGGTCGAACTCCCG-TACGAGGTGCCCGCA
>072_washed_len155-161_reads4994__seq13
GGGCTGCGCGAAGGAGCCACGCTGCGAAGCAGTGTGGCGGTTCTCGTGCGTTACCGAAACGCACGAAGGTCGCGCCTCTCCGCGAGGCGTCACC-TGGGAGAGCGCGAAAGCGCTAGCCCGTGATC---------------------------------------------------------------------------------------------------------------------------------------------------------------------------------------------------------------------------------------------------------------------------------------------------------------------------------------------------------------------------------------------------------------------------------------------------------------------------------------------------------------------------------------------------------------------------------------------------------------------------------------------------------------------------------------------------------------------------------------------------------------------------------------------------------------------------------------------------------------------------------------------------------------------------------------------------------------------------------------------------------------------------------------------------------------------------------------------------------------------------------------------------------------------------------------------------------------------------------------------------------------------------------------------------------------------------------------------------------------------------------------------------------------------------------------------------------------------------------------------------------------------------------------------------------------------------------------------------------------------------------------------------------------------------------------------------------------------------------------------------------------------------------------------------------------------------------------------------------------------------------------------CGTTCACGGTCGAACTCCCG-TACGAGGTGCCCGCA
>072_washed_len155-161_reads4994__seq14
GGGCTGCGCGAAGGAGCCACGCTGCGAAGCAGTGTGGCGGTTCTCGTGCGTTACCGAAACGCACGAAGGTCGCGCCTCTCCGCGAGGCGTCACC-TGGGAGAGCGCGAAAGCGCTAGCCCGTGATC---------------------------------------------------------------------------------------------------------------------------------------------------------------------------------------------------------------------------------------------------------------------------------------------------------------------------------------------------------------------------------------------------------------------------------------------------------------------------------------------------------------------------------------------------------------------------------------------------------------------------------------------------------------------------------------------------------------------------------------------------------------------------------------------------------------------------------------------------------------------------------------------------------------------------------------------------------------------------------------------------------------------------------------------------------------------------------------------------------------------------------------------------------------------------------------------------------------------------------------------------------------------------------------------------------------------------------------------------------------------------------------------------------------------------------------------------------------------------------------------------------------------------------------------------------------------------------------------------------------------------------------------------------------------------------------------------------------------------------------------------------------------------------------------------------------------------------------------------------------------------------------------CGTTCACGGTCGAACTCCCG-TACGAGGTGCCCGCA
>072_washed_len155-161_reads4994__seq15
GGGCTGCGCGAAGGAGCCACGCTGCGAAGCAGTGTGGCGGTTCTCGTGCGTTACCGAAACGCACGAAGGTCGCGCCTCTCCGCGAGGCGTCACC-TGGGAGAGCGCGAAAGCGCTAGCCCGTGATC---------------------------------------------------------------------------------------------------------------------------------------------------------------------------------------------------------------------------------------------------------------------------------------------------------------------------------------------------------------------------------------------------------------------------------------------------------------------------------------------------------------------------------------------------------------------------------------------------------------------------------------------------------------------------------------------------------------------------------------------------------------------------------------------------------------------------------------------------------------------------------------------------------------------------------------------------------------------------------------------------------------------------------------------------------------------------------------------------------------------------------------------------------------------------------------------------------------------------------------------------------------------------------------------------------------------------------------------------------------------------------------------------------------------------------------------------------------------------------------------------------------------------------------------------------------------------------------------------------------------------------------------------------------------------------------------------------------------------------------------------------------------------------------------------------------------------------------------------------------------------------------------CGTTCACGGTCGAACTCCCG-TACGAGGTGCCCGCA
>072_washed_len155-161_reads4994__seq16
GGGCTGCGCGAAGGAGCCACGCTGCGAAGCAGTGTGGCGGTTCTCGTGCGTTACCGAAACGCACGAAGGTCGCGCCTCTCCGCGAGGCGTCACC-TGGGAGAGCGCGAAAGCGCTAGCCCGTGATC---------------------------------------------------------------------------------------------------------------------------------------------------------------------------------------------------------------------------------------------------------------------------------------------------------------------------------------------------------------------------------------------------------------------------------------------------------------------------------------------------------------------------------------------------------------------------------------------------------------------------------------------------------------------------------------------------------------------------------------------------------------------------------------------------------------------------------------------------------------------------------------------------------------------------------------------------------------------------------------------------------------------------------------------------------------------------------------------------------------------------------------------------------------------------------------------------------------------------------------------------------------------------------------------------------------------------------------------------------------------------------------------------------------------------------------------------------------------------------------------------------------------------------------------------------------------------------------------------------------------------------------------------------------------------------------------------------------------------------------------------------------------------------------------------------------------------------------------------------------------------------------------CGTTCACGGTCGAACTCCCG-TACGAGGTGCCCGCA
>072_washed_len155-161_reads4994__seq17
GGGCTGCGCGAAGGAGCCACGCTGCGAAGCAGTGTGGCGGTTCTCGTGCGTTACCGAAACGCACGAAGGTCGCGCCTCTCCGCGAGGCGTCACC-TGGGAGAGCGCGAAAGCGCTAGCCCGTGATC---------------------------------------------------------------------------------------------------------------------------------------------------------------------------------------------------------------------------------------------------------------------------------------------------------------------------------------------------------------------------------------------------------------------------------------------------------------------------------------------------------------------------------------------------------------------------------------------------------------------------------------------------------------------------------------------------------------------------------------------------------------------------------------------------------------------------------------------------------------------------------------------------------------------------------------------------------------------------------------------------------------------------------------------------------------------------------------------------------------------------------------------------------------------------------------------------------------------------------------------------------------------------------------------------------------------------------------------------------------------------------------------------------------------------------------------------------------------------------------------------------------------------------------------------------------------------------------------------------------------------------------------------------------------------------------------------------------------------------------------------------------------------------------------------------------------------------------------------------------------------------------------CGTTCACGGTCGAACTCCCG-TACGAGGTGCCCGCA
>072_washed_len155-161_reads4994__seq18
GGGCTGCGCGAAGGAGCCACGCTGCGAAGCAGTGTGGCGGTTCTCGTGCGTTACCGAAACGCACGAAGGTCGCGCCTCTCCGCGAGGCGTCACC-TGGGAGAGCGCGAAAGCGCTAGCCCGTGATC---------------------------------------------------------------------------------------------------------------------------------------------------------------------------------------------------------------------------------------------------------------------------------------------------------------------------------------------------------------------------------------------------------------------------------------------------------------------------------------------------------------------------------------------------------------------------------------------------------------------------------------------------------------------------------------------------------------------------------------------------------------------------------------------------------------------------------------------------------------------------------------------------------------------------------------------------------------------------------------------------------------------------------------------------------------------------------------------------------------------------------------------------------------------------------------------------------------------------------------------------------------------------------------------------------------------------------------------------------------------------------------------------------------------------------------------------------------------------------------------------------------------------------------------------------------------------------------------------------------------------------------------------------------------------------------------------------------------------------------------------------------------------------------------------------------------------------------------------------------------------------------------CGTTCACGGTCGAACTCCCG-TACGAGGTGCCCGCA
>072_washed_len155-161_reads4994__seq19
GGGCTGCGCGAAGGAGCCACGCTGCGAAGCAGTGTGGCGGTTCTCGTGCGTTACCGAAACGCACGAAGGTCGCGCCTCTCCGCGAGGCGTCACC-TGGGAGAGCGCGAAAGCGCTAGCCCGTGATC---------------------------------------------------------------------------------------------------------------------------------------------------------------------------------------------------------------------------------------------------------------------------------------------------------------------------------------------------------------------------------------------------------------------------------------------------------------------------------------------------------------------------------------------------------------------------------------------------------------------------------------------------------------------------------------------------------------------------------------------------------------------------------------------------------------------------------------------------------------------------------------------------------------------------------------------------------------------------------------------------------------------------------------------------------------------------------------------------------------------------------------------------------------------------------------------------------------------------------------------------------------------------------------------------------------------------------------------------------------------------------------------------------------------------------------------------------------------------------------------------------------------------------------------------------------------------------------------------------------------------------------------------------------------------------------------------------------------------------------------------------------------------------------------------------------------------------------------------------------------------------------------CGTTCACGGTCGAACTCCCG-TACGAGGTGCCCGCA
>072_washed_len155-161_reads4994__seq20
GGGCTGCGCGAAGGAGCCACGCTGCGAAGCAGTGTGGCGGTTCTCGTGCGTTACCGAAACGCACGAAGGTCGCGCCTCTCCGCGAGGCGTCACC-TGGGAGAGCGCGAAAGCGCTAGCCCGTGATC---------------------------------------------------------------------------------------------------------------------------------------------------------------------------------------------------------------------------------------------------------------------------------------------------------------------------------------------------------------------------------------------------------------------------------------------------------------------------------------------------------------------------------------------------------------------------------------------------------------------------------------------------------------------------------------------------------------------------------------------------------------------------------------------------------------------------------------------------------------------------------------------------------------------------------------------------------------------------------------------------------------------------------------------------------------------------------------------------------------------------------------------------------------------------------------------------------------------------------------------------------------------------------------------------------------------------------------------------------------------------------------------------------------------------------------------------------------------------------------------------------------------------------------------------------------------------------------------------------------------------------------------------------------------------------------------------------------------------------------------------------------------------------------------------------------------------------------------------------------------------------------------CGTTCACGGTCGAACTCCCG-TACGAGGTGCCCGCA
>072_washed_len155-161_reads4994__seq21
GGGCTGCGCGAAGGAGCCACGCTGCGAAGCAGTGTGGCGGTTCTCGTGCGTTACCGAAACGCACGAAGGTCGCGCCTCTCCGCGAGGCGTCACC-TGGGAGAGCGCGAAAGCGCTAGCCCGTGATC---------------------------------------------------------------------------------------------------------------------------------------------------------------------------------------------------------------------------------------------------------------------------------------------------------------------------------------------------------------------------------------------------------------------------------------------------------------------------------------------------------------------------------------------------------------------------------------------------------------------------------------------------------------------------------------------------------------------------------------------------------------------------------------------------------------------------------------------------------------------------------------------------------------------------------------------------------------------------------------------------------------------------------------------------------------------------------------------------------------------------------------------------------------------------------------------------------------------------------------------------------------------------------------------------------------------------------------------------------------------------------------------------------------------------------------------------------------------------------------------------------------------------------------------------------------------------------------------------------------------------------------------------------------------------------------------------------------------------------------------------------------------------------------------------------------------------------------------------------------------------------------------CGTTCACGGTCGAACTCCCG-TACGAGGTGCCCGCA
>072_washed_len155-161_reads4994__seq22
GGGCTGCGCGAAGGAGCCACGCTGCGAAGCAGTGTGGCGGTTCTCGTGCGTTACCGAAACGCACGAAGGTCGCGCCTCTCCGCGAGGCGTCACC-TGGGAGAGCGCGAAAGCGCTAGCCCGTGATC---------------------------------------------------------------------------------------------------------------------------------------------------------------------------------------------------------------------------------------------------------------------------------------------------------------------------------------------------------------------------------------------------------------------------------------------------------------------------------------------------------------------------------------------------------------------------------------------------------------------------------------------------------------------------------------------------------------------------------------------------------------------------------------------------------------------------------------------------------------------------------------------------------------------------------------------------------------------------------------------------------------------------------------------------------------------------------------------------------------------------------------------------------------------------------------------------------------------------------------------------------------------------------------------------------------------------------------------------------------------------------------------------------------------------------------------------------------------------------------------------------------------------------------------------------------------------------------------------------------------------------------------------------------------------------------------------------------------------------------------------------------------------------------------------------------------------------------------------------------------------------------------CGTTCACGGTCGAACTCCCG-TACGAGGTGCCCGCA
>072_washed_len155-161_reads4994__seq23
GGGCTGCGCGAAGGAGCCACGCTGCGAAGCAGTGTGGCGGTTCTCGTGCGTTACCGAAACGCACGAAGGTCGCGCCTCTCCGCGAGGCGTCACC-TGGGAGAGCGCGAAAGCGCTAGCCCGTGATC---------------------------------------------------------------------------------------------------------------------------------------------------------------------------------------------------------------------------------------------------------------------------------------------------------------------------------------------------------------------------------------------------------------------------------------------------------------------------------------------------------------------------------------------------------------------------------------------------------------------------------------------------------------------------------------------------------------------------------------------------------------------------------------------------------------------------------------------------------------------------------------------------------------------------------------------------------------------------------------------------------------------------------------------------------------------------------------------------------------------------------------------------------------------------------------------------------------------------------------------------------------------------------------------------------------------------------------------------------------------------------------------------------------------------------------------------------------------------------------------------------------------------------------------------------------------------------------------------------------------------------------------------------------------------------------------------------------------------------------------------------------------------------------------------------------------------------------------------------------------------------------------CGTTCACGGTCGAACTCCCG-TACGAGGTGCCCGCA
>072_washed_len155-161_reads4994__seq24
GGGCTGCGCGAAGGAGCCACGCTGCGAAGCAGTGTGGCGGTTCTCGTGCGTTACCGAAACGCACGAAGGTCGCGCCTCTCCGCGAGGCGTCACC-TGGGAGAGCGCGAAAGCGCTAGCCCGTGATC---------------------------------------------------------------------------------------------------------------------------------------------------------------------------------------------------------------------------------------------------------------------------------------------------------------------------------------------------------------------------------------------------------------------------------------------------------------------------------------------------------------------------------------------------------------------------------------------------------------------------------------------------------------------------------------------------------------------------------------------------------------------------------------------------------------------------------------------------------------------------------------------------------------------------------------------------------------------------------------------------------------------------------------------------------------------------------------------------------------------------------------------------------------------------------------------------------------------------------------------------------------------------------------------------------------------------------------------------------------------------------------------------------------------------------------------------------------------------------------------------------------------------------------------------------------------------------------------------------------------------------------------------------------------------------------------------------------------------------------------------------------------------------------------------------------------------------------------------------------------------------------------CGTTCACGGTCGAACTCCCG-TACGAGGTGCCCGCA
>072_washed_len155-161_reads4994__seq25
GGGCTGCGCGAAGGAGCCACGCTGCGAAGCAGTGTGGCGGTTCTCGTGCGTTACCGAAACGCACGAAGGTCGCGCCTCTCCGCGAGGCGTCACC-TGGGAGAGCGCGAAAGCGCTAGCCCGTGATC---------------------------------------------------------------------------------------------------------------------------------------------------------------------------------------------------------------------------------------------------------------------------------------------------------------------------------------------------------------------------------------------------------------------------------------------------------------------------------------------------------------------------------------------------------------------------------------------------------------------------------------------------------------------------------------------------------------------------------------------------------------------------------------------------------------------------------------------------------------------------------------------------------------------------------------------------------------------------------------------------------------------------------------------------------------------------------------------------------------------------------------------------------------------------------------------------------------------------------------------------------------------------------------------------------------------------------------------------------------------------------------------------------------------------------------------------------------------------------------------------------------------------------------------------------------------------------------------------------------------------------------------------------------------------------------------------------------------------------------------------------------------------------------------------------------------------------------------------------------------------------------------CGTTCACGGTCGAACTCCCG-TACGAGGTGCCCGCA
>072_washed_len155-161_reads4994__seq26
GGGCTGCGCGAAGGAGCCACGCTGCGAAGCAGTGTGGCGGTTCTCGTGCGTTACCGAAACGCACGAAGGTCGCGCCTCTCCGCGAGGCGTCACC-TGGGAGAGCGCGAAAGCGCTAGCCCGTGATC---------------------------------------------------------------------------------------------------------------------------------------------------------------------------------------------------------------------------------------------------------------------------------------------------------------------------------------------------------------------------------------------------------------------------------------------------------------------------------------------------------------------------------------------------------------------------------------------------------------------------------------------------------------------------------------------------------------------------------------------------------------------------------------------------------------------------------------------------------------------------------------------------------------------------------------------------------------------------------------------------------------------------------------------------------------------------------------------------------------------------------------------------------------------------------------------------------------------------------------------------------------------------------------------------------------------------------------------------------------------------------------------------------------------------------------------------------------------------------------------------------------------------------------------------------------------------------------------------------------------------------------------------------------------------------------------------------------------------------------------------------------------------------------------------------------------------------------------------------------------------------------------CGTTCACGGTCGAACTCCCG-TACGAGGTGCCCGCA
>072_washed_len155-161_reads4994__seq27
GGGCTGCGCGAAGGAGCCACGCTGCGAAGCAGTGTGGCGGTTCTCGTGCGTTACCGAAACGCACGAAGGTCGCGCCTCTCCGCGAGGCGTCACC-TGGGAGAGCGCGAAAGCGCTAGCCCGTGATC---------------------------------------------------------------------------------------------------------------------------------------------------------------------------------------------------------------------------------------------------------------------------------------------------------------------------------------------------------------------------------------------------------------------------------------------------------------------------------------------------------------------------------------------------------------------------------------------------------------------------------------------------------------------------------------------------------------------------------------------------------------------------------------------------------------------------------------------------------------------------------------------------------------------------------------------------------------------------------------------------------------------------------------------------------------------------------------------------------------------------------------------------------------------------------------------------------------------------------------------------------------------------------------------------------------------------------------------------------------------------------------------------------------------------------------------------------------------------------------------------------------------------------------------------------------------------------------------------------------------------------------------------------------------------------------------------------------------------------------------------------------------------------------------------------------------------------------------------------------------------------------------CGTTCACGGTCGAACTCCCG-TACGAGGTGCCCGCA
>072_washed_len155-161_reads4994__seq28
GGGCTGCGCGAAGGAGCCACGCTGCGAAGCAGTGTGGCGGTTCTCGTGCGTTACCGAAACGCACGAAGGTCGCGCCTCTCCGCGAGGCGTCACC-TGGGAGAGCGCGAAAGCGCTAGCCCGTGATC---------------------------------------------------------------------------------------------------------------------------------------------------------------------------------------------------------------------------------------------------------------------------------------------------------------------------------------------------------------------------------------------------------------------------------------------------------------------------------------------------------------------------------------------------------------------------------------------------------------------------------------------------------------------------------------------------------------------------------------------------------------------------------------------------------------------------------------------------------------------------------------------------------------------------------------------------------------------------------------------------------------------------------------------------------------------------------------------------------------------------------------------------------------------------------------------------------------------------------------------------------------------------------------------------------------------------------------------------------------------------------------------------------------------------------------------------------------------------------------------------------------------------------------------------------------------------------------------------------------------------------------------------------------------------------------------------------------------------------------------------------------------------------------------------------------------------------------------------------------------------------------------CGTTCACGGTCGAACTCCCG-TACGAGGTGCCCGCA
>072_washed_len155-161_reads4994__seq29
GGGCTGCGCGAAGGAGCCACGCTGCGAAGCAGTGTGGCGGTTCTCGTGCGTTACCGAAACGCACGAAGGTCGCGCCTCTCCGCGAGGCGTCACC-TGGGAGAGCGCGAAAGCGCTAGCCCGTGATC---------------------------------------------------------------------------------------------------------------------------------------------------------------------------------------------------------------------------------------------------------------------------------------------------------------------------------------------------------------------------------------------------------------------------------------------------------------------------------------------------------------------------------------------------------------------------------------------------------------------------------------------------------------------------------------------------------------------------------------------------------------------------------------------------------------------------------------------------------------------------------------------------------------------------------------------------------------------------------------------------------------------------------------------------------------------------------------------------------------------------------------------------------------------------------------------------------------------------------------------------------------------------------------------------------------------------------------------------------------------------------------------------------------------------------------------------------------------------------------------------------------------------------------------------------------------------------------------------------------------------------------------------------------------------------------------------------------------------------------------------------------------------------------------------------------------------------------------------------------------------------------------CGTTCACGGTCGAACTCCCG-TACGAGGTGCCCGCA
>072_washed_len155-161_reads4994__seq30
GGGCTGCGCGAAGGAGCCACGCTGCGAAGCAGTGTGGCGGTTCTCGTGCGTTACCGAAACGCACGAAGGTCGCGCCTCTCCGCGAGGCGTCACC-TGGGAGAGCGCGAAAGCGCTAGCCCGTGATC---------------------------------------------------------------------------------------------------------------------------------------------------------------------------------------------------------------------------------------------------------------------------------------------------------------------------------------------------------------------------------------------------------------------------------------------------------------------------------------------------------------------------------------------------------------------------------------------------------------------------------------------------------------------------------------------------------------------------------------------------------------------------------------------------------------------------------------------------------------------------------------------------------------------------------------------------------------------------------------------------------------------------------------------------------------------------------------------------------------------------------------------------------------------------------------------------------------------------------------------------------------------------------------------------------------------------------------------------------------------------------------------------------------------------------------------------------------------------------------------------------------------------------------------------------------------------------------------------------------------------------------------------------------------------------------------------------------------------------------------------------------------------------------------------------------------------------------------------------------------------------------------CGTTCACGGTCGAACTCCCG-TACGAGGTGCCCGCA
>072_washed_len155-161_reads4994__seq31
GGGCTGCGCGAAGGAGCCACGCTGCGAAGCAGTGTGGCGGTTCTCGTGCGTTACCGAAACGCACGAAGGTCGCGCCTCTCCGCGAGGCGTCACC-TGGGAGAGCGCGAAAGCGCTAGCCCGTGATC---------------------------------------------------------------------------------------------------------------------------------------------------------------------------------------------------------------------------------------------------------------------------------------------------------------------------------------------------------------------------------------------------------------------------------------------------------------------------------------------------------------------------------------------------------------------------------------------------------------------------------------------------------------------------------------------------------------------------------------------------------------------------------------------------------------------------------------------------------------------------------------------------------------------------------------------------------------------------------------------------------------------------------------------------------------------------------------------------------------------------------------------------------------------------------------------------------------------------------------------------------------------------------------------------------------------------------------------------------------------------------------------------------------------------------------------------------------------------------------------------------------------------------------------------------------------------------------------------------------------------------------------------------------------------------------------------------------------------------------------------------------------------------------------------------------------------------------------------------------------------------------------CGTTCACGGTCGAACTCCCG-TACGAGGTGCCCGCA
>072_washed_len155-161_reads4994__seq32
GGGCTGCGCGAAGGAGCCACGCTGCGAAGCAGTGTGGCGGTTCTCGTGCGTTACCGAAACGCACGAAGGTCGCGCCTCTCCGCGAGGCGTCACC-TGGGAGAGCGCGAAAGCGCTAGCCCGTGATC---------------------------------------------------------------------------------------------------------------------------------------------------------------------------------------------------------------------------------------------------------------------------------------------------------------------------------------------------------------------------------------------------------------------------------------------------------------------------------------------------------------------------------------------------------------------------------------------------------------------------------------------------------------------------------------------------------------------------------------------------------------------------------------------------------------------------------------------------------------------------------------------------------------------------------------------------------------------------------------------------------------------------------------------------------------------------------------------------------------------------------------------------------------------------------------------------------------------------------------------------------------------------------------------------------------------------------------------------------------------------------------------------------------------------------------------------------------------------------------------------------------------------------------------------------------------------------------------------------------------------------------------------------------------------------------------------------------------------------------------------------------------------------------------------------------------------------------------------------------------------------------------CGTTCACGGTCGAACTCCCG-TACGAGGTGCCCGCA
>072_washed_len155-161_reads4994__seq33
GGGCTGCGCGAAGGAGCCACGCTGCGAAGCAGTGTGGCGGTTCTCGTGCGTTACCGAAACGCACGAAGGTCGCGCCTCTCCGCGAGGCGTCACC-TGGGAGAGCGCGAAAGCGCTAGCCCGTGATC---------------------------------------------------------------------------------------------------------------------------------------------------------------------------------------------------------------------------------------------------------------------------------------------------------------------------------------------------------------------------------------------------------------------------------------------------------------------------------------------------------------------------------------------------------------------------------------------------------------------------------------------------------------------------------------------------------------------------------------------------------------------------------------------------------------------------------------------------------------------------------------------------------------------------------------------------------------------------------------------------------------------------------------------------------------------------------------------------------------------------------------------------------------------------------------------------------------------------------------------------------------------------------------------------------------------------------------------------------------------------------------------------------------------------------------------------------------------------------------------------------------------------------------------------------------------------------------------------------------------------------------------------------------------------------------------------------------------------------------------------------------------------------------------------------------------------------------------------------------------------------------------CGTTCACGGTCGAACTCCCG-TACGAGGTGCCCGCA
>072_washed_len155-161_reads4994__seq34
GGGCTGCGCGAAGGAGCCACGCTGCGAAGCAGTGTGGCGGTTCTCGTGCGTTACCGAAACGCACGAAGGTCGCGCCTCTCCGCGAGGCGTCACC-TGGGAGAGCGCGAAAGCGCTAGCCCGTGATC---------------------------------------------------------------------------------------------------------------------------------------------------------------------------------------------------------------------------------------------------------------------------------------------------------------------------------------------------------------------------------------------------------------------------------------------------------------------------------------------------------------------------------------------------------------------------------------------------------------------------------------------------------------------------------------------------------------------------------------------------------------------------------------------------------------------------------------------------------------------------------------------------------------------------------------------------------------------------------------------------------------------------------------------------------------------------------------------------------------------------------------------------------------------------------------------------------------------------------------------------------------------------------------------------------------------------------------------------------------------------------------------------------------------------------------------------------------------------------------------------------------------------------------------------------------------------------------------------------------------------------------------------------------------------------------------------------------------------------------------------------------------------------------------------------------------------------------------------------------------------------------------CGTTCACGGTCGAACTCCCG-TACGAGGTGCCCGCA
>072_washed_len155-161_reads4994__seq35
GGGCTGCGCGAAGGAGCCACGCTGCGAAGCAGTGTGGCGGTTCTCGTGCGTTACCGAAACGCACGAAGGTCGCGCCTCTCCGCGAGGCGTCACC-TGGGAGAGCGCGAAAGCGCTAGCCCGTGATC---------------------------------------------------------------------------------------------------------------------------------------------------------------------------------------------------------------------------------------------------------------------------------------------------------------------------------------------------------------------------------------------------------------------------------------------------------------------------------------------------------------------------------------------------------------------------------------------------------------------------------------------------------------------------------------------------------------------------------------------------------------------------------------------------------------------------------------------------------------------------------------------------------------------------------------------------------------------------------------------------------------------------------------------------------------------------------------------------------------------------------------------------------------------------------------------------------------------------------------------------------------------------------------------------------------------------------------------------------------------------------------------------------------------------------------------------------------------------------------------------------------------------------------------------------------------------------------------------------------------------------------------------------------------------------------------------------------------------------------------------------------------------------------------------------------------------------------------------------------------------------------------CGTTCACGGTCGAACTCCCG-TACGAGGTGCCCGCA
>072_washed_len155-161_reads4994__seq36
GGGCTGCGCGAAGGAGCCACGCTGCGAAGCAGTGTGGCGGTTCTCGTGCGTTACCGAAACGCACGAAGGTCGCGCCTCTCCGCGAGGCGTCACC-TGGGAGAGCGCGAAAGCGCTAGCCCGTGATC---------------------------------------------------------------------------------------------------------------------------------------------------------------------------------------------------------------------------------------------------------------------------------------------------------------------------------------------------------------------------------------------------------------------------------------------------------------------------------------------------------------------------------------------------------------------------------------------------------------------------------------------------------------------------------------------------------------------------------------------------------------------------------------------------------------------------------------------------------------------------------------------------------------------------------------------------------------------------------------------------------------------------------------------------------------------------------------------------------------------------------------------------------------------------------------------------------------------------------------------------------------------------------------------------------------------------------------------------------------------------------------------------------------------------------------------------------------------------------------------------------------------------------------------------------------------------------------------------------------------------------------------------------------------------------------------------------------------------------------------------------------------------------------------------------------------------------------------------------------------------------------------CGTTCACGGTCGAACTCCCG-TACGAGGTGCCCGCA
>072_washed_len155-161_reads4994__seq37
GGGCTGCGCGAAGGAGCCACGCTGCGAAGCAGTGTGGCGGTTCTCGTGCGTTACCGAAACGCACGAAGGTCGCGCCTCTCCGCGAGGCGTCACC-TGGGAGAGCGCGAAAGCGCTAGCCCGTGATC---------------------------------------------------------------------------------------------------------------------------------------------------------------------------------------------------------------------------------------------------------------------------------------------------------------------------------------------------------------------------------------------------------------------------------------------------------------------------------------------------------------------------------------------------------------------------------------------------------------------------------------------------------------------------------------------------------------------------------------------------------------------------------------------------------------------------------------------------------------------------------------------------------------------------------------------------------------------------------------------------------------------------------------------------------------------------------------------------------------------------------------------------------------------------------------------------------------------------------------------------------------------------------------------------------------------------------------------------------------------------------------------------------------------------------------------------------------------------------------------------------------------------------------------------------------------------------------------------------------------------------------------------------------------------------------------------------------------------------------------------------------------------------------------------------------------------------------------------------------------------------------------CGTTCACGGTCGAACTCCCG-TACGAGGTGCCCGCA
>072_washed_len155-161_reads4994__seq38
GGGCTGCGCGAAGGAGCCACGCTGCGAAGCAGTGTGGCGGTTCTCGTGCGTTACCGAAACGCACGAAGGTCGCGCCTCTCCGCGAGGCGTCACC-TGGGAGAGCGCGAAAGCGCTAGCCCGTGATC---------------------------------------------------------------------------------------------------------------------------------------------------------------------------------------------------------------------------------------------------------------------------------------------------------------------------------------------------------------------------------------------------------------------------------------------------------------------------------------------------------------------------------------------------------------------------------------------------------------------------------------------------------------------------------------------------------------------------------------------------------------------------------------------------------------------------------------------------------------------------------------------------------------------------------------------------------------------------------------------------------------------------------------------------------------------------------------------------------------------------------------------------------------------------------------------------------------------------------------------------------------------------------------------------------------------------------------------------------------------------------------------------------------------------------------------------------------------------------------------------------------------------------------------------------------------------------------------------------------------------------------------------------------------------------------------------------------------------------------------------------------------------------------------------------------------------------------------------------------------------------------------CGTTCACGGTCGAACTCCCG-TACGAGGTGCCCGCA
>072_washed_len155-161_reads4994__seq39
GGGCTGCGCGAAGGAGCCACGCTGCGAAGCAGTGTGGCGGTTCTCGTGCGTTACCGAAACGCACGAAGGTCGCGCCTCTCCGCGAGGCGTCACC-TGGGAGAGCGCGAAAGCGCTAGCCCGTGATC---------------------------------------------------------------------------------------------------------------------------------------------------------------------------------------------------------------------------------------------------------------------------------------------------------------------------------------------------------------------------------------------------------------------------------------------------------------------------------------------------------------------------------------------------------------------------------------------------------------------------------------------------------------------------------------------------------------------------------------------------------------------------------------------------------------------------------------------------------------------------------------------------------------------------------------------------------------------------------------------------------------------------------------------------------------------------------------------------------------------------------------------------------------------------------------------------------------------------------------------------------------------------------------------------------------------------------------------------------------------------------------------------------------------------------------------------------------------------------------------------------------------------------------------------------------------------------------------------------------------------------------------------------------------------------------------------------------------------------------------------------------------------------------------------------------------------------------------------------------------------------------------CGTTCACGGTCGAACTCCCG-TACGAGGTGCCCGCA
>072_washed_len155-161_reads4994__seq40
GGGCTGCGCGAAGGAGCCACGCTGCGAAGCAGTGTGGCGGTTCTCGTGCGTTACCGAAACGCACGAAGGTCGCGCCTCTCCGCGAGGCGTCACC-TGGGAGAGCGCGAAAGCGCTAGCCCGTGATC---------------------------------------------------------------------------------------------------------------------------------------------------------------------------------------------------------------------------------------------------------------------------------------------------------------------------------------------------------------------------------------------------------------------------------------------------------------------------------------------------------------------------------------------------------------------------------------------------------------------------------------------------------------------------------------------------------------------------------------------------------------------------------------------------------------------------------------------------------------------------------------------------------------------------------------------------------------------------------------------------------------------------------------------------------------------------------------------------------------------------------------------------------------------------------------------------------------------------------------------------------------------------------------------------------------------------------------------------------------------------------------------------------------------------------------------------------------------------------------------------------------------------------------------------------------------------------------------------------------------------------------------------------------------------------------------------------------------------------------------------------------------------------------------------------------------------------------------------------------------------------------------CGTTCACGGTCGAACTCCCG-TACGAGGTGCCCGCA
>072_washed_len155-161_reads4994__seq41
GGGCTGCGCGAAGGAGCCACGCTGCGAAGCAGTGTGGCGGTTCTCGTGCGTTACCGAAACGCACGAAGGTCGCGCCTCTCCGCGAGGCGTCACC-TGGGAGAGCGCGAAAGCGCTAGCCCGTGATC---------------------------------------------------------------------------------------------------------------------------------------------------------------------------------------------------------------------------------------------------------------------------------------------------------------------------------------------------------------------------------------------------------------------------------------------------------------------------------------------------------------------------------------------------------------------------------------------------------------------------------------------------------------------------------------------------------------------------------------------------------------------------------------------------------------------------------------------------------------------------------------------------------------------------------------------------------------------------------------------------------------------------------------------------------------------------------------------------------------------------------------------------------------------------------------------------------------------------------------------------------------------------------------------------------------------------------------------------------------------------------------------------------------------------------------------------------------------------------------------------------------------------------------------------------------------------------------------------------------------------------------------------------------------------------------------------------------------------------------------------------------------------------------------------------------------------------------------------------------------------------------------CGTTCACGGTCGAACTCCCG-TACGAGGTGCCCGCA
>072_washed_len155-161_reads4994__seq42
GGGCTGCGCGAAGGAGCCACGCTGCGAAGCAGTGTGGCGGTTCTCGTGCGTTACCGAAACGCACGAAGGTCGCGCCTCTCCGCGAGGCGTCACC-TGGGAGAGCGCGAAAGCGCTAGCCCGTGATC---------------------------------------------------------------------------------------------------------------------------------------------------------------------------------------------------------------------------------------------------------------------------------------------------------------------------------------------------------------------------------------------------------------------------------------------------------------------------------------------------------------------------------------------------------------------------------------------------------------------------------------------------------------------------------------------------------------------------------------------------------------------------------------------------------------------------------------------------------------------------------------------------------------------------------------------------------------------------------------------------------------------------------------------------------------------------------------------------------------------------------------------------------------------------------------------------------------------------------------------------------------------------------------------------------------------------------------------------------------------------------------------------------------------------------------------------------------------------------------------------------------------------------------------------------------------------------------------------------------------------------------------------------------------------------------------------------------------------------------------------------------------------------------------------------------------------------------------------------------------------------------------CGTTCACGGTCGAACTCCCG-TACGAGGTGCCCGCA
>072_washed_len155-161_reads4994__seq43
GGGCTGCGCGAAGGAGCCACGCTGCGAAGCAGTGTGGCGGTTCTCGTGCGTTACCGAAACGCACGAAGGTCGCGCCTCTCCGCGAGGCGTCACC-TGGGAGAGCGCGAAAGCGCTAGCCCGTGATC---------------------------------------------------------------------------------------------------------------------------------------------------------------------------------------------------------------------------------------------------------------------------------------------------------------------------------------------------------------------------------------------------------------------------------------------------------------------------------------------------------------------------------------------------------------------------------------------------------------------------------------------------------------------------------------------------------------------------------------------------------------------------------------------------------------------------------------------------------------------------------------------------------------------------------------------------------------------------------------------------------------------------------------------------------------------------------------------------------------------------------------------------------------------------------------------------------------------------------------------------------------------------------------------------------------------------------------------------------------------------------------------------------------------------------------------------------------------------------------------------------------------------------------------------------------------------------------------------------------------------------------------------------------------------------------------------------------------------------------------------------------------------------------------------------------------------------------------------------------------------------------------CGTTCACGGTCGAACTCCCG-TACGAGGTGCCCGCA
>072_washed_len155-161_reads4994__seq44
GGGCTGCGCGAAGGAGCCACGCTGCGAAGCAGTGTGGCGGTTCTCGTGCGTTACCGAAACGCACGAAGGTCGCGCCTCTCCGCGAGGCGTCACC-TGGGAGAGCGCGAAAGCGCTAGCCCGTGATC---------------------------------------------------------------------------------------------------------------------------------------------------------------------------------------------------------------------------------------------------------------------------------------------------------------------------------------------------------------------------------------------------------------------------------------------------------------------------------------------------------------------------------------------------------------------------------------------------------------------------------------------------------------------------------------------------------------------------------------------------------------------------------------------------------------------------------------------------------------------------------------------------------------------------------------------------------------------------------------------------------------------------------------------------------------------------------------------------------------------------------------------------------------------------------------------------------------------------------------------------------------------------------------------------------------------------------------------------------------------------------------------------------------------------------------------------------------------------------------------------------------------------------------------------------------------------------------------------------------------------------------------------------------------------------------------------------------------------------------------------------------------------------------------------------------------------------------------------------------------------------------------CGTTCACGGTCGAACTCCCG-TACGAGGTGCCCGCA
>072_washed_len155-161_reads4994__seq45
GGGCTGCGCGAAGGAGCCACGCTGCGAAGCAGTGTGGCGGTTCTCGTGCGTTACCGAAACGCACGAAGGTCGCGCCTCTCCGCGAGGCGTCACC-TGGGAGAGCGCGAAAGCGCTAGCCCGTGATC---------------------------------------------------------------------------------------------------------------------------------------------------------------------------------------------------------------------------------------------------------------------------------------------------------------------------------------------------------------------------------------------------------------------------------------------------------------------------------------------------------------------------------------------------------------------------------------------------------------------------------------------------------------------------------------------------------------------------------------------------------------------------------------------------------------------------------------------------------------------------------------------------------------------------------------------------------------------------------------------------------------------------------------------------------------------------------------------------------------------------------------------------------------------------------------------------------------------------------------------------------------------------------------------------------------------------------------------------------------------------------------------------------------------------------------------------------------------------------------------------------------------------------------------------------------------------------------------------------------------------------------------------------------------------------------------------------------------------------------------------------------------------------------------------------------------------------------------------------------------------------------------CGTTCACGGTCGAACTCCCG-TACGAGGTGCCCGCA
>072_washed_len155-161_reads4994__seq46
GGGCTGCGCGAAGGAGCCACGCTGCGAAGCAGTGTGGCGGTTCTCGTGCGTTACCGAAACGCACGAAGGTCGCGCCTCTCCGCGAGGCGTCACC-TGGGAGAGCGCGAAAGCGCTAGCCCGTGATC---------------------------------------------------------------------------------------------------------------------------------------------------------------------------------------------------------------------------------------------------------------------------------------------------------------------------------------------------------------------------------------------------------------------------------------------------------------------------------------------------------------------------------------------------------------------------------------------------------------------------------------------------------------------------------------------------------------------------------------------------------------------------------------------------------------------------------------------------------------------------------------------------------------------------------------------------------------------------------------------------------------------------------------------------------------------------------------------------------------------------------------------------------------------------------------------------------------------------------------------------------------------------------------------------------------------------------------------------------------------------------------------------------------------------------------------------------------------------------------------------------------------------------------------------------------------------------------------------------------------------------------------------------------------------------------------------------------------------------------------------------------------------------------------------------------------------------------------------------------------------------------------CGTTCACGGTCGAACTCCCG-TACGAGGTGCCCGCA
>072_washed_len155-161_reads4994__seq47
GGGCTGCGCGAAGGAGCCACGCTGCGAAGCAGTGTGGCGGTTCTCGTGCGTTACCGAAACGCACGAAGGTCGCGCCTCTCCGCGAGGCGTCACC-TGGGAGAGCGCGAAAGCGCTAGCCCGTGATC---------------------------------------------------------------------------------------------------------------------------------------------------------------------------------------------------------------------------------------------------------------------------------------------------------------------------------------------------------------------------------------------------------------------------------------------------------------------------------------------------------------------------------------------------------------------------------------------------------------------------------------------------------------------------------------------------------------------------------------------------------------------------------------------------------------------------------------------------------------------------------------------------------------------------------------------------------------------------------------------------------------------------------------------------------------------------------------------------------------------------------------------------------------------------------------------------------------------------------------------------------------------------------------------------------------------------------------------------------------------------------------------------------------------------------------------------------------------------------------------------------------------------------------------------------------------------------------------------------------------------------------------------------------------------------------------------------------------------------------------------------------------------------------------------------------------------------------------------------------------------------------------CGTTCACGGTCGAACTCCCG-TACGAGGTGCCCGCA
>072_washed_len155-161_reads4994__seq48
GGGCTGCGCGAAGGAGCCACGCTGCGAAGCAGTGTGGCGGTTCTCGTGCGTTACCGAAACGCACGAAGGTCGCGCCTCTCCGCGAGGCGTCACC-TGGGAGAGCGCGAAAGCGCTAGCCCGTGATC---------------------------------------------------------------------------------------------------------------------------------------------------------------------------------------------------------------------------------------------------------------------------------------------------------------------------------------------------------------------------------------------------------------------------------------------------------------------------------------------------------------------------------------------------------------------------------------------------------------------------------------------------------------------------------------------------------------------------------------------------------------------------------------------------------------------------------------------------------------------------------------------------------------------------------------------------------------------------------------------------------------------------------------------------------------------------------------------------------------------------------------------------------------------------------------------------------------------------------------------------------------------------------------------------------------------------------------------------------------------------------------------------------------------------------------------------------------------------------------------------------------------------------------------------------------------------------------------------------------------------------------------------------------------------------------------------------------------------------------------------------------------------------------------------------------------------------------------------------------------------------------------CGTTCACGGTCGAACTCCCG-TACGAGGTGCCCGCA
>072_washed_len155-161_reads4994__seq49
GGGCTGCGCGAAGGAGCCACGCTGCGAAGCAGTGTGGCGGTTCTCGTGCGTTACCGAAACGCACGAAGGTCGCGCCTCTCCGCGAGGCGTCACC-TGGGAGAGCGCGAAAGCGCTAGCCCGTGATC---------------------------------------------------------------------------------------------------------------------------------------------------------------------------------------------------------------------------------------------------------------------------------------------------------------------------------------------------------------------------------------------------------------------------------------------------------------------------------------------------------------------------------------------------------------------------------------------------------------------------------------------------------------------------------------------------------------------------------------------------------------------------------------------------------------------------------------------------------------------------------------------------------------------------------------------------------------------------------------------------------------------------------------------------------------------------------------------------------------------------------------------------------------------------------------------------------------------------------------------------------------------------------------------------------------------------------------------------------------------------------------------------------------------------------------------------------------------------------------------------------------------------------------------------------------------------------------------------------------------------------------------------------------------------------------------------------------------------------------------------------------------------------------------------------------------------------------------------------------------------------------------CGTTCACGGTCGAACTCCCG-TACGAGGTGCCCGCA
>072_washed_len155-161_reads4994__seq50
GGGCTGCGCGAAGGAGCCACGCTGCGAAGCAGTGTGGCGGTTCTCGTGCGTTACCGAAACGCACGAAGGTCGCGCCTCTCCGCGAGGCGTCACC-TGGGAGAGCGCGAAAGCGCTAGCCCGTGATC---------------------------------------------------------------------------------------------------------------------------------------------------------------------------------------------------------------------------------------------------------------------------------------------------------------------------------------------------------------------------------------------------------------------------------------------------------------------------------------------------------------------------------------------------------------------------------------------------------------------------------------------------------------------------------------------------------------------------------------------------------------------------------------------------------------------------------------------------------------------------------------------------------------------------------------------------------------------------------------------------------------------------------------------------------------------------------------------------------------------------------------------------------------------------------------------------------------------------------------------------------------------------------------------------------------------------------------------------------------------------------------------------------------------------------------------------------------------------------------------------------------------------------------------------------------------------------------------------------------------------------------------------------------------------------------------------------------------------------------------------------------------------------------------------------------------------------------------------------------------------------------------CGTTCACGGTCGAACTCCCG-TACGAGGTGCCCGCA
>072_washed_len155-161_reads4994__seq51
GGGCTGCGCGAAGGAGCCACGCTGCGAAGCAGTGTGGCGGTTCTCGTGCGTTACCGAAACGCACGAAGGTCGCGCCTCTCCGCGAGGCGTCACC-TGGGAGAGCGCGAAAGCGCTAGCCCGTGATC---------------------------------------------------------------------------------------------------------------------------------------------------------------------------------------------------------------------------------------------------------------------------------------------------------------------------------------------------------------------------------------------------------------------------------------------------------------------------------------------------------------------------------------------------------------------------------------------------------------------------------------------------------------------------------------------------------------------------------------------------------------------------------------------------------------------------------------------------------------------------------------------------------------------------------------------------------------------------------------------------------------------------------------------------------------------------------------------------------------------------------------------------------------------------------------------------------------------------------------------------------------------------------------------------------------------------------------------------------------------------------------------------------------------------------------------------------------------------------------------------------------------------------------------------------------------------------------------------------------------------------------------------------------------------------------------------------------------------------------------------------------------------------------------------------------------------------------------------------------------------------------------CGTTCACGGTCGAACTCCCG-TACGAGGTGCCCGCA
>072_washed_len155-161_reads4994__seq52
GGGCTGCGCGAAGGAGCCACGCTGCGAAGCAGTGTGGCGGTTCTCGTGCGTTACCGAAACGCACGAAGGTCGCGCCTCTCCGCGAGGCGTCACC-TGGGAGAGCGCGAAAGCGCTAGCCCGTGATC---------------------------------------------------------------------------------------------------------------------------------------------------------------------------------------------------------------------------------------------------------------------------------------------------------------------------------------------------------------------------------------------------------------------------------------------------------------------------------------------------------------------------------------------------------------------------------------------------------------------------------------------------------------------------------------------------------------------------------------------------------------------------------------------------------------------------------------------------------------------------------------------------------------------------------------------------------------------------------------------------------------------------------------------------------------------------------------------------------------------------------------------------------------------------------------------------------------------------------------------------------------------------------------------------------------------------------------------------------------------------------------------------------------------------------------------------------------------------------------------------------------------------------------------------------------------------------------------------------------------------------------------------------------------------------------------------------------------------------------------------------------------------------------------------------------------------------------------------------------------------------------------CGTTCACGGTCGAACTCCCG-TACGAGGTGCCCGCA
>072_washed_len155-161_reads4994__seq53
GGGCTGCGCGAAGGAGCCACGCTGCGAAGCAGTGTGGCGGTTCTCGTGCGTTACCGAAACGCACGAAGGTCGCGCCTCTCCGCGAGGCGTCACC-TGGGAGAGCGCGAAAGCGCTAGCCCGTGATC---------------------------------------------------------------------------------------------------------------------------------------------------------------------------------------------------------------------------------------------------------------------------------------------------------------------------------------------------------------------------------------------------------------------------------------------------------------------------------------------------------------------------------------------------------------------------------------------------------------------------------------------------------------------------------------------------------------------------------------------------------------------------------------------------------------------------------------------------------------------------------------------------------------------------------------------------------------------------------------------------------------------------------------------------------------------------------------------------------------------------------------------------------------------------------------------------------------------------------------------------------------------------------------------------------------------------------------------------------------------------------------------------------------------------------------------------------------------------------------------------------------------------------------------------------------------------------------------------------------------------------------------------------------------------------------------------------------------------------------------------------------------------------------------------------------------------------------------------------------------------------------------CGTTCACGGTCGAACTCCCG-TACGAGGTGCCCGCA
>072_washed_len155-161_reads4994__seq54
GGGCTGCGCGAAGGAGCCACGCTGCGAAGCAGTGTGGCGGTTCTCGTGCGTTACCGAAACGCACGAAGGTCGCGCCTCTCCGCGAGGCGTCACC-TGGGAGAGCGCGAAAGCGCTAGCCCGTGATC---------------------------------------------------------------------------------------------------------------------------------------------------------------------------------------------------------------------------------------------------------------------------------------------------------------------------------------------------------------------------------------------------------------------------------------------------------------------------------------------------------------------------------------------------------------------------------------------------------------------------------------------------------------------------------------------------------------------------------------------------------------------------------------------------------------------------------------------------------------------------------------------------------------------------------------------------------------------------------------------------------------------------------------------------------------------------------------------------------------------------------------------------------------------------------------------------------------------------------------------------------------------------------------------------------------------------------------------------------------------------------------------------------------------------------------------------------------------------------------------------------------------------------------------------------------------------------------------------------------------------------------------------------------------------------------------------------------------------------------------------------------------------------------------------------------------------------------------------------------------------------------------CGTTCACGGTCGAACTCCCG-TACGAGGTGCCCGCA
>072_washed_len155-161_reads4994__seq55
GGGCTGCGCGAAGGAGCCACGCTGCGAAGCAGTGTGGCGGTTCTCGTGCGTTACCGAAACGCACGAAGGTCGCGCCTCTCCGCGAGGCGTCACC-TGGGAGAGCGCGAAAGCGCTAGCCCGTGATC---------------------------------------------------------------------------------------------------------------------------------------------------------------------------------------------------------------------------------------------------------------------------------------------------------------------------------------------------------------------------------------------------------------------------------------------------------------------------------------------------------------------------------------------------------------------------------------------------------------------------------------------------------------------------------------------------------------------------------------------------------------------------------------------------------------------------------------------------------------------------------------------------------------------------------------------------------------------------------------------------------------------------------------------------------------------------------------------------------------------------------------------------------------------------------------------------------------------------------------------------------------------------------------------------------------------------------------------------------------------------------------------------------------------------------------------------------------------------------------------------------------------------------------------------------------------------------------------------------------------------------------------------------------------------------------------------------------------------------------------------------------------------------------------------------------------------------------------------------------------------------------------CGTTCACGGTCGAACTCCCG-TACGAGGTGCCCGCA
>072_washed_len155-161_reads4994__seq56
GGGCTGCGCGAAGGAGCCACGCTGCGAAGCAGTGTGGCGGTTCTCGTGCGTTACCGAAACGCACGAAGGTCGCGCCTCTCCGCGAGGCGTCACC-TGGGAGAGCGCGAAAGCGCTAGCCCGTGATC---------------------------------------------------------------------------------------------------------------------------------------------------------------------------------------------------------------------------------------------------------------------------------------------------------------------------------------------------------------------------------------------------------------------------------------------------------------------------------------------------------------------------------------------------------------------------------------------------------------------------------------------------------------------------------------------------------------------------------------------------------------------------------------------------------------------------------------------------------------------------------------------------------------------------------------------------------------------------------------------------------------------------------------------------------------------------------------------------------------------------------------------------------------------------------------------------------------------------------------------------------------------------------------------------------------------------------------------------------------------------------------------------------------------------------------------------------------------------------------------------------------------------------------------------------------------------------------------------------------------------------------------------------------------------------------------------------------------------------------------------------------------------------------------------------------------------------------------------------------------------------------------CGTTCACGGTCGAACTCCCG-TACGAGGTGCCCGCA
>072_washed_len155-161_reads4994__seq57
GGGCTGCGCGAAGGAGCCACGCTGCGAAGCAGTGTGGCGGTTCTCGTGCGTTACCGAAACGCACGAAGGTCGCGCCTCTCCGCGAGGCGTCACC-TGGGAGAGCGCGAAAGCGCTAGCCCGTGATC---------------------------------------------------------------------------------------------------------------------------------------------------------------------------------------------------------------------------------------------------------------------------------------------------------------------------------------------------------------------------------------------------------------------------------------------------------------------------------------------------------------------------------------------------------------------------------------------------------------------------------------------------------------------------------------------------------------------------------------------------------------------------------------------------------------------------------------------------------------------------------------------------------------------------------------------------------------------------------------------------------------------------------------------------------------------------------------------------------------------------------------------------------------------------------------------------------------------------------------------------------------------------------------------------------------------------------------------------------------------------------------------------------------------------------------------------------------------------------------------------------------------------------------------------------------------------------------------------------------------------------------------------------------------------------------------------------------------------------------------------------------------------------------------------------------------------------------------------------------------------------------------CGTTCACGGTCGAACTCCCG-TACGAGGTGCCCGCA
>072_washed_len155-161_reads4994__seq58
GGGCTGCGCGAAGGAGCCACGCTGCGAAGCAGTGTGGCGGTTCTCGTGCGTTACCGAAACGCACGAAGGTCGCGCCTCTCCGCGAGGCGTCACC-TGGGAGAGCGCGAAAGCGCTAGCCCGTGATC---------------------------------------------------------------------------------------------------------------------------------------------------------------------------------------------------------------------------------------------------------------------------------------------------------------------------------------------------------------------------------------------------------------------------------------------------------------------------------------------------------------------------------------------------------------------------------------------------------------------------------------------------------------------------------------------------------------------------------------------------------------------------------------------------------------------------------------------------------------------------------------------------------------------------------------------------------------------------------------------------------------------------------------------------------------------------------------------------------------------------------------------------------------------------------------------------------------------------------------------------------------------------------------------------------------------------------------------------------------------------------------------------------------------------------------------------------------------------------------------------------------------------------------------------------------------------------------------------------------------------------------------------------------------------------------------------------------------------------------------------------------------------------------------------------------------------------------------------------------------------------------------CGTTCACGGTCGAACTCCCG-TACGAGGTGCCCGCA
>072_washed_len155-161_reads4994__seq59
GGGCTGCGCGAAGGAGCCACGCTGCGAAGCAGTGTGGCGGTTCTCGTGCGTTACCGAAACGCACGAAGGTCGCGCCTCTCCGCGAGGCGTCACC-TGGGAGAGCGCGAAAGCGCTAGCCCGTGATC---------------------------------------------------------------------------------------------------------------------------------------------------------------------------------------------------------------------------------------------------------------------------------------------------------------------------------------------------------------------------------------------------------------------------------------------------------------------------------------------------------------------------------------------------------------------------------------------------------------------------------------------------------------------------------------------------------------------------------------------------------------------------------------------------------------------------------------------------------------------------------------------------------------------------------------------------------------------------------------------------------------------------------------------------------------------------------------------------------------------------------------------------------------------------------------------------------------------------------------------------------------------------------------------------------------------------------------------------------------------------------------------------------------------------------------------------------------------------------------------------------------------------------------------------------------------------------------------------------------------------------------------------------------------------------------------------------------------------------------------------------------------------------------------------------------------------------------------------------------------------------------------CGTTCACGGTCGAACTCCCG-TACGAGGTGCCCGCA
>072_washed_len155-161_reads4994__seq60
GGGCTGCGCGAAGGAGCCACGCTGCGAAGCAGTGTGGCGGTTCTCGTGCGTTACCGAAACGCACGAAGGTCGCGCCTCTCCGCGAGGCGTCACC-TGGGAGAGCGCGAAAGCGCTAGCCCGTGATC---------------------------------------------------------------------------------------------------------------------------------------------------------------------------------------------------------------------------------------------------------------------------------------------------------------------------------------------------------------------------------------------------------------------------------------------------------------------------------------------------------------------------------------------------------------------------------------------------------------------------------------------------------------------------------------------------------------------------------------------------------------------------------------------------------------------------------------------------------------------------------------------------------------------------------------------------------------------------------------------------------------------------------------------------------------------------------------------------------------------------------------------------------------------------------------------------------------------------------------------------------------------------------------------------------------------------------------------------------------------------------------------------------------------------------------------------------------------------------------------------------------------------------------------------------------------------------------------------------------------------------------------------------------------------------------------------------------------------------------------------------------------------------------------------------------------------------------------------------------------------------------------CGTTCACGGTCGAACTCCCG-TACGAGGTGCCCGCA
>072_washed_len155-161_reads4994__seq61
GGGCTGCGCGAAGGAGCCACGCTGCGAAGCAGTGTGGCGGTTCTCGTGCGTTACCGAAACGCACGAAGGTCGCGCCTCTCCGCGAGGCGTCACC-TGGGAGAGCGCGAAAGCGCTAGCCCGTGATC---------------------------------------------------------------------------------------------------------------------------------------------------------------------------------------------------------------------------------------------------------------------------------------------------------------------------------------------------------------------------------------------------------------------------------------------------------------------------------------------------------------------------------------------------------------------------------------------------------------------------------------------------------------------------------------------------------------------------------------------------------------------------------------------------------------------------------------------------------------------------------------------------------------------------------------------------------------------------------------------------------------------------------------------------------------------------------------------------------------------------------------------------------------------------------------------------------------------------------------------------------------------------------------------------------------------------------------------------------------------------------------------------------------------------------------------------------------------------------------------------------------------------------------------------------------------------------------------------------------------------------------------------------------------------------------------------------------------------------------------------------------------------------------------------------------------------------------------------------------------------------------------CGTTCACGGTCGAACTCCCG-TACGAGGTGCCCGCA
>072_washed_len155-161_reads4994__seq62
GGGCTGCGCGAAGGAGCCACGCTGCGAAGCAGTGTGGCGGTTCTCGTGCGTTACCGAAACGCACGAAGGTCGCGCCTCTCCGCGAGGCGTCACC-TGGGAGAGCGCGAAAGCGCTAGCCCGTGATC---------------------------------------------------------------------------------------------------------------------------------------------------------------------------------------------------------------------------------------------------------------------------------------------------------------------------------------------------------------------------------------------------------------------------------------------------------------------------------------------------------------------------------------------------------------------------------------------------------------------------------------------------------------------------------------------------------------------------------------------------------------------------------------------------------------------------------------------------------------------------------------------------------------------------------------------------------------------------------------------------------------------------------------------------------------------------------------------------------------------------------------------------------------------------------------------------------------------------------------------------------------------------------------------------------------------------------------------------------------------------------------------------------------------------------------------------------------------------------------------------------------------------------------------------------------------------------------------------------------------------------------------------------------------------------------------------------------------------------------------------------------------------------------------------------------------------------------------------------------------------------------------CGTTCACGGTCGAACTCCCG-TACGAGGTGCCCGCA
>072_washed_len155-161_reads4994__seq63
GGGCTGCGCGAAGGAGCCACGCTGCGAAGCAGTGTGGCGGTTCTCGTGCGTTACCGAAACGCACGAAGGTCGCGCCTCTCCGCGAGGCGTCACC-TGGGAGAGCGCGAAAGCGCTAGCCCGTGATC---------------------------------------------------------------------------------------------------------------------------------------------------------------------------------------------------------------------------------------------------------------------------------------------------------------------------------------------------------------------------------------------------------------------------------------------------------------------------------------------------------------------------------------------------------------------------------------------------------------------------------------------------------------------------------------------------------------------------------------------------------------------------------------------------------------------------------------------------------------------------------------------------------------------------------------------------------------------------------------------------------------------------------------------------------------------------------------------------------------------------------------------------------------------------------------------------------------------------------------------------------------------------------------------------------------------------------------------------------------------------------------------------------------------------------------------------------------------------------------------------------------------------------------------------------------------------------------------------------------------------------------------------------------------------------------------------------------------------------------------------------------------------------------------------------------------------------------------------------------------------------------------CGTTCACGGTCGAACTCCCG-TACGAGGTGCCCGCA
>072_washed_len155-161_reads4994__seq64
GGGCTGCGCGAAGGAGCCACGCTGCGAAGCAGTGTGGCGGTTCTCGTGCGTTACCGAAACGCACGAAGGTCGCGCCTCTCCGCGAGGCGTCACC-TGGGAGAGCGCGAAAGCGCTAGCCCGTGATC---------------------------------------------------------------------------------------------------------------------------------------------------------------------------------------------------------------------------------------------------------------------------------------------------------------------------------------------------------------------------------------------------------------------------------------------------------------------------------------------------------------------------------------------------------------------------------------------------------------------------------------------------------------------------------------------------------------------------------------------------------------------------------------------------------------------------------------------------------------------------------------------------------------------------------------------------------------------------------------------------------------------------------------------------------------------------------------------------------------------------------------------------------------------------------------------------------------------------------------------------------------------------------------------------------------------------------------------------------------------------------------------------------------------------------------------------------------------------------------------------------------------------------------------------------------------------------------------------------------------------------------------------------------------------------------------------------------------------------------------------------------------------------------------------------------------------------------------------------------------------------------------CGTTCACGGTCGAACTCCCG-TACGAGGTGCCCGCA
>072_washed_len155-161_reads4994__seq65
GGGCTGCGCGAAGGAGCCACGCTGCGAAGCAGTGTGGCGGTTCTCGTGCGTTACCGAAACGCACGAAGGTCGCGCCTCTCCGCGAGGCGTCACC-TGGGAGAGCGCGAAAGCGCTAGCCCGTGATC---------------------------------------------------------------------------------------------------------------------------------------------------------------------------------------------------------------------------------------------------------------------------------------------------------------------------------------------------------------------------------------------------------------------------------------------------------------------------------------------------------------------------------------------------------------------------------------------------------------------------------------------------------------------------------------------------------------------------------------------------------------------------------------------------------------------------------------------------------------------------------------------------------------------------------------------------------------------------------------------------------------------------------------------------------------------------------------------------------------------------------------------------------------------------------------------------------------------------------------------------------------------------------------------------------------------------------------------------------------------------------------------------------------------------------------------------------------------------------------------------------------------------------------------------------------------------------------------------------------------------------------------------------------------------------------------------------------------------------------------------------------------------------------------------------------------------------------------------------------------------------------------CGTTCACGGTCGAACTCCCG-TACGAGGTGCCCGCA
>072_washed_len155-161_reads4994__seq66
GGGCTGCGCGAAGGAGCCACGCTGCGAAGCAGTGTGGCGGTTCTCGTGCGTTACCGAAACGCACGAAGGTCGCGCCTCTCCGCGAGGCGTCACC-TGGGAGAGCGCGAAAGCGCTAGCCCGTGATC---------------------------------------------------------------------------------------------------------------------------------------------------------------------------------------------------------------------------------------------------------------------------------------------------------------------------------------------------------------------------------------------------------------------------------------------------------------------------------------------------------------------------------------------------------------------------------------------------------------------------------------------------------------------------------------------------------------------------------------------------------------------------------------------------------------------------------------------------------------------------------------------------------------------------------------------------------------------------------------------------------------------------------------------------------------------------------------------------------------------------------------------------------------------------------------------------------------------------------------------------------------------------------------------------------------------------------------------------------------------------------------------------------------------------------------------------------------------------------------------------------------------------------------------------------------------------------------------------------------------------------------------------------------------------------------------------------------------------------------------------------------------------------------------------------------------------------------------------------------------------------------------CGTTCACGGTCGAACTCCCG-TACGAGGTGCCCGCA
>072_washed_len155-161_reads4994__seq67
GGGCTGCGCGAAGGAGCCACGCTGCGAAGCAGTGTGGCGGTTCTCGTGCGTTACCGAAACGCACGAAGGTCGCGCCTCTCCGCGAGGCGTCACC-TGGGAGAGCGCGAAAGCGCTAGCCCGTGATC---------------------------------------------------------------------------------------------------------------------------------------------------------------------------------------------------------------------------------------------------------------------------------------------------------------------------------------------------------------------------------------------------------------------------------------------------------------------------------------------------------------------------------------------------------------------------------------------------------------------------------------------------------------------------------------------------------------------------------------------------------------------------------------------------------------------------------------------------------------------------------------------------------------------------------------------------------------------------------------------------------------------------------------------------------------------------------------------------------------------------------------------------------------------------------------------------------------------------------------------------------------------------------------------------------------------------------------------------------------------------------------------------------------------------------------------------------------------------------------------------------------------------------------------------------------------------------------------------------------------------------------------------------------------------------------------------------------------------------------------------------------------------------------------------------------------------------------------------------------------------------------------CGTTCACGGTCGAACTCCCG-TACGAGGTGCCCGCA
>072_washed_len155-161_reads4994__seq68
GGGCTGCGCGAAGGAGCCACGCTGCGAAGCAGTGTGGCGGTTCTCGTGCGTTACCGAAACGCACGAAGGTCGCGCCTCTCCGCGAGGCGTCACC-TGGGAGAGCGCGAAAGCGCTAGCCCGTGATC---------------------------------------------------------------------------------------------------------------------------------------------------------------------------------------------------------------------------------------------------------------------------------------------------------------------------------------------------------------------------------------------------------------------------------------------------------------------------------------------------------------------------------------------------------------------------------------------------------------------------------------------------------------------------------------------------------------------------------------------------------------------------------------------------------------------------------------------------------------------------------------------------------------------------------------------------------------------------------------------------------------------------------------------------------------------------------------------------------------------------------------------------------------------------------------------------------------------------------------------------------------------------------------------------------------------------------------------------------------------------------------------------------------------------------------------------------------------------------------------------------------------------------------------------------------------------------------------------------------------------------------------------------------------------------------------------------------------------------------------------------------------------------------------------------------------------------------------------------------------------------------------CGTTCACGGTCGAACTCCCG-TACGAGGTGCCCGCA
>072_washed_len155-161_reads4994__seq69
GGGCTGCGCGAAGGAGCCACGCTGCGAAGCAGTGTGGCGGTTCTCGTGCGTTACCGAAACGCACGAAGGTCGCGCCTCTCCGCGAGGCGTCACC-TGGGAGAGCGCGAAAGCGCTAGCCCGTGATC---------------------------------------------------------------------------------------------------------------------------------------------------------------------------------------------------------------------------------------------------------------------------------------------------------------------------------------------------------------------------------------------------------------------------------------------------------------------------------------------------------------------------------------------------------------------------------------------------------------------------------------------------------------------------------------------------------------------------------------------------------------------------------------------------------------------------------------------------------------------------------------------------------------------------------------------------------------------------------------------------------------------------------------------------------------------------------------------------------------------------------------------------------------------------------------------------------------------------------------------------------------------------------------------------------------------------------------------------------------------------------------------------------------------------------------------------------------------------------------------------------------------------------------------------------------------------------------------------------------------------------------------------------------------------------------------------------------------------------------------------------------------------------------------------------------------------------------------------------------------------------------------CGTTCACGGTCGAACTCCCG-TACGAGGTGCCCGCA
>072_washed_len155-161_reads4994__seq70
GGGCTGCGCGAAGGAGCCACGCTGCGAAGCAGTGTGGCGGTTCTCGTGCGTTACCGAAACGCACGAAGGTCGCGCCTCTCCGCGAGGCGTCACC-TGGGAGAGCGCGAAAGCGCTAGCCCGTGATC---------------------------------------------------------------------------------------------------------------------------------------------------------------------------------------------------------------------------------------------------------------------------------------------------------------------------------------------------------------------------------------------------------------------------------------------------------------------------------------------------------------------------------------------------------------------------------------------------------------------------------------------------------------------------------------------------------------------------------------------------------------------------------------------------------------------------------------------------------------------------------------------------------------------------------------------------------------------------------------------------------------------------------------------------------------------------------------------------------------------------------------------------------------------------------------------------------------------------------------------------------------------------------------------------------------------------------------------------------------------------------------------------------------------------------------------------------------------------------------------------------------------------------------------------------------------------------------------------------------------------------------------------------------------------------------------------------------------------------------------------------------------------------------------------------------------------------------------------------------------------------------------CGTTCACGGTCGAACTCCCG-TACGAGGTGCCCGCA
>072_washed_len155-161_reads4994__seq71
GGGCTGCGCGAAGGAGCCACGCTGCGAAGCAGTGTGGCGGTTCTCGTGCGTTACCGAAACGCACGAAGGTCGCGCCTCTCCGCGAGGCGTCACC-TGGGAGAGCGCGAAAGCGCTAGCCCGTGATC---------------------------------------------------------------------------------------------------------------------------------------------------------------------------------------------------------------------------------------------------------------------------------------------------------------------------------------------------------------------------------------------------------------------------------------------------------------------------------------------------------------------------------------------------------------------------------------------------------------------------------------------------------------------------------------------------------------------------------------------------------------------------------------------------------------------------------------------------------------------------------------------------------------------------------------------------------------------------------------------------------------------------------------------------------------------------------------------------------------------------------------------------------------------------------------------------------------------------------------------------------------------------------------------------------------------------------------------------------------------------------------------------------------------------------------------------------------------------------------------------------------------------------------------------------------------------------------------------------------------------------------------------------------------------------------------------------------------------------------------------------------------------------------------------------------------------------------------------------------------------------------------CGTTCACGGTCGAACTCCCG-TACGAGGTGCCCGCA
>072_washed_len155-161_reads4994__seq72
GGGCTGCGCGAAGGAGCCACGCTGCGAAGCAGTGTGGCGGTTCTCGTGCGTTACCGAAACGCACGAAGGTCGCGCCTCTCCGCGAGGCGTCACC-TGGGAGAGCGCGAAAGCGCTAGCCCGTGATC---------------------------------------------------------------------------------------------------------------------------------------------------------------------------------------------------------------------------------------------------------------------------------------------------------------------------------------------------------------------------------------------------------------------------------------------------------------------------------------------------------------------------------------------------------------------------------------------------------------------------------------------------------------------------------------------------------------------------------------------------------------------------------------------------------------------------------------------------------------------------------------------------------------------------------------------------------------------------------------------------------------------------------------------------------------------------------------------------------------------------------------------------------------------------------------------------------------------------------------------------------------------------------------------------------------------------------------------------------------------------------------------------------------------------------------------------------------------------------------------------------------------------------------------------------------------------------------------------------------------------------------------------------------------------------------------------------------------------------------------------------------------------------------------------------------------------------------------------------------------------------------------CGTTCACGGTCGAACTCCCG-TACGAGGTGCCCGCA
>072_washed_len155-161_reads4994__seq73
GGGCTGCGCGAAGGAGCCACGCTGCGAAGCAGTGTGGCGGTTCTCGTGCGTTACCGAAACGCACGAAGGTCGCGCCTCTCCGCGAGGCGTCACC-TGGGAGAGCGCGAAAGCGCTAGCCCGTGATC---------------------------------------------------------------------------------------------------------------------------------------------------------------------------------------------------------------------------------------------------------------------------------------------------------------------------------------------------------------------------------------------------------------------------------------------------------------------------------------------------------------------------------------------------------------------------------------------------------------------------------------------------------------------------------------------------------------------------------------------------------------------------------------------------------------------------------------------------------------------------------------------------------------------------------------------------------------------------------------------------------------------------------------------------------------------------------------------------------------------------------------------------------------------------------------------------------------------------------------------------------------------------------------------------------------------------------------------------------------------------------------------------------------------------------------------------------------------------------------------------------------------------------------------------------------------------------------------------------------------------------------------------------------------------------------------------------------------------------------------------------------------------------------------------------------------------------------------------------------------------------------------CGTTCACGGTCGAACTCCCG-TACGAGGTGCCCGCA
>072_washed_len155-161_reads4994__seq74
GGGCTGCGCGAAGGAGCCACGCTGCGAAGCAGTGTGGCGGTTCTCGTGCGTTACCGAAACGCACGAAGGTCGCGCCTCTCCGCGAGGCGTCACC-TGGGAGAGCGCGAAAGCGCTAGCCCGTGATC---------------------------------------------------------------------------------------------------------------------------------------------------------------------------------------------------------------------------------------------------------------------------------------------------------------------------------------------------------------------------------------------------------------------------------------------------------------------------------------------------------------------------------------------------------------------------------------------------------------------------------------------------------------------------------------------------------------------------------------------------------------------------------------------------------------------------------------------------------------------------------------------------------------------------------------------------------------------------------------------------------------------------------------------------------------------------------------------------------------------------------------------------------------------------------------------------------------------------------------------------------------------------------------------------------------------------------------------------------------------------------------------------------------------------------------------------------------------------------------------------------------------------------------------------------------------------------------------------------------------------------------------------------------------------------------------------------------------------------------------------------------------------------------------------------------------------------------------------------------------------------------------CGTTCACGGTCGAACTCCCG-TACGAGGTGCCCGCA
>072_washed_len155-161_reads4994__seq75
GGGCTGCGCGAAGGAGCCACGCTGCGAAGCAGTGTGGCGGTTCTCGTGCGTTACCGAAACGCACGAAGGTCGCGCCTCTCCGCGAGGCGTCACC-TGGGAGAGCGCGAAAGCGCTAGCCCGTGATC---------------------------------------------------------------------------------------------------------------------------------------------------------------------------------------------------------------------------------------------------------------------------------------------------------------------------------------------------------------------------------------------------------------------------------------------------------------------------------------------------------------------------------------------------------------------------------------------------------------------------------------------------------------------------------------------------------------------------------------------------------------------------------------------------------------------------------------------------------------------------------------------------------------------------------------------------------------------------------------------------------------------------------------------------------------------------------------------------------------------------------------------------------------------------------------------------------------------------------------------------------------------------------------------------------------------------------------------------------------------------------------------------------------------------------------------------------------------------------------------------------------------------------------------------------------------------------------------------------------------------------------------------------------------------------------------------------------------------------------------------------------------------------------------------------------------------------------------------------------------------------------------CGTTCACGGTCGAACTCCCG-TACGAGGTGCCCGCA
>072_washed_len155-161_reads4994__seq76
GGGCTGCGCGAAGGAGCCACGCTGCGAAGCAGTGTGGCGGTTCTCGTGCGTTACCGAAACGCACGAAGGTCGCGCCTCTCCGCGAGGCGTCACC-TGGGAGAGCGCGAAAGCGCTAGCCCGTGATC---------------------------------------------------------------------------------------------------------------------------------------------------------------------------------------------------------------------------------------------------------------------------------------------------------------------------------------------------------------------------------------------------------------------------------------------------------------------------------------------------------------------------------------------------------------------------------------------------------------------------------------------------------------------------------------------------------------------------------------------------------------------------------------------------------------------------------------------------------------------------------------------------------------------------------------------------------------------------------------------------------------------------------------------------------------------------------------------------------------------------------------------------------------------------------------------------------------------------------------------------------------------------------------------------------------------------------------------------------------------------------------------------------------------------------------------------------------------------------------------------------------------------------------------------------------------------------------------------------------------------------------------------------------------------------------------------------------------------------------------------------------------------------------------------------------------------------------------------------------------------------------------CGTTCACGGTCGAACTCCCG-TACGAGGTGCCCGCA
>072_washed_len155-161_reads4994__seq77
GGGCTGCGCGAAGGAGCCACGCTGCGAAGCAGTGTGGCGGTTCTCGTGCGTTACCGAAACGCACGAAGGTCGCGCCTCTCCGCGAGGCGTCACC-TGGGAGAGCGCGAAAGCGCTAGCCCGTGATC---------------------------------------------------------------------------------------------------------------------------------------------------------------------------------------------------------------------------------------------------------------------------------------------------------------------------------------------------------------------------------------------------------------------------------------------------------------------------------------------------------------------------------------------------------------------------------------------------------------------------------------------------------------------------------------------------------------------------------------------------------------------------------------------------------------------------------------------------------------------------------------------------------------------------------------------------------------------------------------------------------------------------------------------------------------------------------------------------------------------------------------------------------------------------------------------------------------------------------------------------------------------------------------------------------------------------------------------------------------------------------------------------------------------------------------------------------------------------------------------------------------------------------------------------------------------------------------------------------------------------------------------------------------------------------------------------------------------------------------------------------------------------------------------------------------------------------------------------------------------------------------------CGTTCACGGTCGAACTCCCG-TACGAGGTGCCCGCA
>072_washed_len155-161_reads4994__seq78
GGGCTGCGCGAAGGAGCCACGCTGCGAAGCAGTGTGGCGGTTCTCGTGCGTTACCGAAACGCACGAAGGTCGCGCCTCTCCGCGAGGCGTCACC-TGGGAGAGCGCGAAAGCGCTAGCCCGTGATC---------------------------------------------------------------------------------------------------------------------------------------------------------------------------------------------------------------------------------------------------------------------------------------------------------------------------------------------------------------------------------------------------------------------------------------------------------------------------------------------------------------------------------------------------------------------------------------------------------------------------------------------------------------------------------------------------------------------------------------------------------------------------------------------------------------------------------------------------------------------------------------------------------------------------------------------------------------------------------------------------------------------------------------------------------------------------------------------------------------------------------------------------------------------------------------------------------------------------------------------------------------------------------------------------------------------------------------------------------------------------------------------------------------------------------------------------------------------------------------------------------------------------------------------------------------------------------------------------------------------------------------------------------------------------------------------------------------------------------------------------------------------------------------------------------------------------------------------------------------------------------------------CGTTCACGGTCGAACTCCCG-TACGAGGTGCCCGCA
>072_washed_len155-161_reads4994__seq79
GGGCTGCGCGAAGGAGCCACGCTGCGAAGCAGTGTGGCGGTTCTCGTGCGTTACCGAAACGCACGAAGGTCGCGCCTCTCCGCGAGGCGTCACC-TGGGAGAGCGCGAAAGCGCTAGCCCGTGATC---------------------------------------------------------------------------------------------------------------------------------------------------------------------------------------------------------------------------------------------------------------------------------------------------------------------------------------------------------------------------------------------------------------------------------------------------------------------------------------------------------------------------------------------------------------------------------------------------------------------------------------------------------------------------------------------------------------------------------------------------------------------------------------------------------------------------------------------------------------------------------------------------------------------------------------------------------------------------------------------------------------------------------------------------------------------------------------------------------------------------------------------------------------------------------------------------------------------------------------------------------------------------------------------------------------------------------------------------------------------------------------------------------------------------------------------------------------------------------------------------------------------------------------------------------------------------------------------------------------------------------------------------------------------------------------------------------------------------------------------------------------------------------------------------------------------------------------------------------------------------------------------CGTTCACGGTCGAACTCCCG-TACGAGGTGCCCGCA
>072_washed_len155-161_reads4994__seq80
GGGCTGCGCGAAGGAGCCACGCTGCGAAGCAGTGTGGCGGTTCTCGTGCGTTACCGAAACGCACGAAGGTCGCGCCTCTCCGCGAGGCGTCACC-TGGGAGAGCGCGAAAGCGCTAGCCCGTGATC---------------------------------------------------------------------------------------------------------------------------------------------------------------------------------------------------------------------------------------------------------------------------------------------------------------------------------------------------------------------------------------------------------------------------------------------------------------------------------------------------------------------------------------------------------------------------------------------------------------------------------------------------------------------------------------------------------------------------------------------------------------------------------------------------------------------------------------------------------------------------------------------------------------------------------------------------------------------------------------------------------------------------------------------------------------------------------------------------------------------------------------------------------------------------------------------------------------------------------------------------------------------------------------------------------------------------------------------------------------------------------------------------------------------------------------------------------------------------------------------------------------------------------------------------------------------------------------------------------------------------------------------------------------------------------------------------------------------------------------------------------------------------------------------------------------------------------------------------------------------------------------------CGTTCACGGTCGAACTCCCG-TACGAGGTGCCCGCA
>072_washed_len155-161_reads4994__seq81
GGGCTGCGCGAAGGAGCCACGCTGCGAAGCAGTGTGGCGGTTCTCGTGCGTTACCGAAACGCACGAAGGTCGCGCCTCTCCGCGAGGCGTCACC-TGGGAGAGCGCGAAAGCGCTAGCCCGTGATC---------------------------------------------------------------------------------------------------------------------------------------------------------------------------------------------------------------------------------------------------------------------------------------------------------------------------------------------------------------------------------------------------------------------------------------------------------------------------------------------------------------------------------------------------------------------------------------------------------------------------------------------------------------------------------------------------------------------------------------------------------------------------------------------------------------------------------------------------------------------------------------------------------------------------------------------------------------------------------------------------------------------------------------------------------------------------------------------------------------------------------------------------------------------------------------------------------------------------------------------------------------------------------------------------------------------------------------------------------------------------------------------------------------------------------------------------------------------------------------------------------------------------------------------------------------------------------------------------------------------------------------------------------------------------------------------------------------------------------------------------------------------------------------------------------------------------------------------------------------------------------------------CGTTCACGGTCGAACTCCCG-TACGAGGTGCCCGCA
>072_washed_len155-161_reads4994__seq82
GGGCTGCGCGAAGGAGCCACGCTGCGAAGCAGTGTGGCGGTTCTCGTGCGTTACCGAAACGCACGAAGGTCGCGCCTCTCCGCGAGGCGTCACC-TGGGAGAGCGCGAAAGCGCTAGCCCGTGATC---------------------------------------------------------------------------------------------------------------------------------------------------------------------------------------------------------------------------------------------------------------------------------------------------------------------------------------------------------------------------------------------------------------------------------------------------------------------------------------------------------------------------------------------------------------------------------------------------------------------------------------------------------------------------------------------------------------------------------------------------------------------------------------------------------------------------------------------------------------------------------------------------------------------------------------------------------------------------------------------------------------------------------------------------------------------------------------------------------------------------------------------------------------------------------------------------------------------------------------------------------------------------------------------------------------------------------------------------------------------------------------------------------------------------------------------------------------------------------------------------------------------------------------------------------------------------------------------------------------------------------------------------------------------------------------------------------------------------------------------------------------------------------------------------------------------------------------------------------------------------------------------CGTTCACGGTCGAACTCCCG-TACGAGGTGCCCGCA
>072_washed_len155-161_reads4994__seq83
GGGCTGCGCGAAGGAGCCACGCTGCGAAGCAGTGTGGCGGTTCTCGTGCGTTACCGAAACGCACGAAGGTCGCGCCTCTCCGCGAGGCGTCACC-TGGGAGAGCGCGAAAGCGCTAGCCCGTGATC---------------------------------------------------------------------------------------------------------------------------------------------------------------------------------------------------------------------------------------------------------------------------------------------------------------------------------------------------------------------------------------------------------------------------------------------------------------------------------------------------------------------------------------------------------------------------------------------------------------------------------------------------------------------------------------------------------------------------------------------------------------------------------------------------------------------------------------------------------------------------------------------------------------------------------------------------------------------------------------------------------------------------------------------------------------------------------------------------------------------------------------------------------------------------------------------------------------------------------------------------------------------------------------------------------------------------------------------------------------------------------------------------------------------------------------------------------------------------------------------------------------------------------------------------------------------------------------------------------------------------------------------------------------------------------------------------------------------------------------------------------------------------------------------------------------------------------------------------------------------------------------------CGTTCACGGTCGAACTCCCG-TACGAGGTGCCCGCA
>072_washed_len155-161_reads4994__seq84
GGGCTGCGCGAAGGAGCCACGCTGCGAAGCAGTGTGGCGGTTCTCGTGCGTTACCGAAACGCACGAAGGTCGCGCCTCTCCGCGAGGCGTCACC-TGGGAGAGCGCGAAAGCGCTAGCCCGTGATC---------------------------------------------------------------------------------------------------------------------------------------------------------------------------------------------------------------------------------------------------------------------------------------------------------------------------------------------------------------------------------------------------------------------------------------------------------------------------------------------------------------------------------------------------------------------------------------------------------------------------------------------------------------------------------------------------------------------------------------------------------------------------------------------------------------------------------------------------------------------------------------------------------------------------------------------------------------------------------------------------------------------------------------------------------------------------------------------------------------------------------------------------------------------------------------------------------------------------------------------------------------------------------------------------------------------------------------------------------------------------------------------------------------------------------------------------------------------------------------------------------------------------------------------------------------------------------------------------------------------------------------------------------------------------------------------------------------------------------------------------------------------------------------------------------------------------------------------------------------------------------------------CGTTCACGGTCGAACTCCCG-TACGAGGTGCCCGCA
>072_washed_len155-161_reads4994__seq85
GGGCTGCGCGAAGGAGCCACGCTGCGAAGCAGTGTGGCGGTTCTCGTGCGTTACCGAAACGCACGAAGGTCGCGCCTCTCCGCGAGGCGTCACC-TGGGAGAGCGCGAAAGCGCTAGCCCGTGATC---------------------------------------------------------------------------------------------------------------------------------------------------------------------------------------------------------------------------------------------------------------------------------------------------------------------------------------------------------------------------------------------------------------------------------------------------------------------------------------------------------------------------------------------------------------------------------------------------------------------------------------------------------------------------------------------------------------------------------------------------------------------------------------------------------------------------------------------------------------------------------------------------------------------------------------------------------------------------------------------------------------------------------------------------------------------------------------------------------------------------------------------------------------------------------------------------------------------------------------------------------------------------------------------------------------------------------------------------------------------------------------------------------------------------------------------------------------------------------------------------------------------------------------------------------------------------------------------------------------------------------------------------------------------------------------------------------------------------------------------------------------------------------------------------------------------------------------------------------------------------------------------CGTTCACGGTCGAACTCCCG-TACGAGGTGCCCGCA
>072_washed_len155-161_reads4994__seq86
GGGCTGCGCGAAGGAGCCACGCTGCGAAGCAGTGTGGCGGTTCTCGTGCGTTACCGAAACGCACGAAGGTCGCGCCTCTCCGCGAGGCGTCACC-TGGGAGAGCGCGAAAGCGCTAGCCCGTGATC---------------------------------------------------------------------------------------------------------------------------------------------------------------------------------------------------------------------------------------------------------------------------------------------------------------------------------------------------------------------------------------------------------------------------------------------------------------------------------------------------------------------------------------------------------------------------------------------------------------------------------------------------------------------------------------------------------------------------------------------------------------------------------------------------------------------------------------------------------------------------------------------------------------------------------------------------------------------------------------------------------------------------------------------------------------------------------------------------------------------------------------------------------------------------------------------------------------------------------------------------------------------------------------------------------------------------------------------------------------------------------------------------------------------------------------------------------------------------------------------------------------------------------------------------------------------------------------------------------------------------------------------------------------------------------------------------------------------------------------------------------------------------------------------------------------------------------------------------------------------------------------------CGTTCACGGTCGAACTCCCG-TACGAGGTGCCCGCA
>072_washed_len155-161_reads4994__seq87
GGGCTGCGCGAAGGAGCCACGCTGCGAAGCAGTGTGGCGGTTCTCGTGCGTTACCGAAACGCACGAAGGTCGCGCCTCTCCGCGAGGCGTCACC-TGGGAGAGCGCGAAAGCGCTAGCCCGTGATC---------------------------------------------------------------------------------------------------------------------------------------------------------------------------------------------------------------------------------------------------------------------------------------------------------------------------------------------------------------------------------------------------------------------------------------------------------------------------------------------------------------------------------------------------------------------------------------------------------------------------------------------------------------------------------------------------------------------------------------------------------------------------------------------------------------------------------------------------------------------------------------------------------------------------------------------------------------------------------------------------------------------------------------------------------------------------------------------------------------------------------------------------------------------------------------------------------------------------------------------------------------------------------------------------------------------------------------------------------------------------------------------------------------------------------------------------------------------------------------------------------------------------------------------------------------------------------------------------------------------------------------------------------------------------------------------------------------------------------------------------------------------------------------------------------------------------------------------------------------------------------------------CGTTCACGGTCGAACTCCCG-TACGAGGTGCCCGCA
>072_washed_len155-161_reads4994__seq88
GGGCTGCGCGAAGGAGCCACGCTGCGAAGCAGTGTGGCGGTTCTCGTGCGTTACCGAAACGCACGAAGGTCGCGCCTCTCCGCGAGGCGTCACC-TGGGAGAGCGCGAAAGCGCTAGCCCGTGATC---------------------------------------------------------------------------------------------------------------------------------------------------------------------------------------------------------------------------------------------------------------------------------------------------------------------------------------------------------------------------------------------------------------------------------------------------------------------------------------------------------------------------------------------------------------------------------------------------------------------------------------------------------------------------------------------------------------------------------------------------------------------------------------------------------------------------------------------------------------------------------------------------------------------------------------------------------------------------------------------------------------------------------------------------------------------------------------------------------------------------------------------------------------------------------------------------------------------------------------------------------------------------------------------------------------------------------------------------------------------------------------------------------------------------------------------------------------------------------------------------------------------------------------------------------------------------------------------------------------------------------------------------------------------------------------------------------------------------------------------------------------------------------------------------------------------------------------------------------------------------------------------CGTTCACGGTCGAACTCCCG-TACGAGGTGCCCGCA
>072_washed_len155-161_reads4994__seq89
GGGCTGCGCGAAGGAGCCACGCTGCGAAGCAGTGTGGCGGTTCTCGTGCGTTACCGAAACGCACGAAGGTCGCGCCTCTCCGCGAGGCGTCACC-TGGGAGAGCGCGAAAGCGCTAGCCCGTGATC---------------------------------------------------------------------------------------------------------------------------------------------------------------------------------------------------------------------------------------------------------------------------------------------------------------------------------------------------------------------------------------------------------------------------------------------------------------------------------------------------------------------------------------------------------------------------------------------------------------------------------------------------------------------------------------------------------------------------------------------------------------------------------------------------------------------------------------------------------------------------------------------------------------------------------------------------------------------------------------------------------------------------------------------------------------------------------------------------------------------------------------------------------------------------------------------------------------------------------------------------------------------------------------------------------------------------------------------------------------------------------------------------------------------------------------------------------------------------------------------------------------------------------------------------------------------------------------------------------------------------------------------------------------------------------------------------------------------------------------------------------------------------------------------------------------------------------------------------------------------------------------------CGTTCACGGTCGAACTCCCG-TACGAGGTGCCCGCA
>072_washed_len155-161_reads4994__seq90
GGGCTGCGCGAAGGAGCCACGCTGCGAAGCAGTGTGGCGGTTCTCGTGCGTTACCGAAACGCACGAAGGTCGCGCCTCTCCGCGAGGCGTCACC-TGGGAGAGCGCGAAAGCGCTAGCCCGTGATC---------------------------------------------------------------------------------------------------------------------------------------------------------------------------------------------------------------------------------------------------------------------------------------------------------------------------------------------------------------------------------------------------------------------------------------------------------------------------------------------------------------------------------------------------------------------------------------------------------------------------------------------------------------------------------------------------------------------------------------------------------------------------------------------------------------------------------------------------------------------------------------------------------------------------------------------------------------------------------------------------------------------------------------------------------------------------------------------------------------------------------------------------------------------------------------------------------------------------------------------------------------------------------------------------------------------------------------------------------------------------------------------------------------------------------------------------------------------------------------------------------------------------------------------------------------------------------------------------------------------------------------------------------------------------------------------------------------------------------------------------------------------------------------------------------------------------------------------------------------------------------------------CGTTCACGGTCGAACTCCCG-TACGAGGTGCCCGCA
>072_washed_len155-161_reads4994__seq91
GGGCTGCGCGAAGGAGCCACGCTGCGAAGCAGTGTGGCGGTTCTCGTGCGTTACCGAAACGCACGAAGGTCGCGCCTCTCCGCGAGGCGTCACC-TGGGAGAGCGCGAAAGCGCTAGCCCGTGATC---------------------------------------------------------------------------------------------------------------------------------------------------------------------------------------------------------------------------------------------------------------------------------------------------------------------------------------------------------------------------------------------------------------------------------------------------------------------------------------------------------------------------------------------------------------------------------------------------------------------------------------------------------------------------------------------------------------------------------------------------------------------------------------------------------------------------------------------------------------------------------------------------------------------------------------------------------------------------------------------------------------------------------------------------------------------------------------------------------------------------------------------------------------------------------------------------------------------------------------------------------------------------------------------------------------------------------------------------------------------------------------------------------------------------------------------------------------------------------------------------------------------------------------------------------------------------------------------------------------------------------------------------------------------------------------------------------------------------------------------------------------------------------------------------------------------------------------------------------------------------------------------CGTTCACGGTCGAACTCCCG-TACGAGGTGCCCGCA
>072_washed_len155-161_reads4994__seq92
GGGCTGCGCGAAGGAGCCACGCTGCGAAGCAGTGTGGCGGTTCTCGTGCGTTACCGAAACGCACGAAGGTCGCGCCTCTCCGCGAGGCGTCACC-TGGGAGAGCGCGAAAGCGCTAGCCCGTGATC---------------------------------------------------------------------------------------------------------------------------------------------------------------------------------------------------------------------------------------------------------------------------------------------------------------------------------------------------------------------------------------------------------------------------------------------------------------------------------------------------------------------------------------------------------------------------------------------------------------------------------------------------------------------------------------------------------------------------------------------------------------------------------------------------------------------------------------------------------------------------------------------------------------------------------------------------------------------------------------------------------------------------------------------------------------------------------------------------------------------------------------------------------------------------------------------------------------------------------------------------------------------------------------------------------------------------------------------------------------------------------------------------------------------------------------------------------------------------------------------------------------------------------------------------------------------------------------------------------------------------------------------------------------------------------------------------------------------------------------------------------------------------------------------------------------------------------------------------------------------------------------------CGTTCACGGTCGAACTCCCG-TACGAGGTGCCCGCA
>072_washed_len155-161_reads4994__seq93
GGGCTGCGCGAAGGAGCCACGCTGCGAAGCAGTGTGGCGGTTCTCGTGCGTTACCGAAACGCACGAAGGTCGCGCCTCTCCGCGAGGCGTCACC-TGGGAGAGCGCGAAAGCGCTAGCCCGTGATC---------------------------------------------------------------------------------------------------------------------------------------------------------------------------------------------------------------------------------------------------------------------------------------------------------------------------------------------------------------------------------------------------------------------------------------------------------------------------------------------------------------------------------------------------------------------------------------------------------------------------------------------------------------------------------------------------------------------------------------------------------------------------------------------------------------------------------------------------------------------------------------------------------------------------------------------------------------------------------------------------------------------------------------------------------------------------------------------------------------------------------------------------------------------------------------------------------------------------------------------------------------------------------------------------------------------------------------------------------------------------------------------------------------------------------------------------------------------------------------------------------------------------------------------------------------------------------------------------------------------------------------------------------------------------------------------------------------------------------------------------------------------------------------------------------------------------------------------------------------------------------------------CGTTCACGGTCGAACTCCCG-TACGAGGTGCCCGCA
>072_washed_len155-161_reads4994__seq94
GGGCTGCGCGAAGGAGCCACGCTGCGAAGCAGTGTGGCGGTTCTCGTGCGTTACCGAAACGCACGAAGGTCGCGCCTCTCCGCGAGGCGTCACC-TGGGAGAGCGCGAAAGCGCTAGCCCGTGATC---------------------------------------------------------------------------------------------------------------------------------------------------------------------------------------------------------------------------------------------------------------------------------------------------------------------------------------------------------------------------------------------------------------------------------------------------------------------------------------------------------------------------------------------------------------------------------------------------------------------------------------------------------------------------------------------------------------------------------------------------------------------------------------------------------------------------------------------------------------------------------------------------------------------------------------------------------------------------------------------------------------------------------------------------------------------------------------------------------------------------------------------------------------------------------------------------------------------------------------------------------------------------------------------------------------------------------------------------------------------------------------------------------------------------------------------------------------------------------------------------------------------------------------------------------------------------------------------------------------------------------------------------------------------------------------------------------------------------------------------------------------------------------------------------------------------------------------------------------------------------------------------CGTTCACGGTCGAACTCCCG-TACGAGGTGCCCGCA
>072_washed_len155-161_reads4994__seq95
GGGCTGCGCGAAGGAGCCACGCTGCGAAGCAGTGTGGCGGTTCTCGTGCGTTACCGAAACGCACGAAGGTCGCGCCTCTCCGCGAGGCGTCACC-TGGGAGAGCGCGAAAGCGCTAGCCCGTGATC---------------------------------------------------------------------------------------------------------------------------------------------------------------------------------------------------------------------------------------------------------------------------------------------------------------------------------------------------------------------------------------------------------------------------------------------------------------------------------------------------------------------------------------------------------------------------------------------------------------------------------------------------------------------------------------------------------------------------------------------------------------------------------------------------------------------------------------------------------------------------------------------------------------------------------------------------------------------------------------------------------------------------------------------------------------------------------------------------------------------------------------------------------------------------------------------------------------------------------------------------------------------------------------------------------------------------------------------------------------------------------------------------------------------------------------------------------------------------------------------------------------------------------------------------------------------------------------------------------------------------------------------------------------------------------------------------------------------------------------------------------------------------------------------------------------------------------------------------------------------------------------------CGTTCACGGTCGAACTCCCG-TACGAGGTGCCCGCA
>072_washed_len155-161_reads4994__seq96
GGGCTGCGCGAAGGAGCCACGCTGCGAAGCAGTGTGGCGGTTCTCGTGCGTTACCGAAACGCACGAAGGTCGCGCCTCTCCGCGAGGCGTCACC-TGGGAGAGCGCGAAAGCGCTAGCCCGTGATC---------------------------------------------------------------------------------------------------------------------------------------------------------------------------------------------------------------------------------------------------------------------------------------------------------------------------------------------------------------------------------------------------------------------------------------------------------------------------------------------------------------------------------------------------------------------------------------------------------------------------------------------------------------------------------------------------------------------------------------------------------------------------------------------------------------------------------------------------------------------------------------------------------------------------------------------------------------------------------------------------------------------------------------------------------------------------------------------------------------------------------------------------------------------------------------------------------------------------------------------------------------------------------------------------------------------------------------------------------------------------------------------------------------------------------------------------------------------------------------------------------------------------------------------------------------------------------------------------------------------------------------------------------------------------------------------------------------------------------------------------------------------------------------------------------------------------------------------------------------------------------------------CGTTCACGGTCGAACTCCCG-TACGAGGTGCCCGCA
>072_washed_len155-161_reads4994__seq97
GGGCTGCGCGAAGGAGCCACGCTGCGAAGCAGTGTGGCGGTTCTCGTGCGTTACCGAAACGCACGAAGGTCGCGCCTCTCCGCGAGGCGTCACC-TGGGAGAGCGCGAAAGCGCTAGCCCGTGATC---------------------------------------------------------------------------------------------------------------------------------------------------------------------------------------------------------------------------------------------------------------------------------------------------------------------------------------------------------------------------------------------------------------------------------------------------------------------------------------------------------------------------------------------------------------------------------------------------------------------------------------------------------------------------------------------------------------------------------------------------------------------------------------------------------------------------------------------------------------------------------------------------------------------------------------------------------------------------------------------------------------------------------------------------------------------------------------------------------------------------------------------------------------------------------------------------------------------------------------------------------------------------------------------------------------------------------------------------------------------------------------------------------------------------------------------------------------------------------------------------------------------------------------------------------------------------------------------------------------------------------------------------------------------------------------------------------------------------------------------------------------------------------------------------------------------------------------------------------------------------------------------CGTTCACGGTCGAACTCCCG-TACGAGGTGCCCGCA
>072_washed_len155-161_reads4994__seq98
GGGCTGCGCGAAGGAGCCACGCTGCGAAGCAGTGTGGCGGTTCTCGTGCGTTACCGAAACGCACGAAGGTCGCGCCTCTCCGCGAGGCGTCACC-TGGGAGAGCGCGAAAGCGCTAGCCCGTGATC---------------------------------------------------------------------------------------------------------------------------------------------------------------------------------------------------------------------------------------------------------------------------------------------------------------------------------------------------------------------------------------------------------------------------------------------------------------------------------------------------------------------------------------------------------------------------------------------------------------------------------------------------------------------------------------------------------------------------------------------------------------------------------------------------------------------------------------------------------------------------------------------------------------------------------------------------------------------------------------------------------------------------------------------------------------------------------------------------------------------------------------------------------------------------------------------------------------------------------------------------------------------------------------------------------------------------------------------------------------------------------------------------------------------------------------------------------------------------------------------------------------------------------------------------------------------------------------------------------------------------------------------------------------------------------------------------------------------------------------------------------------------------------------------------------------------------------------------------------------------------------------------CGTTCACGGTCGAACTCCCG-TACGAGGTGCCCGCA
>072_washed_len155-161_reads4994__seq99
GGGCTGCGCGAAGGAGCCACGCTGCGAAGCAGTGTGGCGGTTCTCGTGCGTTACCGAAACGCACGAAGGTCGCGCCTCTCCGCGAGGCGTCACC-TGGGAGAGCGCGAAAGCGCTAGCCCGTGATC---------------------------------------------------------------------------------------------------------------------------------------------------------------------------------------------------------------------------------------------------------------------------------------------------------------------------------------------------------------------------------------------------------------------------------------------------------------------------------------------------------------------------------------------------------------------------------------------------------------------------------------------------------------------------------------------------------------------------------------------------------------------------------------------------------------------------------------------------------------------------------------------------------------------------------------------------------------------------------------------------------------------------------------------------------------------------------------------------------------------------------------------------------------------------------------------------------------------------------------------------------------------------------------------------------------------------------------------------------------------------------------------------------------------------------------------------------------------------------------------------------------------------------------------------------------------------------------------------------------------------------------------------------------------------------------------------------------------------------------------------------------------------------------------------------------------------------------------------------------------------------------------CGTTCACGGTCGAACTCCCG-TACGAGGTGCCCGCA
>072_washed_len155-161_reads4994__seq100
GGGCTGCGCGAAGGAGCCACGCTGCGAAGCAGTGTGGCGGTTCTCGTGCGTTACCGAAACGCACGAAGGTCGCGCCTCTCCGCGAGGCGTCACC-TGGGAGAGCGCGAAAGCGCTAGCCCGTGATC---------------------------------------------------------------------------------------------------------------------------------------------------------------------------------------------------------------------------------------------------------------------------------------------------------------------------------------------------------------------------------------------------------------------------------------------------------------------------------------------------------------------------------------------------------------------------------------------------------------------------------------------------------------------------------------------------------------------------------------------------------------------------------------------------------------------------------------------------------------------------------------------------------------------------------------------------------------------------------------------------------------------------------------------------------------------------------------------------------------------------------------------------------------------------------------------------------------------------------------------------------------------------------------------------------------------------------------------------------------------------------------------------------------------------------------------------------------------------------------------------------------------------------------------------------------------------------------------------------------------------------------------------------------------------------------------------------------------------------------------------------------------------------------------------------------------------------------------------------------------------------------------CGTTCACGGTCGAACTCCCG-TACGAGGTGCCCGCA
>072_washed_len155-161_reads4994__seq101
GGGCTGCGCGAAGGAGCCACGCTGCGAAGCAGTGTGGCGGTTCTCGTGCGTTACCGAAACGCACGAAGGTCGCGCCTCTCCGCGAGGCGTCACC-TGGGAGAGCGCGAAAGCGCTAGCCCGTGATC---------------------------------------------------------------------------------------------------------------------------------------------------------------------------------------------------------------------------------------------------------------------------------------------------------------------------------------------------------------------------------------------------------------------------------------------------------------------------------------------------------------------------------------------------------------------------------------------------------------------------------------------------------------------------------------------------------------------------------------------------------------------------------------------------------------------------------------------------------------------------------------------------------------------------------------------------------------------------------------------------------------------------------------------------------------------------------------------------------------------------------------------------------------------------------------------------------------------------------------------------------------------------------------------------------------------------------------------------------------------------------------------------------------------------------------------------------------------------------------------------------------------------------------------------------------------------------------------------------------------------------------------------------------------------------------------------------------------------------------------------------------------------------------------------------------------------------------------------------------------------------------------CGTTCACGGTCGAACTCCCG-TACGAGGTGCCCGCA
>072_washed_len155-161_reads4994__seq102
GGGCTGCGCGAAGGAGCCACGCTGCGAAGCAGTGTGGCGGTTCTCGTGCGTTACCGAAACGCACGAAGGTCGCGCCTCTCCGCGAGGCGTCACC-TGGGAGAGCGCGAAAGCGCTAGCCCGTGATC---------------------------------------------------------------------------------------------------------------------------------------------------------------------------------------------------------------------------------------------------------------------------------------------------------------------------------------------------------------------------------------------------------------------------------------------------------------------------------------------------------------------------------------------------------------------------------------------------------------------------------------------------------------------------------------------------------------------------------------------------------------------------------------------------------------------------------------------------------------------------------------------------------------------------------------------------------------------------------------------------------------------------------------------------------------------------------------------------------------------------------------------------------------------------------------------------------------------------------------------------------------------------------------------------------------------------------------------------------------------------------------------------------------------------------------------------------------------------------------------------------------------------------------------------------------------------------------------------------------------------------------------------------------------------------------------------------------------------------------------------------------------------------------------------------------------------------------------------------------------------------------------CGTTCACGGTCGAACTCCCG-TACGAGGTGCCCGCA
>072_washed_len155-161_reads4994__seq103
GGGCTGCGCGAAGGAGCCACGCTGCGAAGCAGTGTGGCGGTTCTCGTGCGTTACCGAAACGCACGAAGGTCGCGCCTCTCCGCGAGGCGTCACC-TGGGAGAGCGCGAAAGCGCTAGCCCGTGATC---------------------------------------------------------------------------------------------------------------------------------------------------------------------------------------------------------------------------------------------------------------------------------------------------------------------------------------------------------------------------------------------------------------------------------------------------------------------------------------------------------------------------------------------------------------------------------------------------------------------------------------------------------------------------------------------------------------------------------------------------------------------------------------------------------------------------------------------------------------------------------------------------------------------------------------------------------------------------------------------------------------------------------------------------------------------------------------------------------------------------------------------------------------------------------------------------------------------------------------------------------------------------------------------------------------------------------------------------------------------------------------------------------------------------------------------------------------------------------------------------------------------------------------------------------------------------------------------------------------------------------------------------------------------------------------------------------------------------------------------------------------------------------------------------------------------------------------------------------------------------------------------CGTTCACGGTCGAACTCCCG-TACGAGGTGCCCGCA
>072_washed_len155-161_reads4994__seq104
GGGCTGCGCGAAGGAGCCACGCTGCGAAGCAGTGTGGCGGTTCTCGTGCGTTACCGAAACGCACGAAGGTCGCGCCTCTCCGCGAGGCGTCACC-TGGGAGAGCGCGAAAGCGCTAGCCCGTGATC---------------------------------------------------------------------------------------------------------------------------------------------------------------------------------------------------------------------------------------------------------------------------------------------------------------------------------------------------------------------------------------------------------------------------------------------------------------------------------------------------------------------------------------------------------------------------------------------------------------------------------------------------------------------------------------------------------------------------------------------------------------------------------------------------------------------------------------------------------------------------------------------------------------------------------------------------------------------------------------------------------------------------------------------------------------------------------------------------------------------------------------------------------------------------------------------------------------------------------------------------------------------------------------------------------------------------------------------------------------------------------------------------------------------------------------------------------------------------------------------------------------------------------------------------------------------------------------------------------------------------------------------------------------------------------------------------------------------------------------------------------------------------------------------------------------------------------------------------------------------------------------------CGTTCACGGTCGAACTCCCG-TACGAGGTGCCCGCA
>072_washed_len155-161_reads4994__seq105
GGGCTGCGCGAAGGAGCCACGCTGCGAAGCAGTGTGGCGGTTCTCGTGCGTTACCGAAACGCACGAAGGTCGCGCCTCTCCGCGAGGCGTCACC-TGGGAGAGCGCGAAAGCGCTAGCCCGTGATC---------------------------------------------------------------------------------------------------------------------------------------------------------------------------------------------------------------------------------------------------------------------------------------------------------------------------------------------------------------------------------------------------------------------------------------------------------------------------------------------------------------------------------------------------------------------------------------------------------------------------------------------------------------------------------------------------------------------------------------------------------------------------------------------------------------------------------------------------------------------------------------------------------------------------------------------------------------------------------------------------------------------------------------------------------------------------------------------------------------------------------------------------------------------------------------------------------------------------------------------------------------------------------------------------------------------------------------------------------------------------------------------------------------------------------------------------------------------------------------------------------------------------------------------------------------------------------------------------------------------------------------------------------------------------------------------------------------------------------------------------------------------------------------------------------------------------------------------------------------------------------------------CGTTCACGGTCGAACTCCCG-TACGAGGTGCCCGCA
>072_washed_len155-161_reads4994__seq106
GGGCTGCGCGAAGGAGCCACGCTGCGAAGCAGTGTGGCGGTTCTCGTGCGTTACCGAAACGCACGAAGGTCGCGCCTCTCCGCGAGGCGTCACC-TGGGAGAGCGCGAAAGCGCTAGCCCGTGATC---------------------------------------------------------------------------------------------------------------------------------------------------------------------------------------------------------------------------------------------------------------------------------------------------------------------------------------------------------------------------------------------------------------------------------------------------------------------------------------------------------------------------------------------------------------------------------------------------------------------------------------------------------------------------------------------------------------------------------------------------------------------------------------------------------------------------------------------------------------------------------------------------------------------------------------------------------------------------------------------------------------------------------------------------------------------------------------------------------------------------------------------------------------------------------------------------------------------------------------------------------------------------------------------------------------------------------------------------------------------------------------------------------------------------------------------------------------------------------------------------------------------------------------------------------------------------------------------------------------------------------------------------------------------------------------------------------------------------------------------------------------------------------------------------------------------------------------------------------------------------------------------CGTTCACGGTCGAACTCCCG-TACGAGGTGCCCGCA
>072_washed_len155-161_reads4994__seq107
GGGCTGCGCGAAGGAGCCACGCTGCGAAGCAGTGTGGCGGTTCTCGTGCGTTACCGAAACGCACGAAGGTCGCGCCTCTCCGCGAGGCGTCACC-TGGGAGAGCGCGAAAGCGCTAGCCCGTGATC---------------------------------------------------------------------------------------------------------------------------------------------------------------------------------------------------------------------------------------------------------------------------------------------------------------------------------------------------------------------------------------------------------------------------------------------------------------------------------------------------------------------------------------------------------------------------------------------------------------------------------------------------------------------------------------------------------------------------------------------------------------------------------------------------------------------------------------------------------------------------------------------------------------------------------------------------------------------------------------------------------------------------------------------------------------------------------------------------------------------------------------------------------------------------------------------------------------------------------------------------------------------------------------------------------------------------------------------------------------------------------------------------------------------------------------------------------------------------------------------------------------------------------------------------------------------------------------------------------------------------------------------------------------------------------------------------------------------------------------------------------------------------------------------------------------------------------------------------------------------------------------------CGTTCACGGTCGAACTCCCG-TACGAGGTGCCCGCA
>072_washed_len155-161_reads4994__seq108
GGGCTGCGCGAAGGAGCCACGCTGCGAAGCAGTGTGGCGGTTCTCGTGCGTTACCGAAACGCACGAAGGTCGCGCCTCTCCGCGAGGCGTCACC-TGGGAGAGCGCGAAAGCGCTAGCCCGTGATC---------------------------------------------------------------------------------------------------------------------------------------------------------------------------------------------------------------------------------------------------------------------------------------------------------------------------------------------------------------------------------------------------------------------------------------------------------------------------------------------------------------------------------------------------------------------------------------------------------------------------------------------------------------------------------------------------------------------------------------------------------------------------------------------------------------------------------------------------------------------------------------------------------------------------------------------------------------------------------------------------------------------------------------------------------------------------------------------------------------------------------------------------------------------------------------------------------------------------------------------------------------------------------------------------------------------------------------------------------------------------------------------------------------------------------------------------------------------------------------------------------------------------------------------------------------------------------------------------------------------------------------------------------------------------------------------------------------------------------------------------------------------------------------------------------------------------------------------------------------------------------------------CGTTCACGGTCGAACTCCCG-TACGAGGTGCCCGCA
>072_washed_len155-161_reads4994__seq109
GGGCTGCGCGAAGGAGCCACGCTGCGAAGCAGTGTGGCGGTTCTCGTGCGTTACCGAAACGCACGAAGGTCGCGCCTCTCCGCGAGGCGTCACC-TGGGAGAGCGCGAAAGCGCTAGCCCGTGATC---------------------------------------------------------------------------------------------------------------------------------------------------------------------------------------------------------------------------------------------------------------------------------------------------------------------------------------------------------------------------------------------------------------------------------------------------------------------------------------------------------------------------------------------------------------------------------------------------------------------------------------------------------------------------------------------------------------------------------------------------------------------------------------------------------------------------------------------------------------------------------------------------------------------------------------------------------------------------------------------------------------------------------------------------------------------------------------------------------------------------------------------------------------------------------------------------------------------------------------------------------------------------------------------------------------------------------------------------------------------------------------------------------------------------------------------------------------------------------------------------------------------------------------------------------------------------------------------------------------------------------------------------------------------------------------------------------------------------------------------------------------------------------------------------------------------------------------------------------------------------------------------CGTTCACGGTCGAACTCCCG-TACGAGGTGCCCGCA
>072_washed_len155-161_reads4994__seq110
GGGCTGCGCGAAGGAGCCACGCTGCGAAGCAGTGTGGCGGTTCTCGTGCGTTACCGAAACGCACGAAGGTCGCGCCTCTCCGCGAGGCGTCACC-TGGGAGAGCGCGAAAGCGCTAGCCCGTGATC---------------------------------------------------------------------------------------------------------------------------------------------------------------------------------------------------------------------------------------------------------------------------------------------------------------------------------------------------------------------------------------------------------------------------------------------------------------------------------------------------------------------------------------------------------------------------------------------------------------------------------------------------------------------------------------------------------------------------------------------------------------------------------------------------------------------------------------------------------------------------------------------------------------------------------------------------------------------------------------------------------------------------------------------------------------------------------------------------------------------------------------------------------------------------------------------------------------------------------------------------------------------------------------------------------------------------------------------------------------------------------------------------------------------------------------------------------------------------------------------------------------------------------------------------------------------------------------------------------------------------------------------------------------------------------------------------------------------------------------------------------------------------------------------------------------------------------------------------------------------------------------------CGTTCACGGTCGAACTCCCG-TACGAGGTGCCCGCA
>072_washed_len155-161_reads4994__seq111
GGGCTGCGCGAAGGAGCCACGCTGCGAAGCAGTGTGGCGGTTCTCGTGCGTTACCGAAACGCACGAAGGTCGCGCCTCTCCGCGAGGCGTCACC-TGGGAGAGCGCGAAAGCGCTAGCCCGTGATC---------------------------------------------------------------------------------------------------------------------------------------------------------------------------------------------------------------------------------------------------------------------------------------------------------------------------------------------------------------------------------------------------------------------------------------------------------------------------------------------------------------------------------------------------------------------------------------------------------------------------------------------------------------------------------------------------------------------------------------------------------------------------------------------------------------------------------------------------------------------------------------------------------------------------------------------------------------------------------------------------------------------------------------------------------------------------------------------------------------------------------------------------------------------------------------------------------------------------------------------------------------------------------------------------------------------------------------------------------------------------------------------------------------------------------------------------------------------------------------------------------------------------------------------------------------------------------------------------------------------------------------------------------------------------------------------------------------------------------------------------------------------------------------------------------------------------------------------------------------------------------------------CGTTCACGGTCGAACTCCCG-TACGAGGTGCCCGCA
>072_washed_len155-161_reads4994__seq112
GGGCTGCGCGAAGGAGCCACGCTGCGAAGCAGTGTGGCGGTTCTCGTGCGTTACCGAAACGCACGAAGGTCGCGCCTCTCCGCGAGGCGTCACC-TGGGAGAGCGCGAAAGCGCTAGCCCGTGATC---------------------------------------------------------------------------------------------------------------------------------------------------------------------------------------------------------------------------------------------------------------------------------------------------------------------------------------------------------------------------------------------------------------------------------------------------------------------------------------------------------------------------------------------------------------------------------------------------------------------------------------------------------------------------------------------------------------------------------------------------------------------------------------------------------------------------------------------------------------------------------------------------------------------------------------------------------------------------------------------------------------------------------------------------------------------------------------------------------------------------------------------------------------------------------------------------------------------------------------------------------------------------------------------------------------------------------------------------------------------------------------------------------------------------------------------------------------------------------------------------------------------------------------------------------------------------------------------------------------------------------------------------------------------------------------------------------------------------------------------------------------------------------------------------------------------------------------------------------------------------------------------CGTTCACGGTCGAACTCCCG-TACGAGGTGCCCGCA
>072_washed_len155-161_reads4994__seq113
GGGCTGCGCGAAGGAGCCACGCTGCGAAGCAGTGTGGCGGTTCTCGTGCGTTACCGAAACGCACGAAGGTCGCGCCTCTCCGCGAGGCGTCACC-TGGGAGAGCGCGAAAGCGCTAGCCCGTGATC---------------------------------------------------------------------------------------------------------------------------------------------------------------------------------------------------------------------------------------------------------------------------------------------------------------------------------------------------------------------------------------------------------------------------------------------------------------------------------------------------------------------------------------------------------------------------------------------------------------------------------------------------------------------------------------------------------------------------------------------------------------------------------------------------------------------------------------------------------------------------------------------------------------------------------------------------------------------------------------------------------------------------------------------------------------------------------------------------------------------------------------------------------------------------------------------------------------------------------------------------------------------------------------------------------------------------------------------------------------------------------------------------------------------------------------------------------------------------------------------------------------------------------------------------------------------------------------------------------------------------------------------------------------------------------------------------------------------------------------------------------------------------------------------------------------------------------------------------------------------------------------------CGTTCACGGTCGAACTCCCG-TACGAGGTGCCCGCA
>072_washed_len155-161_reads4994__seq114
GGGCTGCGCGAAGGAGCCACGCTGCGAAGCAGTGTGGCGGTTCTCGTGCGTTACCGAAACGCACGAAGGTCGCGCCTCTCCGCGAGGCGTCACC-TGGGAGAGCGCGAAAGCGCTAGCCCGTGATC---------------------------------------------------------------------------------------------------------------------------------------------------------------------------------------------------------------------------------------------------------------------------------------------------------------------------------------------------------------------------------------------------------------------------------------------------------------------------------------------------------------------------------------------------------------------------------------------------------------------------------------------------------------------------------------------------------------------------------------------------------------------------------------------------------------------------------------------------------------------------------------------------------------------------------------------------------------------------------------------------------------------------------------------------------------------------------------------------------------------------------------------------------------------------------------------------------------------------------------------------------------------------------------------------------------------------------------------------------------------------------------------------------------------------------------------------------------------------------------------------------------------------------------------------------------------------------------------------------------------------------------------------------------------------------------------------------------------------------------------------------------------------------------------------------------------------------------------------------------------------------------------CGTTCACGGTCGAACTCCCG-TACGAGGTGCCCGCA
>072_washed_len155-161_reads4994__seq115
GGGCTGCGCGAAGGAGCCACGCTGCGAAGCAGTGTGGCGGTTCTCGTGCGTTACCGAAACGCACGAAGGTCGCGCCTCTCCGCGAGGCGTCACC-TGGGAGAGCGCGAAAGCGCTAGCCCGTGATC---------------------------------------------------------------------------------------------------------------------------------------------------------------------------------------------------------------------------------------------------------------------------------------------------------------------------------------------------------------------------------------------------------------------------------------------------------------------------------------------------------------------------------------------------------------------------------------------------------------------------------------------------------------------------------------------------------------------------------------------------------------------------------------------------------------------------------------------------------------------------------------------------------------------------------------------------------------------------------------------------------------------------------------------------------------------------------------------------------------------------------------------------------------------------------------------------------------------------------------------------------------------------------------------------------------------------------------------------------------------------------------------------------------------------------------------------------------------------------------------------------------------------------------------------------------------------------------------------------------------------------------------------------------------------------------------------------------------------------------------------------------------------------------------------------------------------------------------------------------------------------------------CGTTCACGGTCGAACTCCCG-TACGAGGTGCCCGCA
>072_washed_len155-161_reads4994__seq116
GGGCTGCGCGAAGGAGCCACGCTGCGAAGCAGTGTGGCGGTTCTCGTGCGTTACCGAAACGCACGAAGGTCGCGCCTCTCCGCGAGGCGTCACC-TGGGAGAGCGCGAAAGCGCTAGCCCGTGATC---------------------------------------------------------------------------------------------------------------------------------------------------------------------------------------------------------------------------------------------------------------------------------------------------------------------------------------------------------------------------------------------------------------------------------------------------------------------------------------------------------------------------------------------------------------------------------------------------------------------------------------------------------------------------------------------------------------------------------------------------------------------------------------------------------------------------------------------------------------------------------------------------------------------------------------------------------------------------------------------------------------------------------------------------------------------------------------------------------------------------------------------------------------------------------------------------------------------------------------------------------------------------------------------------------------------------------------------------------------------------------------------------------------------------------------------------------------------------------------------------------------------------------------------------------------------------------------------------------------------------------------------------------------------------------------------------------------------------------------------------------------------------------------------------------------------------------------------------------------------------------------------CGTTCACGGTCGAACTCCCG-TACGAGGTGCCCGCA
>072_washed_len155-161_reads4994__seq117
GGGCTGCGCGAAGGAGCCACGCTGCGAAGCAGTGTGGCGGTTCTCGTGCGTTACCGAAACGCACGAAGGTCGCGCCTCTCCGCGAGGCGTCACC-TGGGAGAGCGCGAAAGCGCTAGCCCGTGATC---------------------------------------------------------------------------------------------------------------------------------------------------------------------------------------------------------------------------------------------------------------------------------------------------------------------------------------------------------------------------------------------------------------------------------------------------------------------------------------------------------------------------------------------------------------------------------------------------------------------------------------------------------------------------------------------------------------------------------------------------------------------------------------------------------------------------------------------------------------------------------------------------------------------------------------------------------------------------------------------------------------------------------------------------------------------------------------------------------------------------------------------------------------------------------------------------------------------------------------------------------------------------------------------------------------------------------------------------------------------------------------------------------------------------------------------------------------------------------------------------------------------------------------------------------------------------------------------------------------------------------------------------------------------------------------------------------------------------------------------------------------------------------------------------------------------------------------------------------------------------------------------CGTTCACGGTCGAACTCCCG-TACGAGGTGCCCGCA
>072_washed_len155-161_reads4994__seq118
GGGCTGCGCGAAGGAGCCACGCTGCGAAGCAGTGTGGCGGTTCTCGTGCGTTACCGAAACGCACGAAGGTCGCGCCTCTCCGCGAGGCGTCACC-TGGGAGAGCGCGAAAGCGCTAGCCCGTGATC---------------------------------------------------------------------------------------------------------------------------------------------------------------------------------------------------------------------------------------------------------------------------------------------------------------------------------------------------------------------------------------------------------------------------------------------------------------------------------------------------------------------------------------------------------------------------------------------------------------------------------------------------------------------------------------------------------------------------------------------------------------------------------------------------------------------------------------------------------------------------------------------------------------------------------------------------------------------------------------------------------------------------------------------------------------------------------------------------------------------------------------------------------------------------------------------------------------------------------------------------------------------------------------------------------------------------------------------------------------------------------------------------------------------------------------------------------------------------------------------------------------------------------------------------------------------------------------------------------------------------------------------------------------------------------------------------------------------------------------------------------------------------------------------------------------------------------------------------------------------------------------------CGTTCACGGTCGAACTCCCG-TACGAGGTGCCCGCA
>072_washed_len155-161_reads4994__seq119
GGGCTGCGCGAAGGAGCCACGCTGCGAAGCAGTGTGGCGGTTCTCGTGCGTTACCGAAACGCACGAAGGTCGCGCCTCTCCGCGAGGCGTCACC-TGGGAGAGCGCGAAAGCGCTAGCCCGTGATC---------------------------------------------------------------------------------------------------------------------------------------------------------------------------------------------------------------------------------------------------------------------------------------------------------------------------------------------------------------------------------------------------------------------------------------------------------------------------------------------------------------------------------------------------------------------------------------------------------------------------------------------------------------------------------------------------------------------------------------------------------------------------------------------------------------------------------------------------------------------------------------------------------------------------------------------------------------------------------------------------------------------------------------------------------------------------------------------------------------------------------------------------------------------------------------------------------------------------------------------------------------------------------------------------------------------------------------------------------------------------------------------------------------------------------------------------------------------------------------------------------------------------------------------------------------------------------------------------------------------------------------------------------------------------------------------------------------------------------------------------------------------------------------------------------------------------------------------------------------------------------------------CGTTCACGGTCGAACTCCCG-TACGAGGTGCCCGCA
>072_washed_len155-161_reads4994__seq120
GGGCTGCGCGAAGGAGCCACGCTGCGAAGCAGTGTGGCGGTTCTCGTGCGTTACCGAAACGCACGAAGGTCGCGCCTCTCCGCGAGGCGTCACC-TGGGAGAGCGCGAAAGCGCTAGCCCGTGATC---------------------------------------------------------------------------------------------------------------------------------------------------------------------------------------------------------------------------------------------------------------------------------------------------------------------------------------------------------------------------------------------------------------------------------------------------------------------------------------------------------------------------------------------------------------------------------------------------------------------------------------------------------------------------------------------------------------------------------------------------------------------------------------------------------------------------------------------------------------------------------------------------------------------------------------------------------------------------------------------------------------------------------------------------------------------------------------------------------------------------------------------------------------------------------------------------------------------------------------------------------------------------------------------------------------------------------------------------------------------------------------------------------------------------------------------------------------------------------------------------------------------------------------------------------------------------------------------------------------------------------------------------------------------------------------------------------------------------------------------------------------------------------------------------------------------------------------------------------------------------------------------CGTTCACGGTCGAACTCCCG-TACGAGGTGCCCGCA
>072_washed_len155-161_reads4994__seq121
GGGCTGCGCGAAGGAGCCACGCTGCGAAGCAGTGTGGCGGTTCTCGTGCGTTACCGAAACGCACGAAGGTCGCGCCTCTCCGCGAGGCGTCACC-TGGGAGAGCGCGAAAGCGCTAGCCCGTGATC---------------------------------------------------------------------------------------------------------------------------------------------------------------------------------------------------------------------------------------------------------------------------------------------------------------------------------------------------------------------------------------------------------------------------------------------------------------------------------------------------------------------------------------------------------------------------------------------------------------------------------------------------------------------------------------------------------------------------------------------------------------------------------------------------------------------------------------------------------------------------------------------------------------------------------------------------------------------------------------------------------------------------------------------------------------------------------------------------------------------------------------------------------------------------------------------------------------------------------------------------------------------------------------------------------------------------------------------------------------------------------------------------------------------------------------------------------------------------------------------------------------------------------------------------------------------------------------------------------------------------------------------------------------------------------------------------------------------------------------------------------------------------------------------------------------------------------------------------------------------------------------------CGTTCACGGTCGAACTCCCG-TACGAGGTGCCCGCA
>072_washed_len155-161_reads4994__seq122
GGGCTGCGCGAAGGAGCCACGCTGCGAAGCAGTGTGGCGGTTCTCGTGCGTTACCGAAACGCACGAAGGTCGCGCCTCTCCGCGAGGCGTCACC-TGGGAGAGCGCGAAAGCGCTAGCCCGTGATC---------------------------------------------------------------------------------------------------------------------------------------------------------------------------------------------------------------------------------------------------------------------------------------------------------------------------------------------------------------------------------------------------------------------------------------------------------------------------------------------------------------------------------------------------------------------------------------------------------------------------------------------------------------------------------------------------------------------------------------------------------------------------------------------------------------------------------------------------------------------------------------------------------------------------------------------------------------------------------------------------------------------------------------------------------------------------------------------------------------------------------------------------------------------------------------------------------------------------------------------------------------------------------------------------------------------------------------------------------------------------------------------------------------------------------------------------------------------------------------------------------------------------------------------------------------------------------------------------------------------------------------------------------------------------------------------------------------------------------------------------------------------------------------------------------------------------------------------------------------------------------------------CGTTCACGGTCGAACTCCCG-TACGAGGTGCCCGCA
>072_washed_len155-161_reads4994__seq123
GGGCTGCGCGAAGGAGCCACGCTGCGAAGCAGTGTGGCGGTTCTCGTGCGTTACCGAAACGCACGAAGGTCGCGCCTCTCCGCGAGGCGTCACC-TGGGAGAGCGCGAAAGCGCTAGCCCGTGATC---------------------------------------------------------------------------------------------------------------------------------------------------------------------------------------------------------------------------------------------------------------------------------------------------------------------------------------------------------------------------------------------------------------------------------------------------------------------------------------------------------------------------------------------------------------------------------------------------------------------------------------------------------------------------------------------------------------------------------------------------------------------------------------------------------------------------------------------------------------------------------------------------------------------------------------------------------------------------------------------------------------------------------------------------------------------------------------------------------------------------------------------------------------------------------------------------------------------------------------------------------------------------------------------------------------------------------------------------------------------------------------------------------------------------------------------------------------------------------------------------------------------------------------------------------------------------------------------------------------------------------------------------------------------------------------------------------------------------------------------------------------------------------------------------------------------------------------------------------------------------------------------CGTTCACGGTCGAACTCCCG-TACGAGGTGCCCGCA
>072_washed_len155-161_reads4994__seq124
GGGCTGCGCGAAGGAGCCACGCTGCGAAGCAGTGTGGCGGTTCTCGTGCGTTACCGAAACGCACGAAGGTCGCGCCTCTCCGCGAGGCGTCACC-TGGGAGAGCGCGAAAGCGCTAGCCCGTGATC---------------------------------------------------------------------------------------------------------------------------------------------------------------------------------------------------------------------------------------------------------------------------------------------------------------------------------------------------------------------------------------------------------------------------------------------------------------------------------------------------------------------------------------------------------------------------------------------------------------------------------------------------------------------------------------------------------------------------------------------------------------------------------------------------------------------------------------------------------------------------------------------------------------------------------------------------------------------------------------------------------------------------------------------------------------------------------------------------------------------------------------------------------------------------------------------------------------------------------------------------------------------------------------------------------------------------------------------------------------------------------------------------------------------------------------------------------------------------------------------------------------------------------------------------------------------------------------------------------------------------------------------------------------------------------------------------------------------------------------------------------------------------------------------------------------------------------------------------------------------------------------------CGTTCACGGTCGAACTCCCG-TACGAGGTGCCCGCA
>072_washed_len155-161_reads4994__seq125
GGGCTGCGCGAAGGAGCCACGCTGCGAAGCAGTGTGGCGGTTCTCGTGCGTTACCGAAACGCACGAAGGTCGCGCCTCTCCGCGAGGCGTCACC-TGGGAGAGCGCGAAAGCGCTAGCCCGTGATC---------------------------------------------------------------------------------------------------------------------------------------------------------------------------------------------------------------------------------------------------------------------------------------------------------------------------------------------------------------------------------------------------------------------------------------------------------------------------------------------------------------------------------------------------------------------------------------------------------------------------------------------------------------------------------------------------------------------------------------------------------------------------------------------------------------------------------------------------------------------------------------------------------------------------------------------------------------------------------------------------------------------------------------------------------------------------------------------------------------------------------------------------------------------------------------------------------------------------------------------------------------------------------------------------------------------------------------------------------------------------------------------------------------------------------------------------------------------------------------------------------------------------------------------------------------------------------------------------------------------------------------------------------------------------------------------------------------------------------------------------------------------------------------------------------------------------------------------------------------------------------------------CGTTCACGGTCGAACTCCCG-TACGAGGTGCCCGCA
>072_washed_len155-161_reads4994__seq126
GGGCTGCGCGAAGGAGCCACGCTGCGAAGCAGTGTGGCGGTTCTCGTGCGTTACCGAAACGCACGAAGGTCGCGCCTCTCCGCGAGGCGTCACC-TGGGAGAGCGCGAAAGCGCTAGCCCGTGATC---------------------------------------------------------------------------------------------------------------------------------------------------------------------------------------------------------------------------------------------------------------------------------------------------------------------------------------------------------------------------------------------------------------------------------------------------------------------------------------------------------------------------------------------------------------------------------------------------------------------------------------------------------------------------------------------------------------------------------------------------------------------------------------------------------------------------------------------------------------------------------------------------------------------------------------------------------------------------------------------------------------------------------------------------------------------------------------------------------------------------------------------------------------------------------------------------------------------------------------------------------------------------------------------------------------------------------------------------------------------------------------------------------------------------------------------------------------------------------------------------------------------------------------------------------------------------------------------------------------------------------------------------------------------------------------------------------------------------------------------------------------------------------------------------------------------------------------------------------------------------------------------CGTTCACGGTCGAACTCCCG-TACGAGGTGCCCGCA
>072_washed_len155-161_reads4994__seq127
GGGCTGCGCGAAGGAGCCACGCTGCGAAGCAGTGTGGCGGTTCTCGTGCGTTACCGAAACGCACGAAGGTCGCGCCTCTCCGCGAGGCGTCACC-TGGGAGAGCGCGAAAGCGCTAGCCCGTGATC---------------------------------------------------------------------------------------------------------------------------------------------------------------------------------------------------------------------------------------------------------------------------------------------------------------------------------------------------------------------------------------------------------------------------------------------------------------------------------------------------------------------------------------------------------------------------------------------------------------------------------------------------------------------------------------------------------------------------------------------------------------------------------------------------------------------------------------------------------------------------------------------------------------------------------------------------------------------------------------------------------------------------------------------------------------------------------------------------------------------------------------------------------------------------------------------------------------------------------------------------------------------------------------------------------------------------------------------------------------------------------------------------------------------------------------------------------------------------------------------------------------------------------------------------------------------------------------------------------------------------------------------------------------------------------------------------------------------------------------------------------------------------------------------------------------------------------------------------------------------------------------------CGTTCACGGTCGAACTCCCG-TACGAGGTGCCCGCA
>072_washed_len155-161_reads4994__seq128
GGGCTGCGCGAAGGAGCCACGCTGCGAAGCAGTGTGGCGGTTCTCGTGCGTTACCGAAACGCACGAAGGTCGCGCCTCTCCGCGAGGCGTCACC-TGGGAGAGCGCGAAAGCGCTAGCCCGTGATC---------------------------------------------------------------------------------------------------------------------------------------------------------------------------------------------------------------------------------------------------------------------------------------------------------------------------------------------------------------------------------------------------------------------------------------------------------------------------------------------------------------------------------------------------------------------------------------------------------------------------------------------------------------------------------------------------------------------------------------------------------------------------------------------------------------------------------------------------------------------------------------------------------------------------------------------------------------------------------------------------------------------------------------------------------------------------------------------------------------------------------------------------------------------------------------------------------------------------------------------------------------------------------------------------------------------------------------------------------------------------------------------------------------------------------------------------------------------------------------------------------------------------------------------------------------------------------------------------------------------------------------------------------------------------------------------------------------------------------------------------------------------------------------------------------------------------------------------------------------------------------------------CGTTCACGGTCGAACTCCCG-TACGAGGTGCCCGCA
>072_washed_len155-161_reads4994__seq129
GGGCTGCGCGAAGGAGCCACGCTGCGAAGCAGTGTGGCGGTTCTCGTGCGTTACCGAAACGCACGAAGGTCGCGCCTCTCCGCGAGGCGTCACC-TGGGAGAGCGCGAAAGCGCTAGCCCGTGATC---------------------------------------------------------------------------------------------------------------------------------------------------------------------------------------------------------------------------------------------------------------------------------------------------------------------------------------------------------------------------------------------------------------------------------------------------------------------------------------------------------------------------------------------------------------------------------------------------------------------------------------------------------------------------------------------------------------------------------------------------------------------------------------------------------------------------------------------------------------------------------------------------------------------------------------------------------------------------------------------------------------------------------------------------------------------------------------------------------------------------------------------------------------------------------------------------------------------------------------------------------------------------------------------------------------------------------------------------------------------------------------------------------------------------------------------------------------------------------------------------------------------------------------------------------------------------------------------------------------------------------------------------------------------------------------------------------------------------------------------------------------------------------------------------------------------------------------------------------------------------------------------CGTTCACGGTCGAACTCCCG-TACGAGGTGCCCGCA
>072_washed_len155-161_reads4994__seq130
GGGCTGCGCGAAGGAGCCACGCTGCGAAGCAGTGTGGCGGTTCTCGTGCGTTACCGAAACGCACGAAGGTCGCGCCTCTCCGCGAGGCGTCACC-TGGGAGAGCGCGAAAGCGCTAGCCCGTGATC---------------------------------------------------------------------------------------------------------------------------------------------------------------------------------------------------------------------------------------------------------------------------------------------------------------------------------------------------------------------------------------------------------------------------------------------------------------------------------------------------------------------------------------------------------------------------------------------------------------------------------------------------------------------------------------------------------------------------------------------------------------------------------------------------------------------------------------------------------------------------------------------------------------------------------------------------------------------------------------------------------------------------------------------------------------------------------------------------------------------------------------------------------------------------------------------------------------------------------------------------------------------------------------------------------------------------------------------------------------------------------------------------------------------------------------------------------------------------------------------------------------------------------------------------------------------------------------------------------------------------------------------------------------------------------------------------------------------------------------------------------------------------------------------------------------------------------------------------------------------------------------------CGTTCACGGTCGAACTCCCG-TACGAGGTGCCCGCA
>072_washed_len155-161_reads4994__seq131
GGGCTGCGCGAAGGAGCCACGCTGCGAAGCAGTGTGGCGGTTCTCGTGCGTTACCGAAACGCACGAAGGTCGCGCCTCTCCGCGAGGCGTCACC-TGGGAGAGCGCGAAAGCGCTAGCCCGTGATC---------------------------------------------------------------------------------------------------------------------------------------------------------------------------------------------------------------------------------------------------------------------------------------------------------------------------------------------------------------------------------------------------------------------------------------------------------------------------------------------------------------------------------------------------------------------------------------------------------------------------------------------------------------------------------------------------------------------------------------------------------------------------------------------------------------------------------------------------------------------------------------------------------------------------------------------------------------------------------------------------------------------------------------------------------------------------------------------------------------------------------------------------------------------------------------------------------------------------------------------------------------------------------------------------------------------------------------------------------------------------------------------------------------------------------------------------------------------------------------------------------------------------------------------------------------------------------------------------------------------------------------------------------------------------------------------------------------------------------------------------------------------------------------------------------------------------------------------------------------------------------------------CGTTCACGGTCGAACTCCCG-TACGAGGTGCCCGCA
>072_washed_len155-161_reads4994__seq132
GGGCTGCGCGAAGGAGCCACGCTGCGAAGCAGTGTGGCGGTTCTCGTGCGTTACCGAAACGCACGAAGGTCGCGCCTCTCCGCGAGGCGTCACC-TGGGAGAGCGCGAAAGCGCTAGCCCGTGATC---------------------------------------------------------------------------------------------------------------------------------------------------------------------------------------------------------------------------------------------------------------------------------------------------------------------------------------------------------------------------------------------------------------------------------------------------------------------------------------------------------------------------------------------------------------------------------------------------------------------------------------------------------------------------------------------------------------------------------------------------------------------------------------------------------------------------------------------------------------------------------------------------------------------------------------------------------------------------------------------------------------------------------------------------------------------------------------------------------------------------------------------------------------------------------------------------------------------------------------------------------------------------------------------------------------------------------------------------------------------------------------------------------------------------------------------------------------------------------------------------------------------------------------------------------------------------------------------------------------------------------------------------------------------------------------------------------------------------------------------------------------------------------------------------------------------------------------------------------------------------------------------CGTTCACGGTCGAACTCCCG-TACGAGGTGCCCGCA
>072_washed_len155-161_reads4994__seq133
GGGCTGCGCGAAGGAGCCACGCTGCGAAGCAGTGTGGCGGTTCTCGTGCGTTACCGAAACGCACGAAGGTCGCGCCTCTCCGCGAGGCGTCACC-TGGGAGAGCGCGAAAGCGCTAGCCCGTGATC---------------------------------------------------------------------------------------------------------------------------------------------------------------------------------------------------------------------------------------------------------------------------------------------------------------------------------------------------------------------------------------------------------------------------------------------------------------------------------------------------------------------------------------------------------------------------------------------------------------------------------------------------------------------------------------------------------------------------------------------------------------------------------------------------------------------------------------------------------------------------------------------------------------------------------------------------------------------------------------------------------------------------------------------------------------------------------------------------------------------------------------------------------------------------------------------------------------------------------------------------------------------------------------------------------------------------------------------------------------------------------------------------------------------------------------------------------------------------------------------------------------------------------------------------------------------------------------------------------------------------------------------------------------------------------------------------------------------------------------------------------------------------------------------------------------------------------------------------------------------------------------------CGTTCACGGTCGAACTCCCG-TACGAGGTGCCCGCA
>072_washed_len155-161_reads4994__seq134
GGGCTGCGCGAAGGAGCCACGCTGCGAAGCAGTGTGGCGGTTCTCGTGCGTTACCGAAACGCACGAAGGTCGCGCCTCTCCGCGAGGCGTCACC-TGGGAGAGCGCGAAAGCGCTAGCCCGTGATC---------------------------------------------------------------------------------------------------------------------------------------------------------------------------------------------------------------------------------------------------------------------------------------------------------------------------------------------------------------------------------------------------------------------------------------------------------------------------------------------------------------------------------------------------------------------------------------------------------------------------------------------------------------------------------------------------------------------------------------------------------------------------------------------------------------------------------------------------------------------------------------------------------------------------------------------------------------------------------------------------------------------------------------------------------------------------------------------------------------------------------------------------------------------------------------------------------------------------------------------------------------------------------------------------------------------------------------------------------------------------------------------------------------------------------------------------------------------------------------------------------------------------------------------------------------------------------------------------------------------------------------------------------------------------------------------------------------------------------------------------------------------------------------------------------------------------------------------------------------------------------------------CGTTCACGGTCGAACTCCCG-TACGAGGTGCCCGCA
>072_washed_len155-161_reads4994__seq135
GGGCTGCGCGAAGGAGCCACGCTGCGAAGCAGTGTGGCGGTTCTCGTGCGTTACCGAAACGCACGAAGGTCGCGCCTCTCCGCGAGGCGTCACC-TGGGAGAGCGCGAAAGCGCTAGCCCGTGATC---------------------------------------------------------------------------------------------------------------------------------------------------------------------------------------------------------------------------------------------------------------------------------------------------------------------------------------------------------------------------------------------------------------------------------------------------------------------------------------------------------------------------------------------------------------------------------------------------------------------------------------------------------------------------------------------------------------------------------------------------------------------------------------------------------------------------------------------------------------------------------------------------------------------------------------------------------------------------------------------------------------------------------------------------------------------------------------------------------------------------------------------------------------------------------------------------------------------------------------------------------------------------------------------------------------------------------------------------------------------------------------------------------------------------------------------------------------------------------------------------------------------------------------------------------------------------------------------------------------------------------------------------------------------------------------------------------------------------------------------------------------------------------------------------------------------------------------------------------------------------------------------CGTTCACGGTCGAACTCCCG-TACGAGGTGCCCGCA
>072_washed_len155-161_reads4994__seq136
GGGCTGCGCGAAGGAGCCACGCTGCGAAGCAGTGTGGCGGTTCTCGTGCGTTACCGAAACGCACGAAGGTCGCGCCTCTCCGCGAGGCGTCACC-TGGGAGAGCGCGAAAGCGCTAGCCCGTGATC---------------------------------------------------------------------------------------------------------------------------------------------------------------------------------------------------------------------------------------------------------------------------------------------------------------------------------------------------------------------------------------------------------------------------------------------------------------------------------------------------------------------------------------------------------------------------------------------------------------------------------------------------------------------------------------------------------------------------------------------------------------------------------------------------------------------------------------------------------------------------------------------------------------------------------------------------------------------------------------------------------------------------------------------------------------------------------------------------------------------------------------------------------------------------------------------------------------------------------------------------------------------------------------------------------------------------------------------------------------------------------------------------------------------------------------------------------------------------------------------------------------------------------------------------------------------------------------------------------------------------------------------------------------------------------------------------------------------------------------------------------------------------------------------------------------------------------------------------------------------------------------------CGTTCACGGTCGAACTCCCG-TACGAGGTGCCCGCA
>072_washed_len155-161_reads4994__seq137
GGGCTGCGCGAAGGAGCCACGCTGCGAAGCAGTGTGGCGGTTCTCGTGCGTTACCGAAACGCACGAAGGTCGCGCCTCTCCGCGAGGCGTCACC-TGGGAGAGCGCGAAAGCGCTAGCCCGTGATC---------------------------------------------------------------------------------------------------------------------------------------------------------------------------------------------------------------------------------------------------------------------------------------------------------------------------------------------------------------------------------------------------------------------------------------------------------------------------------------------------------------------------------------------------------------------------------------------------------------------------------------------------------------------------------------------------------------------------------------------------------------------------------------------------------------------------------------------------------------------------------------------------------------------------------------------------------------------------------------------------------------------------------------------------------------------------------------------------------------------------------------------------------------------------------------------------------------------------------------------------------------------------------------------------------------------------------------------------------------------------------------------------------------------------------------------------------------------------------------------------------------------------------------------------------------------------------------------------------------------------------------------------------------------------------------------------------------------------------------------------------------------------------------------------------------------------------------------------------------------------------------------CGTTCACGGTCGAACTCCCG-TACGAGGTGCCCGCA
>072_washed_len155-161_reads4994__seq138
GGGCTGCGCGAAGGAGCCACGCTGCGAAGCAGTGTGGCGGTTCTCGTGCGTTACCGAAACGCACGAAGGTCGCGCCTCTCCGCGAGGCGTCACC-TGGGAGAGCGCGAAAGCGCTAGCCCGTGATC---------------------------------------------------------------------------------------------------------------------------------------------------------------------------------------------------------------------------------------------------------------------------------------------------------------------------------------------------------------------------------------------------------------------------------------------------------------------------------------------------------------------------------------------------------------------------------------------------------------------------------------------------------------------------------------------------------------------------------------------------------------------------------------------------------------------------------------------------------------------------------------------------------------------------------------------------------------------------------------------------------------------------------------------------------------------------------------------------------------------------------------------------------------------------------------------------------------------------------------------------------------------------------------------------------------------------------------------------------------------------------------------------------------------------------------------------------------------------------------------------------------------------------------------------------------------------------------------------------------------------------------------------------------------------------------------------------------------------------------------------------------------------------------------------------------------------------------------------------------------------------------------CGTTCACGGTCGAACTCCCG-TACGAGGTGCCCGCA
>072_washed_len155-161_reads4994__seq139
GGGCTGCGCGAAGGAGCCACGCTGCGAAGCAGTGTGGCGGTTCTCGTGCGTTACCGAAACGCACGAAGGTCGCGCCTCTCCGCGAGGCGTCACC-TGGGAGAGCGCGAAAGCGCTAGCCCGTGATC---------------------------------------------------------------------------------------------------------------------------------------------------------------------------------------------------------------------------------------------------------------------------------------------------------------------------------------------------------------------------------------------------------------------------------------------------------------------------------------------------------------------------------------------------------------------------------------------------------------------------------------------------------------------------------------------------------------------------------------------------------------------------------------------------------------------------------------------------------------------------------------------------------------------------------------------------------------------------------------------------------------------------------------------------------------------------------------------------------------------------------------------------------------------------------------------------------------------------------------------------------------------------------------------------------------------------------------------------------------------------------------------------------------------------------------------------------------------------------------------------------------------------------------------------------------------------------------------------------------------------------------------------------------------------------------------------------------------------------------------------------------------------------------------------------------------------------------------------------------------------------------------CGTTCACGGTCGAACTCCCG-TACGAGGTGCCCGCA
>072_washed_len155-161_reads4994__seq140
GGGCTGCGCGAAGGAGCCACGCTGCGAAGCAGTGTGGCGGTTCTCGTGCGTTACCGAAACGCACGAAGGTCGCGCCTCTCCGCGAGGCGTCACC-TGGGAGAGCGCGAAAGCGCTAGCCCGTGATC---------------------------------------------------------------------------------------------------------------------------------------------------------------------------------------------------------------------------------------------------------------------------------------------------------------------------------------------------------------------------------------------------------------------------------------------------------------------------------------------------------------------------------------------------------------------------------------------------------------------------------------------------------------------------------------------------------------------------------------------------------------------------------------------------------------------------------------------------------------------------------------------------------------------------------------------------------------------------------------------------------------------------------------------------------------------------------------------------------------------------------------------------------------------------------------------------------------------------------------------------------------------------------------------------------------------------------------------------------------------------------------------------------------------------------------------------------------------------------------------------------------------------------------------------------------------------------------------------------------------------------------------------------------------------------------------------------------------------------------------------------------------------------------------------------------------------------------------------------------------------------------------CGTTCACGGTCGAACTCCCG-TACGAGGTGCCCGCA
>072_washed_len155-161_reads4994__seq141
GGGCTGCGCGAAGGAGCCACGCTGCGAAGCAGTGTGGCGGTTCTCGTGCGTTACCGAAACGCACGAAGGTCGCGCCTCTCCGCGAGGCGTCACC-TGGGAGAGCGCGAAAGCGCTAGCCCGTGATC---------------------------------------------------------------------------------------------------------------------------------------------------------------------------------------------------------------------------------------------------------------------------------------------------------------------------------------------------------------------------------------------------------------------------------------------------------------------------------------------------------------------------------------------------------------------------------------------------------------------------------------------------------------------------------------------------------------------------------------------------------------------------------------------------------------------------------------------------------------------------------------------------------------------------------------------------------------------------------------------------------------------------------------------------------------------------------------------------------------------------------------------------------------------------------------------------------------------------------------------------------------------------------------------------------------------------------------------------------------------------------------------------------------------------------------------------------------------------------------------------------------------------------------------------------------------------------------------------------------------------------------------------------------------------------------------------------------------------------------------------------------------------------------------------------------------------------------------------------------------------------------------CGTTCACGGTCGAACTCCCG-TACGAGGTGCCCGCA
>072_washed_len155-161_reads4994__seq142
GGGCTGCGCGAAGGAGCCACGCTGCGAAGCAGTGTGGCGGTTCTCGTGCGTTACCGAAACGCACGAAGGTCGCGCCTCTCCGCGAGGCGTCACC-TGGGAGAGCGCGAAAGCGCTAGCCCGTGATC---------------------------------------------------------------------------------------------------------------------------------------------------------------------------------------------------------------------------------------------------------------------------------------------------------------------------------------------------------------------------------------------------------------------------------------------------------------------------------------------------------------------------------------------------------------------------------------------------------------------------------------------------------------------------------------------------------------------------------------------------------------------------------------------------------------------------------------------------------------------------------------------------------------------------------------------------------------------------------------------------------------------------------------------------------------------------------------------------------------------------------------------------------------------------------------------------------------------------------------------------------------------------------------------------------------------------------------------------------------------------------------------------------------------------------------------------------------------------------------------------------------------------------------------------------------------------------------------------------------------------------------------------------------------------------------------------------------------------------------------------------------------------------------------------------------------------------------------------------------------------------------------CGTTCACGGTCGAACTCCCG-TACGAGGTGCCCGCA
>072_washed_len155-161_reads4994__seq143
GGGCTGCGCGAAGGAGCCACGCTGCGAAGCAGTGTGGCGGTTCTCGTGCGTTACCGAAACGCACGAAGGTCGCGCCTCTCCGCGAGGCGTCACC-TGGGAGAGCGCGAAAGCGCTAGCCCGTGATC---------------------------------------------------------------------------------------------------------------------------------------------------------------------------------------------------------------------------------------------------------------------------------------------------------------------------------------------------------------------------------------------------------------------------------------------------------------------------------------------------------------------------------------------------------------------------------------------------------------------------------------------------------------------------------------------------------------------------------------------------------------------------------------------------------------------------------------------------------------------------------------------------------------------------------------------------------------------------------------------------------------------------------------------------------------------------------------------------------------------------------------------------------------------------------------------------------------------------------------------------------------------------------------------------------------------------------------------------------------------------------------------------------------------------------------------------------------------------------------------------------------------------------------------------------------------------------------------------------------------------------------------------------------------------------------------------------------------------------------------------------------------------------------------------------------------------------------------------------------------------------------------CGTTCACGGTCGAACTCCCG-TACGAGGTGCCCGCA
>072_washed_len155-161_reads4994__seq144
GGGCTGCGCGAAGGAGCCACGCTGCGAAGCAGTGTGGCGGTTCTCGTGCGTTACCGAAACGCACGAAGGTCGCGCCTCTCCGCGAGGCGTCACC-TGGGAGAGCGCGAAAGCGCTAGCCCGTGATC---------------------------------------------------------------------------------------------------------------------------------------------------------------------------------------------------------------------------------------------------------------------------------------------------------------------------------------------------------------------------------------------------------------------------------------------------------------------------------------------------------------------------------------------------------------------------------------------------------------------------------------------------------------------------------------------------------------------------------------------------------------------------------------------------------------------------------------------------------------------------------------------------------------------------------------------------------------------------------------------------------------------------------------------------------------------------------------------------------------------------------------------------------------------------------------------------------------------------------------------------------------------------------------------------------------------------------------------------------------------------------------------------------------------------------------------------------------------------------------------------------------------------------------------------------------------------------------------------------------------------------------------------------------------------------------------------------------------------------------------------------------------------------------------------------------------------------------------------------------------------------------------CGTTCACGGTCGAACTCCCG-TACGAGGTGCCCGCA
>072_washed_len155-161_reads4994__seq145
GGGCTGCGCGAAGGAGCCACGCTGCGAAGCAGTGTGGCGGTTCTCGTGCGTTACCGAAACGCACGAAGGTCGCGCCTCTCCGCGAGGCGTCACC-TGGGAGAGCGCGAAAGCGCTAGCCCGTGATC---------------------------------------------------------------------------------------------------------------------------------------------------------------------------------------------------------------------------------------------------------------------------------------------------------------------------------------------------------------------------------------------------------------------------------------------------------------------------------------------------------------------------------------------------------------------------------------------------------------------------------------------------------------------------------------------------------------------------------------------------------------------------------------------------------------------------------------------------------------------------------------------------------------------------------------------------------------------------------------------------------------------------------------------------------------------------------------------------------------------------------------------------------------------------------------------------------------------------------------------------------------------------------------------------------------------------------------------------------------------------------------------------------------------------------------------------------------------------------------------------------------------------------------------------------------------------------------------------------------------------------------------------------------------------------------------------------------------------------------------------------------------------------------------------------------------------------------------------------------------------------------------CGTTCACGGTCGAACTCCCG-TACGAGGTGCCCGCA
>072_washed_len155-161_reads4994__seq146
GGGCTGCGCGAAGGAGCCACGCTGCGAAGCAGTGTGGCGGTTCTCGTGCGTTACCGAAACGCACGAAGGTCGCGCCTCTCCGCGAGGCGTCACC-TGGGAGAGCGCGAAAGCGCTAGCCCGTGATC---------------------------------------------------------------------------------------------------------------------------------------------------------------------------------------------------------------------------------------------------------------------------------------------------------------------------------------------------------------------------------------------------------------------------------------------------------------------------------------------------------------------------------------------------------------------------------------------------------------------------------------------------------------------------------------------------------------------------------------------------------------------------------------------------------------------------------------------------------------------------------------------------------------------------------------------------------------------------------------------------------------------------------------------------------------------------------------------------------------------------------------------------------------------------------------------------------------------------------------------------------------------------------------------------------------------------------------------------------------------------------------------------------------------------------------------------------------------------------------------------------------------------------------------------------------------------------------------------------------------------------------------------------------------------------------------------------------------------------------------------------------------------------------------------------------------------------------------------------------------------------------------CGTTCACGGTCGAACTCCCG-TACGAGGTGCCCGCA
>072_washed_len155-161_reads4994__seq147
GGGCTGCGCGAAGGAGCCACGCTGCGAAGCAGTGTGGCGGTTCTCGTGCGTTACCGAAACGCACGAAGGTCGCGCCTCTCCGCGAGGCGTCACC-TGGGAGAGCGCGAAAGCGCTAGCCCGTGATC---------------------------------------------------------------------------------------------------------------------------------------------------------------------------------------------------------------------------------------------------------------------------------------------------------------------------------------------------------------------------------------------------------------------------------------------------------------------------------------------------------------------------------------------------------------------------------------------------------------------------------------------------------------------------------------------------------------------------------------------------------------------------------------------------------------------------------------------------------------------------------------------------------------------------------------------------------------------------------------------------------------------------------------------------------------------------------------------------------------------------------------------------------------------------------------------------------------------------------------------------------------------------------------------------------------------------------------------------------------------------------------------------------------------------------------------------------------------------------------------------------------------------------------------------------------------------------------------------------------------------------------------------------------------------------------------------------------------------------------------------------------------------------------------------------------------------------------------------------------------------------------------CGTTCACGGTCGAACTCCCG-TACGAGGTGCCCGCA
>072_washed_len155-161_reads4994__seq148
GGGCTGCGCGAAGGAGCCACGCTGCGAAGCAGTGTGGCGGTTCTCGTGCGTTACCGAAACGCACGAAGGTCGCGCCTCTCCGCGAGGCGTCACC-TGGGAGAGCGCGAAAGCGCTAGCCCGTGATC---------------------------------------------------------------------------------------------------------------------------------------------------------------------------------------------------------------------------------------------------------------------------------------------------------------------------------------------------------------------------------------------------------------------------------------------------------------------------------------------------------------------------------------------------------------------------------------------------------------------------------------------------------------------------------------------------------------------------------------------------------------------------------------------------------------------------------------------------------------------------------------------------------------------------------------------------------------------------------------------------------------------------------------------------------------------------------------------------------------------------------------------------------------------------------------------------------------------------------------------------------------------------------------------------------------------------------------------------------------------------------------------------------------------------------------------------------------------------------------------------------------------------------------------------------------------------------------------------------------------------------------------------------------------------------------------------------------------------------------------------------------------------------------------------------------------------------------------------------------------------------------------CGTTCACGGTCGAACTCCCG-TACGAGGTGCCCGCA
>072_washed_len155-161_reads4994__seq149
GGGCTGCGCGAAGGAGCCACGCTGCGAAGCAGTGTGGCGGTTCTCGTGCGTTACCGAAACGCACGAAGGTCGCGCCTCTCCGCGAGGCGTCACC-TGGGAGAGCGCGAAAGCGCTAGCCCGTGATC---------------------------------------------------------------------------------------------------------------------------------------------------------------------------------------------------------------------------------------------------------------------------------------------------------------------------------------------------------------------------------------------------------------------------------------------------------------------------------------------------------------------------------------------------------------------------------------------------------------------------------------------------------------------------------------------------------------------------------------------------------------------------------------------------------------------------------------------------------------------------------------------------------------------------------------------------------------------------------------------------------------------------------------------------------------------------------------------------------------------------------------------------------------------------------------------------------------------------------------------------------------------------------------------------------------------------------------------------------------------------------------------------------------------------------------------------------------------------------------------------------------------------------------------------------------------------------------------------------------------------------------------------------------------------------------------------------------------------------------------------------------------------------------------------------------------------------------------------------------------------------------------CGTTCACGGTCGAACTCCCG-TACGAGGTGCCCGCA
>072_washed_len155-161_reads4994__seq150
GGGCTGCGCGAAGGAGCCACGCTGCGAAGCAGTGTGGCGGTTCTCGTGCGTTACCGAAACGCACGAAGGTCGCGCCTCTCCGCGAGGCGTCACC-TGGGAGAGCGCGAAAGCGCTAGCCCGTGATC---------------------------------------------------------------------------------------------------------------------------------------------------------------------------------------------------------------------------------------------------------------------------------------------------------------------------------------------------------------------------------------------------------------------------------------------------------------------------------------------------------------------------------------------------------------------------------------------------------------------------------------------------------------------------------------------------------------------------------------------------------------------------------------------------------------------------------------------------------------------------------------------------------------------------------------------------------------------------------------------------------------------------------------------------------------------------------------------------------------------------------------------------------------------------------------------------------------------------------------------------------------------------------------------------------------------------------------------------------------------------------------------------------------------------------------------------------------------------------------------------------------------------------------------------------------------------------------------------------------------------------------------------------------------------------------------------------------------------------------------------------------------------------------------------------------------------------------------------------------------------------------------CGTTCACGGTCGAACTCCCG-TACGAGGTGCCCGCA
>072_washed_len155-161_reads4994__seq151
GGGCTGCGCGAAGGAGCCACGCTGCGAAGCAGTGTGGCGGTTCTCGTGCGTTACCGAAACGCACGAAGGTCGCGCCTCTCCGCGAGGCGTCACC-TGGGAGAGCGCGAAAGCGCTAGCCCGTGATC---------------------------------------------------------------------------------------------------------------------------------------------------------------------------------------------------------------------------------------------------------------------------------------------------------------------------------------------------------------------------------------------------------------------------------------------------------------------------------------------------------------------------------------------------------------------------------------------------------------------------------------------------------------------------------------------------------------------------------------------------------------------------------------------------------------------------------------------------------------------------------------------------------------------------------------------------------------------------------------------------------------------------------------------------------------------------------------------------------------------------------------------------------------------------------------------------------------------------------------------------------------------------------------------------------------------------------------------------------------------------------------------------------------------------------------------------------------------------------------------------------------------------------------------------------------------------------------------------------------------------------------------------------------------------------------------------------------------------------------------------------------------------------------------------------------------------------------------------------------------------------------------CGTTCACGGTCGAACTCCCG-TACGAGGTGCCCGCA
>072_washed_len155-161_reads4994__seq152
GGGCTGCGCGAAGGAGCCACGCTGCGAAGCAGTGTGGCGGTTCTCGTGCGTTACCGAAACGCACGAAGGTCGCGCCTCTCCGCGAGGCGTCACC-TGGGAGAGCGCGAAAGCGCTAGCCCGTGATC---------------------------------------------------------------------------------------------------------------------------------------------------------------------------------------------------------------------------------------------------------------------------------------------------------------------------------------------------------------------------------------------------------------------------------------------------------------------------------------------------------------------------------------------------------------------------------------------------------------------------------------------------------------------------------------------------------------------------------------------------------------------------------------------------------------------------------------------------------------------------------------------------------------------------------------------------------------------------------------------------------------------------------------------------------------------------------------------------------------------------------------------------------------------------------------------------------------------------------------------------------------------------------------------------------------------------------------------------------------------------------------------------------------------------------------------------------------------------------------------------------------------------------------------------------------------------------------------------------------------------------------------------------------------------------------------------------------------------------------------------------------------------------------------------------------------------------------------------------------------------------------------CGTTCACGGTCGAACTCCCG-TACGAGGTGCCCGCA
>072_washed_len155-161_reads4994__seq153
GGGCTGCGCGAAGGAGCCACGCTGCGAAGCAGTGTGGCGGTTCTCGTGCGTTACCGAAACGCACGAAGGTCGCGCCTCTCCGCGAGGCGTCACC-TGGGAGAGCGCGAAAGCGCTAGCCCGTGATC---------------------------------------------------------------------------------------------------------------------------------------------------------------------------------------------------------------------------------------------------------------------------------------------------------------------------------------------------------------------------------------------------------------------------------------------------------------------------------------------------------------------------------------------------------------------------------------------------------------------------------------------------------------------------------------------------------------------------------------------------------------------------------------------------------------------------------------------------------------------------------------------------------------------------------------------------------------------------------------------------------------------------------------------------------------------------------------------------------------------------------------------------------------------------------------------------------------------------------------------------------------------------------------------------------------------------------------------------------------------------------------------------------------------------------------------------------------------------------------------------------------------------------------------------------------------------------------------------------------------------------------------------------------------------------------------------------------------------------------------------------------------------------------------------------------------------------------------------------------------------------------------CGTTCACGGTCGAACTCCCG-TACGAGGTGCCCGCA
>072_washed_len155-161_reads4994__seq154
GGGCTGCGCGAAGGAGCCACGCTGCGAAGCAGTGTGGCGGTTCTCGTGCGTTACCGAAACGCACGAAGGTCGCGCCTCTCCGCGAGGCGTCACC-TGGGAGAGCGCGAAAGCGCTAGCCCGTGATC---------------------------------------------------------------------------------------------------------------------------------------------------------------------------------------------------------------------------------------------------------------------------------------------------------------------------------------------------------------------------------------------------------------------------------------------------------------------------------------------------------------------------------------------------------------------------------------------------------------------------------------------------------------------------------------------------------------------------------------------------------------------------------------------------------------------------------------------------------------------------------------------------------------------------------------------------------------------------------------------------------------------------------------------------------------------------------------------------------------------------------------------------------------------------------------------------------------------------------------------------------------------------------------------------------------------------------------------------------------------------------------------------------------------------------------------------------------------------------------------------------------------------------------------------------------------------------------------------------------------------------------------------------------------------------------------------------------------------------------------------------------------------------------------------------------------------------------------------------------------------------------------CGTTCACGGTCGAACTCCCG-TACGAGGTGCCCGCA
>072_washed_len155-161_reads4994__seq155
GGGCTGCGCGAAGGAGCCACGCTGCGAAGCAGTGTGGCGGTTCTCGTGCGTTACCGAAACGCACGAAGGTCGCGCCTCTCCGCGAGGCGTCACC-TGGGAGAGCGCGAAAGCGCTAGCCCGTGATC---------------------------------------------------------------------------------------------------------------------------------------------------------------------------------------------------------------------------------------------------------------------------------------------------------------------------------------------------------------------------------------------------------------------------------------------------------------------------------------------------------------------------------------------------------------------------------------------------------------------------------------------------------------------------------------------------------------------------------------------------------------------------------------------------------------------------------------------------------------------------------------------------------------------------------------------------------------------------------------------------------------------------------------------------------------------------------------------------------------------------------------------------------------------------------------------------------------------------------------------------------------------------------------------------------------------------------------------------------------------------------------------------------------------------------------------------------------------------------------------------------------------------------------------------------------------------------------------------------------------------------------------------------------------------------------------------------------------------------------------------------------------------------------------------------------------------------------------------------------------------------------------CGTTCACGGTCGAACTCCCG-TACGAGGTGCCCGCA
>072_washed_len155-161_reads4994__seq156
GGGCTGCGCGAAGGAGCCACGCTGCGAAGCAGTGTGGCGGTTCTCGTGCGTTACCGAAACGCACGAAGGTCGCGCCTCTCCGCGAGGCGTCACC-TGGGAGAGCGCGAAAGCGCTAGCCCGTGATC---------------------------------------------------------------------------------------------------------------------------------------------------------------------------------------------------------------------------------------------------------------------------------------------------------------------------------------------------------------------------------------------------------------------------------------------------------------------------------------------------------------------------------------------------------------------------------------------------------------------------------------------------------------------------------------------------------------------------------------------------------------------------------------------------------------------------------------------------------------------------------------------------------------------------------------------------------------------------------------------------------------------------------------------------------------------------------------------------------------------------------------------------------------------------------------------------------------------------------------------------------------------------------------------------------------------------------------------------------------------------------------------------------------------------------------------------------------------------------------------------------------------------------------------------------------------------------------------------------------------------------------------------------------------------------------------------------------------------------------------------------------------------------------------------------------------------------------------------------------------------------------------CGTTCACGGTCGAACTCCCG-TACGAGGTGCCCGCA
>072_washed_len155-161_reads4994__seq157
GGGCTGCGCGAAGGAGCCACGCTGCGAAGCAGTGTGGCGGTTCTCGTGCGTTACCGAAACGCACGAAGGTCGCGCCTCTCCGCGAGGCGTCACC-TGGGAGAGCGCGAAAGCGCTAGCCCGTGATC---------------------------------------------------------------------------------------------------------------------------------------------------------------------------------------------------------------------------------------------------------------------------------------------------------------------------------------------------------------------------------------------------------------------------------------------------------------------------------------------------------------------------------------------------------------------------------------------------------------------------------------------------------------------------------------------------------------------------------------------------------------------------------------------------------------------------------------------------------------------------------------------------------------------------------------------------------------------------------------------------------------------------------------------------------------------------------------------------------------------------------------------------------------------------------------------------------------------------------------------------------------------------------------------------------------------------------------------------------------------------------------------------------------------------------------------------------------------------------------------------------------------------------------------------------------------------------------------------------------------------------------------------------------------------------------------------------------------------------------------------------------------------------------------------------------------------------------------------------------------------------------------CGTTCACGGTCGAACTCCCG-TACGAGGTGCCCGCA
>072_washed_len155-161_reads4994__seq158
GGGCTGCGCGAAGGAGCCACGCTGCGAAGCAGTGTGGCGGTTCTCGTGCGTTACCGAAACGCACGAAGGTCGCGCCTCTCCGCGAGGCGTCACC-TGGGAGAGCGCGAAAGCGCTAGCCCGTGATC---------------------------------------------------------------------------------------------------------------------------------------------------------------------------------------------------------------------------------------------------------------------------------------------------------------------------------------------------------------------------------------------------------------------------------------------------------------------------------------------------------------------------------------------------------------------------------------------------------------------------------------------------------------------------------------------------------------------------------------------------------------------------------------------------------------------------------------------------------------------------------------------------------------------------------------------------------------------------------------------------------------------------------------------------------------------------------------------------------------------------------------------------------------------------------------------------------------------------------------------------------------------------------------------------------------------------------------------------------------------------------------------------------------------------------------------------------------------------------------------------------------------------------------------------------------------------------------------------------------------------------------------------------------------------------------------------------------------------------------------------------------------------------------------------------------------------------------------------------------------------------------------CGTTCACGGTCGAACTCCCG-TACGAGGTGCCCGCA
>072_washed_len155-161_reads4994__seq159
GGGCTGCGCGAAGGAGCCACGCTGCGAAGCAGTGTGGCGGTTCTCGTGCGTTACCGAAACGCACGAAGGTCGCGCCTCTCCGCGAGGCGTCACC-TGGGAGAGCGCGAAAGCGCTAGCCCGTGATC---------------------------------------------------------------------------------------------------------------------------------------------------------------------------------------------------------------------------------------------------------------------------------------------------------------------------------------------------------------------------------------------------------------------------------------------------------------------------------------------------------------------------------------------------------------------------------------------------------------------------------------------------------------------------------------------------------------------------------------------------------------------------------------------------------------------------------------------------------------------------------------------------------------------------------------------------------------------------------------------------------------------------------------------------------------------------------------------------------------------------------------------------------------------------------------------------------------------------------------------------------------------------------------------------------------------------------------------------------------------------------------------------------------------------------------------------------------------------------------------------------------------------------------------------------------------------------------------------------------------------------------------------------------------------------------------------------------------------------------------------------------------------------------------------------------------------------------------------------------------------------------------CGTTCACGGTCGAACTCCCG-TACGAGGTGCCCGCA
>072_washed_len155-161_reads4994__seq160
GGGCTGCGCGAAGGAGCCACGCTGCGAAGCAGTGTGGCGGTTCTCGTGCGTTACCGAAACGCACGAAGGTCGCGCCTCTCCGCGAGGCGTCACC-TGGGAGAGCGCGAAAGCGCTAGCCCGTGATC---------------------------------------------------------------------------------------------------------------------------------------------------------------------------------------------------------------------------------------------------------------------------------------------------------------------------------------------------------------------------------------------------------------------------------------------------------------------------------------------------------------------------------------------------------------------------------------------------------------------------------------------------------------------------------------------------------------------------------------------------------------------------------------------------------------------------------------------------------------------------------------------------------------------------------------------------------------------------------------------------------------------------------------------------------------------------------------------------------------------------------------------------------------------------------------------------------------------------------------------------------------------------------------------------------------------------------------------------------------------------------------------------------------------------------------------------------------------------------------------------------------------------------------------------------------------------------------------------------------------------------------------------------------------------------------------------------------------------------------------------------------------------------------------------------------------------------------------------------------------------------------------CGTTCACGGTCGAACTCCCG-TACGAGGTGCCCGCA
>072_washed_len155-161_reads4994__seq161
GGGCTGCGCGAAGGAGCCACGCTGCGAAGCAGTGTGGCGGTTCTCGTGCGTTACCGAAACGCACGAAGGTCGCGCCTCTCCGCGAGGCGTCACC-TGGGAGAGCGCGAAAGCGCTAGCCCGTGATC---------------------------------------------------------------------------------------------------------------------------------------------------------------------------------------------------------------------------------------------------------------------------------------------------------------------------------------------------------------------------------------------------------------------------------------------------------------------------------------------------------------------------------------------------------------------------------------------------------------------------------------------------------------------------------------------------------------------------------------------------------------------------------------------------------------------------------------------------------------------------------------------------------------------------------------------------------------------------------------------------------------------------------------------------------------------------------------------------------------------------------------------------------------------------------------------------------------------------------------------------------------------------------------------------------------------------------------------------------------------------------------------------------------------------------------------------------------------------------------------------------------------------------------------------------------------------------------------------------------------------------------------------------------------------------------------------------------------------------------------------------------------------------------------------------------------------------------------------------------------------------------------CGTTCACGGTCGAACTCCCG-TACGAGGTGCCCGCA
>072_washed_len155-161_reads4994__seq162
GGGCTGCGCGAAGGAGCCACGCTGCGAAGCAGTGTGGCGGTTCTCGTGCGTTACCGAAACGCACGAAGGTCGCGCCTCTCCGCGAGGCGTCACC-TGGGAGAGCGCGAAAGCGCTAGCCCGTGATC---------------------------------------------------------------------------------------------------------------------------------------------------------------------------------------------------------------------------------------------------------------------------------------------------------------------------------------------------------------------------------------------------------------------------------------------------------------------------------------------------------------------------------------------------------------------------------------------------------------------------------------------------------------------------------------------------------------------------------------------------------------------------------------------------------------------------------------------------------------------------------------------------------------------------------------------------------------------------------------------------------------------------------------------------------------------------------------------------------------------------------------------------------------------------------------------------------------------------------------------------------------------------------------------------------------------------------------------------------------------------------------------------------------------------------------------------------------------------------------------------------------------------------------------------------------------------------------------------------------------------------------------------------------------------------------------------------------------------------------------------------------------------------------------------------------------------------------------------------------------------------------------CGTTCACGGTCGAACTCCCG-TACGAGGTGCCCGCA
>072_washed_len155-161_reads4994__seq163
GGGCTGCGCGAAGGAGCCACGCTGCGAAGCAGTGTGGCGGTTCTCGTGCGTTACCGAAACGCACGAAGGTCGCGCCTCTCCGCGAGGCGTCACC-TGGGAGAGCGCGAAAGCGCTAGCCCGTGATC---------------------------------------------------------------------------------------------------------------------------------------------------------------------------------------------------------------------------------------------------------------------------------------------------------------------------------------------------------------------------------------------------------------------------------------------------------------------------------------------------------------------------------------------------------------------------------------------------------------------------------------------------------------------------------------------------------------------------------------------------------------------------------------------------------------------------------------------------------------------------------------------------------------------------------------------------------------------------------------------------------------------------------------------------------------------------------------------------------------------------------------------------------------------------------------------------------------------------------------------------------------------------------------------------------------------------------------------------------------------------------------------------------------------------------------------------------------------------------------------------------------------------------------------------------------------------------------------------------------------------------------------------------------------------------------------------------------------------------------------------------------------------------------------------------------------------------------------------------------------------------------------CGTTCACGGTCGAACTCCCG-TACGAGGTGCCCGCA
>072_washed_len155-161_reads4994__seq164
GGGCTGCGCGAAGGAGCCACGCTGCGAAGCAGTGTGGCGGTTCTCGTGCGTTACCGAAACGCACGAAGGTCGCGCCTCTCCGCGAGGCGTCACC-TGGGAGAGCGCGAAAGCGCTAGCCCGTGATC---------------------------------------------------------------------------------------------------------------------------------------------------------------------------------------------------------------------------------------------------------------------------------------------------------------------------------------------------------------------------------------------------------------------------------------------------------------------------------------------------------------------------------------------------------------------------------------------------------------------------------------------------------------------------------------------------------------------------------------------------------------------------------------------------------------------------------------------------------------------------------------------------------------------------------------------------------------------------------------------------------------------------------------------------------------------------------------------------------------------------------------------------------------------------------------------------------------------------------------------------------------------------------------------------------------------------------------------------------------------------------------------------------------------------------------------------------------------------------------------------------------------------------------------------------------------------------------------------------------------------------------------------------------------------------------------------------------------------------------------------------------------------------------------------------------------------------------------------------------------------------------------CGTTCACGGTCGAACTCCCG-TACGAGGTGCCCGCA
>072_washed_len155-161_reads4994__seq165
GGGCTGCGCGAAGGAGCCACGCTGCGAAGCAGTGTGGCGGTTCTCGTGCGTTACCGAAACGCACGAAGGTCGCGCCTCTCCGCGAGGCGTCACC-TGGGAGAGCGCGAAAGCGCTAGCCCGTGATC---------------------------------------------------------------------------------------------------------------------------------------------------------------------------------------------------------------------------------------------------------------------------------------------------------------------------------------------------------------------------------------------------------------------------------------------------------------------------------------------------------------------------------------------------------------------------------------------------------------------------------------------------------------------------------------------------------------------------------------------------------------------------------------------------------------------------------------------------------------------------------------------------------------------------------------------------------------------------------------------------------------------------------------------------------------------------------------------------------------------------------------------------------------------------------------------------------------------------------------------------------------------------------------------------------------------------------------------------------------------------------------------------------------------------------------------------------------------------------------------------------------------------------------------------------------------------------------------------------------------------------------------------------------------------------------------------------------------------------------------------------------------------------------------------------------------------------------------------------------------------------------------CGTTCACGGTCGAACTCCCG-TACGAGGTGCCCGCA
>072_washed_len155-161_reads4994__seq166
GGGCTGCGCGAAGGAGCCACGCTGCGAAGCAGTGTGGCGGTTCTCGTGCGTTACCGAAACGCACGAAGGTCGCGCCTCTCCGCGAGGCGTCACC-TGGGAGAGCGCGAAAGCGCTAGCCCGTGATC---------------------------------------------------------------------------------------------------------------------------------------------------------------------------------------------------------------------------------------------------------------------------------------------------------------------------------------------------------------------------------------------------------------------------------------------------------------------------------------------------------------------------------------------------------------------------------------------------------------------------------------------------------------------------------------------------------------------------------------------------------------------------------------------------------------------------------------------------------------------------------------------------------------------------------------------------------------------------------------------------------------------------------------------------------------------------------------------------------------------------------------------------------------------------------------------------------------------------------------------------------------------------------------------------------------------------------------------------------------------------------------------------------------------------------------------------------------------------------------------------------------------------------------------------------------------------------------------------------------------------------------------------------------------------------------------------------------------------------------------------------------------------------------------------------------------------------------------------------------------------------------------CGTTCACGGTCGAACTCCCG-TACGAGGTGCCCGCA
>072_washed_len155-161_reads4994__seq167
GGGCTGCGCGAAGGAGCCACGCTGCGAAGCAGTGTGGCGGTTCTCGTGCGTTACCGAAACGCACGAAGGTCGCGCCTCTCCGCGAGGCGTCACC-TGGGAGAGCGCGAAAGCGCTAGCCCGTGATC---------------------------------------------------------------------------------------------------------------------------------------------------------------------------------------------------------------------------------------------------------------------------------------------------------------------------------------------------------------------------------------------------------------------------------------------------------------------------------------------------------------------------------------------------------------------------------------------------------------------------------------------------------------------------------------------------------------------------------------------------------------------------------------------------------------------------------------------------------------------------------------------------------------------------------------------------------------------------------------------------------------------------------------------------------------------------------------------------------------------------------------------------------------------------------------------------------------------------------------------------------------------------------------------------------------------------------------------------------------------------------------------------------------------------------------------------------------------------------------------------------------------------------------------------------------------------------------------------------------------------------------------------------------------------------------------------------------------------------------------------------------------------------------------------------------------------------------------------------------------------------------------CGTTCACGGTCGAACTCCCG-TACGAGGTGCCCGCA
>072_washed_len155-161_reads4994__seq168
GGGCTGCGCGAAGGAGCCACGCTGCGAAGCAGTGTGGCGGTTCTCGTGCGTTACCGAAACGCACGAAGGTCGCGCCTCTCCGCGAGGCGTCACC-TGGGAGAGCGCGAAAGCGCTAGCCCGTGATC---------------------------------------------------------------------------------------------------------------------------------------------------------------------------------------------------------------------------------------------------------------------------------------------------------------------------------------------------------------------------------------------------------------------------------------------------------------------------------------------------------------------------------------------------------------------------------------------------------------------------------------------------------------------------------------------------------------------------------------------------------------------------------------------------------------------------------------------------------------------------------------------------------------------------------------------------------------------------------------------------------------------------------------------------------------------------------------------------------------------------------------------------------------------------------------------------------------------------------------------------------------------------------------------------------------------------------------------------------------------------------------------------------------------------------------------------------------------------------------------------------------------------------------------------------------------------------------------------------------------------------------------------------------------------------------------------------------------------------------------------------------------------------------------------------------------------------------------------------------------------------------------CGTTCACGGTCGAACTCCCG-TACGAGGTGCCCGCA
>072_washed_len155-161_reads4994__seq169
GGGCTGCGCGAAGGAGCCACGCTGCGAAGCAGTGTGGCGGTTCTCGTGCGTTACCGAAACGCACGAAGGTCGCGCCTCTCCGCGAGGCGTCACC-TGGGAGAGCGCGAAAGCGCTAGCCCGTGATC---------------------------------------------------------------------------------------------------------------------------------------------------------------------------------------------------------------------------------------------------------------------------------------------------------------------------------------------------------------------------------------------------------------------------------------------------------------------------------------------------------------------------------------------------------------------------------------------------------------------------------------------------------------------------------------------------------------------------------------------------------------------------------------------------------------------------------------------------------------------------------------------------------------------------------------------------------------------------------------------------------------------------------------------------------------------------------------------------------------------------------------------------------------------------------------------------------------------------------------------------------------------------------------------------------------------------------------------------------------------------------------------------------------------------------------------------------------------------------------------------------------------------------------------------------------------------------------------------------------------------------------------------------------------------------------------------------------------------------------------------------------------------------------------------------------------------------------------------------------------------------------------CGTTCACGGTCGAACTCCCG-TACGAGGTGCCCGCA
>072_washed_len155-161_reads4994__seq170
GGGCTGCGCGAAGGAGCCACGCTGCGAAGCAGTGTGGCGGTTCTCGTGCGTTACCGAAACGCACGAAGGTCGCGCCTCTCCGCGAGGCGTCACC-TGGGAGAGCGCGAAAGCGCTAGCCCGTGATC---------------------------------------------------------------------------------------------------------------------------------------------------------------------------------------------------------------------------------------------------------------------------------------------------------------------------------------------------------------------------------------------------------------------------------------------------------------------------------------------------------------------------------------------------------------------------------------------------------------------------------------------------------------------------------------------------------------------------------------------------------------------------------------------------------------------------------------------------------------------------------------------------------------------------------------------------------------------------------------------------------------------------------------------------------------------------------------------------------------------------------------------------------------------------------------------------------------------------------------------------------------------------------------------------------------------------------------------------------------------------------------------------------------------------------------------------------------------------------------------------------------------------------------------------------------------------------------------------------------------------------------------------------------------------------------------------------------------------------------------------------------------------------------------------------------------------------------------------------------------------------------------CGTTCACGGTCGAACTCCCG-TACGAGGTGCCCGCA
>072_washed_len155-161_reads4994__seq171
GGGCTGCGCGAAGGAGCCACGCTGCGAAGCAGTGTGGCGGTTCTCGTGCGTTACCGAAACGCACGAAGGTCGCGCCTCTCCGCGAGGCGTCACC-TGGGAGAGCGCGAAAGCGCTAGCCCGTGATC---------------------------------------------------------------------------------------------------------------------------------------------------------------------------------------------------------------------------------------------------------------------------------------------------------------------------------------------------------------------------------------------------------------------------------------------------------------------------------------------------------------------------------------------------------------------------------------------------------------------------------------------------------------------------------------------------------------------------------------------------------------------------------------------------------------------------------------------------------------------------------------------------------------------------------------------------------------------------------------------------------------------------------------------------------------------------------------------------------------------------------------------------------------------------------------------------------------------------------------------------------------------------------------------------------------------------------------------------------------------------------------------------------------------------------------------------------------------------------------------------------------------------------------------------------------------------------------------------------------------------------------------------------------------------------------------------------------------------------------------------------------------------------------------------------------------------------------------------------------------------------------------CGTTCACGGTCGAACTCCCG-TACGAGGTGCCCGCA
>072_washed_len155-161_reads4994__seq172
GGGCTGCGCGAAGGAGCCACGCTGCGAAGCAGTGTGGCGGTTCTCGTGCGTTACCGAAACGCACGAAGGTCGCGCCTCTCCGCGAGGCGTCACC-TGGGAGAGCGCGAAAGCGCTAGCCCGTGATC---------------------------------------------------------------------------------------------------------------------------------------------------------------------------------------------------------------------------------------------------------------------------------------------------------------------------------------------------------------------------------------------------------------------------------------------------------------------------------------------------------------------------------------------------------------------------------------------------------------------------------------------------------------------------------------------------------------------------------------------------------------------------------------------------------------------------------------------------------------------------------------------------------------------------------------------------------------------------------------------------------------------------------------------------------------------------------------------------------------------------------------------------------------------------------------------------------------------------------------------------------------------------------------------------------------------------------------------------------------------------------------------------------------------------------------------------------------------------------------------------------------------------------------------------------------------------------------------------------------------------------------------------------------------------------------------------------------------------------------------------------------------------------------------------------------------------------------------------------------------------------------------CGTTCACGGTCGAACTCCCG-TACGAGGTGCCCGCA
>072_washed_len155-161_reads4994__seq173
GGGCTGCGCGAAGGAGCCACGCTGCGAAGCAGTGTGGCGGTTCTCGTGCGTTACCGAAACGCACGAAGGTCGCGCCTCTCCGCGAGGCGTCACC-TGGGAGAGCGCGAAAGCGCTAGCCCGTGATC---------------------------------------------------------------------------------------------------------------------------------------------------------------------------------------------------------------------------------------------------------------------------------------------------------------------------------------------------------------------------------------------------------------------------------------------------------------------------------------------------------------------------------------------------------------------------------------------------------------------------------------------------------------------------------------------------------------------------------------------------------------------------------------------------------------------------------------------------------------------------------------------------------------------------------------------------------------------------------------------------------------------------------------------------------------------------------------------------------------------------------------------------------------------------------------------------------------------------------------------------------------------------------------------------------------------------------------------------------------------------------------------------------------------------------------------------------------------------------------------------------------------------------------------------------------------------------------------------------------------------------------------------------------------------------------------------------------------------------------------------------------------------------------------------------------------------------------------------------------------------------------------CGTTCACGGTCGAACTCCCG-TACGAGGTGCCCGCA
>072_washed_len155-161_reads4994__seq174
GGGCTGCGCGAAGGAGCCACGCTGCGAAGCAGTGTGGCGGTTCTCGTGCGTTACCGAAACGCACGAAGGTCGCGCCTCTCCGCGAGGCGTCACC-TGGGAGAGCGCGAAAGCGCTAGCCCGTGATC---------------------------------------------------------------------------------------------------------------------------------------------------------------------------------------------------------------------------------------------------------------------------------------------------------------------------------------------------------------------------------------------------------------------------------------------------------------------------------------------------------------------------------------------------------------------------------------------------------------------------------------------------------------------------------------------------------------------------------------------------------------------------------------------------------------------------------------------------------------------------------------------------------------------------------------------------------------------------------------------------------------------------------------------------------------------------------------------------------------------------------------------------------------------------------------------------------------------------------------------------------------------------------------------------------------------------------------------------------------------------------------------------------------------------------------------------------------------------------------------------------------------------------------------------------------------------------------------------------------------------------------------------------------------------------------------------------------------------------------------------------------------------------------------------------------------------------------------------------------------------------------------CGTTCACGGTCGAACTCCCG-TACGAGGTGCCCGCA
>072_washed_len155-161_reads4994__seq175
GGGCTGCGCGAAGGAGCCACGCTGCGAAGCAGTGTGGCGGTTCTCGTGCGTTACCGAAACGCACGAAGGTCGCGCCTCTCCGCGAGGCGTCACC-TGGGAGAGCGCGAAAGCGCTAGCCCGTGATC---------------------------------------------------------------------------------------------------------------------------------------------------------------------------------------------------------------------------------------------------------------------------------------------------------------------------------------------------------------------------------------------------------------------------------------------------------------------------------------------------------------------------------------------------------------------------------------------------------------------------------------------------------------------------------------------------------------------------------------------------------------------------------------------------------------------------------------------------------------------------------------------------------------------------------------------------------------------------------------------------------------------------------------------------------------------------------------------------------------------------------------------------------------------------------------------------------------------------------------------------------------------------------------------------------------------------------------------------------------------------------------------------------------------------------------------------------------------------------------------------------------------------------------------------------------------------------------------------------------------------------------------------------------------------------------------------------------------------------------------------------------------------------------------------------------------------------------------------------------------------------------------CGTTCACGGTCGAACTCCCG-TACGAGGTGCCCGCA
>072_washed_len155-161_reads4994__seq176
GGGCTGCGCGAAGGAGCCACGCTGCGAAGCAGTGTGGCGGTTCTCGTGCGTTACCGAAACGCACGAAGGTCGCGCCTCTCCGCGAGGCGTCACC-TGGGAGAGCGCGAAAGCGCTAGCCCGTGATC---------------------------------------------------------------------------------------------------------------------------------------------------------------------------------------------------------------------------------------------------------------------------------------------------------------------------------------------------------------------------------------------------------------------------------------------------------------------------------------------------------------------------------------------------------------------------------------------------------------------------------------------------------------------------------------------------------------------------------------------------------------------------------------------------------------------------------------------------------------------------------------------------------------------------------------------------------------------------------------------------------------------------------------------------------------------------------------------------------------------------------------------------------------------------------------------------------------------------------------------------------------------------------------------------------------------------------------------------------------------------------------------------------------------------------------------------------------------------------------------------------------------------------------------------------------------------------------------------------------------------------------------------------------------------------------------------------------------------------------------------------------------------------------------------------------------------------------------------------------------------------------------CGTTCACGGTCGAACTCCCG-TACGAGGTGCCCGCA
>072_washed_len155-161_reads4994__seq177
GGGCTGCGCGAAGGAGCCACGCTGCGAAGCAGTGTGGCGGTTCTCGTGCGTTACCGAAACGCACGAAGGTCGCGCCTCTCCGCGAGGCGTCACC-TGGGAGAGCGCGAAAGCGCTAGCCCGTGATC---------------------------------------------------------------------------------------------------------------------------------------------------------------------------------------------------------------------------------------------------------------------------------------------------------------------------------------------------------------------------------------------------------------------------------------------------------------------------------------------------------------------------------------------------------------------------------------------------------------------------------------------------------------------------------------------------------------------------------------------------------------------------------------------------------------------------------------------------------------------------------------------------------------------------------------------------------------------------------------------------------------------------------------------------------------------------------------------------------------------------------------------------------------------------------------------------------------------------------------------------------------------------------------------------------------------------------------------------------------------------------------------------------------------------------------------------------------------------------------------------------------------------------------------------------------------------------------------------------------------------------------------------------------------------------------------------------------------------------------------------------------------------------------------------------------------------------------------------------------------------------------------CGTTCACGGTCGAACTCCCG-TACGAGGTGCCCGCA
>072_washed_len155-161_reads4994__seq178
GGGCTGCGCGAAGGAGCCACGCTGCGAAGCAGTGTGGCGGTTCTCGTGCGTTACCGAAACGCACGAAGGTCGCGCCTCTCCGCGAGGCGTCACC-TGGGAGAGCGCGAAAGCGCTAGCCCGTGATC---------------------------------------------------------------------------------------------------------------------------------------------------------------------------------------------------------------------------------------------------------------------------------------------------------------------------------------------------------------------------------------------------------------------------------------------------------------------------------------------------------------------------------------------------------------------------------------------------------------------------------------------------------------------------------------------------------------------------------------------------------------------------------------------------------------------------------------------------------------------------------------------------------------------------------------------------------------------------------------------------------------------------------------------------------------------------------------------------------------------------------------------------------------------------------------------------------------------------------------------------------------------------------------------------------------------------------------------------------------------------------------------------------------------------------------------------------------------------------------------------------------------------------------------------------------------------------------------------------------------------------------------------------------------------------------------------------------------------------------------------------------------------------------------------------------------------------------------------------------------------------------------CGTTCACGGTCGAACTCCCG-TACGAGGTGCCCGCA
>072_washed_len155-161_reads4994__seq179
GGGCTGCGCGAAGGAGCCACGCTGCGAAGCAGTGTGGCGGTTCTCGTGCGTTACCGAAACGCACGAAGGTCGCGCCTCTCCGCGAGGCGTCACC-TGGGAGAGCGCGAAAGCGCTAGCCCGTGATC---------------------------------------------------------------------------------------------------------------------------------------------------------------------------------------------------------------------------------------------------------------------------------------------------------------------------------------------------------------------------------------------------------------------------------------------------------------------------------------------------------------------------------------------------------------------------------------------------------------------------------------------------------------------------------------------------------------------------------------------------------------------------------------------------------------------------------------------------------------------------------------------------------------------------------------------------------------------------------------------------------------------------------------------------------------------------------------------------------------------------------------------------------------------------------------------------------------------------------------------------------------------------------------------------------------------------------------------------------------------------------------------------------------------------------------------------------------------------------------------------------------------------------------------------------------------------------------------------------------------------------------------------------------------------------------------------------------------------------------------------------------------------------------------------------------------------------------------------------------------------------------------CGTTCACGGTCGAACTCCCG-TACGAGGTGCCCGCA
>072_washed_len155-161_reads4994__seq180
GGGCTGCGCGAAGGAGCCACGCTGCGAAGCAGTGTGGCGGTTCTCGTGCGTTACCGAAACGCACGAAGGTCGCGCCTCTCCGCGAGGCGTCACC-TGGGAGAGCGCGAAAGCGCTAGCCCGTGATC---------------------------------------------------------------------------------------------------------------------------------------------------------------------------------------------------------------------------------------------------------------------------------------------------------------------------------------------------------------------------------------------------------------------------------------------------------------------------------------------------------------------------------------------------------------------------------------------------------------------------------------------------------------------------------------------------------------------------------------------------------------------------------------------------------------------------------------------------------------------------------------------------------------------------------------------------------------------------------------------------------------------------------------------------------------------------------------------------------------------------------------------------------------------------------------------------------------------------------------------------------------------------------------------------------------------------------------------------------------------------------------------------------------------------------------------------------------------------------------------------------------------------------------------------------------------------------------------------------------------------------------------------------------------------------------------------------------------------------------------------------------------------------------------------------------------------------------------------------------------------------------------CGTTCACGGTCGAACTCCCG-TACGAGGTGCCCGCA
>072_washed_len155-161_reads4994__seq181
GGGCTGCGCGAAGGAGCCACGCTGCGAAGCAGTGTGGCGGTTCTCGTGCGTTACCGAAACGCACGAAGGTCGCGCCTCTCCGCGAGGCGTCACC-TGGGAGAGCGCGAAAGCGCTAGCCCGTGATC---------------------------------------------------------------------------------------------------------------------------------------------------------------------------------------------------------------------------------------------------------------------------------------------------------------------------------------------------------------------------------------------------------------------------------------------------------------------------------------------------------------------------------------------------------------------------------------------------------------------------------------------------------------------------------------------------------------------------------------------------------------------------------------------------------------------------------------------------------------------------------------------------------------------------------------------------------------------------------------------------------------------------------------------------------------------------------------------------------------------------------------------------------------------------------------------------------------------------------------------------------------------------------------------------------------------------------------------------------------------------------------------------------------------------------------------------------------------------------------------------------------------------------------------------------------------------------------------------------------------------------------------------------------------------------------------------------------------------------------------------------------------------------------------------------------------------------------------------------------------------------------------CGTTCACGGTCGAACTCCCG-TACGAGGTGCCCGCA
>072_washed_len155-161_reads4994__seq182
GGGCTGCGCGAAGGAGCCACGCTGCGAAGCAGTGTGGCGGTTCTCGTGCGTTACCGAAACGCACGAAGGTCGCGCCTCTCCGCGAGGCGTCACC-TGGGAGAGCGCGAAAGCGCTAGCCCGTGATC---------------------------------------------------------------------------------------------------------------------------------------------------------------------------------------------------------------------------------------------------------------------------------------------------------------------------------------------------------------------------------------------------------------------------------------------------------------------------------------------------------------------------------------------------------------------------------------------------------------------------------------------------------------------------------------------------------------------------------------------------------------------------------------------------------------------------------------------------------------------------------------------------------------------------------------------------------------------------------------------------------------------------------------------------------------------------------------------------------------------------------------------------------------------------------------------------------------------------------------------------------------------------------------------------------------------------------------------------------------------------------------------------------------------------------------------------------------------------------------------------------------------------------------------------------------------------------------------------------------------------------------------------------------------------------------------------------------------------------------------------------------------------------------------------------------------------------------------------------------------------------------------CGTTCACGGTCGAACTCCCG-TACGAGGTGCCCGCA
>072_washed_len155-161_reads4994__seq183
GGGCTGCGCGAAGGAGCCACGCTGCGAAGCAGTGTGGCGGTTCTCGTGCGTTACCGAAACGCACGAAGGTCGCGCCTCTCCGCGAGGCGTCACC-TGGGAGAGCGCGAAAGCGCTAGCCCGTGATC---------------------------------------------------------------------------------------------------------------------------------------------------------------------------------------------------------------------------------------------------------------------------------------------------------------------------------------------------------------------------------------------------------------------------------------------------------------------------------------------------------------------------------------------------------------------------------------------------------------------------------------------------------------------------------------------------------------------------------------------------------------------------------------------------------------------------------------------------------------------------------------------------------------------------------------------------------------------------------------------------------------------------------------------------------------------------------------------------------------------------------------------------------------------------------------------------------------------------------------------------------------------------------------------------------------------------------------------------------------------------------------------------------------------------------------------------------------------------------------------------------------------------------------------------------------------------------------------------------------------------------------------------------------------------------------------------------------------------------------------------------------------------------------------------------------------------------------------------------------------------------------------CGTTCACGGTCGAACTCCCG-TACGAGGTGCCCGCA
>072_washed_len155-161_reads4994__seq184
GGGCTGCGCGAAGGAGCCACGCTGCGAAGCAGTGTGGCGGTTCTCGTGCGTTACCGAAACGCACGAAGGTCGCGCCTCTCCGCGAGGCGTCACC-TGGGAGAGCGCGAAAGCGCTAGCCCGTGATC---------------------------------------------------------------------------------------------------------------------------------------------------------------------------------------------------------------------------------------------------------------------------------------------------------------------------------------------------------------------------------------------------------------------------------------------------------------------------------------------------------------------------------------------------------------------------------------------------------------------------------------------------------------------------------------------------------------------------------------------------------------------------------------------------------------------------------------------------------------------------------------------------------------------------------------------------------------------------------------------------------------------------------------------------------------------------------------------------------------------------------------------------------------------------------------------------------------------------------------------------------------------------------------------------------------------------------------------------------------------------------------------------------------------------------------------------------------------------------------------------------------------------------------------------------------------------------------------------------------------------------------------------------------------------------------------------------------------------------------------------------------------------------------------------------------------------------------------------------------------------------------------CGTTCACGGTCGAACTCCCG-TACGAGGTGCCCGCA
>072_washed_len155-161_reads4994__seq185
GGGCTGCGCGAAGGAGCCACGCTGCGAAGCAGTGTGGCGGTTCTCGTGCGTTACCGAAACGCACGAAGGTCGCGCCTCTCCGCGAGGCGTCACC-TGGGAGAGCGCGAAAGCGCTAGCCCGTGATC---------------------------------------------------------------------------------------------------------------------------------------------------------------------------------------------------------------------------------------------------------------------------------------------------------------------------------------------------------------------------------------------------------------------------------------------------------------------------------------------------------------------------------------------------------------------------------------------------------------------------------------------------------------------------------------------------------------------------------------------------------------------------------------------------------------------------------------------------------------------------------------------------------------------------------------------------------------------------------------------------------------------------------------------------------------------------------------------------------------------------------------------------------------------------------------------------------------------------------------------------------------------------------------------------------------------------------------------------------------------------------------------------------------------------------------------------------------------------------------------------------------------------------------------------------------------------------------------------------------------------------------------------------------------------------------------------------------------------------------------------------------------------------------------------------------------------------------------------------------------------------------------CGTTCACGGTCGAACTCCCG-TACGAGGTGCCCGCA
>072_washed_len155-161_reads4994__seq186
GGGCTGCGCGAAGGAGCCACGCTGCGAAGCAGTGTGGCGGTTCTCGTGCGTTACCGAAACGCACGAAGGTCGCGCCTCTCCGCGAGGCGTCACC-TGGGAGAGCGCGAAAGCGCTAGCCCGTGATC---------------------------------------------------------------------------------------------------------------------------------------------------------------------------------------------------------------------------------------------------------------------------------------------------------------------------------------------------------------------------------------------------------------------------------------------------------------------------------------------------------------------------------------------------------------------------------------------------------------------------------------------------------------------------------------------------------------------------------------------------------------------------------------------------------------------------------------------------------------------------------------------------------------------------------------------------------------------------------------------------------------------------------------------------------------------------------------------------------------------------------------------------------------------------------------------------------------------------------------------------------------------------------------------------------------------------------------------------------------------------------------------------------------------------------------------------------------------------------------------------------------------------------------------------------------------------------------------------------------------------------------------------------------------------------------------------------------------------------------------------------------------------------------------------------------------------------------------------------------------------------------------CGTTCACGGTCGAACTCCCG-TACGAGGTGCCCGCA
>072_washed_len155-161_reads4994__seq187
GGGCTGCGCGAAGGAGCCACGCTGCGAAGCAGTGTGGCGGTTCTCGTGCGTTACCGAAACGCACGAAGGTCGCGCCTCTCCGCGAGGCGTCACC-TGGGAGAGCGCGAAAGCGCTAGCCCGTGATC---------------------------------------------------------------------------------------------------------------------------------------------------------------------------------------------------------------------------------------------------------------------------------------------------------------------------------------------------------------------------------------------------------------------------------------------------------------------------------------------------------------------------------------------------------------------------------------------------------------------------------------------------------------------------------------------------------------------------------------------------------------------------------------------------------------------------------------------------------------------------------------------------------------------------------------------------------------------------------------------------------------------------------------------------------------------------------------------------------------------------------------------------------------------------------------------------------------------------------------------------------------------------------------------------------------------------------------------------------------------------------------------------------------------------------------------------------------------------------------------------------------------------------------------------------------------------------------------------------------------------------------------------------------------------------------------------------------------------------------------------------------------------------------------------------------------------------------------------------------------------------------------CGTTCACGGTCGAACTCCCG-TACGAGGTGCCCGCA
>072_washed_len155-161_reads4994__seq188
GGGCTGCGCGAAGGAGCCACGCTGCGAAGCAGTGTGGCGGTTCTCGTGCGTTACCGAAACGCACGAAGGTCGCGCCTCTCCGCGAGGCGTCACC-TGGGAGAGCGCGAAAGCGCTAGCCCGTGATC---------------------------------------------------------------------------------------------------------------------------------------------------------------------------------------------------------------------------------------------------------------------------------------------------------------------------------------------------------------------------------------------------------------------------------------------------------------------------------------------------------------------------------------------------------------------------------------------------------------------------------------------------------------------------------------------------------------------------------------------------------------------------------------------------------------------------------------------------------------------------------------------------------------------------------------------------------------------------------------------------------------------------------------------------------------------------------------------------------------------------------------------------------------------------------------------------------------------------------------------------------------------------------------------------------------------------------------------------------------------------------------------------------------------------------------------------------------------------------------------------------------------------------------------------------------------------------------------------------------------------------------------------------------------------------------------------------------------------------------------------------------------------------------------------------------------------------------------------------------------------------------------CGTTCACGGTCGAACTCCCG-TACGAGGTGCCCGCA
>072_washed_len155-161_reads4994__seq189
GGGCTGCGCGAAGGAGCCACGCTGCGAAGCAGTGTGGCGGTTCTCGTGCGTTACCGAAACGCACGAAGGTCGCGCCTCTCCGCGAGGCGTCACC-TGGGAGAGCGCGAAAGCGCTAGCCCGTGATC---------------------------------------------------------------------------------------------------------------------------------------------------------------------------------------------------------------------------------------------------------------------------------------------------------------------------------------------------------------------------------------------------------------------------------------------------------------------------------------------------------------------------------------------------------------------------------------------------------------------------------------------------------------------------------------------------------------------------------------------------------------------------------------------------------------------------------------------------------------------------------------------------------------------------------------------------------------------------------------------------------------------------------------------------------------------------------------------------------------------------------------------------------------------------------------------------------------------------------------------------------------------------------------------------------------------------------------------------------------------------------------------------------------------------------------------------------------------------------------------------------------------------------------------------------------------------------------------------------------------------------------------------------------------------------------------------------------------------------------------------------------------------------------------------------------------------------------------------------------------------------------------CGTTCACGGTCGAACTCCCG-TACGAGGTGCCCGCA
>072_washed_len155-161_reads4994__seq190
GGGCTGCGCGAAGGAGCCACGCTGCGAAGCAGTGTGGCGGTTCTCGTGCGTTACCGAAACGCACGAAGGTCGCGCCTCTCCGCGAGGCGTCACC-TGGGAGAGCGCGAAAGCGCTAGCCCGTGATC---------------------------------------------------------------------------------------------------------------------------------------------------------------------------------------------------------------------------------------------------------------------------------------------------------------------------------------------------------------------------------------------------------------------------------------------------------------------------------------------------------------------------------------------------------------------------------------------------------------------------------------------------------------------------------------------------------------------------------------------------------------------------------------------------------------------------------------------------------------------------------------------------------------------------------------------------------------------------------------------------------------------------------------------------------------------------------------------------------------------------------------------------------------------------------------------------------------------------------------------------------------------------------------------------------------------------------------------------------------------------------------------------------------------------------------------------------------------------------------------------------------------------------------------------------------------------------------------------------------------------------------------------------------------------------------------------------------------------------------------------------------------------------------------------------------------------------------------------------------------------------------------CGTTCACGGTCGAACTCCCG-TACGAGGTGCCCGCA
>072_washed_len155-161_reads4994__seq191
GGGCTGCGCGAAGGAGCCACGCTGCGAAGCAGTGTGGCGGTTCTCGTGCGTTACCGAAACGCACGAAGGTCGCGCCTCTCCGCGAGGCGTCACC-TGGGAGAGCGCGAAAGCGCTAGCCCGTGATC---------------------------------------------------------------------------------------------------------------------------------------------------------------------------------------------------------------------------------------------------------------------------------------------------------------------------------------------------------------------------------------------------------------------------------------------------------------------------------------------------------------------------------------------------------------------------------------------------------------------------------------------------------------------------------------------------------------------------------------------------------------------------------------------------------------------------------------------------------------------------------------------------------------------------------------------------------------------------------------------------------------------------------------------------------------------------------------------------------------------------------------------------------------------------------------------------------------------------------------------------------------------------------------------------------------------------------------------------------------------------------------------------------------------------------------------------------------------------------------------------------------------------------------------------------------------------------------------------------------------------------------------------------------------------------------------------------------------------------------------------------------------------------------------------------------------------------------------------------------------------------------------CGTTCACGGTCGAACTCCCG-TACGAGGTGCCCGCA
>072_washed_len155-161_reads4994__seq192
GGGCTGCGCGAAGGAGCCACGCTGCGAAGCAGTGTGGCGGTTCTCGTGCGTTACCGAAACGCACGAAGGTCGCGCCTCTCCGCGAGGCGTCACC-TGGGAGAGCGCGAAAGCGCTAGCCCGTGATC---------------------------------------------------------------------------------------------------------------------------------------------------------------------------------------------------------------------------------------------------------------------------------------------------------------------------------------------------------------------------------------------------------------------------------------------------------------------------------------------------------------------------------------------------------------------------------------------------------------------------------------------------------------------------------------------------------------------------------------------------------------------------------------------------------------------------------------------------------------------------------------------------------------------------------------------------------------------------------------------------------------------------------------------------------------------------------------------------------------------------------------------------------------------------------------------------------------------------------------------------------------------------------------------------------------------------------------------------------------------------------------------------------------------------------------------------------------------------------------------------------------------------------------------------------------------------------------------------------------------------------------------------------------------------------------------------------------------------------------------------------------------------------------------------------------------------------------------------------------------------------------------CGTTCACGGTCGAACTCCCG-TACGAGGTGCCCGCA
>072_washed_len155-161_reads4994__seq193
GGGCTGCGCGAAGGAGCCACGCTGCGAAGCAGTGTGGCGGTTCTCGTGCGTTACCGAAACGCACGAAGGTCGCGCCTCTCCGCGAGGCGTCACC-TGGGAGAGCGCGAAAGCGCTAGCCCGTGATC---------------------------------------------------------------------------------------------------------------------------------------------------------------------------------------------------------------------------------------------------------------------------------------------------------------------------------------------------------------------------------------------------------------------------------------------------------------------------------------------------------------------------------------------------------------------------------------------------------------------------------------------------------------------------------------------------------------------------------------------------------------------------------------------------------------------------------------------------------------------------------------------------------------------------------------------------------------------------------------------------------------------------------------------------------------------------------------------------------------------------------------------------------------------------------------------------------------------------------------------------------------------------------------------------------------------------------------------------------------------------------------------------------------------------------------------------------------------------------------------------------------------------------------------------------------------------------------------------------------------------------------------------------------------------------------------------------------------------------------------------------------------------------------------------------------------------------------------------------------------------------------------CGTTCACGGTCGAACTCCCG-TACGAGGTGCCCGCA
>072_washed_len155-161_reads4994__seq194
GGGCTGCGCGAAGGAGCCACGCTGCGAAGCAGTGTGGCGGTTCTCGTGCGTTACCGAAACGCACGAAGGTCGCGCCTCTCCGCGAGGCGTCACC-TGGGAGAGCGCGAAAGCGCTAGCCCGTGATC---------------------------------------------------------------------------------------------------------------------------------------------------------------------------------------------------------------------------------------------------------------------------------------------------------------------------------------------------------------------------------------------------------------------------------------------------------------------------------------------------------------------------------------------------------------------------------------------------------------------------------------------------------------------------------------------------------------------------------------------------------------------------------------------------------------------------------------------------------------------------------------------------------------------------------------------------------------------------------------------------------------------------------------------------------------------------------------------------------------------------------------------------------------------------------------------------------------------------------------------------------------------------------------------------------------------------------------------------------------------------------------------------------------------------------------------------------------------------------------------------------------------------------------------------------------------------------------------------------------------------------------------------------------------------------------------------------------------------------------------------------------------------------------------------------------------------------------------------------------------------------------------CGTTCACGGTCGAACTCCCG-TACGAGGTGCCCGCA
>072_washed_len155-161_reads4994__seq195
GGGCTGCGCGAAGGAGCCACGCTGCGAAGCAGTGTGGCGGTTCTCGTGCGTTACCGAAACGCACGAAGGTCGCGCCTCTCCGCGAGGCGTCACC-TGGGAGAGCGCGAAAGCGCTAGCCCGTGATC---------------------------------------------------------------------------------------------------------------------------------------------------------------------------------------------------------------------------------------------------------------------------------------------------------------------------------------------------------------------------------------------------------------------------------------------------------------------------------------------------------------------------------------------------------------------------------------------------------------------------------------------------------------------------------------------------------------------------------------------------------------------------------------------------------------------------------------------------------------------------------------------------------------------------------------------------------------------------------------------------------------------------------------------------------------------------------------------------------------------------------------------------------------------------------------------------------------------------------------------------------------------------------------------------------------------------------------------------------------------------------------------------------------------------------------------------------------------------------------------------------------------------------------------------------------------------------------------------------------------------------------------------------------------------------------------------------------------------------------------------------------------------------------------------------------------------------------------------------------------------------------------CGTTCACGGTCGAACTCCCG-TACGAGGTGCCCGCA
>072_washed_len155-161_reads4994__seq196
GGGCTGCGCGAAGGAGCCACGCTGCGAAGCAGTGTGGCGGTTCTCGTGCGTTACCGAAACGCACGAAGGTCGCGCCTCTCCGCGAGGCGTCACC-TGGGAGAGCGCGAAAGCGCTAGCCCGTGATC---------------------------------------------------------------------------------------------------------------------------------------------------------------------------------------------------------------------------------------------------------------------------------------------------------------------------------------------------------------------------------------------------------------------------------------------------------------------------------------------------------------------------------------------------------------------------------------------------------------------------------------------------------------------------------------------------------------------------------------------------------------------------------------------------------------------------------------------------------------------------------------------------------------------------------------------------------------------------------------------------------------------------------------------------------------------------------------------------------------------------------------------------------------------------------------------------------------------------------------------------------------------------------------------------------------------------------------------------------------------------------------------------------------------------------------------------------------------------------------------------------------------------------------------------------------------------------------------------------------------------------------------------------------------------------------------------------------------------------------------------------------------------------------------------------------------------------------------------------------------------------------------CGTTCACGGTCGAACTCCCG-TACGAGGTGCCCGCA
>072_washed_len155-161_reads4994__seq197
[truncated: 9,719,905 more chars]
