# Supplementary material for: Emergence and diversification of a host-parasite RNA ecosystem through Darwinian evolution
Source: eLife. 2020 Jul 21;9:e56038. doi: 10.7554/eLife.56038 (PMC7378860; doi:10.7554/eLife.56038)
Supplement: Figure 2—source data 2. [file elife-56038-fig2-data2.zip › P160@104.fasta]

>N96(Ancestor Host)
GGGCTACGCGAGGGAGCCACGCTGCGAAGCAGCGTGGCGGTTCTCGTGCGTCACCGAAACGCACGAAGGTCGCGCCTCTTCACGAGGCGTCACC-TGGGAGAGCGCGAAAGCGCTAGCCCGTGCTCTAGCTCTAGAAGGTCTCGAGATCTCCTCTAGAGATAATTTTGTTTAACTCTAAGAAGGAGATATACACATGCCTAAGACAGCATCTTCGCGTAACTCTCTCAGCGCACAATTGCGCCGAGCCGCGAACACAAGAA-TTGAGGCTGAAGGTAACCTCGCACTTTCCATTGCCAACGATTTACTGTTGGCCTATGGTCAGTCGCCATTTAACTCTGAGGCTGAGTGTATTTCATTCAGCCCGAGATTCGACGGGACCCCGGATGACTTTAGGATAAATTATCTTAAAGCCGAGATCATGTCGAAGTATGACGACTTCAGCCTAGGTATTGATACCGAAGCTGTTGCCTGGGAGAAGTTCCTGGCAGCAGAGGCTGAATGTGCTTTAACGAACGCTCGTCTCTATAGGCCTGACTACAGTGAGGATTTCAATTTCTCACTGGGCGAGTCATGTATACACATGGCTCGTAGAAAAATAGCCAAGCTAATAGGAGATGTTCCGTCCGTTGAGGATATGTTGCGTCACTGCCGATTTTCTGGCGGTGCTACAACAACGAATAACCGTTCGTACAGTCATCCGTCCTTCAAGTTTGCACTTCCGCAAGCGTGTACGCCTCGGGCTTTGAAGTATGTTTTAGCTCTCAGAGCTTCTACACATTTCGATATCAGAATTTCTGATATTAGCCCTTTTAATAAAGCAGTTACCGTACCTAAGAACAGTAAGACAGATCGTTGTATTGCTATCGAACCTGGTTGGAATATGTTTTTCCAACTGGGTATCGGTGGCATTCTACGCGATCGGTTGCGTTGCTGGGGTATCGATCTGAATGATCAGACGATAAATCAGCGCCGCGCTCACGAAGGCTCCGTTACTAATAACTTAGCAACGGTTGATCTCTCAGCGGCAAGCGATTCTATGTCTCTTGCCCTCTGTGAGCTCTTATTGCCCCGAGGCTGGTTTGAGGTTCTTATGGACCTCAGATCACCTAAGGGGCGATTGCCTGACGGTAGTGTTGTTACCTACGAGAAGATTTCTTCTATGGGTAACGGTTACACATTCGAGCTCGAGTCGCTTATTTTTGCTTCTCTCGCTCGTTCCGTTTGTGAGATACTGGACTTAGACTCGTCTGAGGTCACTGTTTACGGAGACGATATTATTTTACCGTCCCGTGCAGTCCCTGCCCTCCGGGAAGTTTTTAAGTATGTTGGTTTTACGACCAATACTAAAAAGACTTTTTCCGAGGGGCCGTTCAGAGAGTCGTGCGGCAAGCACTACTATTCTGGCGTAGATGTTACTCCCTTTTACATACGTCACCGTATAGTGAGTCCTGCCGATTTAATACTGGTTTTGAATAACCTATATCGGTGGGCCACTATTGACGGCGTATGGGATCCTAGGGCCCATTCTGTGTACCTCAAGTATCGTAAGTTGCTGCCTAAACAGCTGCAACATAATACTATACCTGACGGTTACGGTGATGGTGCCCTCGTCGGATCGGTCCTAATCAATCCTTTCGCGAAAAACCGCGGGTGGATCCGGTACGTACCGGTGATTACGGACCATACAAGGGACCAAGAGCGCGCTGAGTTGGGGTCGTATCTCTACGACCTCTTCTCGCGTTGTCTCTCGGAAAGTAACGATGGGTTGCCTCTTAGGGGTCCATCGGGTTGCGATTTTGCTGATCTATTTGCCATCGATCAGCTTATCTGTAGGAGTGATCCTACGAAGATAAGCAGGCCTACCGGTAAATTCGATATACAGTACATCGCGTGCTGTTGTTCGGGTTGTTGTTAGGCTTGCGGCCGCACTCGAGAGATCTAG-AGCAT-CACGGTCGAACTCCCG-TACGAGGTGCCCGCA
>104_washed_len155-161_reads4926__seq1
GGGCTACGCGAGGGAGCCACGCTGCGAAGCAGCGTGGCGGTTCTCGTGCGTTACCGAAACGCGCGAAGGTCGCGCCTCTCCGCGAGGCGTCACC-TGGGAGAGCGCGAAAGCGCTAGCCCGTGATC---------------------------------------------------------------------------------------------------------------------------------------------------------------------------------------------------------------------------------------------------------------------------------------------------------------------------------------------------------------------------------------------------------------------------------------------------------------------------------------------------------------------------------------------------------------------------------------------------------------------------------------------------------------------------------------------------------------------------------------------------------------------------------------------------------------------------------------------------------------------------------------------------------------------------------------------------------------------------------------------------------------------------------------------------------------------------------------------------------------------------------------------------------------------------------------------------------------------------------------------------------------------------------------------------------------------------------------------------------------------------------------------------------------------------------------------------------------------------------------------------------------------------------------------------------------------------------------------------------------------------------------------------------------------------------------------------------------------------------------------------------------------------------------------------------------------------------------------------------------------------------------------CGTTCACGGTCGAACTCCCG-TACGAGGTGCCCGCA
>104_washed_len155-161_reads4926__seq2
GGGCTACGCGAGGGAGCCACGCTGCGAAGCAGCGTGGCGGTTCTCGTGCGTTACCGAAACGCACGAAGGTCGCGCCTCTCCGCGAGGCGTCACC-TGGGAGAGCGCGAAAGCGCTAGCCCGTGATC---------------------------------------------------------------------------------------------------------------------------------------------------------------------------------------------------------------------------------------------------------------------------------------------------------------------------------------------------------------------------------------------------------------------------------------------------------------------------------------------------------------------------------------------------------------------------------------------------------------------------------------------------------------------------------------------------------------------------------------------------------------------------------------------------------------------------------------------------------------------------------------------------------------------------------------------------------------------------------------------------------------------------------------------------------------------------------------------------------------------------------------------------------------------------------------------------------------------------------------------------------------------------------------------------------------------------------------------------------------------------------------------------------------------------------------------------------------------------------------------------------------------------------------------------------------------------------------------------------------------------------------------------------------------------------------------------------------------------------------------------------------------------------------------------------------------------------------------------------------------------------------------CGTTCACGGTCGAACTCCCG-TACGAGGTGCCCGCA
>104_washed_len155-161_reads4926__seq3
GGGCTACGCGAGGGAGCCACGCTGCGAAGCAGCGTGGCGGTTCTCGTGCGTTACCGAAACGCACGAAGGTCGCGCCTCTCCGCGAGGCGTCACC-TGGGAGAGCGCGAAAGCGCTAGCCCGTGATC---------------------------------------------------------------------------------------------------------------------------------------------------------------------------------------------------------------------------------------------------------------------------------------------------------------------------------------------------------------------------------------------------------------------------------------------------------------------------------------------------------------------------------------------------------------------------------------------------------------------------------------------------------------------------------------------------------------------------------------------------------------------------------------------------------------------------------------------------------------------------------------------------------------------------------------------------------------------------------------------------------------------------------------------------------------------------------------------------------------------------------------------------------------------------------------------------------------------------------------------------------------------------------------------------------------------------------------------------------------------------------------------------------------------------------------------------------------------------------------------------------------------------------------------------------------------------------------------------------------------------------------------------------------------------------------------------------------------------------------------------------------------------------------------------------------------------------------------------------------------------------------------CGTTCACGGTCGAACTCCCG-TACGAGGTGCCCGCA
>104_washed_len155-161_reads4926__seq4
GGGCTACGCGAGGGAGCCACGCTGCGAAGCAGCGTGGCGGTTCTCGTGCGTTACCGAAACGCACGAAGGTCGCGCCTCTCCGCGAGGCGTCACC-TGGGAGAGCGCGAAAGCGCTAGCCCGTGATC---------------------------------------------------------------------------------------------------------------------------------------------------------------------------------------------------------------------------------------------------------------------------------------------------------------------------------------------------------------------------------------------------------------------------------------------------------------------------------------------------------------------------------------------------------------------------------------------------------------------------------------------------------------------------------------------------------------------------------------------------------------------------------------------------------------------------------------------------------------------------------------------------------------------------------------------------------------------------------------------------------------------------------------------------------------------------------------------------------------------------------------------------------------------------------------------------------------------------------------------------------------------------------------------------------------------------------------------------------------------------------------------------------------------------------------------------------------------------------------------------------------------------------------------------------------------------------------------------------------------------------------------------------------------------------------------------------------------------------------------------------------------------------------------------------------------------------------------------------------------------------------------CGTTCACGGTCGAACTCCCG-TACGAGGTGCCCGCA
>104_washed_len155-161_reads4926__seq5
GGGCTACGCGAGGGAGCCACGCTGCGAAGCAGCGTGGCGGTTCTCGTGCGTTACCGAAACGCACGAAGGTCGCGCCTCTCCGCGAGGCGTCACC-TGGGAGAGCGCGAAAGCGCTAGCCCGTGATC---------------------------------------------------------------------------------------------------------------------------------------------------------------------------------------------------------------------------------------------------------------------------------------------------------------------------------------------------------------------------------------------------------------------------------------------------------------------------------------------------------------------------------------------------------------------------------------------------------------------------------------------------------------------------------------------------------------------------------------------------------------------------------------------------------------------------------------------------------------------------------------------------------------------------------------------------------------------------------------------------------------------------------------------------------------------------------------------------------------------------------------------------------------------------------------------------------------------------------------------------------------------------------------------------------------------------------------------------------------------------------------------------------------------------------------------------------------------------------------------------------------------------------------------------------------------------------------------------------------------------------------------------------------------------------------------------------------------------------------------------------------------------------------------------------------------------------------------------------------------------------------------CGTTCACGGTCGAACTCCCG-TACGAGGTGCCCGCA
>104_washed_len155-161_reads4926__seq6
GGGCTACGCGAGGGAGCCACGCTGCGAAGCAGCGTGGCGGTTCTCGTGCGTTACCGAAACGCACGAAGGTCGCGCCTCTCCGCGAGGCGTCACC-TGGGAGAGCGCGAAAGCGCTAGCCCGTGATC---------------------------------------------------------------------------------------------------------------------------------------------------------------------------------------------------------------------------------------------------------------------------------------------------------------------------------------------------------------------------------------------------------------------------------------------------------------------------------------------------------------------------------------------------------------------------------------------------------------------------------------------------------------------------------------------------------------------------------------------------------------------------------------------------------------------------------------------------------------------------------------------------------------------------------------------------------------------------------------------------------------------------------------------------------------------------------------------------------------------------------------------------------------------------------------------------------------------------------------------------------------------------------------------------------------------------------------------------------------------------------------------------------------------------------------------------------------------------------------------------------------------------------------------------------------------------------------------------------------------------------------------------------------------------------------------------------------------------------------------------------------------------------------------------------------------------------------------------------------------------------------------CGTTCACGGTCGAACTCCCG-TACGAGGTGCCCGCA
>104_washed_len155-161_reads4926__seq7
GGGCTACGCGAGGGAGCCACGCTGCGAAGCAGCGTGGCGGTTCTCGTGCGTTACCGAAACGCACGAAGGTCGCGCCTCTCCGCGAGGCGTCACC-TGGGAGAGCGCGAAAGCGCTAGCCCGTGATC---------------------------------------------------------------------------------------------------------------------------------------------------------------------------------------------------------------------------------------------------------------------------------------------------------------------------------------------------------------------------------------------------------------------------------------------------------------------------------------------------------------------------------------------------------------------------------------------------------------------------------------------------------------------------------------------------------------------------------------------------------------------------------------------------------------------------------------------------------------------------------------------------------------------------------------------------------------------------------------------------------------------------------------------------------------------------------------------------------------------------------------------------------------------------------------------------------------------------------------------------------------------------------------------------------------------------------------------------------------------------------------------------------------------------------------------------------------------------------------------------------------------------------------------------------------------------------------------------------------------------------------------------------------------------------------------------------------------------------------------------------------------------------------------------------------------------------------------------------------------------------------------CGTTCACGGTCGAACTCCCG-TACGAGGTGCCCGCA
>104_washed_len155-161_reads4926__seq8
GGGCTACGCGAGGGAGCCACGCTGCGAAGCAGCGTGGCGGTTCTCGTGCGTTACCGAAACGCACGAAGGTCGCGCCTCTCCGCGAGGCGTCACC-TGGGAGAGCGCGAAAGCGCTAGCCCGTGATC---------------------------------------------------------------------------------------------------------------------------------------------------------------------------------------------------------------------------------------------------------------------------------------------------------------------------------------------------------------------------------------------------------------------------------------------------------------------------------------------------------------------------------------------------------------------------------------------------------------------------------------------------------------------------------------------------------------------------------------------------------------------------------------------------------------------------------------------------------------------------------------------------------------------------------------------------------------------------------------------------------------------------------------------------------------------------------------------------------------------------------------------------------------------------------------------------------------------------------------------------------------------------------------------------------------------------------------------------------------------------------------------------------------------------------------------------------------------------------------------------------------------------------------------------------------------------------------------------------------------------------------------------------------------------------------------------------------------------------------------------------------------------------------------------------------------------------------------------------------------------------------------CGTTCACGGTCGAACTCCCG-TACGAGGTGCCCGCA
>104_washed_len155-161_reads4926__seq9
GGGCTACGCGAGGGAGCCACGCTGCGAAGCAGCGTGGCGGTTCTCGTGCGTTACCGAAACGCACGAAGGTCGCGCCTCTCCGCGAGGCGTCACC-TGGGAGAGCGCGAAAGCGCTAGCCCGTGATC---------------------------------------------------------------------------------------------------------------------------------------------------------------------------------------------------------------------------------------------------------------------------------------------------------------------------------------------------------------------------------------------------------------------------------------------------------------------------------------------------------------------------------------------------------------------------------------------------------------------------------------------------------------------------------------------------------------------------------------------------------------------------------------------------------------------------------------------------------------------------------------------------------------------------------------------------------------------------------------------------------------------------------------------------------------------------------------------------------------------------------------------------------------------------------------------------------------------------------------------------------------------------------------------------------------------------------------------------------------------------------------------------------------------------------------------------------------------------------------------------------------------------------------------------------------------------------------------------------------------------------------------------------------------------------------------------------------------------------------------------------------------------------------------------------------------------------------------------------------------------------------------CGTTCACGGTCGAACTCCCG-TACGAGGTGCCCGCA
>104_washed_len155-161_reads4926__seq10
GGGCTACGCGAGGGAGCCACGCTGCGAAGCAGCGTGGCGGTTCTCGTGCGTTACCGAAACGCACGAAGGTCGCGCCTCTCCGCGAGGCGTCACC-TGGGAGAGCGCGAAAGCGCTAGCCCGTGATC---------------------------------------------------------------------------------------------------------------------------------------------------------------------------------------------------------------------------------------------------------------------------------------------------------------------------------------------------------------------------------------------------------------------------------------------------------------------------------------------------------------------------------------------------------------------------------------------------------------------------------------------------------------------------------------------------------------------------------------------------------------------------------------------------------------------------------------------------------------------------------------------------------------------------------------------------------------------------------------------------------------------------------------------------------------------------------------------------------------------------------------------------------------------------------------------------------------------------------------------------------------------------------------------------------------------------------------------------------------------------------------------------------------------------------------------------------------------------------------------------------------------------------------------------------------------------------------------------------------------------------------------------------------------------------------------------------------------------------------------------------------------------------------------------------------------------------------------------------------------------------------------CGTTCACGGTCGAACTCCCG-TACGAGGTGCCCGCA
>104_washed_len155-161_reads4926__seq11
GGGCTACGCGAGGGAGCCACGCTGCGAAGCAGCGTGGCGGTTCTCGTGCGTTACCGAAACGCACGAAGGTCGCGCCTCTCCGCGAGGCGTCACC-TGGGAGAGCGCGAAAGCGCTAGCCCGTGATC---------------------------------------------------------------------------------------------------------------------------------------------------------------------------------------------------------------------------------------------------------------------------------------------------------------------------------------------------------------------------------------------------------------------------------------------------------------------------------------------------------------------------------------------------------------------------------------------------------------------------------------------------------------------------------------------------------------------------------------------------------------------------------------------------------------------------------------------------------------------------------------------------------------------------------------------------------------------------------------------------------------------------------------------------------------------------------------------------------------------------------------------------------------------------------------------------------------------------------------------------------------------------------------------------------------------------------------------------------------------------------------------------------------------------------------------------------------------------------------------------------------------------------------------------------------------------------------------------------------------------------------------------------------------------------------------------------------------------------------------------------------------------------------------------------------------------------------------------------------------------------------------CGTTCACGGTCGAACTCCCG-TACGAGGTGCCCGCG
>104_washed_len155-161_reads4926__seq12
GGGCTACGCGAGGGAGCCACGCTGCGAAGCAGCGTGGCGGTTCTCGTGCGTTACCGAAACGCACGAAGGTCGCGCCTCTCCGCGAGGCGTCACC-TGGGAGAGCGCGAAAGCGCTAGCCCGTGATC---------------------------------------------------------------------------------------------------------------------------------------------------------------------------------------------------------------------------------------------------------------------------------------------------------------------------------------------------------------------------------------------------------------------------------------------------------------------------------------------------------------------------------------------------------------------------------------------------------------------------------------------------------------------------------------------------------------------------------------------------------------------------------------------------------------------------------------------------------------------------------------------------------------------------------------------------------------------------------------------------------------------------------------------------------------------------------------------------------------------------------------------------------------------------------------------------------------------------------------------------------------------------------------------------------------------------------------------------------------------------------------------------------------------------------------------------------------------------------------------------------------------------------------------------------------------------------------------------------------------------------------------------------------------------------------------------------------------------------------------------------------------------------------------------------------------------------------------------------------------------------------------CGTTCACGGTCGAACTCCCG-TACGAGGTGCCCGCG
>104_washed_len155-161_reads4926__seq13
GGGCTACGCGAGGGAGCCACGCTGCGAAGCAGCGTGGCGGTTCTCGTGTGTTACCGAAACGCACGAAGGTCGCGCCTCTCCGCGAGGCGTCACC-TGGGAGAGCGCGAAAGCGCTAGCCCGTGATC---------------------------------------------------------------------------------------------------------------------------------------------------------------------------------------------------------------------------------------------------------------------------------------------------------------------------------------------------------------------------------------------------------------------------------------------------------------------------------------------------------------------------------------------------------------------------------------------------------------------------------------------------------------------------------------------------------------------------------------------------------------------------------------------------------------------------------------------------------------------------------------------------------------------------------------------------------------------------------------------------------------------------------------------------------------------------------------------------------------------------------------------------------------------------------------------------------------------------------------------------------------------------------------------------------------------------------------------------------------------------------------------------------------------------------------------------------------------------------------------------------------------------------------------------------------------------------------------------------------------------------------------------------------------------------------------------------------------------------------------------------------------------------------------------------------------------------------------------------------------------------------------CGTTCACGGTCGAACTCCCG-TACGAGGTGCCCGCA
>104_washed_len155-161_reads4926__seq14
GGGCTACGCGAGGGAGCCACGCTGCGAAGCAGTGTGGCGGTTCTCGTGCGTTACCGAAACGCACGAAGGTCGCGCCTCTCCGCGAGGCGTCACC-TGGGAGAGCGCGAAAGCGCTAGCCCGTGATC---------------------------------------------------------------------------------------------------------------------------------------------------------------------------------------------------------------------------------------------------------------------------------------------------------------------------------------------------------------------------------------------------------------------------------------------------------------------------------------------------------------------------------------------------------------------------------------------------------------------------------------------------------------------------------------------------------------------------------------------------------------------------------------------------------------------------------------------------------------------------------------------------------------------------------------------------------------------------------------------------------------------------------------------------------------------------------------------------------------------------------------------------------------------------------------------------------------------------------------------------------------------------------------------------------------------------------------------------------------------------------------------------------------------------------------------------------------------------------------------------------------------------------------------------------------------------------------------------------------------------------------------------------------------------------------------------------------------------------------------------------------------------------------------------------------------------------------------------------------------------------------------CGTTCACGGTCGAACTCCCG-TACGAGGTGCCCGCA
>104_washed_len155-161_reads4926__seq15
GGGCTACGCGAAGGAGCCACGCTGCGAAGCAGTGTGGCGGTTCTCGTGCGTTACCGAAACGCACGAAGGTCGCGCCTCTCCGCGAGGCGTCACC-TGGGAGAGCGCGAAAGCGCTAGCCCGTGATC---------------------------------------------------------------------------------------------------------------------------------------------------------------------------------------------------------------------------------------------------------------------------------------------------------------------------------------------------------------------------------------------------------------------------------------------------------------------------------------------------------------------------------------------------------------------------------------------------------------------------------------------------------------------------------------------------------------------------------------------------------------------------------------------------------------------------------------------------------------------------------------------------------------------------------------------------------------------------------------------------------------------------------------------------------------------------------------------------------------------------------------------------------------------------------------------------------------------------------------------------------------------------------------------------------------------------------------------------------------------------------------------------------------------------------------------------------------------------------------------------------------------------------------------------------------------------------------------------------------------------------------------------------------------------------------------------------------------------------------------------------------------------------------------------------------------------------------------------------------------------------------------CGTTCACGGTCGAACTCCCG-TACGAGGTGCCCGCA
>104_washed_len155-161_reads4926__seq16
GGGCTGCGCGAAGGAGCCACGCTGCGAAGCAGTGTGGCGGTTCTCGTGCGTTACCGAAACGCACGAAGGTCGCGCCTCTCCGCGAGGCGTCACC-TGGGAGAGCGCGAAAGCGCTAGCCCGTGATC---------------------------------------------------------------------------------------------------------------------------------------------------------------------------------------------------------------------------------------------------------------------------------------------------------------------------------------------------------------------------------------------------------------------------------------------------------------------------------------------------------------------------------------------------------------------------------------------------------------------------------------------------------------------------------------------------------------------------------------------------------------------------------------------------------------------------------------------------------------------------------------------------------------------------------------------------------------------------------------------------------------------------------------------------------------------------------------------------------------------------------------------------------------------------------------------------------------------------------------------------------------------------------------------------------------------------------------------------------------------------------------------------------------------------------------------------------------------------------------------------------------------------------------------------------------------------------------------------------------------------------------------------------------------------------------------------------------------------------------------------------------------------------------------------------------------------------------------------------------------------------------------CGTTCACGGTCGAACTCCCG-TACGAGGTGCCCGCA
>104_washed_len155-161_reads4926__seq17
GGGCTGCGCGAAGGAGCCACGCTGCGAAGCAGTGTGGCGGTTCTCGTGCGTTACCGAAACGCACGAAGGTCGCGCCTCTCCGCGAGGCGTCACC-TGGGAGAGCGCGAAAGCGCTAGCCCGTGATC---------------------------------------------------------------------------------------------------------------------------------------------------------------------------------------------------------------------------------------------------------------------------------------------------------------------------------------------------------------------------------------------------------------------------------------------------------------------------------------------------------------------------------------------------------------------------------------------------------------------------------------------------------------------------------------------------------------------------------------------------------------------------------------------------------------------------------------------------------------------------------------------------------------------------------------------------------------------------------------------------------------------------------------------------------------------------------------------------------------------------------------------------------------------------------------------------------------------------------------------------------------------------------------------------------------------------------------------------------------------------------------------------------------------------------------------------------------------------------------------------------------------------------------------------------------------------------------------------------------------------------------------------------------------------------------------------------------------------------------------------------------------------------------------------------------------------------------------------------------------------------------------CGTTCACGGTCGAACTCCCG-TACGAGGTGCCCGCA
>104_washed_len155-161_reads4926__seq18
GGGCTGCGCGAAGGAGCCACGCTGCGAAGCAGTGTGGCGGTTCTCGTGCGTTACCGAAACGCACGAAGGTCGCGCCTCTCCGCGAGGCGTCACC-TGGGAGAGCGCGAAAGCGCTAGCCCGTGATC---------------------------------------------------------------------------------------------------------------------------------------------------------------------------------------------------------------------------------------------------------------------------------------------------------------------------------------------------------------------------------------------------------------------------------------------------------------------------------------------------------------------------------------------------------------------------------------------------------------------------------------------------------------------------------------------------------------------------------------------------------------------------------------------------------------------------------------------------------------------------------------------------------------------------------------------------------------------------------------------------------------------------------------------------------------------------------------------------------------------------------------------------------------------------------------------------------------------------------------------------------------------------------------------------------------------------------------------------------------------------------------------------------------------------------------------------------------------------------------------------------------------------------------------------------------------------------------------------------------------------------------------------------------------------------------------------------------------------------------------------------------------------------------------------------------------------------------------------------------------------------------------CGTTCACGGTCGAACTCCCG-TACGAGGTGCCCGCA
>104_washed_len155-161_reads4926__seq19
GGGCTGCGCGAAGGAGCCACGCTGCGAAGCAGTGTGGCGGTTCTCGTGCGTTACCGAAACGCACGAAGGTCGCGCCTCTCCGCGAGGCGTCACC-TGGGAGAGCGCGAAAGCGCTAGCCCGTGATC---------------------------------------------------------------------------------------------------------------------------------------------------------------------------------------------------------------------------------------------------------------------------------------------------------------------------------------------------------------------------------------------------------------------------------------------------------------------------------------------------------------------------------------------------------------------------------------------------------------------------------------------------------------------------------------------------------------------------------------------------------------------------------------------------------------------------------------------------------------------------------------------------------------------------------------------------------------------------------------------------------------------------------------------------------------------------------------------------------------------------------------------------------------------------------------------------------------------------------------------------------------------------------------------------------------------------------------------------------------------------------------------------------------------------------------------------------------------------------------------------------------------------------------------------------------------------------------------------------------------------------------------------------------------------------------------------------------------------------------------------------------------------------------------------------------------------------------------------------------------------------------------CGTTCACGGTCGAACTCCCG-TACGAGGTGCCCGCA
>104_washed_len155-161_reads4926__seq20
GGGCTGCGCGAAGGAGCCACGCTGCGAAGCAGTGTGGCGGTTCTCGTGCGTTACCGAAACGCACGAAGGTCGCGCCTCTCCGCGAGGCGTCACC-TGGGAGAGCGCGAAAGCGCTAGCCCGTGATC---------------------------------------------------------------------------------------------------------------------------------------------------------------------------------------------------------------------------------------------------------------------------------------------------------------------------------------------------------------------------------------------------------------------------------------------------------------------------------------------------------------------------------------------------------------------------------------------------------------------------------------------------------------------------------------------------------------------------------------------------------------------------------------------------------------------------------------------------------------------------------------------------------------------------------------------------------------------------------------------------------------------------------------------------------------------------------------------------------------------------------------------------------------------------------------------------------------------------------------------------------------------------------------------------------------------------------------------------------------------------------------------------------------------------------------------------------------------------------------------------------------------------------------------------------------------------------------------------------------------------------------------------------------------------------------------------------------------------------------------------------------------------------------------------------------------------------------------------------------------------------------------CGTTCACGGTCGAACTCCCG-TACGAGGTGCCCGCA
>104_washed_len155-161_reads4926__seq21
GGGCTGCGCGAAGGAGCCACGCTGCGAAGCAGTGTGGCGGTTCTCGTGCGTTACCGAAACGCACGAAGGTCGCGCCTCTCCGCGAGGCGTCACC-TGGGAGAGCGCGAAAGCGCTAGCCCGTGATC---------------------------------------------------------------------------------------------------------------------------------------------------------------------------------------------------------------------------------------------------------------------------------------------------------------------------------------------------------------------------------------------------------------------------------------------------------------------------------------------------------------------------------------------------------------------------------------------------------------------------------------------------------------------------------------------------------------------------------------------------------------------------------------------------------------------------------------------------------------------------------------------------------------------------------------------------------------------------------------------------------------------------------------------------------------------------------------------------------------------------------------------------------------------------------------------------------------------------------------------------------------------------------------------------------------------------------------------------------------------------------------------------------------------------------------------------------------------------------------------------------------------------------------------------------------------------------------------------------------------------------------------------------------------------------------------------------------------------------------------------------------------------------------------------------------------------------------------------------------------------------------------CGTTCACGGTCGAACTCCCG-TACGAGGTGCCCGCA
>104_washed_len155-161_reads4926__seq22
GGGCTGCGCGAAGGAGCCACGCTGCGAAGCAGTGTGGCGGTTCTCGTGCGTTACCGAAACGCACGAAGGTCGCGCCTCTCCGCGAGGCGTCACC-TGGGAGAGCGCGAAAGCGCTAGCCCGTGATC---------------------------------------------------------------------------------------------------------------------------------------------------------------------------------------------------------------------------------------------------------------------------------------------------------------------------------------------------------------------------------------------------------------------------------------------------------------------------------------------------------------------------------------------------------------------------------------------------------------------------------------------------------------------------------------------------------------------------------------------------------------------------------------------------------------------------------------------------------------------------------------------------------------------------------------------------------------------------------------------------------------------------------------------------------------------------------------------------------------------------------------------------------------------------------------------------------------------------------------------------------------------------------------------------------------------------------------------------------------------------------------------------------------------------------------------------------------------------------------------------------------------------------------------------------------------------------------------------------------------------------------------------------------------------------------------------------------------------------------------------------------------------------------------------------------------------------------------------------------------------------------------CGTTCACGGTCGAACTCCCG-TACGAGGTGCCCGCA
>104_washed_len155-161_reads4926__seq23
GGGCTGCGCGAAGGAGCCACGCTGCGAAGCAGTGTGGCGGTTCTCGTGCGTTACCGAAACGCACGAAGGTCGCGCCTCTCCGCGAGGCGTCACC-TGGGAGAGCGCGAAAGCGCTAGCCCGTGATC---------------------------------------------------------------------------------------------------------------------------------------------------------------------------------------------------------------------------------------------------------------------------------------------------------------------------------------------------------------------------------------------------------------------------------------------------------------------------------------------------------------------------------------------------------------------------------------------------------------------------------------------------------------------------------------------------------------------------------------------------------------------------------------------------------------------------------------------------------------------------------------------------------------------------------------------------------------------------------------------------------------------------------------------------------------------------------------------------------------------------------------------------------------------------------------------------------------------------------------------------------------------------------------------------------------------------------------------------------------------------------------------------------------------------------------------------------------------------------------------------------------------------------------------------------------------------------------------------------------------------------------------------------------------------------------------------------------------------------------------------------------------------------------------------------------------------------------------------------------------------------------------CGTTCACGGTCGAACTCCCG-TACGAGGTGCCCGCA
>104_washed_len155-161_reads4926__seq24
GGGCTGCGCGAAGGAGCCACGCTGCGAAGCAGTGTGGCGGTTCTCGTGCGTTACCGAAACGCACGAAGGTCGCGCCTCTCCGCGAGGCGTCACC-TGGGAGAGCGCGAAAGCGCTAGCCCGTGATC---------------------------------------------------------------------------------------------------------------------------------------------------------------------------------------------------------------------------------------------------------------------------------------------------------------------------------------------------------------------------------------------------------------------------------------------------------------------------------------------------------------------------------------------------------------------------------------------------------------------------------------------------------------------------------------------------------------------------------------------------------------------------------------------------------------------------------------------------------------------------------------------------------------------------------------------------------------------------------------------------------------------------------------------------------------------------------------------------------------------------------------------------------------------------------------------------------------------------------------------------------------------------------------------------------------------------------------------------------------------------------------------------------------------------------------------------------------------------------------------------------------------------------------------------------------------------------------------------------------------------------------------------------------------------------------------------------------------------------------------------------------------------------------------------------------------------------------------------------------------------------------------CGTTCACGGTCGAACTCCCG-TACGAGGTGCCCGCA
>104_washed_len155-161_reads4926__seq25
GGGCTGCGCGAAGGAGCCACGCTGCGAAGCAGTGTGGCGGTTCTCGTGCGTTACCGAAACGCACGAAGGTCGCGCCTCTCCGCGAGGCGTCACC-TGGGAGAGCGCGAAAGCGCTAGCCCGTGATC---------------------------------------------------------------------------------------------------------------------------------------------------------------------------------------------------------------------------------------------------------------------------------------------------------------------------------------------------------------------------------------------------------------------------------------------------------------------------------------------------------------------------------------------------------------------------------------------------------------------------------------------------------------------------------------------------------------------------------------------------------------------------------------------------------------------------------------------------------------------------------------------------------------------------------------------------------------------------------------------------------------------------------------------------------------------------------------------------------------------------------------------------------------------------------------------------------------------------------------------------------------------------------------------------------------------------------------------------------------------------------------------------------------------------------------------------------------------------------------------------------------------------------------------------------------------------------------------------------------------------------------------------------------------------------------------------------------------------------------------------------------------------------------------------------------------------------------------------------------------------------------------CGTTCACGGTCGAACTCCCG-TACGAGGTGCCCGCA
>104_washed_len155-161_reads4926__seq26
GGGCTGCGCGAAGGAGCCACGCTGCGAAGCAGTGTGGCGGTTTTCGTGCGTTACCGAAACGCACGAAGGTCGCGCCTCTCCGCGAGGCGTCACC-TGGGAGAGCGCGAAAGCGCTAGCCCGTGATC---------------------------------------------------------------------------------------------------------------------------------------------------------------------------------------------------------------------------------------------------------------------------------------------------------------------------------------------------------------------------------------------------------------------------------------------------------------------------------------------------------------------------------------------------------------------------------------------------------------------------------------------------------------------------------------------------------------------------------------------------------------------------------------------------------------------------------------------------------------------------------------------------------------------------------------------------------------------------------------------------------------------------------------------------------------------------------------------------------------------------------------------------------------------------------------------------------------------------------------------------------------------------------------------------------------------------------------------------------------------------------------------------------------------------------------------------------------------------------------------------------------------------------------------------------------------------------------------------------------------------------------------------------------------------------------------------------------------------------------------------------------------------------------------------------------------------------------------------------------------------------------------CGTTCACGGTCGAACTCCCG-TACGAGGTGCCCGCA
>104_washed_len155-161_reads4926__seq27
GGGCTGCGCGAAGGAGCCACGCTGCGAAGCAGTGTGGCGGTTCTTGTGCGTTACCGAAACGCACGAAGGTCGCGCCTCTCCGCGAGGCGTCACC-TGGGAGAGCGCGAAAGCGCTAGCCCGTGATC---------------------------------------------------------------------------------------------------------------------------------------------------------------------------------------------------------------------------------------------------------------------------------------------------------------------------------------------------------------------------------------------------------------------------------------------------------------------------------------------------------------------------------------------------------------------------------------------------------------------------------------------------------------------------------------------------------------------------------------------------------------------------------------------------------------------------------------------------------------------------------------------------------------------------------------------------------------------------------------------------------------------------------------------------------------------------------------------------------------------------------------------------------------------------------------------------------------------------------------------------------------------------------------------------------------------------------------------------------------------------------------------------------------------------------------------------------------------------------------------------------------------------------------------------------------------------------------------------------------------------------------------------------------------------------------------------------------------------------------------------------------------------------------------------------------------------------------------------------------------------------------------CGTTCACGGTCGAACTCCCG-TACGAGGTGCCCGCA
>104_washed_len155-161_reads4926__seq28
GGGCTGTGCGAAGGAGCCACGCTGCGAAGCAGTGTGGCGGTTCTCGTGCGTTACCGAAACGCACGAAGGTCGCGCCTCTCCGCGAGGCGTCACC-TGGGAGAGCGCGAAAGCGCTAGCCCGTGATC---------------------------------------------------------------------------------------------------------------------------------------------------------------------------------------------------------------------------------------------------------------------------------------------------------------------------------------------------------------------------------------------------------------------------------------------------------------------------------------------------------------------------------------------------------------------------------------------------------------------------------------------------------------------------------------------------------------------------------------------------------------------------------------------------------------------------------------------------------------------------------------------------------------------------------------------------------------------------------------------------------------------------------------------------------------------------------------------------------------------------------------------------------------------------------------------------------------------------------------------------------------------------------------------------------------------------------------------------------------------------------------------------------------------------------------------------------------------------------------------------------------------------------------------------------------------------------------------------------------------------------------------------------------------------------------------------------------------------------------------------------------------------------------------------------------------------------------------------------------------------------------------CGTTCACGGTCGAACTCCCG-TACGAGGTGCCCGCA
>104_washed_len155-161_reads4926__seq29
GGGCTGCGCGAAGGAGCCACGCTGCGAAGCAGTGTGGCGGTTCTCGCGCGTTACCGAAACGCACGAAGGTCGCGCCTCTCCGCGAGGCGTCACC-TGGGAGAGCGCGAAAGCGCTAGCCCGTGATC---------------------------------------------------------------------------------------------------------------------------------------------------------------------------------------------------------------------------------------------------------------------------------------------------------------------------------------------------------------------------------------------------------------------------------------------------------------------------------------------------------------------------------------------------------------------------------------------------------------------------------------------------------------------------------------------------------------------------------------------------------------------------------------------------------------------------------------------------------------------------------------------------------------------------------------------------------------------------------------------------------------------------------------------------------------------------------------------------------------------------------------------------------------------------------------------------------------------------------------------------------------------------------------------------------------------------------------------------------------------------------------------------------------------------------------------------------------------------------------------------------------------------------------------------------------------------------------------------------------------------------------------------------------------------------------------------------------------------------------------------------------------------------------------------------------------------------------------------------------------------------------------CGTTCACGGTCGAACTCCCG-TACGAGGTGCCCGCA
>104_washed_len155-161_reads4926__seq30
GGGCTGCGCGAAGGAGCCACGCTGCGAAGCAGTGTAGCGGTTCTCGTGCGTTACCGAAACGCACGAAGGTCGCGCCTCTCCGCGAGGCGTCACC-TGGGAGAGCGCGAAAGCGCTAGCCCGTGATC---------------------------------------------------------------------------------------------------------------------------------------------------------------------------------------------------------------------------------------------------------------------------------------------------------------------------------------------------------------------------------------------------------------------------------------------------------------------------------------------------------------------------------------------------------------------------------------------------------------------------------------------------------------------------------------------------------------------------------------------------------------------------------------------------------------------------------------------------------------------------------------------------------------------------------------------------------------------------------------------------------------------------------------------------------------------------------------------------------------------------------------------------------------------------------------------------------------------------------------------------------------------------------------------------------------------------------------------------------------------------------------------------------------------------------------------------------------------------------------------------------------------------------------------------------------------------------------------------------------------------------------------------------------------------------------------------------------------------------------------------------------------------------------------------------------------------------------------------------------------------------------------CGTTCACGGTCGAACTCCCG-TACGAGGTGCCCGCA
>104_washed_len155-161_reads4926__seq31
GGGCTGCGCGAAGGAGCCACGCTGCGAAGCAGTGTGGCGGTTCTCGTGCGTTACCGAAACGCACGAAGGTCGCGCCTCTCCGCGAGGCGTCACC-TGGGAGAGCGCGAAAGCGCTAGCCCGTGATC---------------------------------------------------------------------------------------------------------------------------------------------------------------------------------------------------------------------------------------------------------------------------------------------------------------------------------------------------------------------------------------------------------------------------------------------------------------------------------------------------------------------------------------------------------------------------------------------------------------------------------------------------------------------------------------------------------------------------------------------------------------------------------------------------------------------------------------------------------------------------------------------------------------------------------------------------------------------------------------------------------------------------------------------------------------------------------------------------------------------------------------------------------------------------------------------------------------------------------------------------------------------------------------------------------------------------------------------------------------------------------------------------------------------------------------------------------------------------------------------------------------------------------------------------------------------------------------------------------------------------------------------------------------------------------------------------------------------------------------------------------------------------------------------------------------------------------------------------------------------------------------------CGTTCACGGTCGAGCTCCCG-TACGAGGTGCCCGCA
>104_washed_len155-161_reads4926__seq32
GGGCTGCGCGAAGGAGCCACGCTGCCAAGCAGTGTGGCGGTTCACGTGCGTTACCGAAACGCACGAAGGTCGCGCCTCTCCGCGAGGCGTCACC-TGGGAGAGCGCGAAAGCGCTAGCCCGTGATC---------------------------------------------------------------------------------------------------------------------------------------------------------------------------------------------------------------------------------------------------------------------------------------------------------------------------------------------------------------------------------------------------------------------------------------------------------------------------------------------------------------------------------------------------------------------------------------------------------------------------------------------------------------------------------------------------------------------------------------------------------------------------------------------------------------------------------------------------------------------------------------------------------------------------------------------------------------------------------------------------------------------------------------------------------------------------------------------------------------------------------------------------------------------------------------------------------------------------------------------------------------------------------------------------------------------------------------------------------------------------------------------------------------------------------------------------------------------------------------------------------------------------------------------------------------------------------------------------------------------------------------------------------------------------------------------------------------------------------------------------------------------------------------------------------------------------------------------------------------------------------------------CGTTCACGGTCGAACTCCCG-TACGAGGTGCCCGCA
>104_washed_len155-161_reads4926__seq33
GGGCTGCGCGAAGGAGCCACGCTGCGAAGCAGTGTGGCGGTTCACGTGCGTTACCGAAACGCACGAAGGTCGCGCCTCTCCGCGAGGCGTCACC-TGGGAGAGCGCGAAAGCGCTAGCCCGTGATC---------------------------------------------------------------------------------------------------------------------------------------------------------------------------------------------------------------------------------------------------------------------------------------------------------------------------------------------------------------------------------------------------------------------------------------------------------------------------------------------------------------------------------------------------------------------------------------------------------------------------------------------------------------------------------------------------------------------------------------------------------------------------------------------------------------------------------------------------------------------------------------------------------------------------------------------------------------------------------------------------------------------------------------------------------------------------------------------------------------------------------------------------------------------------------------------------------------------------------------------------------------------------------------------------------------------------------------------------------------------------------------------------------------------------------------------------------------------------------------------------------------------------------------------------------------------------------------------------------------------------------------------------------------------------------------------------------------------------------------------------------------------------------------------------------------------------------------------------------------------------------------------CGTTCACGGTCGAACTCCCG-TACGAGGTGCCCGCA
>104_washed_len155-161_reads4926__seq34
GGGCTGCGCGAAGGAGCCACGCTGCGAAGCAGTGTGGCGGTTCACGTGCGTTACCGAAACGCACGAAGGTCGCGCCTCTCCGCGAGGCGTCACC-TGGGAGAGCGCGAAAGCGCTAGCCCGTGATC---------------------------------------------------------------------------------------------------------------------------------------------------------------------------------------------------------------------------------------------------------------------------------------------------------------------------------------------------------------------------------------------------------------------------------------------------------------------------------------------------------------------------------------------------------------------------------------------------------------------------------------------------------------------------------------------------------------------------------------------------------------------------------------------------------------------------------------------------------------------------------------------------------------------------------------------------------------------------------------------------------------------------------------------------------------------------------------------------------------------------------------------------------------------------------------------------------------------------------------------------------------------------------------------------------------------------------------------------------------------------------------------------------------------------------------------------------------------------------------------------------------------------------------------------------------------------------------------------------------------------------------------------------------------------------------------------------------------------------------------------------------------------------------------------------------------------------------------------------------------------------------------CGTTCACGGTCGAACTCCCG-TACGAGGTGCCCGCA
>104_washed_len155-161_reads4926__seq35
GGGCTGCGCGAAGGAGCCACGCTGCGAAGCAGTGTGGCGGTTCACGTGCGTTACCGAAACGCACGAAGGTCGCGCCTCTCCGCGAGGCGTCACC-TGGGAGAGCGCGAAAGCGCTAGCCCGTGATC---------------------------------------------------------------------------------------------------------------------------------------------------------------------------------------------------------------------------------------------------------------------------------------------------------------------------------------------------------------------------------------------------------------------------------------------------------------------------------------------------------------------------------------------------------------------------------------------------------------------------------------------------------------------------------------------------------------------------------------------------------------------------------------------------------------------------------------------------------------------------------------------------------------------------------------------------------------------------------------------------------------------------------------------------------------------------------------------------------------------------------------------------------------------------------------------------------------------------------------------------------------------------------------------------------------------------------------------------------------------------------------------------------------------------------------------------------------------------------------------------------------------------------------------------------------------------------------------------------------------------------------------------------------------------------------------------------------------------------------------------------------------------------------------------------------------------------------------------------------------------------------------CGTTCACGGTCGAACTCCCG-TACGAGGTGCCCGCA
>104_washed_len155-161_reads4926__seq36
GGGCTGCGCGAAGGAGCCACGCTGCGAAGCAGTGTGGCGGTTCACGTGCGTTACCGAAACGCACGAAGGTCGCGCCTCTCCGCGAGGCGTCACC-TGGGAGAGCGCGAAAGCGCTAGCCCGTGATC---------------------------------------------------------------------------------------------------------------------------------------------------------------------------------------------------------------------------------------------------------------------------------------------------------------------------------------------------------------------------------------------------------------------------------------------------------------------------------------------------------------------------------------------------------------------------------------------------------------------------------------------------------------------------------------------------------------------------------------------------------------------------------------------------------------------------------------------------------------------------------------------------------------------------------------------------------------------------------------------------------------------------------------------------------------------------------------------------------------------------------------------------------------------------------------------------------------------------------------------------------------------------------------------------------------------------------------------------------------------------------------------------------------------------------------------------------------------------------------------------------------------------------------------------------------------------------------------------------------------------------------------------------------------------------------------------------------------------------------------------------------------------------------------------------------------------------------------------------------------------------------------CGTTCACGGTCGAACTCCCG-TACGAGGTGCCCGCA
>104_washed_len155-161_reads4926__seq37
GGGCTGCGCGAAGGAGCCACGCTGCGAAGCAGTGTGGCGGTTCACGTGCGTTACCGAAACGCACGAAGGTCGCGCCTCTCCGCGAGGCGTCACC-TGGGAGAGCGCGAAAGCGCTAGCCCGTGATC---------------------------------------------------------------------------------------------------------------------------------------------------------------------------------------------------------------------------------------------------------------------------------------------------------------------------------------------------------------------------------------------------------------------------------------------------------------------------------------------------------------------------------------------------------------------------------------------------------------------------------------------------------------------------------------------------------------------------------------------------------------------------------------------------------------------------------------------------------------------------------------------------------------------------------------------------------------------------------------------------------------------------------------------------------------------------------------------------------------------------------------------------------------------------------------------------------------------------------------------------------------------------------------------------------------------------------------------------------------------------------------------------------------------------------------------------------------------------------------------------------------------------------------------------------------------------------------------------------------------------------------------------------------------------------------------------------------------------------------------------------------------------------------------------------------------------------------------------------------------------------------------CGTTCACGGTCGAACTCCCG-TACGAGGTGCCCGCA
>104_washed_len155-161_reads4926__seq38
GGGCTGCGCGAAGGAGCCACGCTGCGAAGCAGTGTGGCGGTTCACGTGCGTTACCGAAACGCACGAAGGTCGCGCCTCTCCGCGAGGCGTCACC-TGGGAGAGCGCGAAAGCGCTAGCCCGTGATC---------------------------------------------------------------------------------------------------------------------------------------------------------------------------------------------------------------------------------------------------------------------------------------------------------------------------------------------------------------------------------------------------------------------------------------------------------------------------------------------------------------------------------------------------------------------------------------------------------------------------------------------------------------------------------------------------------------------------------------------------------------------------------------------------------------------------------------------------------------------------------------------------------------------------------------------------------------------------------------------------------------------------------------------------------------------------------------------------------------------------------------------------------------------------------------------------------------------------------------------------------------------------------------------------------------------------------------------------------------------------------------------------------------------------------------------------------------------------------------------------------------------------------------------------------------------------------------------------------------------------------------------------------------------------------------------------------------------------------------------------------------------------------------------------------------------------------------------------------------------------------------------CGTTCACGGTCGAACTCCCG-TACGAGGTGCCCGCA
>104_washed_len155-161_reads4926__seq39
GGGCTGCGCGAAGGAGCCACGCTGCGAAGCAGTGTGGCGGTTCACGTGCGTTACCGAAACGCACGAAGGTCGCGCCTCTCCGCGAGGCGTCACC-TGGGAGAGCGCGAAAGCGCTAGCCCGTGATC---------------------------------------------------------------------------------------------------------------------------------------------------------------------------------------------------------------------------------------------------------------------------------------------------------------------------------------------------------------------------------------------------------------------------------------------------------------------------------------------------------------------------------------------------------------------------------------------------------------------------------------------------------------------------------------------------------------------------------------------------------------------------------------------------------------------------------------------------------------------------------------------------------------------------------------------------------------------------------------------------------------------------------------------------------------------------------------------------------------------------------------------------------------------------------------------------------------------------------------------------------------------------------------------------------------------------------------------------------------------------------------------------------------------------------------------------------------------------------------------------------------------------------------------------------------------------------------------------------------------------------------------------------------------------------------------------------------------------------------------------------------------------------------------------------------------------------------------------------------------------------------------CGTTCACGGTCGAACTCCCG-TACGAGGTGCCCGCA
>104_washed_len155-161_reads4926__seq40
GGGCTGCGCGAAGGAGCCACGCTGCGAAGCAGTGTGGCGGTTCACGTGCGTTACCGAAACGCACGAAGGTCGCGCCTCTCCGCGAGGCGTCACC-TGGGAGAGCGCGAAAGCGCTAGCCCGTGATC---------------------------------------------------------------------------------------------------------------------------------------------------------------------------------------------------------------------------------------------------------------------------------------------------------------------------------------------------------------------------------------------------------------------------------------------------------------------------------------------------------------------------------------------------------------------------------------------------------------------------------------------------------------------------------------------------------------------------------------------------------------------------------------------------------------------------------------------------------------------------------------------------------------------------------------------------------------------------------------------------------------------------------------------------------------------------------------------------------------------------------------------------------------------------------------------------------------------------------------------------------------------------------------------------------------------------------------------------------------------------------------------------------------------------------------------------------------------------------------------------------------------------------------------------------------------------------------------------------------------------------------------------------------------------------------------------------------------------------------------------------------------------------------------------------------------------------------------------------------------------------------------CGTTCACGGTCGAACTCCCG-TACGAGGTGCCCGCA
>104_washed_len155-161_reads4926__seq41
GGGCTGCGCGAAGGAGCCACGCTGCGAAGCAGTGTGGCGGTTCACGTGCGTTACCGAAACGCACGAAGGTCGCGCCTCTCCGCGAGGCGTCACC-TGGGAGAGCGCGAAAGCGCTAGCCCGTGATC---------------------------------------------------------------------------------------------------------------------------------------------------------------------------------------------------------------------------------------------------------------------------------------------------------------------------------------------------------------------------------------------------------------------------------------------------------------------------------------------------------------------------------------------------------------------------------------------------------------------------------------------------------------------------------------------------------------------------------------------------------------------------------------------------------------------------------------------------------------------------------------------------------------------------------------------------------------------------------------------------------------------------------------------------------------------------------------------------------------------------------------------------------------------------------------------------------------------------------------------------------------------------------------------------------------------------------------------------------------------------------------------------------------------------------------------------------------------------------------------------------------------------------------------------------------------------------------------------------------------------------------------------------------------------------------------------------------------------------------------------------------------------------------------------------------------------------------------------------------------------------------------CGTTCACGGTCGAACTCCCG-TACGAGGTGCCCGCA
>104_washed_len155-161_reads4926__seq42
GGGCTGCGCGAAGGAGCCACGCTGCGAAGCAGTGTGGCGGTTCACGTGCGTTACCGAAACGCACGAAGGTCGCGCCTCTCCGCGAGGCGTCACC-TGGGAGAGCGCGAAAGCGCTAGCCCGTGATC---------------------------------------------------------------------------------------------------------------------------------------------------------------------------------------------------------------------------------------------------------------------------------------------------------------------------------------------------------------------------------------------------------------------------------------------------------------------------------------------------------------------------------------------------------------------------------------------------------------------------------------------------------------------------------------------------------------------------------------------------------------------------------------------------------------------------------------------------------------------------------------------------------------------------------------------------------------------------------------------------------------------------------------------------------------------------------------------------------------------------------------------------------------------------------------------------------------------------------------------------------------------------------------------------------------------------------------------------------------------------------------------------------------------------------------------------------------------------------------------------------------------------------------------------------------------------------------------------------------------------------------------------------------------------------------------------------------------------------------------------------------------------------------------------------------------------------------------------------------------------------------------CGTTCACGGTCGAACTCCCG-TACGAGGTGCCCGCA
>104_washed_len155-161_reads4926__seq43
GGGCTGCGCGAAGGAGCCACGCTGCGAAGCAGTGTGGCGGTTCACGTGCGTTACCGAAACGCACGAAGGTCGCGCCTCTCCGCGAGGCGTCACC-TGGGAGAGCGCGAAAGCGCTAGCCCGTGATC---------------------------------------------------------------------------------------------------------------------------------------------------------------------------------------------------------------------------------------------------------------------------------------------------------------------------------------------------------------------------------------------------------------------------------------------------------------------------------------------------------------------------------------------------------------------------------------------------------------------------------------------------------------------------------------------------------------------------------------------------------------------------------------------------------------------------------------------------------------------------------------------------------------------------------------------------------------------------------------------------------------------------------------------------------------------------------------------------------------------------------------------------------------------------------------------------------------------------------------------------------------------------------------------------------------------------------------------------------------------------------------------------------------------------------------------------------------------------------------------------------------------------------------------------------------------------------------------------------------------------------------------------------------------------------------------------------------------------------------------------------------------------------------------------------------------------------------------------------------------------------------------CGTTCACGGTCGAACTCCCG-TACGAGGTGCCCGCA
>104_washed_len155-161_reads4926__seq44
GGGCTGCGCGAAGGAGCCACGCTGCGAAGCAGTGTGGCGGTTCACGTGCGTTACCGAAACGCACGAAGGTCGCGCCTCTCCGCGAGGCGTCACC-TGGGAGAGCGCGAAAGCGCTAGCCCGTGATC---------------------------------------------------------------------------------------------------------------------------------------------------------------------------------------------------------------------------------------------------------------------------------------------------------------------------------------------------------------------------------------------------------------------------------------------------------------------------------------------------------------------------------------------------------------------------------------------------------------------------------------------------------------------------------------------------------------------------------------------------------------------------------------------------------------------------------------------------------------------------------------------------------------------------------------------------------------------------------------------------------------------------------------------------------------------------------------------------------------------------------------------------------------------------------------------------------------------------------------------------------------------------------------------------------------------------------------------------------------------------------------------------------------------------------------------------------------------------------------------------------------------------------------------------------------------------------------------------------------------------------------------------------------------------------------------------------------------------------------------------------------------------------------------------------------------------------------------------------------------------------------------CGTTCACGGTCGAACTCCCG-TACGAGGTGCCCGCA
>104_washed_len155-161_reads4926__seq45
GGGCTGCGCGAAGGAGCCACGCTGCGAAGCAGTGTGGCGGTTCACGTGCGTTACCGAAACGCACGAAGGTCGCGCCTCTCCGCGAGGCGTCACC-TGGGAGAGCGCGAAAGCGCTAGCCCGTGATC---------------------------------------------------------------------------------------------------------------------------------------------------------------------------------------------------------------------------------------------------------------------------------------------------------------------------------------------------------------------------------------------------------------------------------------------------------------------------------------------------------------------------------------------------------------------------------------------------------------------------------------------------------------------------------------------------------------------------------------------------------------------------------------------------------------------------------------------------------------------------------------------------------------------------------------------------------------------------------------------------------------------------------------------------------------------------------------------------------------------------------------------------------------------------------------------------------------------------------------------------------------------------------------------------------------------------------------------------------------------------------------------------------------------------------------------------------------------------------------------------------------------------------------------------------------------------------------------------------------------------------------------------------------------------------------------------------------------------------------------------------------------------------------------------------------------------------------------------------------------------------------------CGTTCACGGTCGAACTCCCG-TACGAGGCGCCCGCA
>104_washed_len155-161_reads4926__seq46
GGGCTACGCGAGGGAGCCACGCTGCGAAGCAGTGTGGCGGTTCACGTGCGTTACCGAAACGCACGAAGGTCGCGCCTCTCCGCGAGGCGTCACC-TGGGAGAGCGCGAAAGCGCTAGCCCGTGATC---------------------------------------------------------------------------------------------------------------------------------------------------------------------------------------------------------------------------------------------------------------------------------------------------------------------------------------------------------------------------------------------------------------------------------------------------------------------------------------------------------------------------------------------------------------------------------------------------------------------------------------------------------------------------------------------------------------------------------------------------------------------------------------------------------------------------------------------------------------------------------------------------------------------------------------------------------------------------------------------------------------------------------------------------------------------------------------------------------------------------------------------------------------------------------------------------------------------------------------------------------------------------------------------------------------------------------------------------------------------------------------------------------------------------------------------------------------------------------------------------------------------------------------------------------------------------------------------------------------------------------------------------------------------------------------------------------------------------------------------------------------------------------------------------------------------------------------------------------------------------------------------CGTTCACGGTCGAACTCCCG-TACGAGGTGCCCGCA
>104_washed_len155-161_reads4926__seq47
GGGCTACGCGAGGGAGCCACGCTGCGAAGCAGCGTGGCGGTTCACGTGCGTTACCGAAACGCACGAAGGTCGCGCCTCTCCGCGAGGCATCACC-TGGGAGAGCGCGAAAGCGCTAGCCCGTGATC---------------------------------------------------------------------------------------------------------------------------------------------------------------------------------------------------------------------------------------------------------------------------------------------------------------------------------------------------------------------------------------------------------------------------------------------------------------------------------------------------------------------------------------------------------------------------------------------------------------------------------------------------------------------------------------------------------------------------------------------------------------------------------------------------------------------------------------------------------------------------------------------------------------------------------------------------------------------------------------------------------------------------------------------------------------------------------------------------------------------------------------------------------------------------------------------------------------------------------------------------------------------------------------------------------------------------------------------------------------------------------------------------------------------------------------------------------------------------------------------------------------------------------------------------------------------------------------------------------------------------------------------------------------------------------------------------------------------------------------------------------------------------------------------------------------------------------------------------------------------------------------------CGTTCACGGTCGAACTCCCG-TACGAGGTGCCCGCA
>104_washed_len155-161_reads4926__seq48
GGGCTGCGCGAAGGAGCCACGCTGCGAAGCAGTGTGGCGGTTCTCGTGCGTTACCGAAACGCACGAAGGTCGCGCCTCTCCGCGAGGCGTCACC-TGGGAGAGCGCGAAAGCGCTAGCCCGCGATC---------------------------------------------------------------------------------------------------------------------------------------------------------------------------------------------------------------------------------------------------------------------------------------------------------------------------------------------------------------------------------------------------------------------------------------------------------------------------------------------------------------------------------------------------------------------------------------------------------------------------------------------------------------------------------------------------------------------------------------------------------------------------------------------------------------------------------------------------------------------------------------------------------------------------------------------------------------------------------------------------------------------------------------------------------------------------------------------------------------------------------------------------------------------------------------------------------------------------------------------------------------------------------------------------------------------------------------------------------------------------------------------------------------------------------------------------------------------------------------------------------------------------------------------------------------------------------------------------------------------------------------------------------------------------------------------------------------------------------------------------------------------------------------------------------------------------------------------------------------------------------------------CGTTCGCGGTCGAACTCCCG-TACGAGGTGCCCGCA
>104_washed_len155-161_reads4926__seq49
GGGCTGCGCGAAGGAGCCACGCTGCGAAGCAGTGTGGCGGTTCTCGTGCGTTACCGAAACGCACGAAGGTCGCGCCTCTCCGCGAGGCGTCACC-TGGGAGAGCGCGAAAGCGCTAGCCCGCGATC---------------------------------------------------------------------------------------------------------------------------------------------------------------------------------------------------------------------------------------------------------------------------------------------------------------------------------------------------------------------------------------------------------------------------------------------------------------------------------------------------------------------------------------------------------------------------------------------------------------------------------------------------------------------------------------------------------------------------------------------------------------------------------------------------------------------------------------------------------------------------------------------------------------------------------------------------------------------------------------------------------------------------------------------------------------------------------------------------------------------------------------------------------------------------------------------------------------------------------------------------------------------------------------------------------------------------------------------------------------------------------------------------------------------------------------------------------------------------------------------------------------------------------------------------------------------------------------------------------------------------------------------------------------------------------------------------------------------------------------------------------------------------------------------------------------------------------------------------------------------------------------------CGTTCGCGGTCGAACTCCCG-TACGAGGCGCCCGCA
>104_washed_len155-161_reads4926__seq50
GGGCTGCGCGAAGGAGCCACGCTGCGAAGCAGTGTGGCGGTTCTCGTGCGTTACCGAAACGCACGAAGGTCGCGCCTCTCCGCGAGGCGTCACC-TGGGAGAGCGCGAAAGCGCTAGCCCGCGATC---------------------------------------------------------------------------------------------------------------------------------------------------------------------------------------------------------------------------------------------------------------------------------------------------------------------------------------------------------------------------------------------------------------------------------------------------------------------------------------------------------------------------------------------------------------------------------------------------------------------------------------------------------------------------------------------------------------------------------------------------------------------------------------------------------------------------------------------------------------------------------------------------------------------------------------------------------------------------------------------------------------------------------------------------------------------------------------------------------------------------------------------------------------------------------------------------------------------------------------------------------------------------------------------------------------------------------------------------------------------------------------------------------------------------------------------------------------------------------------------------------------------------------------------------------------------------------------------------------------------------------------------------------------------------------------------------------------------------------------------------------------------------------------------------------------------------------------------------------------------------------------------CGTTCGCGGTCGAACTCCCG-TACGAGGCGCCCGCA
>104_washed_len155-161_reads4926__seq51
GGGCTGCGCGAAGGAGCCACGCTGCGAAGCAGTGTGGCGGTTCTCGTGCGTTACCGAAACGCACGAAGGTCGCGCCTCTCCGCGAGGCGTCACC-TGGGAGAGCGCGAAAGCGCTAGCCCGCGATC---------------------------------------------------------------------------------------------------------------------------------------------------------------------------------------------------------------------------------------------------------------------------------------------------------------------------------------------------------------------------------------------------------------------------------------------------------------------------------------------------------------------------------------------------------------------------------------------------------------------------------------------------------------------------------------------------------------------------------------------------------------------------------------------------------------------------------------------------------------------------------------------------------------------------------------------------------------------------------------------------------------------------------------------------------------------------------------------------------------------------------------------------------------------------------------------------------------------------------------------------------------------------------------------------------------------------------------------------------------------------------------------------------------------------------------------------------------------------------------------------------------------------------------------------------------------------------------------------------------------------------------------------------------------------------------------------------------------------------------------------------------------------------------------------------------------------------------------------------------------------------------------CGTTCGCGGTCGAACTCCCG-TACGAGGCGCCCGCA
>104_washed_len155-161_reads4926__seq52
GGGCTACGCGAGGGAGCCACGCTGCGAAGCAGCGTGGTGGTTCTCGTGCGTTACCGAAACGCACGAAGGTCGCGCCTCTCCACGAGGCGTCACC-TGGGAGAGCGCGAAAGCGCTAGCCCGTGATC---------------------------------------------------------------------------------------------------------------------------------------------------------------------------------------------------------------------------------------------------------------------------------------------------------------------------------------------------------------------------------------------------------------------------------------------------------------------------------------------------------------------------------------------------------------------------------------------------------------------------------------------------------------------------------------------------------------------------------------------------------------------------------------------------------------------------------------------------------------------------------------------------------------------------------------------------------------------------------------------------------------------------------------------------------------------------------------------------------------------------------------------------------------------------------------------------------------------------------------------------------------------------------------------------------------------------------------------------------------------------------------------------------------------------------------------------------------------------------------------------------------------------------------------------------------------------------------------------------------------------------------------------------------------------------------------------------------------------------------------------------------------------------------------------------------------------------------------------------------------------------------------CGTTCACGGTCGAACTCCCG-TACGAGGTGCCCGCA
>104_washed_len155-161_reads4926__seq53
GGGCTACGCGAGGGAGCCACGCTGCGAAGCAGCGTGGTGGTTCTCGTGCGTTACCGAAACGCACGAAGGTCGCGCCTCTCCACGAGGCGTCACC-TGGGAGAGCGCGAAAGCGCTAGCCCGTGATC---------------------------------------------------------------------------------------------------------------------------------------------------------------------------------------------------------------------------------------------------------------------------------------------------------------------------------------------------------------------------------------------------------------------------------------------------------------------------------------------------------------------------------------------------------------------------------------------------------------------------------------------------------------------------------------------------------------------------------------------------------------------------------------------------------------------------------------------------------------------------------------------------------------------------------------------------------------------------------------------------------------------------------------------------------------------------------------------------------------------------------------------------------------------------------------------------------------------------------------------------------------------------------------------------------------------------------------------------------------------------------------------------------------------------------------------------------------------------------------------------------------------------------------------------------------------------------------------------------------------------------------------------------------------------------------------------------------------------------------------------------------------------------------------------------------------------------------------------------------------------------------------CGTTCACGGTCGAACTCCCG-TACGAGGTGCCCGCA
>104_washed_len155-161_reads4926__seq54
GGGCTACGCGAGGGAGCCACGCTGCGAAGCAGCGTGGTGGTTCTCGTGCGTTACCGAAACGCACGAAGGTCGCGCCTCTCCACGAGGCGTCACC-TGGGAGAGCGCGAAAGCGCTAGCCCGTGATC---------------------------------------------------------------------------------------------------------------------------------------------------------------------------------------------------------------------------------------------------------------------------------------------------------------------------------------------------------------------------------------------------------------------------------------------------------------------------------------------------------------------------------------------------------------------------------------------------------------------------------------------------------------------------------------------------------------------------------------------------------------------------------------------------------------------------------------------------------------------------------------------------------------------------------------------------------------------------------------------------------------------------------------------------------------------------------------------------------------------------------------------------------------------------------------------------------------------------------------------------------------------------------------------------------------------------------------------------------------------------------------------------------------------------------------------------------------------------------------------------------------------------------------------------------------------------------------------------------------------------------------------------------------------------------------------------------------------------------------------------------------------------------------------------------------------------------------------------------------------------------------------CGTTCACGGTCGAACTCCCG-TACGAGGTGCCCGCA
>104_washed_len155-161_reads4926__seq55
GGGCTACGCGAGGGAGCCACGCTGCGAAGCAGCGTGGTGGTTCTCGTGCGTTACCGAAACGCACGAAGGTCGCGCCTCTCCACGAGGCGTCACC-TGGGAGAGCGCGAAAGCGCTAGCCCGCGATC---------------------------------------------------------------------------------------------------------------------------------------------------------------------------------------------------------------------------------------------------------------------------------------------------------------------------------------------------------------------------------------------------------------------------------------------------------------------------------------------------------------------------------------------------------------------------------------------------------------------------------------------------------------------------------------------------------------------------------------------------------------------------------------------------------------------------------------------------------------------------------------------------------------------------------------------------------------------------------------------------------------------------------------------------------------------------------------------------------------------------------------------------------------------------------------------------------------------------------------------------------------------------------------------------------------------------------------------------------------------------------------------------------------------------------------------------------------------------------------------------------------------------------------------------------------------------------------------------------------------------------------------------------------------------------------------------------------------------------------------------------------------------------------------------------------------------------------------------------------------------------------------CGTTCGCGGTCGAACTCCCG-TACGAGGTGCCCGCA
>104_washed_len155-161_reads4926__seq56
GGGCTACGCGAGGGAGCCACGCTGCGAAGCAGCGTGGTGGTTCTCGTGCGTTACCGAAACGCACGAAGGTCGCGCCTCTCCACGAGGCGTCACC-TGGGAGAGCGCGAAAGCGCTAGCCCGCGATC---------------------------------------------------------------------------------------------------------------------------------------------------------------------------------------------------------------------------------------------------------------------------------------------------------------------------------------------------------------------------------------------------------------------------------------------------------------------------------------------------------------------------------------------------------------------------------------------------------------------------------------------------------------------------------------------------------------------------------------------------------------------------------------------------------------------------------------------------------------------------------------------------------------------------------------------------------------------------------------------------------------------------------------------------------------------------------------------------------------------------------------------------------------------------------------------------------------------------------------------------------------------------------------------------------------------------------------------------------------------------------------------------------------------------------------------------------------------------------------------------------------------------------------------------------------------------------------------------------------------------------------------------------------------------------------------------------------------------------------------------------------------------------------------------------------------------------------------------------------------------------------------CGTTCGCGGTCGAACTCCCG-TACGAGGTGCCCGCA
>104_washed_len155-161_reads4926__seq57
GGGCTACGCGAGGGAGCCACGCTGCGAAGCAGCGTGGCGGTTCTCGTGCGTTACCGAAACGCACGAAGGTCGCGCCTCTCCGCGAGGCGTCACC-TGGGAGAGCGCGAAAGCGCTAGCCCGCGATC---------------------------------------------------------------------------------------------------------------------------------------------------------------------------------------------------------------------------------------------------------------------------------------------------------------------------------------------------------------------------------------------------------------------------------------------------------------------------------------------------------------------------------------------------------------------------------------------------------------------------------------------------------------------------------------------------------------------------------------------------------------------------------------------------------------------------------------------------------------------------------------------------------------------------------------------------------------------------------------------------------------------------------------------------------------------------------------------------------------------------------------------------------------------------------------------------------------------------------------------------------------------------------------------------------------------------------------------------------------------------------------------------------------------------------------------------------------------------------------------------------------------------------------------------------------------------------------------------------------------------------------------------------------------------------------------------------------------------------------------------------------------------------------------------------------------------------------------------------------------------------------------CGTTCGCGGTCGAACTCCCG-TACGAGGTGCCCGCA
>104_washed_len155-161_reads4926__seq58
GGGCTACGCGAGGGAGCCACGCTGCGAAGCAGCGTGGCGGTTCTCGTGCGTTACCGAAACGCACGAAGGTCGCGCCTCTCCGCGAGGCGTCACC-TGGGAGAGCGCGAAAGCGCTAGCCCGCGATC---------------------------------------------------------------------------------------------------------------------------------------------------------------------------------------------------------------------------------------------------------------------------------------------------------------------------------------------------------------------------------------------------------------------------------------------------------------------------------------------------------------------------------------------------------------------------------------------------------------------------------------------------------------------------------------------------------------------------------------------------------------------------------------------------------------------------------------------------------------------------------------------------------------------------------------------------------------------------------------------------------------------------------------------------------------------------------------------------------------------------------------------------------------------------------------------------------------------------------------------------------------------------------------------------------------------------------------------------------------------------------------------------------------------------------------------------------------------------------------------------------------------------------------------------------------------------------------------------------------------------------------------------------------------------------------------------------------------------------------------------------------------------------------------------------------------------------------------------------------------------------------------CGTTCGCGGTCGAACTCCCG-TACGAGGTGCCCGCA
>104_washed_len155-161_reads4926__seq59
GGGCTGCGCGAAGGAGCCACGCTGCGAAGCAGTGTGGCGGTTCTCGTGCGTTACCGAAACGCACGAAGGTCGCGCCTCTCCGCGAGGCGTCACC-TGGGAGAGCGCGAAAGCGCTAGCCCGTGATC---------------------------------------------------------------------------------------------------------------------------------------------------------------------------------------------------------------------------------------------------------------------------------------------------------------------------------------------------------------------------------------------------------------------------------------------------------------------------------------------------------------------------------------------------------------------------------------------------------------------------------------------------------------------------------------------------------------------------------------------------------------------------------------------------------------------------------------------------------------------------------------------------------------------------------------------------------------------------------------------------------------------------------------------------------------------------------------------------------------------------------------------------------------------------------------------------------------------------------------------------------------------------------------------------------------------------------------------------------------------------------------------------------------------------------------------------------------------------------------------------------------------------------------------------------------------------------------------------------------------------------------------------------------------------------------------------------------------------------------------------------------------------------------------------------------------------------------------------------------------------------------------AGTTCACGGTCGAACTCCCG-TACGAGGTGCCCGCA
>104_washed_len155-161_reads4926__seq60
GGGCTGCGCGAAGGAGCCACGCTGCGAAGCAGTGTGGCGGTTCTCGTGCGTTACCGAAACGCACGAAGGTCGCGCCTCTCCGCGAGGCGTCACC-TGGGAGAGCGCGAAAGTGCTAGCCCGTGATC---------------------------------------------------------------------------------------------------------------------------------------------------------------------------------------------------------------------------------------------------------------------------------------------------------------------------------------------------------------------------------------------------------------------------------------------------------------------------------------------------------------------------------------------------------------------------------------------------------------------------------------------------------------------------------------------------------------------------------------------------------------------------------------------------------------------------------------------------------------------------------------------------------------------------------------------------------------------------------------------------------------------------------------------------------------------------------------------------------------------------------------------------------------------------------------------------------------------------------------------------------------------------------------------------------------------------------------------------------------------------------------------------------------------------------------------------------------------------------------------------------------------------------------------------------------------------------------------------------------------------------------------------------------------------------------------------------------------------------------------------------------------------------------------------------------------------------------------------------------------------------------------AGTTCACGGTCGAACTCCCG-TACGAGGTGCCCGCA
>104_washed_len155-161_reads4926__seq61
GGGCTACGCGAGGGAGCCACGCTGCGAAGCAGCGTGGCGGTTCTCGTGCGTTACCGAAACGCACGAAGGTCGCGCCTCTCCGCGAGGCGTCACC-TGGGAGAGCGCGAAAGCGCTAGCCCGTGATC---------------------------------------------------------------------------------------------------------------------------------------------------------------------------------------------------------------------------------------------------------------------------------------------------------------------------------------------------------------------------------------------------------------------------------------------------------------------------------------------------------------------------------------------------------------------------------------------------------------------------------------------------------------------------------------------------------------------------------------------------------------------------------------------------------------------------------------------------------------------------------------------------------------------------------------------------------------------------------------------------------------------------------------------------------------------------------------------------------------------------------------------------------------------------------------------------------------------------------------------------------------------------------------------------------------------------------------------------------------------------------------------------------------------------------------------------------------------------------------------------------------------------------------------------------------------------------------------------------------------------------------------------------------------------------------------------------------------------------------------------------------------------------------------------------------------------------------------------------------------------------------------AGTTCACGGTCGAACTCCCG-TACGAGGTGCCCGCA
>104_washed_len155-161_reads4926__seq62
GGGCTACGCGAGGGAGCCACGCTGCGAAGCAGCGTGGCGGTTCTCGTGCGTTACCGAAACGCACGAAGGTCGCGCCTCTCCGCGAGGCGTCACC-TGGGAGAGCGCGAAAGCGCTAGCCCGTGATC---------------------------------------------------------------------------------------------------------------------------------------------------------------------------------------------------------------------------------------------------------------------------------------------------------------------------------------------------------------------------------------------------------------------------------------------------------------------------------------------------------------------------------------------------------------------------------------------------------------------------------------------------------------------------------------------------------------------------------------------------------------------------------------------------------------------------------------------------------------------------------------------------------------------------------------------------------------------------------------------------------------------------------------------------------------------------------------------------------------------------------------------------------------------------------------------------------------------------------------------------------------------------------------------------------------------------------------------------------------------------------------------------------------------------------------------------------------------------------------------------------------------------------------------------------------------------------------------------------------------------------------------------------------------------------------------------------------------------------------------------------------------------------------------------------------------------------------------------------------------------------------------AGTTCACGGTCGAACTCCCG-TACGAGGTGCCCGCA
>104_washed_len155-161_reads4926__seq63
GGGCTACGCGAGGGAGCCACGCTGCGAAGCAGCGTGGCGGTTCTCGTGCGTTACCGAAACGCACGAAGGTCGCGCCTCTCCGCGAGGCGTCACC-TGGGAGAGCGCGAAAGCGCTAGCCCGTGATC---------------------------------------------------------------------------------------------------------------------------------------------------------------------------------------------------------------------------------------------------------------------------------------------------------------------------------------------------------------------------------------------------------------------------------------------------------------------------------------------------------------------------------------------------------------------------------------------------------------------------------------------------------------------------------------------------------------------------------------------------------------------------------------------------------------------------------------------------------------------------------------------------------------------------------------------------------------------------------------------------------------------------------------------------------------------------------------------------------------------------------------------------------------------------------------------------------------------------------------------------------------------------------------------------------------------------------------------------------------------------------------------------------------------------------------------------------------------------------------------------------------------------------------------------------------------------------------------------------------------------------------------------------------------------------------------------------------------------------------------------------------------------------------------------------------------------------------------------------------------------------------------AGTTCACGGTCGAACTCCCG-TACGAGGTGCCCGCA
>104_washed_len155-161_reads4926__seq64
GGGCTACGCGAGGGAGCCACGCTGCGAAGCAGCGTGGCGGTTCTCGTGCGGTACCGAAACGCACGAAGGTCGCGCCTCTCCGCGAGGCGTCACC-TGGGAGAGCGCGAAAGCGCTAGCCCGTGATC---------------------------------------------------------------------------------------------------------------------------------------------------------------------------------------------------------------------------------------------------------------------------------------------------------------------------------------------------------------------------------------------------------------------------------------------------------------------------------------------------------------------------------------------------------------------------------------------------------------------------------------------------------------------------------------------------------------------------------------------------------------------------------------------------------------------------------------------------------------------------------------------------------------------------------------------------------------------------------------------------------------------------------------------------------------------------------------------------------------------------------------------------------------------------------------------------------------------------------------------------------------------------------------------------------------------------------------------------------------------------------------------------------------------------------------------------------------------------------------------------------------------------------------------------------------------------------------------------------------------------------------------------------------------------------------------------------------------------------------------------------------------------------------------------------------------------------------------------------------------------------------------CGTTCACGGTCGAACTCCCG-TACGAGGTGCCCGCA
>104_washed_len155-161_reads4926__seq65
GGGCTGCGCGAAGGAGCCACGCTGCGAAGCAGTGTGGCGGTTCACGTGGGTTACCGAAACGCACGAAGGTCGCGCCTCTCCGCGAGGCCTCACC-TGGGAGAGCGCGAAAGCGCTAGCCCGTGATC---------------------------------------------------------------------------------------------------------------------------------------------------------------------------------------------------------------------------------------------------------------------------------------------------------------------------------------------------------------------------------------------------------------------------------------------------------------------------------------------------------------------------------------------------------------------------------------------------------------------------------------------------------------------------------------------------------------------------------------------------------------------------------------------------------------------------------------------------------------------------------------------------------------------------------------------------------------------------------------------------------------------------------------------------------------------------------------------------------------------------------------------------------------------------------------------------------------------------------------------------------------------------------------------------------------------------------------------------------------------------------------------------------------------------------------------------------------------------------------------------------------------------------------------------------------------------------------------------------------------------------------------------------------------------------------------------------------------------------------------------------------------------------------------------------------------------------------------------------------------------------------------CGTTCACGGTCGAACTCCCG-TACGAGGTGCCCGCA
>104_washed_len155-161_reads4926__seq66
GGGCTGCGCGAAGGGGCCACGCTGCGAAGCAGTGTGGCGGTTCTCGTGCGTTACCGAAAAGCACGAAGGGCGCGCCTCTCCGCGAGGCGTCACC-TGGGAGAGCGCGAAAGCGCTAGCCCGTGATC---------------------------------------------------------------------------------------------------------------------------------------------------------------------------------------------------------------------------------------------------------------------------------------------------------------------------------------------------------------------------------------------------------------------------------------------------------------------------------------------------------------------------------------------------------------------------------------------------------------------------------------------------------------------------------------------------------------------------------------------------------------------------------------------------------------------------------------------------------------------------------------------------------------------------------------------------------------------------------------------------------------------------------------------------------------------------------------------------------------------------------------------------------------------------------------------------------------------------------------------------------------------------------------------------------------------------------------------------------------------------------------------------------------------------------------------------------------------------------------------------------------------------------------------------------------------------------------------------------------------------------------------------------------------------------------------------------------------------------------------------------------------------------------------------------------------------------------------------------------------------------------------CGTTCACGGTCGAACTCCCG-TACGAGGTGCCCGCA
>104_washed_len155-161_reads4926__seq67
GGGCTGCGCGAAGGAGCCACGCTGCGAAGCAGTGTGGCGGTTCTCGTGCGTTACCGAAACGCACGAAGGTCGCGCCTCTCCGCGAGGCGTCACC-TGGGAGAGCGCGAAAGCGCTAGCCCGTGATC---------------------------------------------------------------------------------------------------------------------------------------------------------------------------------------------------------------------------------------------------------------------------------------------------------------------------------------------------------------------------------------------------------------------------------------------------------------------------------------------------------------------------------------------------------------------------------------------------------------------------------------------------------------------------------------------------------------------------------------------------------------------------------------------------------------------------------------------------------------------------------------------------------------------------------------------------------------------------------------------------------------------------------------------------------------------------------------------------------------------------------------------------------------------------------------------------------------------------------------------------------------------------------------------------------------------------------------------------------------------------------------------------------------------------------------------------------------------------------------------------------------------------------------------------------------------------------------------------------------------------------------------------------------------------------------------------------------------------------------------------------------------------------------------------------------------------------------------------------------------------------------------CGTTCACGGTCGAACTCCCG-TACGAGGTGCCCG--
>104_washed_len155-161_reads4926__seq68
GGGCTGCGCGAAGGAGCCACGCTGCGAAGCAGTGTGGCGGTTCTCGTGCGTTACCGAAACGCACGAAGGTCGCGCCTCTCCGCGAGGCGTCACC-TGGGAGAGCGCGAAAGCGCTAGCCCGTGATC---------------------------------------------------------------------------------------------------------------------------------------------------------------------------------------------------------------------------------------------------------------------------------------------------------------------------------------------------------------------------------------------------------------------------------------------------------------------------------------------------------------------------------------------------------------------------------------------------------------------------------------------------------------------------------------------------------------------------------------------------------------------------------------------------------------------------------------------------------------------------------------------------------------------------------------------------------------------------------------------------------------------------------------------------------------------------------------------------------------------------------------------------------------------------------------------------------------------------------------------------------------------------------------------------------------------------------------------------------------------------------------------------------------------------------------------------------------------------------------------------------------------------------------------------------------------------------------------------------------------------------------------------------------------------------------------------------------------------------------------------------------------------------------------------------------------------------------------------------------------------------------------CGTTCACGGTCGAACTCCCG-TACGAGGTGCCCGC-
>104_washed_len155-161_reads4926__seq69
GGGCTGCGCGAAGGAGCCACGCTGCGAAGCAGCGTGGCGGTTCTCGTGCGTTACCGAAACGCACGAAGGTCGCGCCTCTCCGCGAGGCGTCACC-TGGGAGAGCGCGAAAGCGCTAGCCCGTGATC---------------------------------------------------------------------------------------------------------------------------------------------------------------------------------------------------------------------------------------------------------------------------------------------------------------------------------------------------------------------------------------------------------------------------------------------------------------------------------------------------------------------------------------------------------------------------------------------------------------------------------------------------------------------------------------------------------------------------------------------------------------------------------------------------------------------------------------------------------------------------------------------------------------------------------------------------------------------------------------------------------------------------------------------------------------------------------------------------------------------------------------------------------------------------------------------------------------------------------------------------------------------------------------------------------------------------------------------------------------------------------------------------------------------------------------------------------------------------------------------------------------------------------------------------------------------------------------------------------------------------------------------------------------------------------------------------------------------------------------------------------------------------------------------------------------------------------------------------------------------------------------------CGTTCACGGTCGAACTCCCG-TACGAGGTGCCCGC-
>104_washed_len155-161_reads4926__seq70
GGGCTACGCGAGGGAGCCACGCTGCGAAGCAGCGTGGCGGTTCTCGTGCGTTACCGAAACGCACGAAGGTCGCGCCTCTCCGCGAGGCGTCACC-TGGGAGAGCGCGAAAGCGCTAGCCCGTGATC---------------------------------------------------------------------------------------------------------------------------------------------------------------------------------------------------------------------------------------------------------------------------------------------------------------------------------------------------------------------------------------------------------------------------------------------------------------------------------------------------------------------------------------------------------------------------------------------------------------------------------------------------------------------------------------------------------------------------------------------------------------------------------------------------------------------------------------------------------------------------------------------------------------------------------------------------------------------------------------------------------------------------------------------------------------------------------------------------------------------------------------------------------------------------------------------------------------------------------------------------------------------------------------------------------------------------------------------------------------------------------------------------------------------------------------------------------------------------------------------------------------------------------------------------------------------------------------------------------------------------------------------------------------------------------------------------------------------------------------------------------------------------------------------------------------------------------------------------------------------------------------------CGTTCACGGTCGAACTCCCG-TACGAGGTGCCCGC-
>104_washed_len155-161_reads4926__seq71
GGGCTACGCGAGGGAGCCAC-CTGCGAAGCAGCGTGGCGGTTCTCGTGCGTTACCGAAACGCGCGAAGGTCGCGCCTCTCCGCGAGGCGTCACC-TGGGAGAGCGCGAAAGCGCTAGCCCGTGATC---------------------------------------------------------------------------------------------------------------------------------------------------------------------------------------------------------------------------------------------------------------------------------------------------------------------------------------------------------------------------------------------------------------------------------------------------------------------------------------------------------------------------------------------------------------------------------------------------------------------------------------------------------------------------------------------------------------------------------------------------------------------------------------------------------------------------------------------------------------------------------------------------------------------------------------------------------------------------------------------------------------------------------------------------------------------------------------------------------------------------------------------------------------------------------------------------------------------------------------------------------------------------------------------------------------------------------------------------------------------------------------------------------------------------------------------------------------------------------------------------------------------------------------------------------------------------------------------------------------------------------------------------------------------------------------------------------------------------------------------------------------------------------------------------------------------------------------------------------------------------------------------CGTTCACGGTCGAACTCCCG-TACGAGGTGCCCGCA
>104_washed_len155-161_reads4926__seq72
GGGCTACGCGAGGGAGCCAC-CTGCGAAGCAGCGTGGCGGTTCTCGTGCGTTACCGAAACGCACGAAGGTCGCGCCTCTCCGCGAGGCGTCACC-TGGGAGAGCGCGAAAGCGCTAGCCCGTGATC---------------------------------------------------------------------------------------------------------------------------------------------------------------------------------------------------------------------------------------------------------------------------------------------------------------------------------------------------------------------------------------------------------------------------------------------------------------------------------------------------------------------------------------------------------------------------------------------------------------------------------------------------------------------------------------------------------------------------------------------------------------------------------------------------------------------------------------------------------------------------------------------------------------------------------------------------------------------------------------------------------------------------------------------------------------------------------------------------------------------------------------------------------------------------------------------------------------------------------------------------------------------------------------------------------------------------------------------------------------------------------------------------------------------------------------------------------------------------------------------------------------------------------------------------------------------------------------------------------------------------------------------------------------------------------------------------------------------------------------------------------------------------------------------------------------------------------------------------------------------------------------------CGTTCACGGTCGAACTCCCG-TACGAGGTGCCCGCA
>104_washed_len155-161_reads4926__seq73
GGGCTACGCGAGGGAGCCAC-CTGCGAAGCAGCGTGGCGGTTCTCGTGCGTTACCGAAACGCACGAAGGTCGCGCCTCTCCGCGAGGCGTCACC-TGGGAGAGCGCGAAAGCGCTAGCCCGTGATC---------------------------------------------------------------------------------------------------------------------------------------------------------------------------------------------------------------------------------------------------------------------------------------------------------------------------------------------------------------------------------------------------------------------------------------------------------------------------------------------------------------------------------------------------------------------------------------------------------------------------------------------------------------------------------------------------------------------------------------------------------------------------------------------------------------------------------------------------------------------------------------------------------------------------------------------------------------------------------------------------------------------------------------------------------------------------------------------------------------------------------------------------------------------------------------------------------------------------------------------------------------------------------------------------------------------------------------------------------------------------------------------------------------------------------------------------------------------------------------------------------------------------------------------------------------------------------------------------------------------------------------------------------------------------------------------------------------------------------------------------------------------------------------------------------------------------------------------------------------------------------------------CGTTCACGGTCGAACTCCCG-TACGAGGTGCCCGCA
>104_washed_len155-161_reads4926__seq74
GGGCTACGCGAGGGAGCCAC-CTGCGAAGCAGCGTGGCGGTTCTCGTGCGTTACCGAAACGCACGAAGGTCGCGCCTCTCCGCGAGGCGTCACC-TGGGAGAGCGCGAAAGCGCTAGCCCGTGATC---------------------------------------------------------------------------------------------------------------------------------------------------------------------------------------------------------------------------------------------------------------------------------------------------------------------------------------------------------------------------------------------------------------------------------------------------------------------------------------------------------------------------------------------------------------------------------------------------------------------------------------------------------------------------------------------------------------------------------------------------------------------------------------------------------------------------------------------------------------------------------------------------------------------------------------------------------------------------------------------------------------------------------------------------------------------------------------------------------------------------------------------------------------------------------------------------------------------------------------------------------------------------------------------------------------------------------------------------------------------------------------------------------------------------------------------------------------------------------------------------------------------------------------------------------------------------------------------------------------------------------------------------------------------------------------------------------------------------------------------------------------------------------------------------------------------------------------------------------------------------------------------CGTTCACGGTCGAACTCCCG-TACGAGGTGCCCGCA
>104_washed_len155-161_reads4926__seq75
GGGCTACGCGAGGGAGCCAC-CTGCGAAGCAGCGTGGCGGTTCTCGCGCGTTACCGAAACGCACGAAGGTCGCGCCTCTCCGCGAGGCGTCACC-TGGGAGAGCGCGAAAGCGCTAGCCCGTGATC---------------------------------------------------------------------------------------------------------------------------------------------------------------------------------------------------------------------------------------------------------------------------------------------------------------------------------------------------------------------------------------------------------------------------------------------------------------------------------------------------------------------------------------------------------------------------------------------------------------------------------------------------------------------------------------------------------------------------------------------------------------------------------------------------------------------------------------------------------------------------------------------------------------------------------------------------------------------------------------------------------------------------------------------------------------------------------------------------------------------------------------------------------------------------------------------------------------------------------------------------------------------------------------------------------------------------------------------------------------------------------------------------------------------------------------------------------------------------------------------------------------------------------------------------------------------------------------------------------------------------------------------------------------------------------------------------------------------------------------------------------------------------------------------------------------------------------------------------------------------------------------------CGTTCACGGTCGAACTCCCG-TACGAGGTGCCCGCA
>104_washed_len155-161_reads4926__seq76
GGGCTACGCGAGGGAGCCAC-CTGCGAAGCAGCGTGGCGGTTCTCGTGCGTTACCGAAACGCACGAAGGTCGCGCCTCTCCACGAGGCGTCACC-TGGGAGAGCGCGAAAGCGCTAGCCCGTGATC---------------------------------------------------------------------------------------------------------------------------------------------------------------------------------------------------------------------------------------------------------------------------------------------------------------------------------------------------------------------------------------------------------------------------------------------------------------------------------------------------------------------------------------------------------------------------------------------------------------------------------------------------------------------------------------------------------------------------------------------------------------------------------------------------------------------------------------------------------------------------------------------------------------------------------------------------------------------------------------------------------------------------------------------------------------------------------------------------------------------------------------------------------------------------------------------------------------------------------------------------------------------------------------------------------------------------------------------------------------------------------------------------------------------------------------------------------------------------------------------------------------------------------------------------------------------------------------------------------------------------------------------------------------------------------------------------------------------------------------------------------------------------------------------------------------------------------------------------------------------------------------------CGTTCACGGTCGAACTCCCG-TACGAGGTGCCCGCA
>104_washed_len155-161_reads4926__seq77
GGGCTACGCGAGGGAGCCAC-CTGCGAAGCAGCGTGGCGGTTCTCGTGCGTTACCGAAACGCACGAAGGTCGCGCCTCTCCGCGAGGCGTCACC-TGGGAGAGCGCGAAAGCGCTAGCCCGCGATC---------------------------------------------------------------------------------------------------------------------------------------------------------------------------------------------------------------------------------------------------------------------------------------------------------------------------------------------------------------------------------------------------------------------------------------------------------------------------------------------------------------------------------------------------------------------------------------------------------------------------------------------------------------------------------------------------------------------------------------------------------------------------------------------------------------------------------------------------------------------------------------------------------------------------------------------------------------------------------------------------------------------------------------------------------------------------------------------------------------------------------------------------------------------------------------------------------------------------------------------------------------------------------------------------------------------------------------------------------------------------------------------------------------------------------------------------------------------------------------------------------------------------------------------------------------------------------------------------------------------------------------------------------------------------------------------------------------------------------------------------------------------------------------------------------------------------------------------------------------------------------------------CGTTCGCGGTCGAACTCCCG-TACGAGGTGCCCGCA
>104_washed_len155-161_reads4926__seq78
GGGTTACGCGAGGGAGCCAC-CTGCGAAGCAGCGTGGCGGTTCTCGTGCGTTACCGAAACGCACGAAGGTCGCGCCTCTCCGCGAGGCGTCACC-TGGGAGAGCGCGAAAGCGCTAGCCCGTGATC---------------------------------------------------------------------------------------------------------------------------------------------------------------------------------------------------------------------------------------------------------------------------------------------------------------------------------------------------------------------------------------------------------------------------------------------------------------------------------------------------------------------------------------------------------------------------------------------------------------------------------------------------------------------------------------------------------------------------------------------------------------------------------------------------------------------------------------------------------------------------------------------------------------------------------------------------------------------------------------------------------------------------------------------------------------------------------------------------------------------------------------------------------------------------------------------------------------------------------------------------------------------------------------------------------------------------------------------------------------------------------------------------------------------------------------------------------------------------------------------------------------------------------------------------------------------------------------------------------------------------------------------------------------------------------------------------------------------------------------------------------------------------------------------------------------------------------------------------------------------------------------------CGTTCACGGTCGAACTCCCG-TACGAGGTGTCCGCA
>104_washed_len155-161_reads4926__seq79
GGGCTACGCGAGGGAGCCAC-CTGCGAAGCAGCGTGGCGGTTCACGTGCGTTACCGAAACGCACGAAGGTCGCGCCTCTCCGCGAGGCGTCACC-TGGGAGAGCGCGAAAGCGCTAGCCCGTGATC---------------------------------------------------------------------------------------------------------------------------------------------------------------------------------------------------------------------------------------------------------------------------------------------------------------------------------------------------------------------------------------------------------------------------------------------------------------------------------------------------------------------------------------------------------------------------------------------------------------------------------------------------------------------------------------------------------------------------------------------------------------------------------------------------------------------------------------------------------------------------------------------------------------------------------------------------------------------------------------------------------------------------------------------------------------------------------------------------------------------------------------------------------------------------------------------------------------------------------------------------------------------------------------------------------------------------------------------------------------------------------------------------------------------------------------------------------------------------------------------------------------------------------------------------------------------------------------------------------------------------------------------------------------------------------------------------------------------------------------------------------------------------------------------------------------------------------------------------------------------------------------------CGTTCACGGTCGAACTCCCG-TACGAGGTGCCCGCA
>104_washed_len155-161_reads4926__seq80
GGGCTACGCGAGGGAGCCAC-CTGCAAAGCAGCGTGGCGGTTCTCGTGCGTTACCGAAACGCACGAAGGTCGCGCCTCTCCACGAGGCGTCACC-TGGGAGAGCGCAAAAGCGCTAGCCCGCGATC---------------------------------------------------------------------------------------------------------------------------------------------------------------------------------------------------------------------------------------------------------------------------------------------------------------------------------------------------------------------------------------------------------------------------------------------------------------------------------------------------------------------------------------------------------------------------------------------------------------------------------------------------------------------------------------------------------------------------------------------------------------------------------------------------------------------------------------------------------------------------------------------------------------------------------------------------------------------------------------------------------------------------------------------------------------------------------------------------------------------------------------------------------------------------------------------------------------------------------------------------------------------------------------------------------------------------------------------------------------------------------------------------------------------------------------------------------------------------------------------------------------------------------------------------------------------------------------------------------------------------------------------------------------------------------------------------------------------------------------------------------------------------------------------------------------------------------------------------------------------------------------------CGTTCGCGGTCGAACTCCCG-TACGAGGTGCCCGCA
>104_washed_len155-161_reads4926__seq81
GGGCTACGCGAGGGAGCCAC-CTGCGAAGCAGCGTGGCGGTTCTCGTGCGTTACCGAAACGCACGAAGGTCGCGCCTCTCCACGAGGCGTCACC-TGGGAGAGCGCAAAAGCGCTAGCCCGTGATC---------------------------------------------------------------------------------------------------------------------------------------------------------------------------------------------------------------------------------------------------------------------------------------------------------------------------------------------------------------------------------------------------------------------------------------------------------------------------------------------------------------------------------------------------------------------------------------------------------------------------------------------------------------------------------------------------------------------------------------------------------------------------------------------------------------------------------------------------------------------------------------------------------------------------------------------------------------------------------------------------------------------------------------------------------------------------------------------------------------------------------------------------------------------------------------------------------------------------------------------------------------------------------------------------------------------------------------------------------------------------------------------------------------------------------------------------------------------------------------------------------------------------------------------------------------------------------------------------------------------------------------------------------------------------------------------------------------------------------------------------------------------------------------------------------------------------------------------------------------------------------------------CGTTCACGGTCGAACTCCCG-TACGAGGTGCCCGCA
>104_washed_len155-161_reads4926__seq82
GGGCTACGCGAGGGAGCCAC-CTGCGAAGCAGCGTGGCGGTTCTCGTGCGTTACCGAAACGCACGAAGGTCGCGCCTCTCCACGAGGCGTCACC-TGGGAGAGCGCAAAAGCGCTAGCCCGTGATC---------------------------------------------------------------------------------------------------------------------------------------------------------------------------------------------------------------------------------------------------------------------------------------------------------------------------------------------------------------------------------------------------------------------------------------------------------------------------------------------------------------------------------------------------------------------------------------------------------------------------------------------------------------------------------------------------------------------------------------------------------------------------------------------------------------------------------------------------------------------------------------------------------------------------------------------------------------------------------------------------------------------------------------------------------------------------------------------------------------------------------------------------------------------------------------------------------------------------------------------------------------------------------------------------------------------------------------------------------------------------------------------------------------------------------------------------------------------------------------------------------------------------------------------------------------------------------------------------------------------------------------------------------------------------------------------------------------------------------------------------------------------------------------------------------------------------------------------------------------------------------------------CGTTCACGGTCGAACTCCCG-TACGAGGTGCCCGCA
>104_washed_len155-161_reads4926__seq83
GGGCTACGCGAGGGAGCCAC-CTGCGAAGCAGCGTGGCGGTTCTCGTGCGTTACCGAAACGCACGAAGGTCGCGCCTCTCCACGAGGCGTCACC-TGGGAGAGCGCAAAAGCGCTAGCCCGTGATC---------------------------------------------------------------------------------------------------------------------------------------------------------------------------------------------------------------------------------------------------------------------------------------------------------------------------------------------------------------------------------------------------------------------------------------------------------------------------------------------------------------------------------------------------------------------------------------------------------------------------------------------------------------------------------------------------------------------------------------------------------------------------------------------------------------------------------------------------------------------------------------------------------------------------------------------------------------------------------------------------------------------------------------------------------------------------------------------------------------------------------------------------------------------------------------------------------------------------------------------------------------------------------------------------------------------------------------------------------------------------------------------------------------------------------------------------------------------------------------------------------------------------------------------------------------------------------------------------------------------------------------------------------------------------------------------------------------------------------------------------------------------------------------------------------------------------------------------------------------------------------------------CGTTCACGGTCGAACTCCCG-TACGAGGTGCCCGCA
>104_washed_len155-161_reads4926__seq84
GGGCTACGCGAGGGAGCCAC-CTGCGAAGCAGCGTGGCGGTTCTCGTGCGTTACCGAAACGCACGAAGGTCGCGCCTCTCCACGAGGCGTCACC-TGGGAGAGCGCAAAAGCGCTAGCCCGTGATC---------------------------------------------------------------------------------------------------------------------------------------------------------------------------------------------------------------------------------------------------------------------------------------------------------------------------------------------------------------------------------------------------------------------------------------------------------------------------------------------------------------------------------------------------------------------------------------------------------------------------------------------------------------------------------------------------------------------------------------------------------------------------------------------------------------------------------------------------------------------------------------------------------------------------------------------------------------------------------------------------------------------------------------------------------------------------------------------------------------------------------------------------------------------------------------------------------------------------------------------------------------------------------------------------------------------------------------------------------------------------------------------------------------------------------------------------------------------------------------------------------------------------------------------------------------------------------------------------------------------------------------------------------------------------------------------------------------------------------------------------------------------------------------------------------------------------------------------------------------------------------------------CGTTCACGGTCGAACTCCCG-TACGAGGTGCCCGCA
>104_washed_len155-161_reads4926__seq85
GGGCTACGCGAGGGAGCCAC-CTGCGAAGCAGCGTGGCGGTTCTCGTGCGTTACCGAAACGCACGAAGGTCGCGCCTCTCCACGAGGCGTCACC-TGGGAGAGCGCAAAAGCGCTAGCCCGTGATC---------------------------------------------------------------------------------------------------------------------------------------------------------------------------------------------------------------------------------------------------------------------------------------------------------------------------------------------------------------------------------------------------------------------------------------------------------------------------------------------------------------------------------------------------------------------------------------------------------------------------------------------------------------------------------------------------------------------------------------------------------------------------------------------------------------------------------------------------------------------------------------------------------------------------------------------------------------------------------------------------------------------------------------------------------------------------------------------------------------------------------------------------------------------------------------------------------------------------------------------------------------------------------------------------------------------------------------------------------------------------------------------------------------------------------------------------------------------------------------------------------------------------------------------------------------------------------------------------------------------------------------------------------------------------------------------------------------------------------------------------------------------------------------------------------------------------------------------------------------------------------------------CGTTCACGGTCGAACTCCCG-TACGAGGTGCCCGCA
>104_washed_len155-161_reads4926__seq86
GGGCTACGCGAGGGAGCCAC-CTGCGAAGCAGCGTGGCGGTTCTCGTGCGTTACCGAAACGCACGAAGGTCGCGCCTCTCCACGAGGCGTCACC-TGGGAGAGCGCGAAAGCGCTAGCCCGTGATC---------------------------------------------------------------------------------------------------------------------------------------------------------------------------------------------------------------------------------------------------------------------------------------------------------------------------------------------------------------------------------------------------------------------------------------------------------------------------------------------------------------------------------------------------------------------------------------------------------------------------------------------------------------------------------------------------------------------------------------------------------------------------------------------------------------------------------------------------------------------------------------------------------------------------------------------------------------------------------------------------------------------------------------------------------------------------------------------------------------------------------------------------------------------------------------------------------------------------------------------------------------------------------------------------------------------------------------------------------------------------------------------------------------------------------------------------------------------------------------------------------------------------------------------------------------------------------------------------------------------------------------------------------------------------------------------------------------------------------------------------------------------------------------------------------------------------------------------------------------------------------------------CGTTCACGGTCGAACTCCCG-TACGAGGTGCCCGCA
>104_washed_len155-161_reads4926__seq87
GGGCTACGCGAGGGAGCCAC-CTGCGAAGCAGCGTGGTGGTTCTCGTGCGTTACCGAAACGCACGAAGGTCGCGCCTCTCCACGAGGCGTCACC-TGGGAGAGCGCAAAAGCGCTAGCCCGTGATC---------------------------------------------------------------------------------------------------------------------------------------------------------------------------------------------------------------------------------------------------------------------------------------------------------------------------------------------------------------------------------------------------------------------------------------------------------------------------------------------------------------------------------------------------------------------------------------------------------------------------------------------------------------------------------------------------------------------------------------------------------------------------------------------------------------------------------------------------------------------------------------------------------------------------------------------------------------------------------------------------------------------------------------------------------------------------------------------------------------------------------------------------------------------------------------------------------------------------------------------------------------------------------------------------------------------------------------------------------------------------------------------------------------------------------------------------------------------------------------------------------------------------------------------------------------------------------------------------------------------------------------------------------------------------------------------------------------------------------------------------------------------------------------------------------------------------------------------------------------------------------------------CGTTCACGGTCGAACTCCCG-TACGAGGTGCCCGCA
>104_washed_len155-161_reads4926__seq88
GGGCTACGCGAGGGAGCCAC-CTGCGAAGCAGCGTGGCGGTTCTCGTGCGTTACCGAAATGCACGAAGGTCGCGCCTCTCCACGAGGCGTCACC-TGGGAGAGCGCGAAAGCGCTAGCCCGCGATC---------------------------------------------------------------------------------------------------------------------------------------------------------------------------------------------------------------------------------------------------------------------------------------------------------------------------------------------------------------------------------------------------------------------------------------------------------------------------------------------------------------------------------------------------------------------------------------------------------------------------------------------------------------------------------------------------------------------------------------------------------------------------------------------------------------------------------------------------------------------------------------------------------------------------------------------------------------------------------------------------------------------------------------------------------------------------------------------------------------------------------------------------------------------------------------------------------------------------------------------------------------------------------------------------------------------------------------------------------------------------------------------------------------------------------------------------------------------------------------------------------------------------------------------------------------------------------------------------------------------------------------------------------------------------------------------------------------------------------------------------------------------------------------------------------------------------------------------------------------------------------------------CGTTCGCGGTCGAACTCCCG-TACGAGGCGCCCGCA
>104_washed_len155-161_reads4926__seq89
GGGCTACGCGAGGGAGCCACGCTGCGAAGCAGCGTGGTGGTTCTCGTGCGTTACCGAAACGCACGAAGGTCGCGCCTCTCCACGAGGCGTCACC-TGGGAGAGCGCAAAAGCGCTAGCCCGTGATC---------------------------------------------------------------------------------------------------------------------------------------------------------------------------------------------------------------------------------------------------------------------------------------------------------------------------------------------------------------------------------------------------------------------------------------------------------------------------------------------------------------------------------------------------------------------------------------------------------------------------------------------------------------------------------------------------------------------------------------------------------------------------------------------------------------------------------------------------------------------------------------------------------------------------------------------------------------------------------------------------------------------------------------------------------------------------------------------------------------------------------------------------------------------------------------------------------------------------------------------------------------------------------------------------------------------------------------------------------------------------------------------------------------------------------------------------------------------------------------------------------------------------------------------------------------------------------------------------------------------------------------------------------------------------------------------------------------------------------------------------------------------------------------------------------------------------------------------------------------------------------------------CGTTCACGGTCGAACTCCCG-TACGAGGTGCCCGCA
>104_washed_len155-161_reads4926__seq90
GGGCTACGCGAGGGAGCCACGCTGCGAAGCAGCGTGGTGGTTCTCGTGCGTTACCGAAACGCACGAAGGTCGCGCCTCTCCACGAGGCGTCACC-TGGGAGAGCGCAAAAGCGCTAGCCCGTGATC---------------------------------------------------------------------------------------------------------------------------------------------------------------------------------------------------------------------------------------------------------------------------------------------------------------------------------------------------------------------------------------------------------------------------------------------------------------------------------------------------------------------------------------------------------------------------------------------------------------------------------------------------------------------------------------------------------------------------------------------------------------------------------------------------------------------------------------------------------------------------------------------------------------------------------------------------------------------------------------------------------------------------------------------------------------------------------------------------------------------------------------------------------------------------------------------------------------------------------------------------------------------------------------------------------------------------------------------------------------------------------------------------------------------------------------------------------------------------------------------------------------------------------------------------------------------------------------------------------------------------------------------------------------------------------------------------------------------------------------------------------------------------------------------------------------------------------------------------------------------------------------------CGTTCACGGTCGAACTCCCG-TACGAGGTGCCCGCA
>104_washed_len155-161_reads4926__seq91
GGGCTACGCGAGGGAGCCACGCTGCGAAGCAGCGTGGTGGTTCTCGTGCGTTACCGAAACGCACGAAGGTCGCGCCTCTCCACGAGGCGTCACC-TGGGAGAGCGCAAAAGCGCTAGCCCGTGATC---------------------------------------------------------------------------------------------------------------------------------------------------------------------------------------------------------------------------------------------------------------------------------------------------------------------------------------------------------------------------------------------------------------------------------------------------------------------------------------------------------------------------------------------------------------------------------------------------------------------------------------------------------------------------------------------------------------------------------------------------------------------------------------------------------------------------------------------------------------------------------------------------------------------------------------------------------------------------------------------------------------------------------------------------------------------------------------------------------------------------------------------------------------------------------------------------------------------------------------------------------------------------------------------------------------------------------------------------------------------------------------------------------------------------------------------------------------------------------------------------------------------------------------------------------------------------------------------------------------------------------------------------------------------------------------------------------------------------------------------------------------------------------------------------------------------------------------------------------------------------------------------CGTTCACGGTCGAACTCCCG-TACGAGGTGCCCGCA
>104_washed_len155-161_reads4926__seq92
GGGCTACGCGAGGGAGCCACGCTGCGAAGCAGCGTGGTGGTTCTCGTGCGTTACCGAAACGCACGAAGGTCGCGCCTCTCCACGAGGCGTCACC-TGGGAGAGCGCAAAAGCGCTAGCCCGTGATC---------------------------------------------------------------------------------------------------------------------------------------------------------------------------------------------------------------------------------------------------------------------------------------------------------------------------------------------------------------------------------------------------------------------------------------------------------------------------------------------------------------------------------------------------------------------------------------------------------------------------------------------------------------------------------------------------------------------------------------------------------------------------------------------------------------------------------------------------------------------------------------------------------------------------------------------------------------------------------------------------------------------------------------------------------------------------------------------------------------------------------------------------------------------------------------------------------------------------------------------------------------------------------------------------------------------------------------------------------------------------------------------------------------------------------------------------------------------------------------------------------------------------------------------------------------------------------------------------------------------------------------------------------------------------------------------------------------------------------------------------------------------------------------------------------------------------------------------------------------------------------------------CGTTCACGGTCGAACTCCCG-TACGAGGTGCCCGCA
>104_washed_len155-161_reads4926__seq93
GGGCTACGCGAGGGAGCCACGCTGCGAAGCAGCGTGGTGGTTCTCGTGCGTTACCGAAACGCACGAAGGTCGCGCCTCTCCACGAGGCGTCACC-TGGGAGAGCGCAAAAGCGCTAGCCCGTGATC---------------------------------------------------------------------------------------------------------------------------------------------------------------------------------------------------------------------------------------------------------------------------------------------------------------------------------------------------------------------------------------------------------------------------------------------------------------------------------------------------------------------------------------------------------------------------------------------------------------------------------------------------------------------------------------------------------------------------------------------------------------------------------------------------------------------------------------------------------------------------------------------------------------------------------------------------------------------------------------------------------------------------------------------------------------------------------------------------------------------------------------------------------------------------------------------------------------------------------------------------------------------------------------------------------------------------------------------------------------------------------------------------------------------------------------------------------------------------------------------------------------------------------------------------------------------------------------------------------------------------------------------------------------------------------------------------------------------------------------------------------------------------------------------------------------------------------------------------------------------------------------------CGTTCACGGTCGAACTCCCG-TACGAGGTGCCCGCA
>104_washed_len155-161_reads4926__seq94
GGGCTACGCGAGGGAGCCACGCTGCGAAGCAGCGTGGTGGTTCTCGTGCGTTACCGAAACGCACGAAGGTCGCGCCTCTCCACGAGGCGTCACC-TGGGAGAGCGCAAAAGCGCTAGCCCGTGATC---------------------------------------------------------------------------------------------------------------------------------------------------------------------------------------------------------------------------------------------------------------------------------------------------------------------------------------------------------------------------------------------------------------------------------------------------------------------------------------------------------------------------------------------------------------------------------------------------------------------------------------------------------------------------------------------------------------------------------------------------------------------------------------------------------------------------------------------------------------------------------------------------------------------------------------------------------------------------------------------------------------------------------------------------------------------------------------------------------------------------------------------------------------------------------------------------------------------------------------------------------------------------------------------------------------------------------------------------------------------------------------------------------------------------------------------------------------------------------------------------------------------------------------------------------------------------------------------------------------------------------------------------------------------------------------------------------------------------------------------------------------------------------------------------------------------------------------------------------------------------------------------CGTTCACGGTCGAACTCCCG-TACGAGGTGCCCGCA
>104_washed_len155-161_reads4926__seq95
GGGCTACGCGAGGGAGCCACGCTGCGAAGCAGCGTGGTGGTTCTCGTGCGTTACCGAAACGCACGAAGGTCGCGCCTCTCCACGAGGCGTCACC-TGGGAGAGCGCAAAAGCGCTAGCCCGTGATC---------------------------------------------------------------------------------------------------------------------------------------------------------------------------------------------------------------------------------------------------------------------------------------------------------------------------------------------------------------------------------------------------------------------------------------------------------------------------------------------------------------------------------------------------------------------------------------------------------------------------------------------------------------------------------------------------------------------------------------------------------------------------------------------------------------------------------------------------------------------------------------------------------------------------------------------------------------------------------------------------------------------------------------------------------------------------------------------------------------------------------------------------------------------------------------------------------------------------------------------------------------------------------------------------------------------------------------------------------------------------------------------------------------------------------------------------------------------------------------------------------------------------------------------------------------------------------------------------------------------------------------------------------------------------------------------------------------------------------------------------------------------------------------------------------------------------------------------------------------------------------------------CGTTCACGGTCGAACTCCCG-TACGAGGTGCCCGCA
>104_washed_len155-161_reads4926__seq96
GGGCTACGCGAGGGAGCCACGCTGCGAAGCAGCGTGGTGGTTCTCGTGCGTTACCGAAACGCACGAAGGTCGCGCCTCTCCACGAGGCGTCACC-TGGGAGAGCGCAAAAGCGCTAGCCCGTGATC---------------------------------------------------------------------------------------------------------------------------------------------------------------------------------------------------------------------------------------------------------------------------------------------------------------------------------------------------------------------------------------------------------------------------------------------------------------------------------------------------------------------------------------------------------------------------------------------------------------------------------------------------------------------------------------------------------------------------------------------------------------------------------------------------------------------------------------------------------------------------------------------------------------------------------------------------------------------------------------------------------------------------------------------------------------------------------------------------------------------------------------------------------------------------------------------------------------------------------------------------------------------------------------------------------------------------------------------------------------------------------------------------------------------------------------------------------------------------------------------------------------------------------------------------------------------------------------------------------------------------------------------------------------------------------------------------------------------------------------------------------------------------------------------------------------------------------------------------------------------------------------------CGTTCACGGTCGAACTCCCG-TACGAGGTGCCCGCA
>104_washed_len155-161_reads4926__seq97
GGGCTACGCGAGGGAGCCACGCTGCGAAGCAGCGTGGTGGTTCTCGTGCGTTACCGAAACGCACGAAGGTCGCGCCTCTCCACGAGGCGTCACC-TGGGAGAGCGCAAAAGCGCTAGCCCGTGATC---------------------------------------------------------------------------------------------------------------------------------------------------------------------------------------------------------------------------------------------------------------------------------------------------------------------------------------------------------------------------------------------------------------------------------------------------------------------------------------------------------------------------------------------------------------------------------------------------------------------------------------------------------------------------------------------------------------------------------------------------------------------------------------------------------------------------------------------------------------------------------------------------------------------------------------------------------------------------------------------------------------------------------------------------------------------------------------------------------------------------------------------------------------------------------------------------------------------------------------------------------------------------------------------------------------------------------------------------------------------------------------------------------------------------------------------------------------------------------------------------------------------------------------------------------------------------------------------------------------------------------------------------------------------------------------------------------------------------------------------------------------------------------------------------------------------------------------------------------------------------------------------CGTTCACGGTCGAACTCCCG-TACGAGGTGCCCGCA
>104_washed_len155-161_reads4926__seq98
GGGCTACGCGAGGGAGCCACGCTGCGAAGCAGCGTGGTGGTTCTCGTGCGTTACCGAAACGCACGAAGGTCGCGCCTCTCCACGAGGCGTCACC-TGGGAGAGCGCAAAAGCGCTAGCCCGTGATC---------------------------------------------------------------------------------------------------------------------------------------------------------------------------------------------------------------------------------------------------------------------------------------------------------------------------------------------------------------------------------------------------------------------------------------------------------------------------------------------------------------------------------------------------------------------------------------------------------------------------------------------------------------------------------------------------------------------------------------------------------------------------------------------------------------------------------------------------------------------------------------------------------------------------------------------------------------------------------------------------------------------------------------------------------------------------------------------------------------------------------------------------------------------------------------------------------------------------------------------------------------------------------------------------------------------------------------------------------------------------------------------------------------------------------------------------------------------------------------------------------------------------------------------------------------------------------------------------------------------------------------------------------------------------------------------------------------------------------------------------------------------------------------------------------------------------------------------------------------------------------------------CGTTCACGGTCGAACTCCCG-TACGAGGTGCCCGCA
>104_washed_len155-161_reads4926__seq99
GGGCTACGCGAGGGAGCCACGCTGCGAAGCAGCGTGGTGGTTCTCGTGCGTTACCGAAACGCACGAAGGTCGCGCCTCTCCACGAGGCGTCACC-TGGGAGAGCGCGAAAGCGCTAGCCCGTGATC---------------------------------------------------------------------------------------------------------------------------------------------------------------------------------------------------------------------------------------------------------------------------------------------------------------------------------------------------------------------------------------------------------------------------------------------------------------------------------------------------------------------------------------------------------------------------------------------------------------------------------------------------------------------------------------------------------------------------------------------------------------------------------------------------------------------------------------------------------------------------------------------------------------------------------------------------------------------------------------------------------------------------------------------------------------------------------------------------------------------------------------------------------------------------------------------------------------------------------------------------------------------------------------------------------------------------------------------------------------------------------------------------------------------------------------------------------------------------------------------------------------------------------------------------------------------------------------------------------------------------------------------------------------------------------------------------------------------------------------------------------------------------------------------------------------------------------------------------------------------------------------------CGTTCACGGTCGAACTCCCG-TACGAGGTGCCCGCA
>104_washed_len155-161_reads4926__seq100
GGGCTACGCGAGGGAGCCACGCTGCGAAGCAGCGTGGTGGTTCTCGTGCGTTACCGAAACGCACGAAGGTCGCGCCTCTCCACGAGGCGTCACC-TGGGAGAGCGCGAAAGCGCTAGCCCGTGATC---------------------------------------------------------------------------------------------------------------------------------------------------------------------------------------------------------------------------------------------------------------------------------------------------------------------------------------------------------------------------------------------------------------------------------------------------------------------------------------------------------------------------------------------------------------------------------------------------------------------------------------------------------------------------------------------------------------------------------------------------------------------------------------------------------------------------------------------------------------------------------------------------------------------------------------------------------------------------------------------------------------------------------------------------------------------------------------------------------------------------------------------------------------------------------------------------------------------------------------------------------------------------------------------------------------------------------------------------------------------------------------------------------------------------------------------------------------------------------------------------------------------------------------------------------------------------------------------------------------------------------------------------------------------------------------------------------------------------------------------------------------------------------------------------------------------------------------------------------------------------------------------CGTTCACGGTCGAACTCCCG-TACGAGGTGCCCGCA
>104_washed_len155-161_reads4926__seq101
GGGCTACGCGAGGGAGCCACGCTGCGAAGCAGCGTGGTGGTTCTCGTGCGTTACCGAAACGCACGAAGGTCGCGCCTCTCCACGAGGCGTCACC-TGGGAGAGCGCGAAAGCGCTAGCCCGTGATC---------------------------------------------------------------------------------------------------------------------------------------------------------------------------------------------------------------------------------------------------------------------------------------------------------------------------------------------------------------------------------------------------------------------------------------------------------------------------------------------------------------------------------------------------------------------------------------------------------------------------------------------------------------------------------------------------------------------------------------------------------------------------------------------------------------------------------------------------------------------------------------------------------------------------------------------------------------------------------------------------------------------------------------------------------------------------------------------------------------------------------------------------------------------------------------------------------------------------------------------------------------------------------------------------------------------------------------------------------------------------------------------------------------------------------------------------------------------------------------------------------------------------------------------------------------------------------------------------------------------------------------------------------------------------------------------------------------------------------------------------------------------------------------------------------------------------------------------------------------------------------------------CGTTCACGGTCGAACTCCCG-TACGAGGTGCCCGCA
>104_washed_len155-161_reads4926__seq102
GGGCTACGCGAGGGAGCCACGCTGCCAAGCAGCGTGGTGGTTCTCGTGCGTTACCGAAACGCACGAAGGTCGCGCCTCTCCACGAGGCGTCACC-TGGGAGAGCGCAAAAGCGCTAGCCCGTGATC---------------------------------------------------------------------------------------------------------------------------------------------------------------------------------------------------------------------------------------------------------------------------------------------------------------------------------------------------------------------------------------------------------------------------------------------------------------------------------------------------------------------------------------------------------------------------------------------------------------------------------------------------------------------------------------------------------------------------------------------------------------------------------------------------------------------------------------------------------------------------------------------------------------------------------------------------------------------------------------------------------------------------------------------------------------------------------------------------------------------------------------------------------------------------------------------------------------------------------------------------------------------------------------------------------------------------------------------------------------------------------------------------------------------------------------------------------------------------------------------------------------------------------------------------------------------------------------------------------------------------------------------------------------------------------------------------------------------------------------------------------------------------------------------------------------------------------------------------------------------------------------------CGTTCACGGTCGAACTCCCG-TACGAGGTGCCCGCA
>104_washed_len155-161_reads4926__seq103
GGGCTACGCGAGGGAGCCACGCTGCGAAGCAGCGTGGTGGTTCTCGTGCGTTACCGAAACGCACGAAGGTCGCGCCTCTCCACGAGGCGTCACC-TGGGAGAGCGCAAAAGCGCTAGCCCGTGATC---------------------------------------------------------------------------------------------------------------------------------------------------------------------------------------------------------------------------------------------------------------------------------------------------------------------------------------------------------------------------------------------------------------------------------------------------------------------------------------------------------------------------------------------------------------------------------------------------------------------------------------------------------------------------------------------------------------------------------------------------------------------------------------------------------------------------------------------------------------------------------------------------------------------------------------------------------------------------------------------------------------------------------------------------------------------------------------------------------------------------------------------------------------------------------------------------------------------------------------------------------------------------------------------------------------------------------------------------------------------------------------------------------------------------------------------------------------------------------------------------------------------------------------------------------------------------------------------------------------------------------------------------------------------------------------------------------------------------------------------------------------------------------------------------------------------------------------------------------------------------------------------AGTTCACGGTCGAACTCCCG-TACGAGGTGCCCGCA
>104_washed_len155-161_reads4926__seq104
GGGCTACGCGAGGGAGCCACGCTGCGAAGCAGCGTGGTGGTTCTCGTGCGTTACCGAAACGCACGAAGGTCGCGCCTCTCCACGAGGCGTCACC-TGGGAGAGCGCAAAAGCGCTAGCCCGTGATC---------------------------------------------------------------------------------------------------------------------------------------------------------------------------------------------------------------------------------------------------------------------------------------------------------------------------------------------------------------------------------------------------------------------------------------------------------------------------------------------------------------------------------------------------------------------------------------------------------------------------------------------------------------------------------------------------------------------------------------------------------------------------------------------------------------------------------------------------------------------------------------------------------------------------------------------------------------------------------------------------------------------------------------------------------------------------------------------------------------------------------------------------------------------------------------------------------------------------------------------------------------------------------------------------------------------------------------------------------------------------------------------------------------------------------------------------------------------------------------------------------------------------------------------------------------------------------------------------------------------------------------------------------------------------------------------------------------------------------------------------------------------------------------------------------------------------------------------------------------------------------------------AGTTCACGGTCGAACTCCCG-TACGAGGTGCCCGCA
>104_washed_len155-161_reads4926__seq105
GGGCTACGCGAGGGAGCCACGCTGCGAAGCAGCGTGGTGGTTCTCGTGCGTTACCGAAACGCACGAAGGTCGCGCCTCTCCACGAGGCGTCACC-TGGGAGAGCGCAAAAGCGCTAGCCCGTGATC---------------------------------------------------------------------------------------------------------------------------------------------------------------------------------------------------------------------------------------------------------------------------------------------------------------------------------------------------------------------------------------------------------------------------------------------------------------------------------------------------------------------------------------------------------------------------------------------------------------------------------------------------------------------------------------------------------------------------------------------------------------------------------------------------------------------------------------------------------------------------------------------------------------------------------------------------------------------------------------------------------------------------------------------------------------------------------------------------------------------------------------------------------------------------------------------------------------------------------------------------------------------------------------------------------------------------------------------------------------------------------------------------------------------------------------------------------------------------------------------------------------------------------------------------------------------------------------------------------------------------------------------------------------------------------------------------------------------------------------------------------------------------------------------------------------------------------------------------------------------------------------------AGTTCACGGTCGAACTCCCG-TACGAGGTGCCCGCA
>104_washed_len155-161_reads4926__seq106
GGGCTACGCGAGGGAGCCACGCTGCGAAACAGCGTGGTGGTTCTCGTGCGTTACCGAAACGCACGAAGGTCGCGCCTCTCCACGAGGCGTCACC-TGGGAGAGCGCAAAAGCGCTAGCCCGTGATC---------------------------------------------------------------------------------------------------------------------------------------------------------------------------------------------------------------------------------------------------------------------------------------------------------------------------------------------------------------------------------------------------------------------------------------------------------------------------------------------------------------------------------------------------------------------------------------------------------------------------------------------------------------------------------------------------------------------------------------------------------------------------------------------------------------------------------------------------------------------------------------------------------------------------------------------------------------------------------------------------------------------------------------------------------------------------------------------------------------------------------------------------------------------------------------------------------------------------------------------------------------------------------------------------------------------------------------------------------------------------------------------------------------------------------------------------------------------------------------------------------------------------------------------------------------------------------------------------------------------------------------------------------------------------------------------------------------------------------------------------------------------------------------------------------------------------------------------------------------------------------------------AGTTCACGGTCGAACTCCCG-TACGAGGTGCCCGCA
>104_washed_len155-161_reads4926__seq107
GGGCTACGCGAGGGAGCCACGCTGCGAAGCAGCGTGGTGGTTCTCGTGCGTTACCGAAACGCACGAAGGTCGCGCCTCTCCACGAGGCGTCACC-TGGGAGAGTGCAAAAGCGCTAGCCCGTGATC---------------------------------------------------------------------------------------------------------------------------------------------------------------------------------------------------------------------------------------------------------------------------------------------------------------------------------------------------------------------------------------------------------------------------------------------------------------------------------------------------------------------------------------------------------------------------------------------------------------------------------------------------------------------------------------------------------------------------------------------------------------------------------------------------------------------------------------------------------------------------------------------------------------------------------------------------------------------------------------------------------------------------------------------------------------------------------------------------------------------------------------------------------------------------------------------------------------------------------------------------------------------------------------------------------------------------------------------------------------------------------------------------------------------------------------------------------------------------------------------------------------------------------------------------------------------------------------------------------------------------------------------------------------------------------------------------------------------------------------------------------------------------------------------------------------------------------------------------------------------------------------------AGTTCACGGTCGAACTCCCG-TACGAGGTGCCCGCA
>104_washed_len155-161_reads4926__seq108
GGGTTGCGCGAAGGAGCCACGCTGCGAAGCAGTGTGGTGGTTCTCGTGCGTTACCGAAACGCACGAAGGTCGCGCCTCTCCACGAGGCGTCACC-TGGGAGAGCGCAAAAGCGCTAGCCCGTGATC---------------------------------------------------------------------------------------------------------------------------------------------------------------------------------------------------------------------------------------------------------------------------------------------------------------------------------------------------------------------------------------------------------------------------------------------------------------------------------------------------------------------------------------------------------------------------------------------------------------------------------------------------------------------------------------------------------------------------------------------------------------------------------------------------------------------------------------------------------------------------------------------------------------------------------------------------------------------------------------------------------------------------------------------------------------------------------------------------------------------------------------------------------------------------------------------------------------------------------------------------------------------------------------------------------------------------------------------------------------------------------------------------------------------------------------------------------------------------------------------------------------------------------------------------------------------------------------------------------------------------------------------------------------------------------------------------------------------------------------------------------------------------------------------------------------------------------------------------------------------------------------------CGTTCACGGTCGAACTCCCG-TACGAGGTGCCCGCA
>104_washed_len155-161_reads4926__seq109
GGGCTACGCGAAGGAGCCACGCTGCGAAGCAGTGTGGCGGTTCTCCTGCGTTACCCAAAAGCACGAAGGTCGCGCCTCTCCGCGAGGCGTCACC-TGGGAGAGCGCGAAAGCGCTAGCCCGCGATC---------------------------------------------------------------------------------------------------------------------------------------------------------------------------------------------------------------------------------------------------------------------------------------------------------------------------------------------------------------------------------------------------------------------------------------------------------------------------------------------------------------------------------------------------------------------------------------------------------------------------------------------------------------------------------------------------------------------------------------------------------------------------------------------------------------------------------------------------------------------------------------------------------------------------------------------------------------------------------------------------------------------------------------------------------------------------------------------------------------------------------------------------------------------------------------------------------------------------------------------------------------------------------------------------------------------------------------------------------------------------------------------------------------------------------------------------------------------------------------------------------------------------------------------------------------------------------------------------------------------------------------------------------------------------------------------------------------------------------------------------------------------------------------------------------------------------------------------------------------------------------------------CGTTCGCGGTCGAACTCCCG-TACGAGGTGCCCGCA
>104_washed_len155-161_reads4926__seq110
GGGCTACGTGAGGGAGCCACGCTGCGAAGCAGCGTGGTGGTTCTCGTGCGTTACCGAAACGCACGAAGGTCGCGCCTCTCCACGAGGCGTCACC-TGGGAGAGCGCGAAAGCGCTAGCCCGCGATT---------------------------------------------------------------------------------------------------------------------------------------------------------------------------------------------------------------------------------------------------------------------------------------------------------------------------------------------------------------------------------------------------------------------------------------------------------------------------------------------------------------------------------------------------------------------------------------------------------------------------------------------------------------------------------------------------------------------------------------------------------------------------------------------------------------------------------------------------------------------------------------------------------------------------------------------------------------------------------------------------------------------------------------------------------------------------------------------------------------------------------------------------------------------------------------------------------------------------------------------------------------------------------------------------------------------------------------------------------------------------------------------------------------------------------------------------------------------------------------------------------------------------------------------------------------------------------------------------------------------------------------------------------------------------------------------------------------------------------------------------------------------------------------------------------------------------------------------------------------------------------------------CG-TCGCGGTCGAACTCCCG-TACGAGGTGCCCGCA
>104_washed_len155-161_reads4926__seq111
GGGCTACGCGAGGGAGCCAC-CTGCGAAGCAGCGTGGCGGTTCTCGTGCGTTACCGAAACGCACGAAGGTCGCGCCTCTTCACGAGGCGTCACC-TGGGAGAGCGCCAAAGCGCTAGCCCGTGATT---------------------------------------------------------------------------------------------------------------------------------------------------------------------------------------------------------------------------------------------------------------------------------------------------------------------------------------------------------------------------------------------------------------------------------------------------------------------------------------------------------------------------------------------------------------------------------------------------------------------------------------------------------------------------------------------------------------------------------------------------------------------------------------------------------------------------------------------------------------------------------------------------------------------------------------------------------------------------------------------------------------------------------------------------------------------------------------------------------------------------------------------------------------------------------------------------------------------------------------------------------------------------------------------------------------------------------------------------------------------------------------------------------------------------------------------------------------------------------------------------------------------------------------------------------------------------------------------------------------------------------------------------------------------------------------------------------------------------------------------------------------------------------------------------------------------------------------------------------------------------------------------CG-TCACGGTCGAACTCCCG-TACGAGGTGCCCGCA
>104_washed_len155-161_reads4926__seq112
GGGCTACGCGAGGGAGCCAC-CTGCGAAGCAGCGTGGCGGTTCTCGTGCGTTACCGAAACGCACGAAGGTCGCGCCTCTTCACGAGGCGTCACC-TGGGAGAGCGCCAAAGCGCTAGCCCGTGATT---------------------------------------------------------------------------------------------------------------------------------------------------------------------------------------------------------------------------------------------------------------------------------------------------------------------------------------------------------------------------------------------------------------------------------------------------------------------------------------------------------------------------------------------------------------------------------------------------------------------------------------------------------------------------------------------------------------------------------------------------------------------------------------------------------------------------------------------------------------------------------------------------------------------------------------------------------------------------------------------------------------------------------------------------------------------------------------------------------------------------------------------------------------------------------------------------------------------------------------------------------------------------------------------------------------------------------------------------------------------------------------------------------------------------------------------------------------------------------------------------------------------------------------------------------------------------------------------------------------------------------------------------------------------------------------------------------------------------------------------------------------------------------------------------------------------------------------------------------------------------------------------CG-TCACGGTCGAACTCCCG-TACGAGGTGCCCGCA
>104_washed_len155-161_reads4926__seq113
GGGCTACGCGAGGGAGCCAC-CTGCGAAGCAGCGTGGCGGTTCTCGTGCGTTACCGAAACGCACGAAGGTCGCGCCTCTTCACGAGGCGTCACC-TGGGAGAGCGCAATAGCGCTAGCCCGTGATT---------------------------------------------------------------------------------------------------------------------------------------------------------------------------------------------------------------------------------------------------------------------------------------------------------------------------------------------------------------------------------------------------------------------------------------------------------------------------------------------------------------------------------------------------------------------------------------------------------------------------------------------------------------------------------------------------------------------------------------------------------------------------------------------------------------------------------------------------------------------------------------------------------------------------------------------------------------------------------------------------------------------------------------------------------------------------------------------------------------------------------------------------------------------------------------------------------------------------------------------------------------------------------------------------------------------------------------------------------------------------------------------------------------------------------------------------------------------------------------------------------------------------------------------------------------------------------------------------------------------------------------------------------------------------------------------------------------------------------------------------------------------------------------------------------------------------------------------------------------------------------------------CG-TCACGGTCGAACTCCCG-TACGAGGTGCCCGCA
>104_washed_len155-161_reads4926__seq114
GGGCTACGCGAGGGAGCCACGCTGCGAAGCAGCGTGGCGGTTCTCGTGCGTTACCGAAACGCACGAAGGTCGCGCCTCTTCACGAGGCGTCACC-TGGGAGAGCGCCAAAGCGCTAGCCCGTGATT---------------------------------------------------------------------------------------------------------------------------------------------------------------------------------------------------------------------------------------------------------------------------------------------------------------------------------------------------------------------------------------------------------------------------------------------------------------------------------------------------------------------------------------------------------------------------------------------------------------------------------------------------------------------------------------------------------------------------------------------------------------------------------------------------------------------------------------------------------------------------------------------------------------------------------------------------------------------------------------------------------------------------------------------------------------------------------------------------------------------------------------------------------------------------------------------------------------------------------------------------------------------------------------------------------------------------------------------------------------------------------------------------------------------------------------------------------------------------------------------------------------------------------------------------------------------------------------------------------------------------------------------------------------------------------------------------------------------------------------------------------------------------------------------------------------------------------------------------------------------------------------------CG-TCACGGTCGAACTCCCG-TACGAGGTGCCCGCA
>104_washed_len155-161_reads4926__seq115
GGGCTACGCGAGGGAGCCACGCTGCGAAGCAGCGTGGCGGTTCTCGTGCGTTACCGAAACGCACGAAGGTCGCGCCTCTTCACGAGGCGTCACC-TGGGAGAGCGCCAAAGCGCTAGCCCGTGATT---------------------------------------------------------------------------------------------------------------------------------------------------------------------------------------------------------------------------------------------------------------------------------------------------------------------------------------------------------------------------------------------------------------------------------------------------------------------------------------------------------------------------------------------------------------------------------------------------------------------------------------------------------------------------------------------------------------------------------------------------------------------------------------------------------------------------------------------------------------------------------------------------------------------------------------------------------------------------------------------------------------------------------------------------------------------------------------------------------------------------------------------------------------------------------------------------------------------------------------------------------------------------------------------------------------------------------------------------------------------------------------------------------------------------------------------------------------------------------------------------------------------------------------------------------------------------------------------------------------------------------------------------------------------------------------------------------------------------------------------------------------------------------------------------------------------------------------------------------------------------------------------CG-TCACGGTCGAACTCCCG-TACGAGGTGCCCGCA
>104_washed_len155-161_reads4926__seq116
GGGCTACGCGAGGGAGCCACGCTGCGAAGCAGCGTGGCGGTTCTCGTGCGTTACCGAAACGCACGAAGGTCGCGCCTCTTCACGAGGCGTCACC-TGGGAGAGCGCCAAAGCGCTAGCCCGTGATT---------------------------------------------------------------------------------------------------------------------------------------------------------------------------------------------------------------------------------------------------------------------------------------------------------------------------------------------------------------------------------------------------------------------------------------------------------------------------------------------------------------------------------------------------------------------------------------------------------------------------------------------------------------------------------------------------------------------------------------------------------------------------------------------------------------------------------------------------------------------------------------------------------------------------------------------------------------------------------------------------------------------------------------------------------------------------------------------------------------------------------------------------------------------------------------------------------------------------------------------------------------------------------------------------------------------------------------------------------------------------------------------------------------------------------------------------------------------------------------------------------------------------------------------------------------------------------------------------------------------------------------------------------------------------------------------------------------------------------------------------------------------------------------------------------------------------------------------------------------------------------------------CG-TCACGGTCGAACTCCCG-TACGAGGTGCCCGCA
>104_washed_len155-161_reads4926__seq117
GGGCTACGCGAGGGAGCCACGCTGCGAAGCAGCGTGGCGGTTCTCGTGCGTTACCGAAACGCACGAAGGTCGCGCCTCTTCACGAGGCGTCACC-TGGGAGAGCGCCAAAGCGCTAGCCCGTGATT---------------------------------------------------------------------------------------------------------------------------------------------------------------------------------------------------------------------------------------------------------------------------------------------------------------------------------------------------------------------------------------------------------------------------------------------------------------------------------------------------------------------------------------------------------------------------------------------------------------------------------------------------------------------------------------------------------------------------------------------------------------------------------------------------------------------------------------------------------------------------------------------------------------------------------------------------------------------------------------------------------------------------------------------------------------------------------------------------------------------------------------------------------------------------------------------------------------------------------------------------------------------------------------------------------------------------------------------------------------------------------------------------------------------------------------------------------------------------------------------------------------------------------------------------------------------------------------------------------------------------------------------------------------------------------------------------------------------------------------------------------------------------------------------------------------------------------------------------------------------------------------------CG-TCACGGTCGAACTCCCG-TACGAGGTGCCCGCA
>104_washed_len155-161_reads4926__seq118
GGGCTACGCGAGGGAGCCACGCTGCGAAGCAGCGTGGCGGTTCTCGTGCGTTACCGAAACGCACGAAGGTCGCGCCTCTTCACGAGGCGTCACC-TGGGAGAGCGCCAAAGCGCTAGCCCGTGATT---------------------------------------------------------------------------------------------------------------------------------------------------------------------------------------------------------------------------------------------------------------------------------------------------------------------------------------------------------------------------------------------------------------------------------------------------------------------------------------------------------------------------------------------------------------------------------------------------------------------------------------------------------------------------------------------------------------------------------------------------------------------------------------------------------------------------------------------------------------------------------------------------------------------------------------------------------------------------------------------------------------------------------------------------------------------------------------------------------------------------------------------------------------------------------------------------------------------------------------------------------------------------------------------------------------------------------------------------------------------------------------------------------------------------------------------------------------------------------------------------------------------------------------------------------------------------------------------------------------------------------------------------------------------------------------------------------------------------------------------------------------------------------------------------------------------------------------------------------------------------------------------CG-TCACGGTCGAACTCCCG-TACGAGGTGCCCGCA
>104_washed_len155-161_reads4926__seq119
GGGCTACGCGAGGGAGCCACGCTGCGAAGCAGCGTGGCGGTTCTCGTGCGTTACCGAAACGCACGAAGGTCGCGCCTCTTCACGAGGCGTCACC-TGGGAGAGCGCCAAAGCGCTAGCCCGTGATT---------------------------------------------------------------------------------------------------------------------------------------------------------------------------------------------------------------------------------------------------------------------------------------------------------------------------------------------------------------------------------------------------------------------------------------------------------------------------------------------------------------------------------------------------------------------------------------------------------------------------------------------------------------------------------------------------------------------------------------------------------------------------------------------------------------------------------------------------------------------------------------------------------------------------------------------------------------------------------------------------------------------------------------------------------------------------------------------------------------------------------------------------------------------------------------------------------------------------------------------------------------------------------------------------------------------------------------------------------------------------------------------------------------------------------------------------------------------------------------------------------------------------------------------------------------------------------------------------------------------------------------------------------------------------------------------------------------------------------------------------------------------------------------------------------------------------------------------------------------------------------------------CG-TCACGGTCGAACTCCCG-TACGAGGTGCCCGCA
>104_washed_len155-161_reads4926__seq120
GGGCTACGCGAGGGAGCCACGCTGCGAAGCAGCGTGGCGGTTCTCGTGCGTTACCGAAACGCACGAAGGTCGCGCCTCTTCACGAGGCGTCACC-TGGGAGAGCGCCAAAGCGCTAGCCCGTGATT---------------------------------------------------------------------------------------------------------------------------------------------------------------------------------------------------------------------------------------------------------------------------------------------------------------------------------------------------------------------------------------------------------------------------------------------------------------------------------------------------------------------------------------------------------------------------------------------------------------------------------------------------------------------------------------------------------------------------------------------------------------------------------------------------------------------------------------------------------------------------------------------------------------------------------------------------------------------------------------------------------------------------------------------------------------------------------------------------------------------------------------------------------------------------------------------------------------------------------------------------------------------------------------------------------------------------------------------------------------------------------------------------------------------------------------------------------------------------------------------------------------------------------------------------------------------------------------------------------------------------------------------------------------------------------------------------------------------------------------------------------------------------------------------------------------------------------------------------------------------------------------------CG-TCACGGTCGAACTCCCG-TACGAGGTGCCCGCA
>104_washed_len155-161_reads4926__seq121
GGGCTACGCGAGGGAGCCACGCTGCGAAGCAGCGTGGCGGTTCTCGTGCGTTACCGAAACGCACGAAGGTCGCGCCTCTTCACGAGGCGTCACC-TGGGAGAGCGCCAAAGCGCTAGCCCGTGATT---------------------------------------------------------------------------------------------------------------------------------------------------------------------------------------------------------------------------------------------------------------------------------------------------------------------------------------------------------------------------------------------------------------------------------------------------------------------------------------------------------------------------------------------------------------------------------------------------------------------------------------------------------------------------------------------------------------------------------------------------------------------------------------------------------------------------------------------------------------------------------------------------------------------------------------------------------------------------------------------------------------------------------------------------------------------------------------------------------------------------------------------------------------------------------------------------------------------------------------------------------------------------------------------------------------------------------------------------------------------------------------------------------------------------------------------------------------------------------------------------------------------------------------------------------------------------------------------------------------------------------------------------------------------------------------------------------------------------------------------------------------------------------------------------------------------------------------------------------------------------------------------CG-TCACGGTCGAACTCCCG-TACGAGGTGCCCGCA
>104_washed_len155-161_reads4926__seq122
GGGCTACGCGAGGGAGCCACGCTGCGAAGCAGCGTGGCGGTTCTCGTGCGTTACCGAAACGCACGAAGGTCGCGCCTCTTCACGAGGCGTCACC-TGGGAGAGCGCCAAAGCGCTAGCCCGTGATT---------------------------------------------------------------------------------------------------------------------------------------------------------------------------------------------------------------------------------------------------------------------------------------------------------------------------------------------------------------------------------------------------------------------------------------------------------------------------------------------------------------------------------------------------------------------------------------------------------------------------------------------------------------------------------------------------------------------------------------------------------------------------------------------------------------------------------------------------------------------------------------------------------------------------------------------------------------------------------------------------------------------------------------------------------------------------------------------------------------------------------------------------------------------------------------------------------------------------------------------------------------------------------------------------------------------------------------------------------------------------------------------------------------------------------------------------------------------------------------------------------------------------------------------------------------------------------------------------------------------------------------------------------------------------------------------------------------------------------------------------------------------------------------------------------------------------------------------------------------------------------------------CG-TCACGGTCGAACTCCCG-TACGAGGTGCCCGCA
>104_washed_len155-161_reads4926__seq123
GGGCTACGCGAGGGAGCCACGCTGCGAAGCAGCGTGGCGGTTCTCGTGCGTTACCGAAACGCACGAAGGTCGCGCCTCTTCACGAGGCGTCACC-TGGGAGAGCGCCAAAGCGCTAGCCCGTGATT---------------------------------------------------------------------------------------------------------------------------------------------------------------------------------------------------------------------------------------------------------------------------------------------------------------------------------------------------------------------------------------------------------------------------------------------------------------------------------------------------------------------------------------------------------------------------------------------------------------------------------------------------------------------------------------------------------------------------------------------------------------------------------------------------------------------------------------------------------------------------------------------------------------------------------------------------------------------------------------------------------------------------------------------------------------------------------------------------------------------------------------------------------------------------------------------------------------------------------------------------------------------------------------------------------------------------------------------------------------------------------------------------------------------------------------------------------------------------------------------------------------------------------------------------------------------------------------------------------------------------------------------------------------------------------------------------------------------------------------------------------------------------------------------------------------------------------------------------------------------------------------------CG-TCACGGTCGAACTCCCG-TACGAGGTGCCCGCA
>104_washed_len155-161_reads4926__seq124
GGGCTACGCGAGGGAGCCACGCTGCGAAGCAGCGTGGCGGTTCTCGTGCGTTACCGAAACGCACGAAGGTCGCGCCTCTTCACGAGGCGTCACC-TGGGAGAGCGCCAAAGCGCTAGCCCGTGATT---------------------------------------------------------------------------------------------------------------------------------------------------------------------------------------------------------------------------------------------------------------------------------------------------------------------------------------------------------------------------------------------------------------------------------------------------------------------------------------------------------------------------------------------------------------------------------------------------------------------------------------------------------------------------------------------------------------------------------------------------------------------------------------------------------------------------------------------------------------------------------------------------------------------------------------------------------------------------------------------------------------------------------------------------------------------------------------------------------------------------------------------------------------------------------------------------------------------------------------------------------------------------------------------------------------------------------------------------------------------------------------------------------------------------------------------------------------------------------------------------------------------------------------------------------------------------------------------------------------------------------------------------------------------------------------------------------------------------------------------------------------------------------------------------------------------------------------------------------------------------------------------CG-TCACGGTCGAACTCCCG-TACGAGGTGCCCGCA
>104_washed_len155-161_reads4926__seq125
GGGCTACGCGAGGGAGCCACGCTGCGAAGCAGCGTGGCGGTTCTCGTGCGTTACCGAAACGCACGAAGGTCGCGCCTCTTCACGAGGCGTCACC-TGGGAGAGCGCCAAAGCGCTAGCCCGTGATT---------------------------------------------------------------------------------------------------------------------------------------------------------------------------------------------------------------------------------------------------------------------------------------------------------------------------------------------------------------------------------------------------------------------------------------------------------------------------------------------------------------------------------------------------------------------------------------------------------------------------------------------------------------------------------------------------------------------------------------------------------------------------------------------------------------------------------------------------------------------------------------------------------------------------------------------------------------------------------------------------------------------------------------------------------------------------------------------------------------------------------------------------------------------------------------------------------------------------------------------------------------------------------------------------------------------------------------------------------------------------------------------------------------------------------------------------------------------------------------------------------------------------------------------------------------------------------------------------------------------------------------------------------------------------------------------------------------------------------------------------------------------------------------------------------------------------------------------------------------------------------------------CG-TCACGGTCGAACTCCCG-TACGAGGTGCCCGCA
>104_washed_len155-161_reads4926__seq126
GGGCTACGCGAGGGAGCCACGCTGCGAAGCAGCGTGGCGGTTCTCGTGCGTTACCGAAACGCACGAAGGTCGCGCCTCTTCACGAGGCGTCACC-TGGGAGAGCGCCAAAGCGCTAGCCCGTGATT---------------------------------------------------------------------------------------------------------------------------------------------------------------------------------------------------------------------------------------------------------------------------------------------------------------------------------------------------------------------------------------------------------------------------------------------------------------------------------------------------------------------------------------------------------------------------------------------------------------------------------------------------------------------------------------------------------------------------------------------------------------------------------------------------------------------------------------------------------------------------------------------------------------------------------------------------------------------------------------------------------------------------------------------------------------------------------------------------------------------------------------------------------------------------------------------------------------------------------------------------------------------------------------------------------------------------------------------------------------------------------------------------------------------------------------------------------------------------------------------------------------------------------------------------------------------------------------------------------------------------------------------------------------------------------------------------------------------------------------------------------------------------------------------------------------------------------------------------------------------------------------------CG-TCACGGTCGAACTCCCG-TACGAGGTGCCCGCA
>104_washed_len155-161_reads4926__seq127
GGGCTACGCGAGGGAGCCACGCTGCGAAGCAGCGTGGCGGTTCTCGTGCGTTACCGAAACGCACGAAGGTCGCGCCTCTTCACGAGGCGTCACC-TGGGAGAGCGCCAAAGCGCTAGCCCGTGATT---------------------------------------------------------------------------------------------------------------------------------------------------------------------------------------------------------------------------------------------------------------------------------------------------------------------------------------------------------------------------------------------------------------------------------------------------------------------------------------------------------------------------------------------------------------------------------------------------------------------------------------------------------------------------------------------------------------------------------------------------------------------------------------------------------------------------------------------------------------------------------------------------------------------------------------------------------------------------------------------------------------------------------------------------------------------------------------------------------------------------------------------------------------------------------------------------------------------------------------------------------------------------------------------------------------------------------------------------------------------------------------------------------------------------------------------------------------------------------------------------------------------------------------------------------------------------------------------------------------------------------------------------------------------------------------------------------------------------------------------------------------------------------------------------------------------------------------------------------------------------------------------CG-TCACGGTCGAACTCCCG-TACGAGGTGCCCGCA
>104_washed_len155-161_reads4926__seq128
GGGCTACGCGAGGGAGCCACGCTGCGAAGCAGCGTGGCGGTTCTCGTGCGTTACCGAAACGCACGAAGGTCGCGCCTCTTCACGAGGCGTCACC-TGGGAGAGCGCCAAAGCGCTAGCCCGTGATT---------------------------------------------------------------------------------------------------------------------------------------------------------------------------------------------------------------------------------------------------------------------------------------------------------------------------------------------------------------------------------------------------------------------------------------------------------------------------------------------------------------------------------------------------------------------------------------------------------------------------------------------------------------------------------------------------------------------------------------------------------------------------------------------------------------------------------------------------------------------------------------------------------------------------------------------------------------------------------------------------------------------------------------------------------------------------------------------------------------------------------------------------------------------------------------------------------------------------------------------------------------------------------------------------------------------------------------------------------------------------------------------------------------------------------------------------------------------------------------------------------------------------------------------------------------------------------------------------------------------------------------------------------------------------------------------------------------------------------------------------------------------------------------------------------------------------------------------------------------------------------------------CG-TCACGGTCGAACTCCCG-TACGAGGTGCCCGCA
>104_washed_len155-161_reads4926__seq129
GGGCTACGCGAGGGAGCCACGCTGCGAAGCAGCGTGGTGGTTCTCGTGCGTTACCGAAACGCACGAAGGTCGCGCCTCTTCACGAGGCGTCACC-TGGGAGAGCGCCAAAGCGCTAGCCCGTGATT---------------------------------------------------------------------------------------------------------------------------------------------------------------------------------------------------------------------------------------------------------------------------------------------------------------------------------------------------------------------------------------------------------------------------------------------------------------------------------------------------------------------------------------------------------------------------------------------------------------------------------------------------------------------------------------------------------------------------------------------------------------------------------------------------------------------------------------------------------------------------------------------------------------------------------------------------------------------------------------------------------------------------------------------------------------------------------------------------------------------------------------------------------------------------------------------------------------------------------------------------------------------------------------------------------------------------------------------------------------------------------------------------------------------------------------------------------------------------------------------------------------------------------------------------------------------------------------------------------------------------------------------------------------------------------------------------------------------------------------------------------------------------------------------------------------------------------------------------------------------------------------------CG-TCACGGTCGAACTCCCG-TACGAGGTGCCCGCA
>104_washed_len155-161_reads4926__seq130
GGGCTACGCGAGGGAGCCACGCTGCGAAGCAGCGTGGCGGTTCTCGTGCGTTACCGAAACGCACGAAGGTCGCGCCTCTTCACGAGGCGTCACC-TGGGAGAGCGCCAAAGCGCTAGCCCGTGATT---------------------------------------------------------------------------------------------------------------------------------------------------------------------------------------------------------------------------------------------------------------------------------------------------------------------------------------------------------------------------------------------------------------------------------------------------------------------------------------------------------------------------------------------------------------------------------------------------------------------------------------------------------------------------------------------------------------------------------------------------------------------------------------------------------------------------------------------------------------------------------------------------------------------------------------------------------------------------------------------------------------------------------------------------------------------------------------------------------------------------------------------------------------------------------------------------------------------------------------------------------------------------------------------------------------------------------------------------------------------------------------------------------------------------------------------------------------------------------------------------------------------------------------------------------------------------------------------------------------------------------------------------------------------------------------------------------------------------------------------------------------------------------------------------------------------------------------------------------------------------------------------CA-TCACGGTCGAACTCCCG-TACGAGGTGCCCGCA
>104_washed_len155-161_reads4926__seq131
GGGCTACGCGAGGGAGCCACGCTGCGAAGCAGCGTGGCGGTTCTCGTGCGTTACCGAAACGCACGAAGGTCGCGCCTCTCCGCGAGGCGTCACC-TGGGAGAGCGCCAAAGCGCTAGCCCGTGATT---------------------------------------------------------------------------------------------------------------------------------------------------------------------------------------------------------------------------------------------------------------------------------------------------------------------------------------------------------------------------------------------------------------------------------------------------------------------------------------------------------------------------------------------------------------------------------------------------------------------------------------------------------------------------------------------------------------------------------------------------------------------------------------------------------------------------------------------------------------------------------------------------------------------------------------------------------------------------------------------------------------------------------------------------------------------------------------------------------------------------------------------------------------------------------------------------------------------------------------------------------------------------------------------------------------------------------------------------------------------------------------------------------------------------------------------------------------------------------------------------------------------------------------------------------------------------------------------------------------------------------------------------------------------------------------------------------------------------------------------------------------------------------------------------------------------------------------------------------------------------------------------CG-TCACGGTCGAACTCCCG-TACGAGGTGCCCGCA
>104_washed_len155-161_reads4926__seq132
GGGCTACGCGAGGGAGCCACGCTGCGAAGCAGCGTGGCGGTTCTCCTGCGTTACCGAAACGCACGAAGGTCGCGCCTCTTCACGAGGCGTCACC-TGGGAGAGCGCCAAAGCGCTAGCCCGTGATT---------------------------------------------------------------------------------------------------------------------------------------------------------------------------------------------------------------------------------------------------------------------------------------------------------------------------------------------------------------------------------------------------------------------------------------------------------------------------------------------------------------------------------------------------------------------------------------------------------------------------------------------------------------------------------------------------------------------------------------------------------------------------------------------------------------------------------------------------------------------------------------------------------------------------------------------------------------------------------------------------------------------------------------------------------------------------------------------------------------------------------------------------------------------------------------------------------------------------------------------------------------------------------------------------------------------------------------------------------------------------------------------------------------------------------------------------------------------------------------------------------------------------------------------------------------------------------------------------------------------------------------------------------------------------------------------------------------------------------------------------------------------------------------------------------------------------------------------------------------------------------------------CG-TCACGGTCGAACTCCCG-TACGAGGTGCCCGCA
>104_washed_len155-161_reads4926__seq133
GGGCTACGCGAGGGAGCCACGCTGCGAAGCAGCGTGGCGGTTCTCGTGCGTTACCGAAACGCACGAAGGTCGCGCCTCTTCACGAGGCGTCACC-TGGGAGAGCGCGAAAGCGCTAGCCCGTGATT---------------------------------------------------------------------------------------------------------------------------------------------------------------------------------------------------------------------------------------------------------------------------------------------------------------------------------------------------------------------------------------------------------------------------------------------------------------------------------------------------------------------------------------------------------------------------------------------------------------------------------------------------------------------------------------------------------------------------------------------------------------------------------------------------------------------------------------------------------------------------------------------------------------------------------------------------------------------------------------------------------------------------------------------------------------------------------------------------------------------------------------------------------------------------------------------------------------------------------------------------------------------------------------------------------------------------------------------------------------------------------------------------------------------------------------------------------------------------------------------------------------------------------------------------------------------------------------------------------------------------------------------------------------------------------------------------------------------------------------------------------------------------------------------------------------------------------------------------------------------------------------------CG-TCACGGTCGAACTCCCG-TACGAGGTGCCCGCA
>104_washed_len155-161_reads4926__seq134
GGGCTACGCGAGGGAGCCACGCTGCGAAGCAGCGTGGCGGTTCTCGTGCGTTACCGAAACGCACGAAGGTCGCGCCTCTTCACGAGGCGTCACC-TGGGAGAGCGCGAAAGCGCTAGCCCGTGATT---------------------------------------------------------------------------------------------------------------------------------------------------------------------------------------------------------------------------------------------------------------------------------------------------------------------------------------------------------------------------------------------------------------------------------------------------------------------------------------------------------------------------------------------------------------------------------------------------------------------------------------------------------------------------------------------------------------------------------------------------------------------------------------------------------------------------------------------------------------------------------------------------------------------------------------------------------------------------------------------------------------------------------------------------------------------------------------------------------------------------------------------------------------------------------------------------------------------------------------------------------------------------------------------------------------------------------------------------------------------------------------------------------------------------------------------------------------------------------------------------------------------------------------------------------------------------------------------------------------------------------------------------------------------------------------------------------------------------------------------------------------------------------------------------------------------------------------------------------------------------------------------CG-TCACGGTCGAACTCCCG-TACGAGGTGCCCGCA
>104_washed_len155-161_reads4926__seq135
GGGCTACGCGAGGGAGCCACGCTGCGAAGCAGCGTGGCGGTTCTCGTGCGTTACCGAAACGCACGAAGGTCGCGCCTCTTCACGAGGCGTCACC-TGGGAGAGCGCGAAAGCGCTAGCCCGTGATT---------------------------------------------------------------------------------------------------------------------------------------------------------------------------------------------------------------------------------------------------------------------------------------------------------------------------------------------------------------------------------------------------------------------------------------------------------------------------------------------------------------------------------------------------------------------------------------------------------------------------------------------------------------------------------------------------------------------------------------------------------------------------------------------------------------------------------------------------------------------------------------------------------------------------------------------------------------------------------------------------------------------------------------------------------------------------------------------------------------------------------------------------------------------------------------------------------------------------------------------------------------------------------------------------------------------------------------------------------------------------------------------------------------------------------------------------------------------------------------------------------------------------------------------------------------------------------------------------------------------------------------------------------------------------------------------------------------------------------------------------------------------------------------------------------------------------------------------------------------------------------------------CG-TCACGGTCGAACTCCCG-TACGAGGTGCCCGCA
>104_washed_len155-161_reads4926__seq136
GGGCTACGCGAGGGAGCCACGCTGCGAAGCAGCGTGGCGGTTCTCGTGCGTTACCGAAACGCACGAAGGTCGCGCCTCTTCACGAGGCGTCACC-TGGGAGAGCGCGAAAGCGCTAGCCCGTGATT---------------------------------------------------------------------------------------------------------------------------------------------------------------------------------------------------------------------------------------------------------------------------------------------------------------------------------------------------------------------------------------------------------------------------------------------------------------------------------------------------------------------------------------------------------------------------------------------------------------------------------------------------------------------------------------------------------------------------------------------------------------------------------------------------------------------------------------------------------------------------------------------------------------------------------------------------------------------------------------------------------------------------------------------------------------------------------------------------------------------------------------------------------------------------------------------------------------------------------------------------------------------------------------------------------------------------------------------------------------------------------------------------------------------------------------------------------------------------------------------------------------------------------------------------------------------------------------------------------------------------------------------------------------------------------------------------------------------------------------------------------------------------------------------------------------------------------------------------------------------------------------------CG-TCACGGTCGAACTCCCG-TACGAGGTGCCCGCA
>104_washed_len155-161_reads4926__seq137
GGGCTACGCGAGGGAGCCACGCTGCGAAGCAGCGTGGCGGTTCTCGTGCGTTACCGAAACGCACGAAGGTCGCGCCTCTTCACGAGGCGTCACC-TGGGAGAGCGCGAAAGCGCTAGCCCGTGATT---------------------------------------------------------------------------------------------------------------------------------------------------------------------------------------------------------------------------------------------------------------------------------------------------------------------------------------------------------------------------------------------------------------------------------------------------------------------------------------------------------------------------------------------------------------------------------------------------------------------------------------------------------------------------------------------------------------------------------------------------------------------------------------------------------------------------------------------------------------------------------------------------------------------------------------------------------------------------------------------------------------------------------------------------------------------------------------------------------------------------------------------------------------------------------------------------------------------------------------------------------------------------------------------------------------------------------------------------------------------------------------------------------------------------------------------------------------------------------------------------------------------------------------------------------------------------------------------------------------------------------------------------------------------------------------------------------------------------------------------------------------------------------------------------------------------------------------------------------------------------------------------CG-TCACGGTCGAACTCCCG-TACGAGGTGCCCGCA
>104_washed_len155-161_reads4926__seq138
GGGCTACGCGAGGGAGCCACGCTGCGAAGCAGCGTGGCGGTTCTCGTGCGTTACCGAAACGCACGAAGGTCGCGCCTCTTCACGAGGCGTCACC-TGGGAGAGCGCGAAAGCGCTAGCCCGTGATT---------------------------------------------------------------------------------------------------------------------------------------------------------------------------------------------------------------------------------------------------------------------------------------------------------------------------------------------------------------------------------------------------------------------------------------------------------------------------------------------------------------------------------------------------------------------------------------------------------------------------------------------------------------------------------------------------------------------------------------------------------------------------------------------------------------------------------------------------------------------------------------------------------------------------------------------------------------------------------------------------------------------------------------------------------------------------------------------------------------------------------------------------------------------------------------------------------------------------------------------------------------------------------------------------------------------------------------------------------------------------------------------------------------------------------------------------------------------------------------------------------------------------------------------------------------------------------------------------------------------------------------------------------------------------------------------------------------------------------------------------------------------------------------------------------------------------------------------------------------------------------------------CG-TCACGGTCGAACTCCCG-TACGAGGTGCCCGCA
>104_washed_len155-161_reads4926__seq139
GGGCTACGCGAGGGAGCCACGCTGCGAAGCAGCGTGGCGGTTCTCGTGCGTTACCGAAACGCACGAAGGTCGCGCCTCTTCACGAGGCGTCACC-TGGGAGAGCGCGAAAGCGCTAGCCCGTGATT---------------------------------------------------------------------------------------------------------------------------------------------------------------------------------------------------------------------------------------------------------------------------------------------------------------------------------------------------------------------------------------------------------------------------------------------------------------------------------------------------------------------------------------------------------------------------------------------------------------------------------------------------------------------------------------------------------------------------------------------------------------------------------------------------------------------------------------------------------------------------------------------------------------------------------------------------------------------------------------------------------------------------------------------------------------------------------------------------------------------------------------------------------------------------------------------------------------------------------------------------------------------------------------------------------------------------------------------------------------------------------------------------------------------------------------------------------------------------------------------------------------------------------------------------------------------------------------------------------------------------------------------------------------------------------------------------------------------------------------------------------------------------------------------------------------------------------------------------------------------------------------------CG-TCACGGTCGAACTCCCG-TACGAGGTGCCCGCA
>104_washed_len155-161_reads4926__seq140
GGGCTACGCGAGGGAGCCACGCTGCGAAGCAGCGTGGCGGTTCTCGTGCGTTACCGAAACGCACGAAGGTCGCGCCTCTTCACGAGGCGTCACC-TGGGAGAGCGCGAAAGCGCTAGCCCGTGATT---------------------------------------------------------------------------------------------------------------------------------------------------------------------------------------------------------------------------------------------------------------------------------------------------------------------------------------------------------------------------------------------------------------------------------------------------------------------------------------------------------------------------------------------------------------------------------------------------------------------------------------------------------------------------------------------------------------------------------------------------------------------------------------------------------------------------------------------------------------------------------------------------------------------------------------------------------------------------------------------------------------------------------------------------------------------------------------------------------------------------------------------------------------------------------------------------------------------------------------------------------------------------------------------------------------------------------------------------------------------------------------------------------------------------------------------------------------------------------------------------------------------------------------------------------------------------------------------------------------------------------------------------------------------------------------------------------------------------------------------------------------------------------------------------------------------------------------------------------------------------------------------CG-TCACGGTCGAACTCCCG-TACGAGGTGCCCGCA
>104_washed_len155-161_reads4926__seq141
GGGCTACGCGAGGGAGCCACGCTGCGAAGCAGCGTGGCGGTTCTCGTGCGTTACCGAAACGCACGAAGGTCGCGCCTCTTCACGAGGCGTCACC-TGGGAGAGCGCGAAAGCGCTAGCCCGTGATT---------------------------------------------------------------------------------------------------------------------------------------------------------------------------------------------------------------------------------------------------------------------------------------------------------------------------------------------------------------------------------------------------------------------------------------------------------------------------------------------------------------------------------------------------------------------------------------------------------------------------------------------------------------------------------------------------------------------------------------------------------------------------------------------------------------------------------------------------------------------------------------------------------------------------------------------------------------------------------------------------------------------------------------------------------------------------------------------------------------------------------------------------------------------------------------------------------------------------------------------------------------------------------------------------------------------------------------------------------------------------------------------------------------------------------------------------------------------------------------------------------------------------------------------------------------------------------------------------------------------------------------------------------------------------------------------------------------------------------------------------------------------------------------------------------------------------------------------------------------------------------------------CG-TCACGGTCGAACTCCCG-TACGAGGTGCCCGCA
>104_washed_len155-161_reads4926__seq142
GGGCTACGCGAGGGAGCCACGCTGCGAAGCAGCGTGGCGGTTCTCGTGCGTTACCGAAACGCACGAAGGTCGCGCCTCTTCACGAGGCGTCACC-TGGGAGAGCGCGAAAGCGCTAGCCCGTGATT---------------------------------------------------------------------------------------------------------------------------------------------------------------------------------------------------------------------------------------------------------------------------------------------------------------------------------------------------------------------------------------------------------------------------------------------------------------------------------------------------------------------------------------------------------------------------------------------------------------------------------------------------------------------------------------------------------------------------------------------------------------------------------------------------------------------------------------------------------------------------------------------------------------------------------------------------------------------------------------------------------------------------------------------------------------------------------------------------------------------------------------------------------------------------------------------------------------------------------------------------------------------------------------------------------------------------------------------------------------------------------------------------------------------------------------------------------------------------------------------------------------------------------------------------------------------------------------------------------------------------------------------------------------------------------------------------------------------------------------------------------------------------------------------------------------------------------------------------------------------------------------------CG-TCACGGTCGAACTCCCG-TACGAGGTGCCCGCA
>104_washed_len155-161_reads4926__seq143
GGGCTACGCGAGGGAGCCACGCTGCGAAGCAGCGTGGCGGTTCTCGTGCGTTACCGAAACGCACGAAGGTCGCGCCTCTTCACGAGGCGTCACC-TGGGAGAGCGCGAAAGCGCTAGCCCGTGATT---------------------------------------------------------------------------------------------------------------------------------------------------------------------------------------------------------------------------------------------------------------------------------------------------------------------------------------------------------------------------------------------------------------------------------------------------------------------------------------------------------------------------------------------------------------------------------------------------------------------------------------------------------------------------------------------------------------------------------------------------------------------------------------------------------------------------------------------------------------------------------------------------------------------------------------------------------------------------------------------------------------------------------------------------------------------------------------------------------------------------------------------------------------------------------------------------------------------------------------------------------------------------------------------------------------------------------------------------------------------------------------------------------------------------------------------------------------------------------------------------------------------------------------------------------------------------------------------------------------------------------------------------------------------------------------------------------------------------------------------------------------------------------------------------------------------------------------------------------------------------------------------CG-TCACGGTCGAACTCCCG-TACGAGGTGCCCGCA
>104_washed_len155-161_reads4926__seq144
GGGCTACGCGAGGGAGCCACGCTGCGAAGCAGCGTGGCGGTTCTCGTGCGTTACCGAAACGCACGAAGGTCGCGCCTCTTCACGAGGCGTCACC-TGGGAGAGCGCGAAAGCGCTAGCCCGTGATT---------------------------------------------------------------------------------------------------------------------------------------------------------------------------------------------------------------------------------------------------------------------------------------------------------------------------------------------------------------------------------------------------------------------------------------------------------------------------------------------------------------------------------------------------------------------------------------------------------------------------------------------------------------------------------------------------------------------------------------------------------------------------------------------------------------------------------------------------------------------------------------------------------------------------------------------------------------------------------------------------------------------------------------------------------------------------------------------------------------------------------------------------------------------------------------------------------------------------------------------------------------------------------------------------------------------------------------------------------------------------------------------------------------------------------------------------------------------------------------------------------------------------------------------------------------------------------------------------------------------------------------------------------------------------------------------------------------------------------------------------------------------------------------------------------------------------------------------------------------------------------------------CG-TCACGGTCGAACTCCCG-TACGAGGTGCCCGCA
>104_washed_len155-161_reads4926__seq145
GGGCTACGCGAGGGAGCCACGCTGCGAAGCAGCGTGGCGGTTCTCGTGCGTTACCGAAACGCACGAAGGTCGCGCCTCTTCACGAGGCGTCACC-TGGGAGAGCGCGAAAGCGCTAGCCCGTGATT---------------------------------------------------------------------------------------------------------------------------------------------------------------------------------------------------------------------------------------------------------------------------------------------------------------------------------------------------------------------------------------------------------------------------------------------------------------------------------------------------------------------------------------------------------------------------------------------------------------------------------------------------------------------------------------------------------------------------------------------------------------------------------------------------------------------------------------------------------------------------------------------------------------------------------------------------------------------------------------------------------------------------------------------------------------------------------------------------------------------------------------------------------------------------------------------------------------------------------------------------------------------------------------------------------------------------------------------------------------------------------------------------------------------------------------------------------------------------------------------------------------------------------------------------------------------------------------------------------------------------------------------------------------------------------------------------------------------------------------------------------------------------------------------------------------------------------------------------------------------------------------------CG-TCACGGTCGAACTCCCG-TACGAAGTGCCCGCA
>104_washed_len155-161_reads4926__seq146
GGGCTACGCGAGGGAGCCACGCTGCGAAGCAGCGTGGCGGTTCTCGTGCGTTACCGAAACGCACGAAGGTCGCGCCTCTTCACGAGGCGTCACC-TGGGAGAGCGCGAAAGCGCTAGCCCGTGATT---------------------------------------------------------------------------------------------------------------------------------------------------------------------------------------------------------------------------------------------------------------------------------------------------------------------------------------------------------------------------------------------------------------------------------------------------------------------------------------------------------------------------------------------------------------------------------------------------------------------------------------------------------------------------------------------------------------------------------------------------------------------------------------------------------------------------------------------------------------------------------------------------------------------------------------------------------------------------------------------------------------------------------------------------------------------------------------------------------------------------------------------------------------------------------------------------------------------------------------------------------------------------------------------------------------------------------------------------------------------------------------------------------------------------------------------------------------------------------------------------------------------------------------------------------------------------------------------------------------------------------------------------------------------------------------------------------------------------------------------------------------------------------------------------------------------------------------------------------------------------------------------CG-TCACGGTCGAACTCCCG-TACGAAGTGCCCGCA
>104_washed_len155-161_reads4926__seq147
GGGCTACGCGGGGGAGCCACGCTGCGAAGCAGCGTGGCGGTTCTCGTGCGTTACCGAAACGCACGAAGGTCGCGCCTCTTCACGAGGCGTCACC-TGGGAGAGCGCGAAAGCGCTAGCCCGTGATT---------------------------------------------------------------------------------------------------------------------------------------------------------------------------------------------------------------------------------------------------------------------------------------------------------------------------------------------------------------------------------------------------------------------------------------------------------------------------------------------------------------------------------------------------------------------------------------------------------------------------------------------------------------------------------------------------------------------------------------------------------------------------------------------------------------------------------------------------------------------------------------------------------------------------------------------------------------------------------------------------------------------------------------------------------------------------------------------------------------------------------------------------------------------------------------------------------------------------------------------------------------------------------------------------------------------------------------------------------------------------------------------------------------------------------------------------------------------------------------------------------------------------------------------------------------------------------------------------------------------------------------------------------------------------------------------------------------------------------------------------------------------------------------------------------------------------------------------------------------------------------------------CG-TCACGGTCGAACTCCCG-TACGAGGTGCCCGCA
>104_washed_len155-161_reads4926__seq148
GGGCTACGCGAGGGAGCCACGCTGCGAAGCAGCGTGGCGGTTCTCGTGCGTTACCGAAACGCACGAAGGTCGCGCCTCTTCACGAGGCGTCACC-TGGGAGAGCGCAAAAGCGCTAGCCCGTGATT---------------------------------------------------------------------------------------------------------------------------------------------------------------------------------------------------------------------------------------------------------------------------------------------------------------------------------------------------------------------------------------------------------------------------------------------------------------------------------------------------------------------------------------------------------------------------------------------------------------------------------------------------------------------------------------------------------------------------------------------------------------------------------------------------------------------------------------------------------------------------------------------------------------------------------------------------------------------------------------------------------------------------------------------------------------------------------------------------------------------------------------------------------------------------------------------------------------------------------------------------------------------------------------------------------------------------------------------------------------------------------------------------------------------------------------------------------------------------------------------------------------------------------------------------------------------------------------------------------------------------------------------------------------------------------------------------------------------------------------------------------------------------------------------------------------------------------------------------------------------------------------------CG-TCACGGTCGAACTCCCG-TACGAGGTGCCCGCA
>104_washed_len155-161_reads4926__seq149
GGGCTACGCGAGGGAGCCACGCTGCGAAGCAGCGTGGCGGTTCTCGTGCGTTACCGAAACGCACGAAGGTCGCGCCTCTTCACGAGGCGTCACC-TGGGAGAGCGCAAAAGCGCTAGCCCGTGATT---------------------------------------------------------------------------------------------------------------------------------------------------------------------------------------------------------------------------------------------------------------------------------------------------------------------------------------------------------------------------------------------------------------------------------------------------------------------------------------------------------------------------------------------------------------------------------------------------------------------------------------------------------------------------------------------------------------------------------------------------------------------------------------------------------------------------------------------------------------------------------------------------------------------------------------------------------------------------------------------------------------------------------------------------------------------------------------------------------------------------------------------------------------------------------------------------------------------------------------------------------------------------------------------------------------------------------------------------------------------------------------------------------------------------------------------------------------------------------------------------------------------------------------------------------------------------------------------------------------------------------------------------------------------------------------------------------------------------------------------------------------------------------------------------------------------------------------------------------------------------------------------CG-TCACGGTCGAACTCCCG-TACGAGGTGCCCGCA
>104_washed_len155-161_reads4926__seq150
GGGCTACGCGAGGGAGCCACGCTGCGAAGCAGCGTGGCGGTTCTCGTGCGTTACCGAAACGCACGAAGGTCGCGCCTCTTCACGAGGCGTCACC-TGGGAGAGCGCAAAAGCGCTAGCCCGTGATT---------------------------------------------------------------------------------------------------------------------------------------------------------------------------------------------------------------------------------------------------------------------------------------------------------------------------------------------------------------------------------------------------------------------------------------------------------------------------------------------------------------------------------------------------------------------------------------------------------------------------------------------------------------------------------------------------------------------------------------------------------------------------------------------------------------------------------------------------------------------------------------------------------------------------------------------------------------------------------------------------------------------------------------------------------------------------------------------------------------------------------------------------------------------------------------------------------------------------------------------------------------------------------------------------------------------------------------------------------------------------------------------------------------------------------------------------------------------------------------------------------------------------------------------------------------------------------------------------------------------------------------------------------------------------------------------------------------------------------------------------------------------------------------------------------------------------------------------------------------------------------------------CG-TCACGGTCGAACTCCCG-TACGAGGTGCCCGCA
>104_washed_len155-161_reads4926__seq151
GGGCTACGCGAGGGAGCCACGCTGCGAAGCAGCGTGGCGGTTCTCGTGCGTTACCGAAACGCACGAAGGTCGCGCCTCTTCACGAGGCGTCACC-TGGGAGAGCGCAAAAGCGCTAGCCCGTGATT---------------------------------------------------------------------------------------------------------------------------------------------------------------------------------------------------------------------------------------------------------------------------------------------------------------------------------------------------------------------------------------------------------------------------------------------------------------------------------------------------------------------------------------------------------------------------------------------------------------------------------------------------------------------------------------------------------------------------------------------------------------------------------------------------------------------------------------------------------------------------------------------------------------------------------------------------------------------------------------------------------------------------------------------------------------------------------------------------------------------------------------------------------------------------------------------------------------------------------------------------------------------------------------------------------------------------------------------------------------------------------------------------------------------------------------------------------------------------------------------------------------------------------------------------------------------------------------------------------------------------------------------------------------------------------------------------------------------------------------------------------------------------------------------------------------------------------------------------------------------------------------------CG-TCACGGTCGAACTCCCG-TACGAGGTGCCCGCA
>104_washed_len155-161_reads4926__seq152
GGGCTACGCGAGGGAGCCACGCTGCGAAGCAGCGTGGCGGTTCTCGTGCGTTACCGAAACGCACGAAGGTCGCGCCTCTTCACGAGGCGTCACC-TGGGAGAGCGCAAAAGCGCTAGCCCGTGATT---------------------------------------------------------------------------------------------------------------------------------------------------------------------------------------------------------------------------------------------------------------------------------------------------------------------------------------------------------------------------------------------------------------------------------------------------------------------------------------------------------------------------------------------------------------------------------------------------------------------------------------------------------------------------------------------------------------------------------------------------------------------------------------------------------------------------------------------------------------------------------------------------------------------------------------------------------------------------------------------------------------------------------------------------------------------------------------------------------------------------------------------------------------------------------------------------------------------------------------------------------------------------------------------------------------------------------------------------------------------------------------------------------------------------------------------------------------------------------------------------------------------------------------------------------------------------------------------------------------------------------------------------------------------------------------------------------------------------------------------------------------------------------------------------------------------------------------------------------------------------------------------CG-TCACGGTCGAACTCCCG-TACGAGGTGCCCGCA
>104_washed_len155-161_reads4926__seq153
GGGCTACGCGAGGGAGCCACGCTGCGAAGCAGCGTGGCGGTTCTCGTGCGTTACCGAAACGCACGAAGGTCGCGCCTCTTCACGAGGCGTCACC-TGGGAGAGCGCAAAAGCGCTAGCCCGTGATT---------------------------------------------------------------------------------------------------------------------------------------------------------------------------------------------------------------------------------------------------------------------------------------------------------------------------------------------------------------------------------------------------------------------------------------------------------------------------------------------------------------------------------------------------------------------------------------------------------------------------------------------------------------------------------------------------------------------------------------------------------------------------------------------------------------------------------------------------------------------------------------------------------------------------------------------------------------------------------------------------------------------------------------------------------------------------------------------------------------------------------------------------------------------------------------------------------------------------------------------------------------------------------------------------------------------------------------------------------------------------------------------------------------------------------------------------------------------------------------------------------------------------------------------------------------------------------------------------------------------------------------------------------------------------------------------------------------------------------------------------------------------------------------------------------------------------------------------------------------------------------------------CG-TCACGGTCGAACTCCCG-TACGAGGTGCCCGTA
>104_washed_len155-161_reads4926__seq154
GGGCTACGCGAGGGAGCCACGCTGCGAAGCAGCGTGGCGGTTCTCGTGCGTTACCGAAACGCACGAAGGTCGCGCCTCTTCCCGAGGCGTCACC-TGGGAGAGCGCAATAGCGCTAGCCCGTGATT---------------------------------------------------------------------------------------------------------------------------------------------------------------------------------------------------------------------------------------------------------------------------------------------------------------------------------------------------------------------------------------------------------------------------------------------------------------------------------------------------------------------------------------------------------------------------------------------------------------------------------------------------------------------------------------------------------------------------------------------------------------------------------------------------------------------------------------------------------------------------------------------------------------------------------------------------------------------------------------------------------------------------------------------------------------------------------------------------------------------------------------------------------------------------------------------------------------------------------------------------------------------------------------------------------------------------------------------------------------------------------------------------------------------------------------------------------------------------------------------------------------------------------------------------------------------------------------------------------------------------------------------------------------------------------------------------------------------------------------------------------------------------------------------------------------------------------------------------------------------------------------------CG-TCACGGTCGAACTCCCG-TACGAGGTGCCCGCA
>104_washed_len155-161_reads4926__seq155
GGGCTACGCGAGGGAGCCACGCTGCGAAGCAGCGTGGCGGTTCTCGTGCGTTACCGAAACGCACGAAGGTCGCGCCTCTTCACGAGGCGTCACC-TGGGAGAGCGCAATAGCGCTAGCCCGTGATT---------------------------------------------------------------------------------------------------------------------------------------------------------------------------------------------------------------------------------------------------------------------------------------------------------------------------------------------------------------------------------------------------------------------------------------------------------------------------------------------------------------------------------------------------------------------------------------------------------------------------------------------------------------------------------------------------------------------------------------------------------------------------------------------------------------------------------------------------------------------------------------------------------------------------------------------------------------------------------------------------------------------------------------------------------------------------------------------------------------------------------------------------------------------------------------------------------------------------------------------------------------------------------------------------------------------------------------------------------------------------------------------------------------------------------------------------------------------------------------------------------------------------------------------------------------------------------------------------------------------------------------------------------------------------------------------------------------------------------------------------------------------------------------------------------------------------------------------------------------------------------------------CG-TCACGGTCGAACTCCCG-TACGAGATGCCCGCA
>104_washed_len155-161_reads4926__seq156
GGGCTACGCGAGGGAGCCACGCTGCGAAGCAGCGTGGCGGTTCTCGTGCGTTACCGAAACGCACGAAGGTCGCGCCTCTTCACGAGGCGTCACC-TGGGAGAGCGCAATAGCGCTAGCCCGTGATT---------------------------------------------------------------------------------------------------------------------------------------------------------------------------------------------------------------------------------------------------------------------------------------------------------------------------------------------------------------------------------------------------------------------------------------------------------------------------------------------------------------------------------------------------------------------------------------------------------------------------------------------------------------------------------------------------------------------------------------------------------------------------------------------------------------------------------------------------------------------------------------------------------------------------------------------------------------------------------------------------------------------------------------------------------------------------------------------------------------------------------------------------------------------------------------------------------------------------------------------------------------------------------------------------------------------------------------------------------------------------------------------------------------------------------------------------------------------------------------------------------------------------------------------------------------------------------------------------------------------------------------------------------------------------------------------------------------------------------------------------------------------------------------------------------------------------------------------------------------------------------------------CG-TCACGGTCGAACTCCCG-TACGAGGTGCCCGCA
>104_washed_len155-161_reads4926__seq157
GGGCTACGCGAGGGAGCCACGCTGCGAAGCAGCGTGGCGGTTCTCGTGCGTTACCGAAACGCACGAAGGTCGCGCCTCTTCACGAGGCGTCACC-TGGGAGAGCGCAATAGCGCTAGCCCGTGATT---------------------------------------------------------------------------------------------------------------------------------------------------------------------------------------------------------------------------------------------------------------------------------------------------------------------------------------------------------------------------------------------------------------------------------------------------------------------------------------------------------------------------------------------------------------------------------------------------------------------------------------------------------------------------------------------------------------------------------------------------------------------------------------------------------------------------------------------------------------------------------------------------------------------------------------------------------------------------------------------------------------------------------------------------------------------------------------------------------------------------------------------------------------------------------------------------------------------------------------------------------------------------------------------------------------------------------------------------------------------------------------------------------------------------------------------------------------------------------------------------------------------------------------------------------------------------------------------------------------------------------------------------------------------------------------------------------------------------------------------------------------------------------------------------------------------------------------------------------------------------------------------CG-TCACGGTCGAACTCCCG-TACGAGGTGCCCGCA
>104_washed_len155-161_reads4926__seq158
GGGCTACGCGAGGGAGCCACGCTGCGAAGCAGCGTGGCGGTTCTCGTGCGTTACCGAAACGCACGAAGGTCGCGCCTCTTCACGAGGCGTCACC-TGGGAGAGCGCAATAGCGCTAGCCCGTGATT---------------------------------------------------------------------------------------------------------------------------------------------------------------------------------------------------------------------------------------------------------------------------------------------------------------------------------------------------------------------------------------------------------------------------------------------------------------------------------------------------------------------------------------------------------------------------------------------------------------------------------------------------------------------------------------------------------------------------------------------------------------------------------------------------------------------------------------------------------------------------------------------------------------------------------------------------------------------------------------------------------------------------------------------------------------------------------------------------------------------------------------------------------------------------------------------------------------------------------------------------------------------------------------------------------------------------------------------------------------------------------------------------------------------------------------------------------------------------------------------------------------------------------------------------------------------------------------------------------------------------------------------------------------------------------------------------------------------------------------------------------------------------------------------------------------------------------------------------------------------------------------------CG-TCACGGTCGAACTCCCG-TACGAGGTGCCCGCA
>104_washed_len155-161_reads4926__seq159
GGGCTACGCGAGGGAGCCACGCTGCGAAGCAGCGTGGCGGTTCTCGTGCGTTACCGAAACGCACGAAGGTCGCGCCTCTTCACGAGGCGTCACC-TGGGAGAGCGCAATAGCGCTAGCCCGTGATT---------------------------------------------------------------------------------------------------------------------------------------------------------------------------------------------------------------------------------------------------------------------------------------------------------------------------------------------------------------------------------------------------------------------------------------------------------------------------------------------------------------------------------------------------------------------------------------------------------------------------------------------------------------------------------------------------------------------------------------------------------------------------------------------------------------------------------------------------------------------------------------------------------------------------------------------------------------------------------------------------------------------------------------------------------------------------------------------------------------------------------------------------------------------------------------------------------------------------------------------------------------------------------------------------------------------------------------------------------------------------------------------------------------------------------------------------------------------------------------------------------------------------------------------------------------------------------------------------------------------------------------------------------------------------------------------------------------------------------------------------------------------------------------------------------------------------------------------------------------------------------------------CG-TCACGGTCGAACTCCCG-TACGAGGTGCCCGCA
>104_washed_len155-161_reads4926__seq160
GGGCTACGCGAGGGAGCCACGCTGCGAAGCAGCGTGGCGGTTCTCGTGCGTTACCGAAACGCACGAAGGTCGCGCCTCTTCACGAGGCGTCACC-TGGGAGAGCGCAATAGCGCTAGCCCGTGATT---------------------------------------------------------------------------------------------------------------------------------------------------------------------------------------------------------------------------------------------------------------------------------------------------------------------------------------------------------------------------------------------------------------------------------------------------------------------------------------------------------------------------------------------------------------------------------------------------------------------------------------------------------------------------------------------------------------------------------------------------------------------------------------------------------------------------------------------------------------------------------------------------------------------------------------------------------------------------------------------------------------------------------------------------------------------------------------------------------------------------------------------------------------------------------------------------------------------------------------------------------------------------------------------------------------------------------------------------------------------------------------------------------------------------------------------------------------------------------------------------------------------------------------------------------------------------------------------------------------------------------------------------------------------------------------------------------------------------------------------------------------------------------------------------------------------------------------------------------------------------------------------CA-TCACGGTCGAACTCCCG-TACGAGGTGCCCGCA
>104_washed_len155-161_reads4926__seq161
GGGCTACGCGAGGGAGCCACGCTGCGAAGCAACGTGGCGGTTCTCGTGCGTTACCGAAACGCACGAAGGTCGCGCCTCTTCACGAGGCGTCACC-TGGGAGAGCGCAATAGCGCTAGCCCGTGATT---------------------------------------------------------------------------------------------------------------------------------------------------------------------------------------------------------------------------------------------------------------------------------------------------------------------------------------------------------------------------------------------------------------------------------------------------------------------------------------------------------------------------------------------------------------------------------------------------------------------------------------------------------------------------------------------------------------------------------------------------------------------------------------------------------------------------------------------------------------------------------------------------------------------------------------------------------------------------------------------------------------------------------------------------------------------------------------------------------------------------------------------------------------------------------------------------------------------------------------------------------------------------------------------------------------------------------------------------------------------------------------------------------------------------------------------------------------------------------------------------------------------------------------------------------------------------------------------------------------------------------------------------------------------------------------------------------------------------------------------------------------------------------------------------------------------------------------------------------------------------------------------CG-TCACGGTCGAACTCCCG-TACGAGGTGCCCGCA
>104_washed_len155-161_reads4926__seq162
GGGCTACGCGAGGGAGCCACGCTGCGAAGCAGCGTGGTGGTTCTCGTGCGTTACCGAAACGCACGAAGGTCGCGCCTCTTCACGAGGCGTCACC-TGGGAGAGCGCCAAAGCGCTAGCCCGTGATT---------------------------------------------------------------------------------------------------------------------------------------------------------------------------------------------------------------------------------------------------------------------------------------------------------------------------------------------------------------------------------------------------------------------------------------------------------------------------------------------------------------------------------------------------------------------------------------------------------------------------------------------------------------------------------------------------------------------------------------------------------------------------------------------------------------------------------------------------------------------------------------------------------------------------------------------------------------------------------------------------------------------------------------------------------------------------------------------------------------------------------------------------------------------------------------------------------------------------------------------------------------------------------------------------------------------------------------------------------------------------------------------------------------------------------------------------------------------------------------------------------------------------------------------------------------------------------------------------------------------------------------------------------------------------------------------------------------------------------------------------------------------------------------------------------------------------------------------------------------------------------------------CT-TCACGGTCGAACTCCCG-TACGAGGTGCCCGCA
>104_washed_len155-161_reads4926__seq163
GGGCTACGCGAGGGAGCCACGCTGCGAAGCAGCGTGGTGGTTCTCGTGCGTTACCGAAACGCACGAAGGTCGCGCCTCTTCACGAGGCGTCACC-TGGGAGAGCGCCAAAGCGCTAGCCCGTGATT---------------------------------------------------------------------------------------------------------------------------------------------------------------------------------------------------------------------------------------------------------------------------------------------------------------------------------------------------------------------------------------------------------------------------------------------------------------------------------------------------------------------------------------------------------------------------------------------------------------------------------------------------------------------------------------------------------------------------------------------------------------------------------------------------------------------------------------------------------------------------------------------------------------------------------------------------------------------------------------------------------------------------------------------------------------------------------------------------------------------------------------------------------------------------------------------------------------------------------------------------------------------------------------------------------------------------------------------------------------------------------------------------------------------------------------------------------------------------------------------------------------------------------------------------------------------------------------------------------------------------------------------------------------------------------------------------------------------------------------------------------------------------------------------------------------------------------------------------------------------------------------------CT-TCACGGTCGAACTCCCG-TACGAGGTGCCCGCA
>104_washed_len155-161_reads4926__seq164
GGGCTACGCGAGGGAGCCACGCTGCGAAGCATCGTGGTGGTTCTCGTGCGTTACCGAAACGCACGAAGGTCGCGCCTCTCCACGAGGCGTCACC-TGGGAGAGCGCAAAAGCGCTAGCCCGTGATT---------------------------------------------------------------------------------------------------------------------------------------------------------------------------------------------------------------------------------------------------------------------------------------------------------------------------------------------------------------------------------------------------------------------------------------------------------------------------------------------------------------------------------------------------------------------------------------------------------------------------------------------------------------------------------------------------------------------------------------------------------------------------------------------------------------------------------------------------------------------------------------------------------------------------------------------------------------------------------------------------------------------------------------------------------------------------------------------------------------------------------------------------------------------------------------------------------------------------------------------------------------------------------------------------------------------------------------------------------------------------------------------------------------------------------------------------------------------------------------------------------------------------------------------------------------------------------------------------------------------------------------------------------------------------------------------------------------------------------------------------------------------------------------------------------------------------------------------------------------------------------------------CG-TCACAGTCGAACTCCCG-TACGAGGTGCCCGCA
>104_washed_len155-161_reads4926__seq165
GGGCTACGCGAGGGAGCCACGCTGCGAAGCAGCGTGGCGGTTCTCGTGCGTTACCGAAACGCACGAAGGTCGCGCCTCTTCACGAGGCGTCACC-TGGGAGAGCGCGAAAGCGCTAGCCCGTGATT---------------------------------------------------------------------------------------------------------------------------------------------------------------------------------------------------------------------------------------------------------------------------------------------------------------------------------------------------------------------------------------------------------------------------------------------------------------------------------------------------------------------------------------------------------------------------------------------------------------------------------------------------------------------------------------------------------------------------------------------------------------------------------------------------------------------------------------------------------------------------------------------------------------------------------------------------------------------------------------------------------------------------------------------------------------------------------------------------------------------------------------------------------------------------------------------------------------------------------------------------------------------------------------------------------------------------------------------------------------------------------------------------------------------------------------------------------------------------------------------------------------------------------------------------------------------------------------------------------------------------------------------------------------------------------------------------------------------------------------------------------------------------------------------------------------------------------------------------------------------------------------------CG-TCACGGTCGAACTCCCG-TACGAGGTGCCCGC-
>104_washed_len155-161_reads4926__seq166
GGGCTACGCGAGGGAGCCACGCTGCGAAGCAGCGTGGCGGTTCTCGTGCGTTACCGAAACGCACGAAGGTCGCGCCTCTTCACGAGGCGTCACC-TGGGAGAGCG--AAAGCGCTAGCCCGTGATT---------------------------------------------------------------------------------------------------------------------------------------------------------------------------------------------------------------------------------------------------------------------------------------------------------------------------------------------------------------------------------------------------------------------------------------------------------------------------------------------------------------------------------------------------------------------------------------------------------------------------------------------------------------------------------------------------------------------------------------------------------------------------------------------------------------------------------------------------------------------------------------------------------------------------------------------------------------------------------------------------------------------------------------------------------------------------------------------------------------------------------------------------------------------------------------------------------------------------------------------------------------------------------------------------------------------------------------------------------------------------------------------------------------------------------------------------------------------------------------------------------------------------------------------------------------------------------------------------------------------------------------------------------------------------------------------------------------------------------------------------------------------------------------------------------------------------------------------------------------------------------------------CG-TCACGGTCGAACTCCCG-TACGAGGTGCCCGCA
>104_washed_len155-161_reads4926__seq167
GGGCTACGCGAGGGAGCCACGCTGCGAAGCAGCGTGGCGGTTCTCGTGCGTTACCGAAACGCACGAAGGTCGCGCCTCTTCACGAGGCGTCACC-TGGGAGAGCG--AAAGCGCTAGCCCGTGATT---------------------------------------------------------------------------------------------------------------------------------------------------------------------------------------------------------------------------------------------------------------------------------------------------------------------------------------------------------------------------------------------------------------------------------------------------------------------------------------------------------------------------------------------------------------------------------------------------------------------------------------------------------------------------------------------------------------------------------------------------------------------------------------------------------------------------------------------------------------------------------------------------------------------------------------------------------------------------------------------------------------------------------------------------------------------------------------------------------------------------------------------------------------------------------------------------------------------------------------------------------------------------------------------------------------------------------------------------------------------------------------------------------------------------------------------------------------------------------------------------------------------------------------------------------------------------------------------------------------------------------------------------------------------------------------------------------------------------------------------------------------------------------------------------------------------------------------------------------------------------------------------CG-TCACGGTCGAACTCCCG-TACGAGGTGCCCGCA
>104_washed_len155-161_reads4926__seq168
GGGCTACGCGAGGGAGCCACGCTGCGAAGCAGCGTGGCGGTTCTCGTGCGTTACCGAAACGCACGAAGGTCGCGCCTCTTCACGAGGCGTCACC-TGGGAGAGCG--AAAGCGCTAGCCCGTGATT---------------------------------------------------------------------------------------------------------------------------------------------------------------------------------------------------------------------------------------------------------------------------------------------------------------------------------------------------------------------------------------------------------------------------------------------------------------------------------------------------------------------------------------------------------------------------------------------------------------------------------------------------------------------------------------------------------------------------------------------------------------------------------------------------------------------------------------------------------------------------------------------------------------------------------------------------------------------------------------------------------------------------------------------------------------------------------------------------------------------------------------------------------------------------------------------------------------------------------------------------------------------------------------------------------------------------------------------------------------------------------------------------------------------------------------------------------------------------------------------------------------------------------------------------------------------------------------------------------------------------------------------------------------------------------------------------------------------------------------------------------------------------------------------------------------------------------------------------------------------------------------------CG-TCACGGTCGAACTCCCG-TACGAGGTGCCCGCA
>104_washed_len155-161_reads4926__seq169
GGGCTACGCGAGGGAGCCACGCTGCGAAGCAGCGTGGCGGTTCTCGTGCGTTACCGAAACGCACGAAGGTCGCGCCTCTTCACGAGGCGTCACC-TGGGAGAGCG--AAAGCGCTAGCCCGTGATT---------------------------------------------------------------------------------------------------------------------------------------------------------------------------------------------------------------------------------------------------------------------------------------------------------------------------------------------------------------------------------------------------------------------------------------------------------------------------------------------------------------------------------------------------------------------------------------------------------------------------------------------------------------------------------------------------------------------------------------------------------------------------------------------------------------------------------------------------------------------------------------------------------------------------------------------------------------------------------------------------------------------------------------------------------------------------------------------------------------------------------------------------------------------------------------------------------------------------------------------------------------------------------------------------------------------------------------------------------------------------------------------------------------------------------------------------------------------------------------------------------------------------------------------------------------------------------------------------------------------------------------------------------------------------------------------------------------------------------------------------------------------------------------------------------------------------------------------------------------------------------------------CG-TCACGGTCGAACTCCCG-TACGAGGTGCCCGCA
>104_washed_len155-161_reads4926__seq170
GGGTTGCGCGAAGGAGCCACGCTGCGAAGCAGTGTGGCGGTTCACGTGCGTTACCGAAACGCACGAAGGTCGCGCCTCTCCGCGAGGCGTCACC-TGGGAGAGCGCGAAAGCGCTAGCCCGTGATT---------------------------------------------------------------------------------------------------------------------------------------------------------------------------------------------------------------------------------------------------------------------------------------------------------------------------------------------------------------------------------------------------------------------------------------------------------------------------------------------------------------------------------------------------------------------------------------------------------------------------------------------------------------------------------------------------------------------------------------------------------------------------------------------------------------------------------------------------------------------------------------------------------------------------------------------------------------------------------------------------------------------------------------------------------------------------------------------------------------------------------------------------------------------------------------------------------------------------------------------------------------------------------------------------------------------------------------------------------------------------------------------------------------------------------------------------------------------------------------------------------------------------------------------------------------------------------------------------------------------------------------------------------------------------------------------------------------------------------------------------------------------------------------------------------------------------------------------------------------------------------------------CG-TCACGGTCGAACTCCCG-TACGAGGTGCCCGCA
>104_washed_len155-161_reads4926__seq171
GGGCCGCGCGAAGGAGCCACGCTGCGAAGCAGTGTGGCGGTTCACGTGCTTTACCGAAACGCACGAAGGTCGCGCCTCTCCGCGAGGCGTCACC-TGGGAGAGCGCGAAAGCGCTAGCCCGTGATC---------------------------------------------------------------------------------------------------------------------------------------------------------------------------------------------------------------------------------------------------------------------------------------------------------------------------------------------------------------------------------------------------------------------------------------------------------------------------------------------------------------------------------------------------------------------------------------------------------------------------------------------------------------------------------------------------------------------------------------------------------------------------------------------------------------------------------------------------------------------------------------------------------------------------------------------------------------------------------------------------------------------------------------------------------------------------------------------------------------------------------------------------------------------------------------------------------------------------------------------------------------------------------------------------------------------------------------------------------------------------------------------------------------------------------------------------------------------------------------------------------------------------------------------------------------------------------------------------------------------------------------------------------------------------------------------------------------------------------------------------------------------------------------------------------------------------------------------------------------------------------------------CGTTCACGGTCGAACTCCCGTTACGAGGTGCCCGCA
>104_washed_len155-161_reads4926__seq172
GGGCTACGCGAGGGAGCCAC-CTGCGAAGCAGCGTGGCGGTTCTCGTGCGTTACCGAAACGCACGAAGGTCGCGCCTCTCCACGAGGCGTCACC-TGGGAGAGCGCGAAAGCGCTAGCCCGTGCTA------------------------------------------------------------------------------------------------------------------------------------------------------------------------------------------------------------------------------------------------------------------------------------------------------------------------------------------------------------------------------------------------------------------------------------------------------------------------------------------------------------------------------------------------------------------------------------------------------------------------------------------------------------------------------------------------------------------------------------------------------------------------------------------------------------------------------------------------------------------------------------------------------------------------------------------------------------------------------------------------------------------------------------------------------------------------------------------------------------------------------------------------------------------------------------------------------------------------------------------------------------------------------------------------------------------------------------------------------------------------------------------------------------------------------------------------------------------------------------------------------------------------------------------------------------------------------------------------------------------------------------------------------------------------------------------------------------------------------------------------------------------------------------------------------------------------------------------------------------------------------------------------GCACGGTCGAACTCCCG-TACGAGGTGCCCGCA
>104_washed_len155-161_reads4926__seq173
GGGCTGCGCGAAGGAGCCACGCTGCGAAGCAGTGTGGCGGTTCACGTGCGTTACCGAAACGCACGAAGGTCGCGCCTCTCCACGAGGCGTCACC-TGGGAGAGCGCGAAAGCGCTAGCCCGCGATT---------------------------------------------------------------------------------------------------------------------------------------------------------------------------------------------------------------------------------------------------------------------------------------------------------------------------------------------------------------------------------------------------------------------------------------------------------------------------------------------------------------------------------------------------------------------------------------------------------------------------------------------------------------------------------------------------------------------------------------------------------------------------------------------------------------------------------------------------------------------------------------------------------------------------------------------------------------------------------------------------------------------------------------------------------------------------------------------------------------------------------------------------------------------------------------------------------------------------------------------------------------------------------------------------------------------------------------------------------------------------------------------------------------------------------------------------------------------------------------------------------------------------------------------------------------------------------------------------------------------------------------------------------------------------------------------------------------------------------------------------------------------------------------------------------------------------------------------------------------------------------------------CG-TTGCGGTCGAACTCCCCTTACGAGGTGCCCGCA
>104_washed_len155-161_reads4926__seq174
GGGCTGCGCGAAGGAGCCACGCTGCGAAGCAGTGTGGCGGTTCACGTGCGTTACCGAAACGCACGAAGGTCGCGCCTCTCCACGAGGCGTCACC-TGGGAGAGCGCGAAAGCGCTAGCCCGCGATT---------------------------------------------------------------------------------------------------------------------------------------------------------------------------------------------------------------------------------------------------------------------------------------------------------------------------------------------------------------------------------------------------------------------------------------------------------------------------------------------------------------------------------------------------------------------------------------------------------------------------------------------------------------------------------------------------------------------------------------------------------------------------------------------------------------------------------------------------------------------------------------------------------------------------------------------------------------------------------------------------------------------------------------------------------------------------------------------------------------------------------------------------------------------------------------------------------------------------------------------------------------------------------------------------------------------------------------------------------------------------------------------------------------------------------------------------------------------------------------------------------------------------------------------------------------------------------------------------------------------------------------------------------------------------------------------------------------------------------------------------------------------------------------------------------------------------------------------------------------------------------------------CG-TTGCGGTCGAACTCCCCTTACGAGGTGCCCGCA
>104_washed_len155-161_reads4926__seq175
GGGCTGCGCGAAGGAGCCACGCTGCGAAGCAGTGTGGCGGTTCACGTGCGTTACCGAAACGCACGAAGGTCGCGCCTCTCCACGAGGCGTCACC-TGGGAGAGCGCGAAAGCGCTAGCCCGCGATT---------------------------------------------------------------------------------------------------------------------------------------------------------------------------------------------------------------------------------------------------------------------------------------------------------------------------------------------------------------------------------------------------------------------------------------------------------------------------------------------------------------------------------------------------------------------------------------------------------------------------------------------------------------------------------------------------------------------------------------------------------------------------------------------------------------------------------------------------------------------------------------------------------------------------------------------------------------------------------------------------------------------------------------------------------------------------------------------------------------------------------------------------------------------------------------------------------------------------------------------------------------------------------------------------------------------------------------------------------------------------------------------------------------------------------------------------------------------------------------------------------------------------------------------------------------------------------------------------------------------------------------------------------------------------------------------------------------------------------------------------------------------------------------------------------------------------------------------------------------------------------------------CG-TTGCGGTCGAACTCCCCTTACGAGGTGCCCGCA
>104_washed_len155-161_reads4926__seq176
GGGCTGCGCGAAGGAGCCACGCTGCGAAGCAGTGTGGCGGTTCACGTGCGTTACCGAAACGCACGAAGGTCGCGCCTCTCCACGAGGCGTCACC-TGGGAGAGCGCGAAAGCGCTAGCCCGCGATT---------------------------------------------------------------------------------------------------------------------------------------------------------------------------------------------------------------------------------------------------------------------------------------------------------------------------------------------------------------------------------------------------------------------------------------------------------------------------------------------------------------------------------------------------------------------------------------------------------------------------------------------------------------------------------------------------------------------------------------------------------------------------------------------------------------------------------------------------------------------------------------------------------------------------------------------------------------------------------------------------------------------------------------------------------------------------------------------------------------------------------------------------------------------------------------------------------------------------------------------------------------------------------------------------------------------------------------------------------------------------------------------------------------------------------------------------------------------------------------------------------------------------------------------------------------------------------------------------------------------------------------------------------------------------------------------------------------------------------------------------------------------------------------------------------------------------------------------------------------------------------------------CG-TTGCGGTCGAACTCCCCTTACGAGGTGCCCGCA
>104_washed_len155-161_reads4926__seq177
GGGCTGCGCGAAGGAGCCACGCTGCGAAGCAGTGTGGCGGTTCACGTGCGTTACCGAAACGCACGAAGGTCGCGCCTCTCCACGAGGCGTCACC-TGGGAGAGCGCGAAAGCGCTAGCCCGCGATT---------------------------------------------------------------------------------------------------------------------------------------------------------------------------------------------------------------------------------------------------------------------------------------------------------------------------------------------------------------------------------------------------------------------------------------------------------------------------------------------------------------------------------------------------------------------------------------------------------------------------------------------------------------------------------------------------------------------------------------------------------------------------------------------------------------------------------------------------------------------------------------------------------------------------------------------------------------------------------------------------------------------------------------------------------------------------------------------------------------------------------------------------------------------------------------------------------------------------------------------------------------------------------------------------------------------------------------------------------------------------------------------------------------------------------------------------------------------------------------------------------------------------------------------------------------------------------------------------------------------------------------------------------------------------------------------------------------------------------------------------------------------------------------------------------------------------------------------------------------------------------------------CG-TTGCGGTCGAACTCCCCTTACGAGGTGCCCGCA
>104_washed_len155-161_reads4926__seq178
GGGCTGCGCGAAGGAGCCACGCTGCGAAGCAGTGTGGCGGTTCACGTGCGTTACCGAAACGCACGAAGGTCGCGCCTCTCCACGAGGCGTCACC-TGGGAGAGCGCGAAAGCGCTAGCCCGCGATT---------------------------------------------------------------------------------------------------------------------------------------------------------------------------------------------------------------------------------------------------------------------------------------------------------------------------------------------------------------------------------------------------------------------------------------------------------------------------------------------------------------------------------------------------------------------------------------------------------------------------------------------------------------------------------------------------------------------------------------------------------------------------------------------------------------------------------------------------------------------------------------------------------------------------------------------------------------------------------------------------------------------------------------------------------------------------------------------------------------------------------------------------------------------------------------------------------------------------------------------------------------------------------------------------------------------------------------------------------------------------------------------------------------------------------------------------------------------------------------------------------------------------------------------------------------------------------------------------------------------------------------------------------------------------------------------------------------------------------------------------------------------------------------------------------------------------------------------------------------------------------------------CG-TTGCGGTCGAACTCCCCTTACGAGGTGCCCGCA
>104_washed_len155-161_reads4926__seq179
GGGCTGCGCGAAGGAGCCACGCTGCGAAGCAGTGTGGCGGTTCACGTGCGTTACCGAAACGCACGAAGGTCGCGCCTCTCCACGAGGCGTCACC-TGGGAGAGCGCGAAAGCGCTAGCCCGCGATT---------------------------------------------------------------------------------------------------------------------------------------------------------------------------------------------------------------------------------------------------------------------------------------------------------------------------------------------------------------------------------------------------------------------------------------------------------------------------------------------------------------------------------------------------------------------------------------------------------------------------------------------------------------------------------------------------------------------------------------------------------------------------------------------------------------------------------------------------------------------------------------------------------------------------------------------------------------------------------------------------------------------------------------------------------------------------------------------------------------------------------------------------------------------------------------------------------------------------------------------------------------------------------------------------------------------------------------------------------------------------------------------------------------------------------------------------------------------------------------------------------------------------------------------------------------------------------------------------------------------------------------------------------------------------------------------------------------------------------------------------------------------------------------------------------------------------------------------------------------------------------------------CG-TTGCGGTCGAACTCCCCTTACGAGGTGCCCGCA
>104_washed_len155-161_reads4926__seq180
GGGCTGCGCGAAGGAGCCACGCTGCGAAGCAGTGTGGCGGTTCACGTGCGTTACCGAAACGCACGAAGGTCGCGCCTCTCCACGAGGCGTCACC-TGGGAGAGCGCGAAAGCGCTAGCCCGCGATT---------------------------------------------------------------------------------------------------------------------------------------------------------------------------------------------------------------------------------------------------------------------------------------------------------------------------------------------------------------------------------------------------------------------------------------------------------------------------------------------------------------------------------------------------------------------------------------------------------------------------------------------------------------------------------------------------------------------------------------------------------------------------------------------------------------------------------------------------------------------------------------------------------------------------------------------------------------------------------------------------------------------------------------------------------------------------------------------------------------------------------------------------------------------------------------------------------------------------------------------------------------------------------------------------------------------------------------------------------------------------------------------------------------------------------------------------------------------------------------------------------------------------------------------------------------------------------------------------------------------------------------------------------------------------------------------------------------------------------------------------------------------------------------------------------------------------------------------------------------------------------------------CG-TTGCGGTCGAACTCCCCTTACGAGGTGCCCGCA
>104_washed_len155-161_reads4926__seq181
GGGCTGCGCGAAGGAGCCACGCTGCGAAGCAGTGTGGCGGTTCACGTGCGTTACCGAAACGCACGAAGGTCGCGCCTCTCCACGAGGCGTCACC-TGGGAGAGCGCGAAAGCGCTAGCCCGCGATT---------------------------------------------------------------------------------------------------------------------------------------------------------------------------------------------------------------------------------------------------------------------------------------------------------------------------------------------------------------------------------------------------------------------------------------------------------------------------------------------------------------------------------------------------------------------------------------------------------------------------------------------------------------------------------------------------------------------------------------------------------------------------------------------------------------------------------------------------------------------------------------------------------------------------------------------------------------------------------------------------------------------------------------------------------------------------------------------------------------------------------------------------------------------------------------------------------------------------------------------------------------------------------------------------------------------------------------------------------------------------------------------------------------------------------------------------------------------------------------------------------------------------------------------------------------------------------------------------------------------------------------------------------------------------------------------------------------------------------------------------------------------------------------------------------------------------------------------------------------------------------------------CG-TTGCGGTCGAACTCCCCTTACGAGGTGCCCGCA
>104_washed_len155-161_reads4926__seq182
GGGCTGCGCGAAGGAGCCACGCTGCGAAGCAGTGTGGCGGTTCACGTGCGTTACCGAAACGCACGAAGGTCGCGCCTCTCCACGAGGCGTCACC-TGGGAGAGCGCGAAAGCGCTAGCCCGCGATT---------------------------------------------------------------------------------------------------------------------------------------------------------------------------------------------------------------------------------------------------------------------------------------------------------------------------------------------------------------------------------------------------------------------------------------------------------------------------------------------------------------------------------------------------------------------------------------------------------------------------------------------------------------------------------------------------------------------------------------------------------------------------------------------------------------------------------------------------------------------------------------------------------------------------------------------------------------------------------------------------------------------------------------------------------------------------------------------------------------------------------------------------------------------------------------------------------------------------------------------------------------------------------------------------------------------------------------------------------------------------------------------------------------------------------------------------------------------------------------------------------------------------------------------------------------------------------------------------------------------------------------------------------------------------------------------------------------------------------------------------------------------------------------------------------------------------------------------------------------------------------------------CG-TTGCGGTCGAACTCCCCTTACGAGGTGCCCGCA
>104_washed_len155-161_reads4926__seq183
GGGCTGCGCGAAGGAGCCACGCTGCGAAGCAGTGTGGCGGTTCACGTGCGTTACCGAAACGCACGAAGGTCGCGCCTCTCCACGAGGCGTCACC-TGGGAGAGCGCGAAAGCGCTAGCCCGCGATT---------------------------------------------------------------------------------------------------------------------------------------------------------------------------------------------------------------------------------------------------------------------------------------------------------------------------------------------------------------------------------------------------------------------------------------------------------------------------------------------------------------------------------------------------------------------------------------------------------------------------------------------------------------------------------------------------------------------------------------------------------------------------------------------------------------------------------------------------------------------------------------------------------------------------------------------------------------------------------------------------------------------------------------------------------------------------------------------------------------------------------------------------------------------------------------------------------------------------------------------------------------------------------------------------------------------------------------------------------------------------------------------------------------------------------------------------------------------------------------------------------------------------------------------------------------------------------------------------------------------------------------------------------------------------------------------------------------------------------------------------------------------------------------------------------------------------------------------------------------------------------------------CG-TTGCGGTCGAACTCCCCTTACGAGGTGCCCGCA
>104_washed_len155-161_reads4926__seq184
GGGCTGCGCGAAGGAGCCACGCTGCGAAGCAGTGTGGCGGTTCACGTGCGTTACCGAAACGCACGAAGGTCGCGCCTCTCCACGAGGCGTCACC-TGGGAGAGCGCGAAAGCGCTAGCCCGCGATT---------------------------------------------------------------------------------------------------------------------------------------------------------------------------------------------------------------------------------------------------------------------------------------------------------------------------------------------------------------------------------------------------------------------------------------------------------------------------------------------------------------------------------------------------------------------------------------------------------------------------------------------------------------------------------------------------------------------------------------------------------------------------------------------------------------------------------------------------------------------------------------------------------------------------------------------------------------------------------------------------------------------------------------------------------------------------------------------------------------------------------------------------------------------------------------------------------------------------------------------------------------------------------------------------------------------------------------------------------------------------------------------------------------------------------------------------------------------------------------------------------------------------------------------------------------------------------------------------------------------------------------------------------------------------------------------------------------------------------------------------------------------------------------------------------------------------------------------------------------------------------------------CG-TTGCGGTCGAACTCCCCTTACGAGGTGCCCGCA
>104_washed_len155-161_reads4926__seq185
GGGCTGCGCGAAGGAGCCACGCTGCGAAGCAGTGTGGCGGTTCACGTGCGTTACCGAAACGCACGAAGGTCGCGCCTCTCCACGAGGCGTCACC-TGGGAGAGCGCGAAAGCGCTAGCCCGCGATT---------------------------------------------------------------------------------------------------------------------------------------------------------------------------------------------------------------------------------------------------------------------------------------------------------------------------------------------------------------------------------------------------------------------------------------------------------------------------------------------------------------------------------------------------------------------------------------------------------------------------------------------------------------------------------------------------------------------------------------------------------------------------------------------------------------------------------------------------------------------------------------------------------------------------------------------------------------------------------------------------------------------------------------------------------------------------------------------------------------------------------------------------------------------------------------------------------------------------------------------------------------------------------------------------------------------------------------------------------------------------------------------------------------------------------------------------------------------------------------------------------------------------------------------------------------------------------------------------------------------------------------------------------------------------------------------------------------------------------------------------------------------------------------------------------------------------------------------------------------------------------------------CG-TTGCGGTCGAACTCCCCTTACGAGGTGCCCGCA
>104_washed_len155-161_reads4926__seq186
GGGCTGCGCGAAGGAGCCACGCTGCGAAGCAGTGTGGCGGTTCACGTGCGTTACCGAAACGCACGAAGGTCGCGCCTCTCCACGAGGCGTCACC-TGGGAGAGCGCGAAAGCGCTAGCCCGCGATT---------------------------------------------------------------------------------------------------------------------------------------------------------------------------------------------------------------------------------------------------------------------------------------------------------------------------------------------------------------------------------------------------------------------------------------------------------------------------------------------------------------------------------------------------------------------------------------------------------------------------------------------------------------------------------------------------------------------------------------------------------------------------------------------------------------------------------------------------------------------------------------------------------------------------------------------------------------------------------------------------------------------------------------------------------------------------------------------------------------------------------------------------------------------------------------------------------------------------------------------------------------------------------------------------------------------------------------------------------------------------------------------------------------------------------------------------------------------------------------------------------------------------------------------------------------------------------------------------------------------------------------------------------------------------------------------------------------------------------------------------------------------------------------------------------------------------------------------------------------------------------------------CG-TTGCGGTCGAACTCCCCTTACGAGGTGCCCGCA
>104_washed_len155-161_reads4926__seq187
GGGCTGCGCGAAGGAGCCACGCTGCGAAGCAGTGTGGCGGTTCACGTGCGTTACCGAAACGCACGAAGGTCGCGCCTCTCCACGAGGCGTCACC-TGGGAGAGCGCGAAAGCGCTAGCCCGCGATT---------------------------------------------------------------------------------------------------------------------------------------------------------------------------------------------------------------------------------------------------------------------------------------------------------------------------------------------------------------------------------------------------------------------------------------------------------------------------------------------------------------------------------------------------------------------------------------------------------------------------------------------------------------------------------------------------------------------------------------------------------------------------------------------------------------------------------------------------------------------------------------------------------------------------------------------------------------------------------------------------------------------------------------------------------------------------------------------------------------------------------------------------------------------------------------------------------------------------------------------------------------------------------------------------------------------------------------------------------------------------------------------------------------------------------------------------------------------------------------------------------------------------------------------------------------------------------------------------------------------------------------------------------------------------------------------------------------------------------------------------------------------------------------------------------------------------------------------------------------------------------------------CG-TTGCGGTCGAACTCCCCTTACGAGGTGCCCGCA
>104_washed_len155-161_reads4926__seq188
GGGCTGCGCGAAGGAGCCACGCTGCGAAGCAGTGTGGCGGTTCACGTGCGTTACCGAAACGCACGAAGGTCGCGCCTCTCCACGAGGCGTCACC-TGGGAGAGCGCGAAAGCGCTAGCCCGCGATT---------------------------------------------------------------------------------------------------------------------------------------------------------------------------------------------------------------------------------------------------------------------------------------------------------------------------------------------------------------------------------------------------------------------------------------------------------------------------------------------------------------------------------------------------------------------------------------------------------------------------------------------------------------------------------------------------------------------------------------------------------------------------------------------------------------------------------------------------------------------------------------------------------------------------------------------------------------------------------------------------------------------------------------------------------------------------------------------------------------------------------------------------------------------------------------------------------------------------------------------------------------------------------------------------------------------------------------------------------------------------------------------------------------------------------------------------------------------------------------------------------------------------------------------------------------------------------------------------------------------------------------------------------------------------------------------------------------------------------------------------------------------------------------------------------------------------------------------------------------------------------------------CG-TTGCGGTCGAACTCCCCTTACGAGGTGCCCGCA
>104_washed_len155-161_reads4926__seq189
GGGCTGCGCGAAGGAGCCACGCTGCGAAGCAGTGTGGCGGTTCACGTGCGTTACCGAAACGCACGAAGGTCGCGCCTCTCCACGAGGCGTCACC-TGGGAGAGCGCGAAAGCGCTAGCCCGCGATT---------------------------------------------------------------------------------------------------------------------------------------------------------------------------------------------------------------------------------------------------------------------------------------------------------------------------------------------------------------------------------------------------------------------------------------------------------------------------------------------------------------------------------------------------------------------------------------------------------------------------------------------------------------------------------------------------------------------------------------------------------------------------------------------------------------------------------------------------------------------------------------------------------------------------------------------------------------------------------------------------------------------------------------------------------------------------------------------------------------------------------------------------------------------------------------------------------------------------------------------------------------------------------------------------------------------------------------------------------------------------------------------------------------------------------------------------------------------------------------------------------------------------------------------------------------------------------------------------------------------------------------------------------------------------------------------------------------------------------------------------------------------------------------------------------------------------------------------------------------------------------------------CG-TTGCGGTCGAACTCCCCTTACGAGGTGCCCGCA
>104_washed_len155-161_reads4926__seq190
GGGCTGCGCGAAGGAGCCACGCTGCGAAGCAGTGTGGCGGTTCACGTGCGTTACCGAAACGCACGAAGGTCGCGCCTCTCCACGAGGCGTCACC-TGGGAGAGCGCGAAAGCGCTAGCCCGCGATT---------------------------------------------------------------------------------------------------------------------------------------------------------------------------------------------------------------------------------------------------------------------------------------------------------------------------------------------------------------------------------------------------------------------------------------------------------------------------------------------------------------------------------------------------------------------------------------------------------------------------------------------------------------------------------------------------------------------------------------------------------------------------------------------------------------------------------------------------------------------------------------------------------------------------------------------------------------------------------------------------------------------------------------------------------------------------------------------------------------------------------------------------------------------------------------------------------------------------------------------------------------------------------------------------------------------------------------------------------------------------------------------------------------------------------------------------------------------------------------------------------------------------------------------------------------------------------------------------------------------------------------------------------------------------------------------------------------------------------------------------------------------------------------------------------------------------------------------------------------------------------------------CG-TTGCGGTCGAACTCCCCTTACGAGGTGCCCGCA
>104_washed_len155-161_reads4926__seq191
GGGCTGCGCGAAGGAGCCACGCTGCGAAGCAGTGTGGCGGTTCACGTGCGTTACCGAAACGCACGAAGGTCGCGCCTCTCCACGAGGCGTCACC-TGGGAGAGCGCGAAAGCGCTAGCCCGCGATT---------------------------------------------------------------------------------------------------------------------------------------------------------------------------------------------------------------------------------------------------------------------------------------------------------------------------------------------------------------------------------------------------------------------------------------------------------------------------------------------------------------------------------------------------------------------------------------------------------------------------------------------------------------------------------------------------------------------------------------------------------------------------------------------------------------------------------------------------------------------------------------------------------------------------------------------------------------------------------------------------------------------------------------------------------------------------------------------------------------------------------------------------------------------------------------------------------------------------------------------------------------------------------------------------------------------------------------------------------------------------------------------------------------------------------------------------------------------------------------------------------------------------------------------------------------------------------------------------------------------------------------------------------------------------------------------------------------------------------------------------------------------------------------------------------------------------------------------------------------------------------------------CG-TTGCGGTCGAACTCCCCTTACGAGGTGCCCGCA
>104_washed_len155-161_reads4926__seq192
GGGCTGCGCGAAGGAGCCACGCTGCGAAGCAGTGTGGCGGTTCACGTGCGTTACCGAAACGCACGAAGGTCGCGCCTCTCCACGAGGCGTCACC-TGGGAGAGCGCGAAAGCGCTAGCCCGCGATT---------------------------------------------------------------------------------------------------------------------------------------------------------------------------------------------------------------------------------------------------------------------------------------------------------------------------------------------------------------------------------------------------------------------------------------------------------------------------------------------------------------------------------------------------------------------------------------------------------------------------------------------------------------------------------------------------------------------------------------------------------------------------------------------------------------------------------------------------------------------------------------------------------------------------------------------------------------------------------------------------------------------------------------------------------------------------------------------------------------------------------------------------------------------------------------------------------------------------------------------------------------------------------------------------------------------------------------------------------------------------------------------------------------------------------------------------------------------------------------------------------------------------------------------------------------------------------------------------------------------------------------------------------------------------------------------------------------------------------------------------------------------------------------------------------------------------------------------------------------------------------------------CG-TTGCGGTCGAACTCCCCTTACGAGGTGCCCGCA
>104_washed_len155-161_reads4926__seq193
GGGCTGCGCGAAGGAGCCACGCTGCGAAGCAGTGTGGCGGTTCACGTGCGTTACCGAAACGCACGAAGGTCGCGCCTCTCCACGAGGCGTCACC-TGGGAGAGCGCGAAAGCGCTAGCCCGCGATT---------------------------------------------------------------------------------------------------------------------------------------------------------------------------------------------------------------------------------------------------------------------------------------------------------------------------------------------------------------------------------------------------------------------------------------------------------------------------------------------------------------------------------------------------------------------------------------------------------------------------------------------------------------------------------------------------------------------------------------------------------------------------------------------------------------------------------------------------------------------------------------------------------------------------------------------------------------------------------------------------------------------------------------------------------------------------------------------------------------------------------------------------------------------------------------------------------------------------------------------------------------------------------------------------------------------------------------------------------------------------------------------------------------------------------------------------------------------------------------------------------------------------------------------------------------------------------------------------------------------------------------------------------------------------------------------------------------------------------------------------------------------------------------------------------------------------------------------------------------------------------------------CG-TTGCGGTCGAACTCCCCTTACGAGGTGCCCGCA
>104_washed_len155-161_reads4926__seq194
GGGCTGCGCGAAGGAGCCACGCTGCGAAGCAGTGTGGCGGTTCACGTGCGTTACCGAAACGCACGAAGGTCGCGCCTCTCCACGAGGCGTCACC-TGGGAGAGCGCGAAAGCGCTAGCCCGCGATT---------------------------------------------------------------------------------------------------------------------------------------------------------------------------------------------------------------------------------------------------------------------------------------------------------------------------------------------------------------------------------------------------------------------------------------------------------------------------------------------------------------------------------------------------------------------------------------------------------------------------------------------------------------------------------------------------------------------------------------------------------------------------------------------------------------------------------------------------------------------------------------------------------------------------------------------------------------------------------------------------------------------------------------------------------------------------------------------------------------------------------------------------------------------------------------------------------------------------------------------------------------------------------------------------------------------------------------------------------------------------------------------------------------------------------------------------------------------------------------------------------------------------------------------------------------------------------------------------------------------------------------------------------------------------------------------------------------------------------------------------------------------------------------------------------------------------------------------------------------------------------------------CG-TTGCGGTCGAACTCCCCTTACGAGGTGCCCGCA
>104_washed_len155-161_reads4926__seq195
GGGCTGCGCGAAGGAGCCACGCTGCGAAGCAGTGTGGCGGTTCACGTGCGTTACCGAAACGCACGAAGGTCGCGCCTCTCCACGAGGCGTCACC-TGGGAGAGCGCGAAAGCGCTAGCCCGCGATT---------------------------------------------------------------------------------------------------------------------------------------------------------------------------------------------------------------------------------------------------------------------------------------------------------------------------------------------------------------------------------------------------------------------------------------------------------------------------------------------------------------------------------------------------------------------------------------------------------------------------------------------------------------------------------------------------------------------------------------------------------------------------------------------------------------------------------------------------------------------------------------------------------------------------------------------------------------------------------------------------------------------------------------------------------------------------------------------------------------------------------------------------------------------------------------------------------------------------------------------------------------------------------------------------------------------------------------------------------------------------------------------------------------------------------------------------------------------------------------------------------------------------------------------------------------------------------------------------------------------------------------------------------------------------------------------------------------------------------------------------------------------------------------------------------------------------------------------------------------------------------------------CG-TTGCGGTCGAACTCCCCTTACGAGGTGCCCGCA
>104_washed_len155-161_reads4926__seq196
GGGCTGCGCGAAGGAGCCACGCTGCGAAGCAGTGTGGCGGTTCACGTGCGTTACCGAAACGCACGAAGGTCGCGCCTCTCCACGAGGCGTCACC-TGGGAGAGCGCGAAAGCGCTAGCCCGCGATT---------------------------------------------------------------------------------------------------------------------------------------------------------------------------------------------------------------------------------------------------------------------------------------------------------------------------------------------------------------------------------------------------------------------------------------------------------------------------------------------------------------------------------------------------------------------------------------------------------------------------------------------------------------------------------------------------------------------------------------------------------------------------------------------------------------------------------------------------------------------------------------------------------------------------------------------------------------------------------------------------------------------------------------------------------------------------------------------------------------------------------------------------------------------------------------------------------------------------------------------------------------------------------------------------------------------------------------------------------------------------------------------------------------------------------------------------------------------------------------------------------------------------------------------------------------------------------------------------------------------------------------------------------------------------------------------------------------------------------------------------------------------------------------------------------------------------------------------------------------------------------------------CG-TTGCGGTCGAACTCCCCTTACGAGGTGCCCGCA
>104_washed_len155-161_reads4926__seq197
[truncated: 9,582,137 more chars]
