# Supplementary material for: Emergence and diversification of a host-parasite RNA ecosystem through Darwinian evolution
Source: eLife. 2020 Jul 21;9:e56038. doi: 10.7554/eLife.56038 (PMC7378860; doi:10.7554/eLife.56038)
Supplement: Figure 2—source data 2. [file elife-56038-fig2-data2.zip › P160@115.fasta]

>N96(Ancestor Host)
GGGCTACGCGAGGGAGCCACGCTGCGAAGCAGCGTGGCGGTTCTCGTGCGTCACCGAAACGCACGAAGGTCGCGCCTCTTCACGAGGCGTCACC-TGGGAGAGCGCGAAAGCGCTAGCCCGTGCTCTAGCTCTAGAAGGTCTCGAGATCTCCTCTAGAGATAATTTTGTTTAACTCTAAGAAGGAGATATACACATGCCTAAGACAGCATCTTCGCGTAACTCTCTCAGCGCACAATTGCGCCGAGCCGCGAACACAAGAA-TTGAGGCTGAAGGTAACCTCGCACTTTCCATTGCCAACGATTTACTGTTGGCCTATGGTCAGTCGCCATTTAACTCTGAGGCTGAGTGTATTTCATTCAGCCCGAGATTCGACGGGACCCCGGATGACTTTAGGATAAATTATCTTAAAGCCGAGATCATGTCGAAGTATGACGACTTCAGCCTAGGTATTGATACCGAAGCTGTTGCCTGGGAGAAGTTCCTGGCAGCAGAGGCTGAATGTGCTTTAACGAACGCTCGTCTCTATAGGCCTGACTACAGTGAGGATTTCAATTTCTCACTGGGCGAGTCATGTATACACATGGCTCGTAGAAAAATAGCCAAGCTAATAGGAGATGTTCCGTCCGTTGAGGATATGTTGCGTCACTGCCGATTTTCTGGCGGTGCTACAACAACGAATAACCGTTCGTACAGTCATCCGTCCTTCAAGTTTGCACTTCCGCAAGCGTGTACGCCTCGGGCTTTGAAGTATGTTTTAGCTCTCAGAGCTTCTACACATTTCGATATCAGAATTTCTGATATTAGCCCTTTTAATAAAGCAGTTACCGTACCTAAGAACAGTAAGACAGATCGTTGTATTGCTATCGAACCTGGTTGGAATATGTTTTTCCAACTGGGTATCGGTGGCATTCTACGCGATCGGTTGCGTTGCTGGGGTATCGATCTGAATGATCAGACGATAAATCAGCGCCGCGCTCACGAAGGCTCCGTTACTAATAACTTAGCAACGGTTGATCTCTCAGCGGCAAGCGATTCTATGTCTCTTGCCCTCTGTGAGCTCTTATTGCCCCGAGGCTGGTTTGAGGTTCTTATGGACCTCAGATCACCTAAGGGGCGATTGCCTGACGGTAGTGTTGTTACCTACGAGAAGATTTCTTCTATGGGTAACGGTTACACATTCGAGCTCGAGTCGCTTATTTTTGCTTCTCTCGCTCGTTCCGTTTGTGAGATACTGGACTTAGACTCGTCTGAGGTCACTGTTTACGGAGACGATATTATTTTACCGTCCCGTGCAGTCCCTGCCCTCCGGGAAGTTTTTAAGTATGTTGGTTTTACGACCAATACTAAAAAGACTTTTTCCGAGGGGCCGTTCAGAGAGTCGTGCGGCAAGCACTACTATTCTGGCGTAGATGTTACTCCCTTTTACATACGTCACCGTATAGTGAGTCCTGCCGATTTAATACTGGTTTTGAATAACCTATATCGGTGGGCCACTATTGACGGCGTATGGGATCCTAGGGCCCATTCTGTGTACCTCAAGTATCGTAAGTTGCTGCCTAAACAGCTGCAACATAATACTATACCTGACGGTTACGGTGATGGTGCCCTCGTCGGATCGGTCCTAATCAATCCTTTCGCGAAAAACCGCGGGTGGATCCGGTACGTACCGGTGATTACGGACCATACAAGGGACCAAGAGCGCGCTGAGTTGGGGTCGTATCTCTACGACCTCTTCTCGCGTTGTCTCTCGGAAAGTAACGATGGGTTGCCTCTTAGGGGTCCATCGGGTTGCGATTTTGCTGATCTATTTGCCATCGATCAGCTTATCTGTAGGAGTGATCCTACGAAGATAAGCAGGCCTACCGGTAAATTCGATATACAGTACATCGCGTGCTGTTGTTCGGGTTGTTGTTAGGCTTGCGGCCGCACTCGAGAGATCTAG-AGCAT-CACGGTCGAACTCCCG-TACGAGGTGCCCGCA
>115_washed_len155-161_reads4959__seq1
GGGCTGCGCGAAGGAGCCACGCTGCGAAGCAGTGTGGCGGTTCACGTGCGTTACCGAAACGCACGAAGGTCGCGCCTCTCCACGAGGCGTCACC-TGGGAGAGCGCGAAAGCGCTAGCCCGCGATA---------------------------------------------------------------------------------------------------------------------------------------------------------------------------------------------------------------------------------------------------------------------------------------------------------------------------------------------------------------------------------------------------------------------------------------------------------------------------------------------------------------------------------------------------------------------------------------------------------------------------------------------------------------------------------------------------------------------------------------------------------------------------------------------------------------------------------------------------------------------------------------------------------------------------------------------------------------------------------------------------------------------------------------------------------------------------------------------------------------------------------------------------------------------------------------------------------------------------------------------------------------------------------------------------------------------------------------------------------------------------------------------------------------------------------------------------------------------------------------------------------------------------------------------------------------------------------------------------------------------------------------------------------------------------------------------------------------------------------------------------------------------------------------------------------------------------------------------------------------------------------------------CGT-TGCGGTCGAACTCCCGTTACGAGGTGCCCGCA
>115_washed_len155-161_reads4959__seq2
GGGCTGCGCGAAGGAGCCACGCTGCGAAGCAGTGTGGCGGTTCACGTGCGTTACCGAAACGCACGAAGGTCGCGCCTCTCCACGAGGCGTCACC-TGGGAGAGCGCGAAAGCGCTAGCCCGCGATA---------------------------------------------------------------------------------------------------------------------------------------------------------------------------------------------------------------------------------------------------------------------------------------------------------------------------------------------------------------------------------------------------------------------------------------------------------------------------------------------------------------------------------------------------------------------------------------------------------------------------------------------------------------------------------------------------------------------------------------------------------------------------------------------------------------------------------------------------------------------------------------------------------------------------------------------------------------------------------------------------------------------------------------------------------------------------------------------------------------------------------------------------------------------------------------------------------------------------------------------------------------------------------------------------------------------------------------------------------------------------------------------------------------------------------------------------------------------------------------------------------------------------------------------------------------------------------------------------------------------------------------------------------------------------------------------------------------------------------------------------------------------------------------------------------------------------------------------------------------------------------------------CGT-TGCGGTCGAACTCCCGTTACGAGGTGCCCGCA
>115_washed_len155-161_reads4959__seq3
GGGCTGCGCGAAGGAGCCACGCTGCGAAGCAGTGTGGCGGTTCACGTGCGTTACCGAAACGCACGAAGGTCGCGCCTCTCCACGAGGCGTCACC-TGGGAGAGCGCGAAAGCGCTAGCCCGCGATA---------------------------------------------------------------------------------------------------------------------------------------------------------------------------------------------------------------------------------------------------------------------------------------------------------------------------------------------------------------------------------------------------------------------------------------------------------------------------------------------------------------------------------------------------------------------------------------------------------------------------------------------------------------------------------------------------------------------------------------------------------------------------------------------------------------------------------------------------------------------------------------------------------------------------------------------------------------------------------------------------------------------------------------------------------------------------------------------------------------------------------------------------------------------------------------------------------------------------------------------------------------------------------------------------------------------------------------------------------------------------------------------------------------------------------------------------------------------------------------------------------------------------------------------------------------------------------------------------------------------------------------------------------------------------------------------------------------------------------------------------------------------------------------------------------------------------------------------------------------------------------------------CGT-TGCGGTCGAACTCCCGTTACGAGGTGCCCGCA
>115_washed_len155-161_reads4959__seq4
GGGCTGCGCGAAGGAGCCACGCTGCGAAGCAGTGTGGCGGTTCACGTGCGTTACCGAAACGCACGAAGGTCGCGCCTCTCCACGAGGCGTCACC-TGGGAGAGCGCGAAAGCGCTAGCCCGCGATA---------------------------------------------------------------------------------------------------------------------------------------------------------------------------------------------------------------------------------------------------------------------------------------------------------------------------------------------------------------------------------------------------------------------------------------------------------------------------------------------------------------------------------------------------------------------------------------------------------------------------------------------------------------------------------------------------------------------------------------------------------------------------------------------------------------------------------------------------------------------------------------------------------------------------------------------------------------------------------------------------------------------------------------------------------------------------------------------------------------------------------------------------------------------------------------------------------------------------------------------------------------------------------------------------------------------------------------------------------------------------------------------------------------------------------------------------------------------------------------------------------------------------------------------------------------------------------------------------------------------------------------------------------------------------------------------------------------------------------------------------------------------------------------------------------------------------------------------------------------------------------------------CGT-TGCGGTCGAACTCCCGTTACGAGGTGCCCGCA
>115_washed_len155-161_reads4959__seq5
GGGCTGCGCGAAGGAGCCACGCTGCGAAGCAGTGTGGCGGTTCACGTGCGTTACCGAAACGCACGAAGGTCGCGCCTCTCCACGAGGCGTCACC-TGGGAGAGCGCGAAAGCGCTAGCCCGCGATA---------------------------------------------------------------------------------------------------------------------------------------------------------------------------------------------------------------------------------------------------------------------------------------------------------------------------------------------------------------------------------------------------------------------------------------------------------------------------------------------------------------------------------------------------------------------------------------------------------------------------------------------------------------------------------------------------------------------------------------------------------------------------------------------------------------------------------------------------------------------------------------------------------------------------------------------------------------------------------------------------------------------------------------------------------------------------------------------------------------------------------------------------------------------------------------------------------------------------------------------------------------------------------------------------------------------------------------------------------------------------------------------------------------------------------------------------------------------------------------------------------------------------------------------------------------------------------------------------------------------------------------------------------------------------------------------------------------------------------------------------------------------------------------------------------------------------------------------------------------------------------------------CGT-TGCGGTCGAACTCCCGTTACGAGGTGCCCGCA
>115_washed_len155-161_reads4959__seq6
GGGCTGCGCGAAGGAGCCACGCTGCGAAGCAGTGTGGCGGTTCACGTGCGTTACCGAAACGCACGAAGGTCGCGCCTCTCCACGAGGCGTCACC-TGGGAGAGCGCGAAAGCGCTAGCCCGCGATA---------------------------------------------------------------------------------------------------------------------------------------------------------------------------------------------------------------------------------------------------------------------------------------------------------------------------------------------------------------------------------------------------------------------------------------------------------------------------------------------------------------------------------------------------------------------------------------------------------------------------------------------------------------------------------------------------------------------------------------------------------------------------------------------------------------------------------------------------------------------------------------------------------------------------------------------------------------------------------------------------------------------------------------------------------------------------------------------------------------------------------------------------------------------------------------------------------------------------------------------------------------------------------------------------------------------------------------------------------------------------------------------------------------------------------------------------------------------------------------------------------------------------------------------------------------------------------------------------------------------------------------------------------------------------------------------------------------------------------------------------------------------------------------------------------------------------------------------------------------------------------------------CGT-TGCGGTCGAACTCCCGTTACGAGGTGCCCGCA
>115_washed_len155-161_reads4959__seq7
GGGCTGCGCGAAGGAGCCACGCTGCGAAGCAGTGTGGCGGTTCACGTGCGTTACCGAAACGCACGAAGGTCGCGCCTCTCCACGAGGCGTCACC-TGGGAGAGCGCGAAAGCGCTAGCCCGCGATA---------------------------------------------------------------------------------------------------------------------------------------------------------------------------------------------------------------------------------------------------------------------------------------------------------------------------------------------------------------------------------------------------------------------------------------------------------------------------------------------------------------------------------------------------------------------------------------------------------------------------------------------------------------------------------------------------------------------------------------------------------------------------------------------------------------------------------------------------------------------------------------------------------------------------------------------------------------------------------------------------------------------------------------------------------------------------------------------------------------------------------------------------------------------------------------------------------------------------------------------------------------------------------------------------------------------------------------------------------------------------------------------------------------------------------------------------------------------------------------------------------------------------------------------------------------------------------------------------------------------------------------------------------------------------------------------------------------------------------------------------------------------------------------------------------------------------------------------------------------------------------------------CGT-TGCGGTCGAACTCCCGTTACGAGGTGCCCGCA
>115_washed_len155-161_reads4959__seq8
GGGCTGCGCGAAGGAGCCACGCTGCGAAGCAGTGTGGCGGTTCACGTGCGTTACCGAAACGCACGAAGGTCGCGCCTCTCCACGAGGCGTCACC-TGGGAGAGCGCGAAAGCGCTAGCCCGCGATA---------------------------------------------------------------------------------------------------------------------------------------------------------------------------------------------------------------------------------------------------------------------------------------------------------------------------------------------------------------------------------------------------------------------------------------------------------------------------------------------------------------------------------------------------------------------------------------------------------------------------------------------------------------------------------------------------------------------------------------------------------------------------------------------------------------------------------------------------------------------------------------------------------------------------------------------------------------------------------------------------------------------------------------------------------------------------------------------------------------------------------------------------------------------------------------------------------------------------------------------------------------------------------------------------------------------------------------------------------------------------------------------------------------------------------------------------------------------------------------------------------------------------------------------------------------------------------------------------------------------------------------------------------------------------------------------------------------------------------------------------------------------------------------------------------------------------------------------------------------------------------------------CGT-TGCGGTCGAACTCCCGTTACGAGGTGCCCGCA
>115_washed_len155-161_reads4959__seq9
GGGCTGCGCGAAGGAGCCACGCTGCGAAGCAGTGTGGCGGTTCACGTGCGTTACCGAAACGCACGAAGGTCGCGCCTCTCCACGAGGCGTCACC-TGGGAGAGCGCGAAAGCGCTAGCCCGCGATA---------------------------------------------------------------------------------------------------------------------------------------------------------------------------------------------------------------------------------------------------------------------------------------------------------------------------------------------------------------------------------------------------------------------------------------------------------------------------------------------------------------------------------------------------------------------------------------------------------------------------------------------------------------------------------------------------------------------------------------------------------------------------------------------------------------------------------------------------------------------------------------------------------------------------------------------------------------------------------------------------------------------------------------------------------------------------------------------------------------------------------------------------------------------------------------------------------------------------------------------------------------------------------------------------------------------------------------------------------------------------------------------------------------------------------------------------------------------------------------------------------------------------------------------------------------------------------------------------------------------------------------------------------------------------------------------------------------------------------------------------------------------------------------------------------------------------------------------------------------------------------------------CGT-TGCGGTCGAACTCCCGTTACGAGGTGCCCGCA
>115_washed_len155-161_reads4959__seq10
GGGCTGCGCGAAGGAGCCACGCTGCGAAGCAGTGTGGCGGTTCACGTGCGTTACCGAAACGCACGAAGGTCGCGCCTCTCCACGAGGCGTCACC-TGGGAGAGCGCGAAAGCGCTAGCCCGCGATA---------------------------------------------------------------------------------------------------------------------------------------------------------------------------------------------------------------------------------------------------------------------------------------------------------------------------------------------------------------------------------------------------------------------------------------------------------------------------------------------------------------------------------------------------------------------------------------------------------------------------------------------------------------------------------------------------------------------------------------------------------------------------------------------------------------------------------------------------------------------------------------------------------------------------------------------------------------------------------------------------------------------------------------------------------------------------------------------------------------------------------------------------------------------------------------------------------------------------------------------------------------------------------------------------------------------------------------------------------------------------------------------------------------------------------------------------------------------------------------------------------------------------------------------------------------------------------------------------------------------------------------------------------------------------------------------------------------------------------------------------------------------------------------------------------------------------------------------------------------------------------------------CGT-TGCGGTCGAACTCCCGTTACGAGGTGCCCGCA
>115_washed_len155-161_reads4959__seq11
GGGCTGCGCGAAGGAGCCACGCTGCGAAGCAGTGTGGCGGTTCACGTGCGTTACCGAAACGCACGAAGGTCGCGCCTCTCCACGAGGCGTCACC-TGGGAGAGCGCGAAAGCGCTAGCCCGCGATA---------------------------------------------------------------------------------------------------------------------------------------------------------------------------------------------------------------------------------------------------------------------------------------------------------------------------------------------------------------------------------------------------------------------------------------------------------------------------------------------------------------------------------------------------------------------------------------------------------------------------------------------------------------------------------------------------------------------------------------------------------------------------------------------------------------------------------------------------------------------------------------------------------------------------------------------------------------------------------------------------------------------------------------------------------------------------------------------------------------------------------------------------------------------------------------------------------------------------------------------------------------------------------------------------------------------------------------------------------------------------------------------------------------------------------------------------------------------------------------------------------------------------------------------------------------------------------------------------------------------------------------------------------------------------------------------------------------------------------------------------------------------------------------------------------------------------------------------------------------------------------------------CGT-TGCGGTCGAACTCCCGTTACGAGGTGCCCGCA
>115_washed_len155-161_reads4959__seq12
GGGCTGCGCGAAGGAGCCACGCTGCGAAGCAGTGTGGCGGTTCACGTGCGTTACCGAAACGCACGAAGGTCGCGCCTCTCCACGAGGCGTCACC-TGGGAGAGCGCGAAAGCGCTAGCCCGCGATA---------------------------------------------------------------------------------------------------------------------------------------------------------------------------------------------------------------------------------------------------------------------------------------------------------------------------------------------------------------------------------------------------------------------------------------------------------------------------------------------------------------------------------------------------------------------------------------------------------------------------------------------------------------------------------------------------------------------------------------------------------------------------------------------------------------------------------------------------------------------------------------------------------------------------------------------------------------------------------------------------------------------------------------------------------------------------------------------------------------------------------------------------------------------------------------------------------------------------------------------------------------------------------------------------------------------------------------------------------------------------------------------------------------------------------------------------------------------------------------------------------------------------------------------------------------------------------------------------------------------------------------------------------------------------------------------------------------------------------------------------------------------------------------------------------------------------------------------------------------------------------------------CGT-TGCGGTCGAACTCCCGTTACGAGGTGCCCGCA
>115_washed_len155-161_reads4959__seq13
GGGCTGCGCGAAGGAGCCACGCTGCGAAGCAGTGTGGCGGTTCACGTGCGTTACCGAAACGCACGAAGGTCGCGCCTCTCCACGAGGCGTCACC-TGGGAGAGCGCGAAAGCGCTAGCCCGCGATA---------------------------------------------------------------------------------------------------------------------------------------------------------------------------------------------------------------------------------------------------------------------------------------------------------------------------------------------------------------------------------------------------------------------------------------------------------------------------------------------------------------------------------------------------------------------------------------------------------------------------------------------------------------------------------------------------------------------------------------------------------------------------------------------------------------------------------------------------------------------------------------------------------------------------------------------------------------------------------------------------------------------------------------------------------------------------------------------------------------------------------------------------------------------------------------------------------------------------------------------------------------------------------------------------------------------------------------------------------------------------------------------------------------------------------------------------------------------------------------------------------------------------------------------------------------------------------------------------------------------------------------------------------------------------------------------------------------------------------------------------------------------------------------------------------------------------------------------------------------------------------------------CGT-TGCGGTCGAACTCCCGTTACGAGGTGCCCGCA
>115_washed_len155-161_reads4959__seq14
GGGCTGCGCGAAGGAGCCACGCTGCGAAGCAGTGTGGCGGTTCACGTGCGTTACCGAAACGCACGAAGGTCGCGCCTCTCCACGAGGCGTCACC-TGGGAGAGCGCGAAAGCGCTAGCCCGCGATA---------------------------------------------------------------------------------------------------------------------------------------------------------------------------------------------------------------------------------------------------------------------------------------------------------------------------------------------------------------------------------------------------------------------------------------------------------------------------------------------------------------------------------------------------------------------------------------------------------------------------------------------------------------------------------------------------------------------------------------------------------------------------------------------------------------------------------------------------------------------------------------------------------------------------------------------------------------------------------------------------------------------------------------------------------------------------------------------------------------------------------------------------------------------------------------------------------------------------------------------------------------------------------------------------------------------------------------------------------------------------------------------------------------------------------------------------------------------------------------------------------------------------------------------------------------------------------------------------------------------------------------------------------------------------------------------------------------------------------------------------------------------------------------------------------------------------------------------------------------------------------------------CGT-TGCGGTCGAACTCCCGTTACGAGGTGCCCGCA
>115_washed_len155-161_reads4959__seq15
GGGCTGCGCGAAGGAGCCACGCTGCGAAGCAGTGTGGCGGTTCACGTGCGTTACCGAAACGCACGAAGGTCGCGCCTCTCCACGAGGCGTCACC-TGGGAGAGCGCGAAAGCGCTAGCCCGCGATA---------------------------------------------------------------------------------------------------------------------------------------------------------------------------------------------------------------------------------------------------------------------------------------------------------------------------------------------------------------------------------------------------------------------------------------------------------------------------------------------------------------------------------------------------------------------------------------------------------------------------------------------------------------------------------------------------------------------------------------------------------------------------------------------------------------------------------------------------------------------------------------------------------------------------------------------------------------------------------------------------------------------------------------------------------------------------------------------------------------------------------------------------------------------------------------------------------------------------------------------------------------------------------------------------------------------------------------------------------------------------------------------------------------------------------------------------------------------------------------------------------------------------------------------------------------------------------------------------------------------------------------------------------------------------------------------------------------------------------------------------------------------------------------------------------------------------------------------------------------------------------------------CGT-TGCGGTCGAACTCCCGTTACGAGGTGCCCGCA
>115_washed_len155-161_reads4959__seq16
GGGCTGCGCGAAGGAGCCACGCTGCGAAGCAGTGTGGCGGTTCACGTGCGTTACCGAAACGCACGAAGGTCGCGCCTCTCCACGAGGCGTCACC-TGGGAGAGCGCGAAAGCGCTAGCCCGCGATA---------------------------------------------------------------------------------------------------------------------------------------------------------------------------------------------------------------------------------------------------------------------------------------------------------------------------------------------------------------------------------------------------------------------------------------------------------------------------------------------------------------------------------------------------------------------------------------------------------------------------------------------------------------------------------------------------------------------------------------------------------------------------------------------------------------------------------------------------------------------------------------------------------------------------------------------------------------------------------------------------------------------------------------------------------------------------------------------------------------------------------------------------------------------------------------------------------------------------------------------------------------------------------------------------------------------------------------------------------------------------------------------------------------------------------------------------------------------------------------------------------------------------------------------------------------------------------------------------------------------------------------------------------------------------------------------------------------------------------------------------------------------------------------------------------------------------------------------------------------------------------------------CGT-TGCGGTCGAACTCCCGTTACGAGGTGCCCGCA
>115_washed_len155-161_reads4959__seq17
GGGCTGCGCGAAGGAGCCACGCTGCGAAGCAGTGTGGCGGTTCACGTGCGTTACCGAAACGCACGAAGGTCGCGCCTCTCCACGAGGCGTCACC-TGGGAGAGCGCGAAAGCGCTAGCCCGCGATA---------------------------------------------------------------------------------------------------------------------------------------------------------------------------------------------------------------------------------------------------------------------------------------------------------------------------------------------------------------------------------------------------------------------------------------------------------------------------------------------------------------------------------------------------------------------------------------------------------------------------------------------------------------------------------------------------------------------------------------------------------------------------------------------------------------------------------------------------------------------------------------------------------------------------------------------------------------------------------------------------------------------------------------------------------------------------------------------------------------------------------------------------------------------------------------------------------------------------------------------------------------------------------------------------------------------------------------------------------------------------------------------------------------------------------------------------------------------------------------------------------------------------------------------------------------------------------------------------------------------------------------------------------------------------------------------------------------------------------------------------------------------------------------------------------------------------------------------------------------------------------------------CGT-TGCGGTCGAACTCCCGTTACGAGGTGCCCGCA
>115_washed_len155-161_reads4959__seq18
GGGCTGCGCGAAGGAGCCACGCTGCGAAGCAGTGTGGCGGTTCACGTGCGTTACCGAAACGCACGAAGGTCGCGCCTCTCCACGAGGCGTCACC-TGGGAGAGCGCGAAAGCGCTAGCCCGCGATA---------------------------------------------------------------------------------------------------------------------------------------------------------------------------------------------------------------------------------------------------------------------------------------------------------------------------------------------------------------------------------------------------------------------------------------------------------------------------------------------------------------------------------------------------------------------------------------------------------------------------------------------------------------------------------------------------------------------------------------------------------------------------------------------------------------------------------------------------------------------------------------------------------------------------------------------------------------------------------------------------------------------------------------------------------------------------------------------------------------------------------------------------------------------------------------------------------------------------------------------------------------------------------------------------------------------------------------------------------------------------------------------------------------------------------------------------------------------------------------------------------------------------------------------------------------------------------------------------------------------------------------------------------------------------------------------------------------------------------------------------------------------------------------------------------------------------------------------------------------------------------------------CGT-TGCGGTCGAACTCCCGTTACGAGGTGCCCGCA
>115_washed_len155-161_reads4959__seq19
GGGCTGCGCGAAGGAGCCACGCTGCGAAGCAGTGTGGCGGTTCACGTGCGTTACCGAAACGCACGAAGGTCGCGCCTCTCCACGAGGCGTCACC-TGGGAGAGCGCGAAAGCGCTAGCCCGCGATA---------------------------------------------------------------------------------------------------------------------------------------------------------------------------------------------------------------------------------------------------------------------------------------------------------------------------------------------------------------------------------------------------------------------------------------------------------------------------------------------------------------------------------------------------------------------------------------------------------------------------------------------------------------------------------------------------------------------------------------------------------------------------------------------------------------------------------------------------------------------------------------------------------------------------------------------------------------------------------------------------------------------------------------------------------------------------------------------------------------------------------------------------------------------------------------------------------------------------------------------------------------------------------------------------------------------------------------------------------------------------------------------------------------------------------------------------------------------------------------------------------------------------------------------------------------------------------------------------------------------------------------------------------------------------------------------------------------------------------------------------------------------------------------------------------------------------------------------------------------------------------------------CGT-TGCGGTCGAACTCCCGTTACGAGGTGCCCGCA
>115_washed_len155-161_reads4959__seq20
GGGCTGCGCGAAGGAGCCACGCTGCGAAGCAGTGTGGCGGTTCACGTGCGTTACCGAAACGCACGAAGGTCGCGCCTCTCCACGAGGCGTCACC-TGGGAGAGCGCGAAAGCGCTAGCCCGCGATA---------------------------------------------------------------------------------------------------------------------------------------------------------------------------------------------------------------------------------------------------------------------------------------------------------------------------------------------------------------------------------------------------------------------------------------------------------------------------------------------------------------------------------------------------------------------------------------------------------------------------------------------------------------------------------------------------------------------------------------------------------------------------------------------------------------------------------------------------------------------------------------------------------------------------------------------------------------------------------------------------------------------------------------------------------------------------------------------------------------------------------------------------------------------------------------------------------------------------------------------------------------------------------------------------------------------------------------------------------------------------------------------------------------------------------------------------------------------------------------------------------------------------------------------------------------------------------------------------------------------------------------------------------------------------------------------------------------------------------------------------------------------------------------------------------------------------------------------------------------------------------------------CGT-TGCGGTCGAACTCCCGTTACGAGGTGCCCGCA
>115_washed_len155-161_reads4959__seq21
GGGCTGCGCGAAGGAGCCACGCTGCGAAGCAGTGTGGCGGTTCACGTGCGTTACCGAAACGCACGAAGGTCGCGCCTCTCCACGAGGCGTCACC-TGGGAGAGCGCGAAAGCGCTAGCCCGCGATA---------------------------------------------------------------------------------------------------------------------------------------------------------------------------------------------------------------------------------------------------------------------------------------------------------------------------------------------------------------------------------------------------------------------------------------------------------------------------------------------------------------------------------------------------------------------------------------------------------------------------------------------------------------------------------------------------------------------------------------------------------------------------------------------------------------------------------------------------------------------------------------------------------------------------------------------------------------------------------------------------------------------------------------------------------------------------------------------------------------------------------------------------------------------------------------------------------------------------------------------------------------------------------------------------------------------------------------------------------------------------------------------------------------------------------------------------------------------------------------------------------------------------------------------------------------------------------------------------------------------------------------------------------------------------------------------------------------------------------------------------------------------------------------------------------------------------------------------------------------------------------------------CGT-TGCGGTCGAACTCCCGTTACGAGGTGCCCGCA
>115_washed_len155-161_reads4959__seq22
GGGCTGCGCGAAGGAGCCACGCTGCGAAGCAGTGTGGCGGTTCACGTGCGTTACCGAAACGCACGAAGGTCGCGCCTCTCCACGAGGCGTCACC-TGGGAGAGCGCGAAAGCGCTAGCCCGCGATA---------------------------------------------------------------------------------------------------------------------------------------------------------------------------------------------------------------------------------------------------------------------------------------------------------------------------------------------------------------------------------------------------------------------------------------------------------------------------------------------------------------------------------------------------------------------------------------------------------------------------------------------------------------------------------------------------------------------------------------------------------------------------------------------------------------------------------------------------------------------------------------------------------------------------------------------------------------------------------------------------------------------------------------------------------------------------------------------------------------------------------------------------------------------------------------------------------------------------------------------------------------------------------------------------------------------------------------------------------------------------------------------------------------------------------------------------------------------------------------------------------------------------------------------------------------------------------------------------------------------------------------------------------------------------------------------------------------------------------------------------------------------------------------------------------------------------------------------------------------------------------------------CGT-TGCGGTCGAACTCCCGTTACGAGGTGCCCGCA
>115_washed_len155-161_reads4959__seq23
GGGCTGCGCGAAGGAGCCACGCTGCGAAGCAGTGTGGCGGTTCACGTGCGTTACCGAAACGCACGAAGGTCGCGCCTCTCCACGAGGCGTCACC-TGGGAGAGCGCGAAAGCGCTAGCCCGCGATA---------------------------------------------------------------------------------------------------------------------------------------------------------------------------------------------------------------------------------------------------------------------------------------------------------------------------------------------------------------------------------------------------------------------------------------------------------------------------------------------------------------------------------------------------------------------------------------------------------------------------------------------------------------------------------------------------------------------------------------------------------------------------------------------------------------------------------------------------------------------------------------------------------------------------------------------------------------------------------------------------------------------------------------------------------------------------------------------------------------------------------------------------------------------------------------------------------------------------------------------------------------------------------------------------------------------------------------------------------------------------------------------------------------------------------------------------------------------------------------------------------------------------------------------------------------------------------------------------------------------------------------------------------------------------------------------------------------------------------------------------------------------------------------------------------------------------------------------------------------------------------------------CGT-TGCGGTCGAACTCCCGTTACGAGGTGCCCGCA
>115_washed_len155-161_reads4959__seq24
GGGCTGCGCGAAGGAGCCACGCTGCGAAGCAGTGTGGCGGTTCACGTGCGTTACCGAAACGCACGAAGGTCGCGCCTCTCCACGAGGCGTCACC-TGGGAGAGCGCGAAAGCGCTAGCCCGCGATA---------------------------------------------------------------------------------------------------------------------------------------------------------------------------------------------------------------------------------------------------------------------------------------------------------------------------------------------------------------------------------------------------------------------------------------------------------------------------------------------------------------------------------------------------------------------------------------------------------------------------------------------------------------------------------------------------------------------------------------------------------------------------------------------------------------------------------------------------------------------------------------------------------------------------------------------------------------------------------------------------------------------------------------------------------------------------------------------------------------------------------------------------------------------------------------------------------------------------------------------------------------------------------------------------------------------------------------------------------------------------------------------------------------------------------------------------------------------------------------------------------------------------------------------------------------------------------------------------------------------------------------------------------------------------------------------------------------------------------------------------------------------------------------------------------------------------------------------------------------------------------------------CGT-TGCGGTCGAACTCCCGTTACGAGGTGCCCGCA
>115_washed_len155-161_reads4959__seq25
GGGCTGCGCGAAGGAGCCACGCTGCGAAGCAGTGTGGCGGTTCACGTGCGTTACCGAAACGCACGAAGGTCGCGCCTCTCCACGAGGCGTCACC-TGGGAGAGCGCGAAAGCGCTAGCCCGCGATA---------------------------------------------------------------------------------------------------------------------------------------------------------------------------------------------------------------------------------------------------------------------------------------------------------------------------------------------------------------------------------------------------------------------------------------------------------------------------------------------------------------------------------------------------------------------------------------------------------------------------------------------------------------------------------------------------------------------------------------------------------------------------------------------------------------------------------------------------------------------------------------------------------------------------------------------------------------------------------------------------------------------------------------------------------------------------------------------------------------------------------------------------------------------------------------------------------------------------------------------------------------------------------------------------------------------------------------------------------------------------------------------------------------------------------------------------------------------------------------------------------------------------------------------------------------------------------------------------------------------------------------------------------------------------------------------------------------------------------------------------------------------------------------------------------------------------------------------------------------------------------------------CGT-TGCGGTCGAACTCCCGTTACGAGGTGCCCGCA
>115_washed_len155-161_reads4959__seq26
GGGCTGCGCGAAGGAGCCACGCTGCGAAGCAGTGTGGCGGTTCACGTGCGTTACCGAAACGCACGAAGGTCGCGCCTCTCCACGAGGCGTCACC-TGGGAGAGCGCGAAAGCGCTAGCCCGCGATA---------------------------------------------------------------------------------------------------------------------------------------------------------------------------------------------------------------------------------------------------------------------------------------------------------------------------------------------------------------------------------------------------------------------------------------------------------------------------------------------------------------------------------------------------------------------------------------------------------------------------------------------------------------------------------------------------------------------------------------------------------------------------------------------------------------------------------------------------------------------------------------------------------------------------------------------------------------------------------------------------------------------------------------------------------------------------------------------------------------------------------------------------------------------------------------------------------------------------------------------------------------------------------------------------------------------------------------------------------------------------------------------------------------------------------------------------------------------------------------------------------------------------------------------------------------------------------------------------------------------------------------------------------------------------------------------------------------------------------------------------------------------------------------------------------------------------------------------------------------------------------------------CGT-TGCGGTCGAACTCCCGTTACGAGGTGCCCGCA
>115_washed_len155-161_reads4959__seq27
GGGCTGCGCGAAGGAGCCACGCTGCGAAGCAGTGTGGCGGTTCACGTGCGTTACCGAAACGCACGAAGGTCGCGCCTCTCCACGAGGCGTCACC-TGGGAGAGCGCGAAAGCGCTAGCCCGCGATA---------------------------------------------------------------------------------------------------------------------------------------------------------------------------------------------------------------------------------------------------------------------------------------------------------------------------------------------------------------------------------------------------------------------------------------------------------------------------------------------------------------------------------------------------------------------------------------------------------------------------------------------------------------------------------------------------------------------------------------------------------------------------------------------------------------------------------------------------------------------------------------------------------------------------------------------------------------------------------------------------------------------------------------------------------------------------------------------------------------------------------------------------------------------------------------------------------------------------------------------------------------------------------------------------------------------------------------------------------------------------------------------------------------------------------------------------------------------------------------------------------------------------------------------------------------------------------------------------------------------------------------------------------------------------------------------------------------------------------------------------------------------------------------------------------------------------------------------------------------------------------------------CGT-TGCGGTCGAACTCCCGTTACGAGGTGCCCGCA
>115_washed_len155-161_reads4959__seq28
GGGCTGCGCGAAGGAGCCACGCTGCGAAGCAGTGTGGCGGTTCACGTGCGTTACCGAAACGCACGAAGGTCGCGCCTCTCCACGAGGCGTCACC-TGGGAGAGCGCGAAAGCGCTAGCCCGCGATA---------------------------------------------------------------------------------------------------------------------------------------------------------------------------------------------------------------------------------------------------------------------------------------------------------------------------------------------------------------------------------------------------------------------------------------------------------------------------------------------------------------------------------------------------------------------------------------------------------------------------------------------------------------------------------------------------------------------------------------------------------------------------------------------------------------------------------------------------------------------------------------------------------------------------------------------------------------------------------------------------------------------------------------------------------------------------------------------------------------------------------------------------------------------------------------------------------------------------------------------------------------------------------------------------------------------------------------------------------------------------------------------------------------------------------------------------------------------------------------------------------------------------------------------------------------------------------------------------------------------------------------------------------------------------------------------------------------------------------------------------------------------------------------------------------------------------------------------------------------------------------------------CGT-TGCGGTCGAACTCCCGTTACGAGGTGCCCGCA
>115_washed_len155-161_reads4959__seq29
GGGCTGCGCGAAGGAGCCACGCTGCGAAGCAGTGTGGCGGTTCACGTGCGTTACCGAAACGCACGAAGGTCGCGCCTCTCCACGAGGCGTCACC-TGGGAGAGCGCGAAAGCGCTAGCCCGCGATA---------------------------------------------------------------------------------------------------------------------------------------------------------------------------------------------------------------------------------------------------------------------------------------------------------------------------------------------------------------------------------------------------------------------------------------------------------------------------------------------------------------------------------------------------------------------------------------------------------------------------------------------------------------------------------------------------------------------------------------------------------------------------------------------------------------------------------------------------------------------------------------------------------------------------------------------------------------------------------------------------------------------------------------------------------------------------------------------------------------------------------------------------------------------------------------------------------------------------------------------------------------------------------------------------------------------------------------------------------------------------------------------------------------------------------------------------------------------------------------------------------------------------------------------------------------------------------------------------------------------------------------------------------------------------------------------------------------------------------------------------------------------------------------------------------------------------------------------------------------------------------------------CGT-TGCGGTCGAACTCCCGTTACGAGGTGCCCGCA
>115_washed_len155-161_reads4959__seq30
GGGCTGCGCGAAGGAGCCACGCTGCGAAGCAGTGTGGCGGTTCACGTGCGTTACCGAAACGCACGAAGGTCGCGCCTCTCCACGAGGCGTCACC-TGGGAGAGCGCGAAAGCGCTAGCCCGCGATA---------------------------------------------------------------------------------------------------------------------------------------------------------------------------------------------------------------------------------------------------------------------------------------------------------------------------------------------------------------------------------------------------------------------------------------------------------------------------------------------------------------------------------------------------------------------------------------------------------------------------------------------------------------------------------------------------------------------------------------------------------------------------------------------------------------------------------------------------------------------------------------------------------------------------------------------------------------------------------------------------------------------------------------------------------------------------------------------------------------------------------------------------------------------------------------------------------------------------------------------------------------------------------------------------------------------------------------------------------------------------------------------------------------------------------------------------------------------------------------------------------------------------------------------------------------------------------------------------------------------------------------------------------------------------------------------------------------------------------------------------------------------------------------------------------------------------------------------------------------------------------------------CGT-TGCGGTCGAACTCCCGTTACGAGGTGCCCGCA
>115_washed_len155-161_reads4959__seq31
GGGCTGCGCGAAGGAGCCACGCTGCGAAGCAGTGTGGCGGTTCACGTGCGTTACCGAAACGCACGAAGGTCGCGCCTCTCCACGAGGCGTCACC-TGGGAGAGCGCGAAAGCGCTAGCCCGCGATA---------------------------------------------------------------------------------------------------------------------------------------------------------------------------------------------------------------------------------------------------------------------------------------------------------------------------------------------------------------------------------------------------------------------------------------------------------------------------------------------------------------------------------------------------------------------------------------------------------------------------------------------------------------------------------------------------------------------------------------------------------------------------------------------------------------------------------------------------------------------------------------------------------------------------------------------------------------------------------------------------------------------------------------------------------------------------------------------------------------------------------------------------------------------------------------------------------------------------------------------------------------------------------------------------------------------------------------------------------------------------------------------------------------------------------------------------------------------------------------------------------------------------------------------------------------------------------------------------------------------------------------------------------------------------------------------------------------------------------------------------------------------------------------------------------------------------------------------------------------------------------------------CGT-TGCGGTCGAACTCCCGTTACGAGGTGCCCGCA
>115_washed_len155-161_reads4959__seq32
GGGCTGCGCGAAGGAGCCACGCTGCGAAGCAGTGTGGCGGTTCACGTGCGTTACCGAAACGCACGAAGGTCGCGCCTCTCCACGAGGCGTCACC-TGGGAGAGCGCGAAAGCGCTAGCCCGCGATA---------------------------------------------------------------------------------------------------------------------------------------------------------------------------------------------------------------------------------------------------------------------------------------------------------------------------------------------------------------------------------------------------------------------------------------------------------------------------------------------------------------------------------------------------------------------------------------------------------------------------------------------------------------------------------------------------------------------------------------------------------------------------------------------------------------------------------------------------------------------------------------------------------------------------------------------------------------------------------------------------------------------------------------------------------------------------------------------------------------------------------------------------------------------------------------------------------------------------------------------------------------------------------------------------------------------------------------------------------------------------------------------------------------------------------------------------------------------------------------------------------------------------------------------------------------------------------------------------------------------------------------------------------------------------------------------------------------------------------------------------------------------------------------------------------------------------------------------------------------------------------------------CGT-TGCGGTCGAACTCCCGTTACGAGGTGCCCGCA
>115_washed_len155-161_reads4959__seq33
GGGCTGCGCGAAGGAGCCACGCTGCGAAGCAGTGTGGCGGTTCACGTGCGTTACCGAAACGCACGAAGGTCGCGCCTCTCCACGAGGCGTCACC-TGGGAGAGCGCGAAAGCGCTAGCCCGCGATA---------------------------------------------------------------------------------------------------------------------------------------------------------------------------------------------------------------------------------------------------------------------------------------------------------------------------------------------------------------------------------------------------------------------------------------------------------------------------------------------------------------------------------------------------------------------------------------------------------------------------------------------------------------------------------------------------------------------------------------------------------------------------------------------------------------------------------------------------------------------------------------------------------------------------------------------------------------------------------------------------------------------------------------------------------------------------------------------------------------------------------------------------------------------------------------------------------------------------------------------------------------------------------------------------------------------------------------------------------------------------------------------------------------------------------------------------------------------------------------------------------------------------------------------------------------------------------------------------------------------------------------------------------------------------------------------------------------------------------------------------------------------------------------------------------------------------------------------------------------------------------------------CGT-TGCGGTCGAACTCCCGTTACGAGGTGCCCGCA
>115_washed_len155-161_reads4959__seq34
GGGCTGCGCGAAGGAGCCACGCTGCGAAGCAGTGTGGCGGTTCACGTGCGTTACCGAAACGCACGAAGGTCGCGCCTCTCCACGAGGCGTCACC-TGGGAGAGCGCGAAAGCGCTAGCCCGCGATA---------------------------------------------------------------------------------------------------------------------------------------------------------------------------------------------------------------------------------------------------------------------------------------------------------------------------------------------------------------------------------------------------------------------------------------------------------------------------------------------------------------------------------------------------------------------------------------------------------------------------------------------------------------------------------------------------------------------------------------------------------------------------------------------------------------------------------------------------------------------------------------------------------------------------------------------------------------------------------------------------------------------------------------------------------------------------------------------------------------------------------------------------------------------------------------------------------------------------------------------------------------------------------------------------------------------------------------------------------------------------------------------------------------------------------------------------------------------------------------------------------------------------------------------------------------------------------------------------------------------------------------------------------------------------------------------------------------------------------------------------------------------------------------------------------------------------------------------------------------------------------------------CGT-TGCGGTCGAACTCCCGTTACGAGGTGCCCGCA
>115_washed_len155-161_reads4959__seq35
GGGCTGCGCGAAGGAGCCACGCTGCGAAGCAGTGTGGCGGTTCACGTGCGTTACCGAAACGCACGAAGGTCGCGCCTCTCCACGAGGCGTCACC-TGGGAGAGCGCGAAAGCGCTAGCCCGCGATA---------------------------------------------------------------------------------------------------------------------------------------------------------------------------------------------------------------------------------------------------------------------------------------------------------------------------------------------------------------------------------------------------------------------------------------------------------------------------------------------------------------------------------------------------------------------------------------------------------------------------------------------------------------------------------------------------------------------------------------------------------------------------------------------------------------------------------------------------------------------------------------------------------------------------------------------------------------------------------------------------------------------------------------------------------------------------------------------------------------------------------------------------------------------------------------------------------------------------------------------------------------------------------------------------------------------------------------------------------------------------------------------------------------------------------------------------------------------------------------------------------------------------------------------------------------------------------------------------------------------------------------------------------------------------------------------------------------------------------------------------------------------------------------------------------------------------------------------------------------------------------------------CGT-TGCGGTCGAACTCCCGTTACGAGGTGCCCGCA
>115_washed_len155-161_reads4959__seq36
GGGCTGCGCGAAGGAGCCACGCTGCGAAGCAGTGTGGCGGTTCACGTGCGTTACCGAAACGCACGAAGGTCGCGCCTCTCCACGAGGCGTCACC-TGGGAGAGCGCGAAAGCGCTAGCCCGCGATA---------------------------------------------------------------------------------------------------------------------------------------------------------------------------------------------------------------------------------------------------------------------------------------------------------------------------------------------------------------------------------------------------------------------------------------------------------------------------------------------------------------------------------------------------------------------------------------------------------------------------------------------------------------------------------------------------------------------------------------------------------------------------------------------------------------------------------------------------------------------------------------------------------------------------------------------------------------------------------------------------------------------------------------------------------------------------------------------------------------------------------------------------------------------------------------------------------------------------------------------------------------------------------------------------------------------------------------------------------------------------------------------------------------------------------------------------------------------------------------------------------------------------------------------------------------------------------------------------------------------------------------------------------------------------------------------------------------------------------------------------------------------------------------------------------------------------------------------------------------------------------------------CGT-TGCGGTCGAACTCCCGTTACGAGGTGCCCGCA
>115_washed_len155-161_reads4959__seq37
GGGCTGCGCGAAGGAGCCACGCTGCGAAGCAGTGTGGCGGTTCACGTGCGTTACCGAAACGCACGAAGGTCGCGCCTCTCCACGAGGCGTCACC-TGGGAGAGCGCGAAAGCGCTAGCCCGCGATA---------------------------------------------------------------------------------------------------------------------------------------------------------------------------------------------------------------------------------------------------------------------------------------------------------------------------------------------------------------------------------------------------------------------------------------------------------------------------------------------------------------------------------------------------------------------------------------------------------------------------------------------------------------------------------------------------------------------------------------------------------------------------------------------------------------------------------------------------------------------------------------------------------------------------------------------------------------------------------------------------------------------------------------------------------------------------------------------------------------------------------------------------------------------------------------------------------------------------------------------------------------------------------------------------------------------------------------------------------------------------------------------------------------------------------------------------------------------------------------------------------------------------------------------------------------------------------------------------------------------------------------------------------------------------------------------------------------------------------------------------------------------------------------------------------------------------------------------------------------------------------------------CGT-TGCGGTCGAACTCCCGTTACGAGGTGCCCGCA
>115_washed_len155-161_reads4959__seq38
GGGCTGCGCGAAGGAGCCACGCTGCGAAGCAGTGTGGCGGTTCACGTGCGTTACCGAAACGCACGAAGGTCGCGCCTCTCCACGAGGCGTCACC-TGGGAGAGCGCGAAAGCGCTAGCCCGCGATA---------------------------------------------------------------------------------------------------------------------------------------------------------------------------------------------------------------------------------------------------------------------------------------------------------------------------------------------------------------------------------------------------------------------------------------------------------------------------------------------------------------------------------------------------------------------------------------------------------------------------------------------------------------------------------------------------------------------------------------------------------------------------------------------------------------------------------------------------------------------------------------------------------------------------------------------------------------------------------------------------------------------------------------------------------------------------------------------------------------------------------------------------------------------------------------------------------------------------------------------------------------------------------------------------------------------------------------------------------------------------------------------------------------------------------------------------------------------------------------------------------------------------------------------------------------------------------------------------------------------------------------------------------------------------------------------------------------------------------------------------------------------------------------------------------------------------------------------------------------------------------------------CGT-TGCGGTCGAACTCCCGTTACGAGGTGCCCGCA
>115_washed_len155-161_reads4959__seq39
GGGCTGCGCGAAGGAGCCACGCTGCGAAGCAGTGTGGCGGTTCACGTGCGTTACCGAAACGCACGAAGGTCGCGCCTCTCCACGAGGCGTCACC-TGGGAGAGCGCGAAAGCGCTAGCCCGCGATA---------------------------------------------------------------------------------------------------------------------------------------------------------------------------------------------------------------------------------------------------------------------------------------------------------------------------------------------------------------------------------------------------------------------------------------------------------------------------------------------------------------------------------------------------------------------------------------------------------------------------------------------------------------------------------------------------------------------------------------------------------------------------------------------------------------------------------------------------------------------------------------------------------------------------------------------------------------------------------------------------------------------------------------------------------------------------------------------------------------------------------------------------------------------------------------------------------------------------------------------------------------------------------------------------------------------------------------------------------------------------------------------------------------------------------------------------------------------------------------------------------------------------------------------------------------------------------------------------------------------------------------------------------------------------------------------------------------------------------------------------------------------------------------------------------------------------------------------------------------------------------------------CGT-TGCGGTCGAACTCCCGTTACGAGGTGCCCGCA
>115_washed_len155-161_reads4959__seq40
GGGCTGCGCGAAGGAGCCACGCTGCGAAGCAGTGTGGCGGTTCACGTGCGTTACCGAAACGCACGAAGGTCGCGCCTCTCCACGAGGCGTCACC-TGGGAGAGCGCGAAAGCGCTAGCCCGCGATA---------------------------------------------------------------------------------------------------------------------------------------------------------------------------------------------------------------------------------------------------------------------------------------------------------------------------------------------------------------------------------------------------------------------------------------------------------------------------------------------------------------------------------------------------------------------------------------------------------------------------------------------------------------------------------------------------------------------------------------------------------------------------------------------------------------------------------------------------------------------------------------------------------------------------------------------------------------------------------------------------------------------------------------------------------------------------------------------------------------------------------------------------------------------------------------------------------------------------------------------------------------------------------------------------------------------------------------------------------------------------------------------------------------------------------------------------------------------------------------------------------------------------------------------------------------------------------------------------------------------------------------------------------------------------------------------------------------------------------------------------------------------------------------------------------------------------------------------------------------------------------------------CGT-TGCGGTCGAACTCCCGTTACGAGGTGCCCGCA
>115_washed_len155-161_reads4959__seq41
GGGCTGCGCGAAGGAGCCACGCTGCGAAGCAGTGTGGCGGTTCACGTGCGTTACCGAAACGCACGAAGGTCGCGCCTCTCCACGAGGCGTCACC-TGGGAGAGCGCGAAAGCGCTAGCCCGCGATA---------------------------------------------------------------------------------------------------------------------------------------------------------------------------------------------------------------------------------------------------------------------------------------------------------------------------------------------------------------------------------------------------------------------------------------------------------------------------------------------------------------------------------------------------------------------------------------------------------------------------------------------------------------------------------------------------------------------------------------------------------------------------------------------------------------------------------------------------------------------------------------------------------------------------------------------------------------------------------------------------------------------------------------------------------------------------------------------------------------------------------------------------------------------------------------------------------------------------------------------------------------------------------------------------------------------------------------------------------------------------------------------------------------------------------------------------------------------------------------------------------------------------------------------------------------------------------------------------------------------------------------------------------------------------------------------------------------------------------------------------------------------------------------------------------------------------------------------------------------------------------------------CGT-TGCGGTCGAACTCCCGTTACGAGGTGCCCGCA
>115_washed_len155-161_reads4959__seq42
GGGCTGCGCGAAGGAGCCACGCTGCGAAGCAGTGTGGCGGTTCACGTGCGTTACCGAAACGCACGAAGGTCGCGCCTCTCCACGAGGCGTCACC-TGGGAGAGCGCGAAAGCGCTAGCCCGCGATA---------------------------------------------------------------------------------------------------------------------------------------------------------------------------------------------------------------------------------------------------------------------------------------------------------------------------------------------------------------------------------------------------------------------------------------------------------------------------------------------------------------------------------------------------------------------------------------------------------------------------------------------------------------------------------------------------------------------------------------------------------------------------------------------------------------------------------------------------------------------------------------------------------------------------------------------------------------------------------------------------------------------------------------------------------------------------------------------------------------------------------------------------------------------------------------------------------------------------------------------------------------------------------------------------------------------------------------------------------------------------------------------------------------------------------------------------------------------------------------------------------------------------------------------------------------------------------------------------------------------------------------------------------------------------------------------------------------------------------------------------------------------------------------------------------------------------------------------------------------------------------------------CGT-TGCGGTCGAACTCCCGTTACGAGGTGCCCGCA
>115_washed_len155-161_reads4959__seq43
GGGCTGCGCGAAGGAGCCACGCTGCGAAGCAGTGTGGCGGTTCACGTGCGTTACCGAAACGCACGAAGGTCGCGCCTCTCCACGAGGCGTCACC-TGGGAGAGCGCGAAAGCGCTAGCCCGCGATA---------------------------------------------------------------------------------------------------------------------------------------------------------------------------------------------------------------------------------------------------------------------------------------------------------------------------------------------------------------------------------------------------------------------------------------------------------------------------------------------------------------------------------------------------------------------------------------------------------------------------------------------------------------------------------------------------------------------------------------------------------------------------------------------------------------------------------------------------------------------------------------------------------------------------------------------------------------------------------------------------------------------------------------------------------------------------------------------------------------------------------------------------------------------------------------------------------------------------------------------------------------------------------------------------------------------------------------------------------------------------------------------------------------------------------------------------------------------------------------------------------------------------------------------------------------------------------------------------------------------------------------------------------------------------------------------------------------------------------------------------------------------------------------------------------------------------------------------------------------------------------------------CGT-TGCGGTCGAACTCCCGTTACGAGGTGCCCGCA
>115_washed_len155-161_reads4959__seq44
GGGCTGCGCGAAGGAGCCACGCTGCGAAGCAGTGTGGCGGTTCACGTGCGTTACCGAAACGCACGAAGGTCGCGCCTCTCCACGAGGCGTCACC-TGGGAGAGCGCGAAAGCGCTAGCCCGCGATA---------------------------------------------------------------------------------------------------------------------------------------------------------------------------------------------------------------------------------------------------------------------------------------------------------------------------------------------------------------------------------------------------------------------------------------------------------------------------------------------------------------------------------------------------------------------------------------------------------------------------------------------------------------------------------------------------------------------------------------------------------------------------------------------------------------------------------------------------------------------------------------------------------------------------------------------------------------------------------------------------------------------------------------------------------------------------------------------------------------------------------------------------------------------------------------------------------------------------------------------------------------------------------------------------------------------------------------------------------------------------------------------------------------------------------------------------------------------------------------------------------------------------------------------------------------------------------------------------------------------------------------------------------------------------------------------------------------------------------------------------------------------------------------------------------------------------------------------------------------------------------------------CGT-TGCGGTCGAACTCCCGTTACGAGGTGCCCGCA
>115_washed_len155-161_reads4959__seq45
GGGCTGCGCGAAGGAGCCACGCTGCGAAGCAGTGTGGCGGTTCACGTGCGTTACCGAAACGCACGAAGGTCGCGCCTCTCCACGAGGCGTCACC-TGGGAGAGCGCGAAAGCGCTAGCCCGCGATA---------------------------------------------------------------------------------------------------------------------------------------------------------------------------------------------------------------------------------------------------------------------------------------------------------------------------------------------------------------------------------------------------------------------------------------------------------------------------------------------------------------------------------------------------------------------------------------------------------------------------------------------------------------------------------------------------------------------------------------------------------------------------------------------------------------------------------------------------------------------------------------------------------------------------------------------------------------------------------------------------------------------------------------------------------------------------------------------------------------------------------------------------------------------------------------------------------------------------------------------------------------------------------------------------------------------------------------------------------------------------------------------------------------------------------------------------------------------------------------------------------------------------------------------------------------------------------------------------------------------------------------------------------------------------------------------------------------------------------------------------------------------------------------------------------------------------------------------------------------------------------------------CGT-TGCGGTCGAACTCCCGTTACGAGGTGCCCGCA
>115_washed_len155-161_reads4959__seq46
GGGCTGCGCGAAGGAGCCACGCTGCGAAGCAGTGTGGCGGTTCACGTGCGTTACCGAAACGCACGAAGGTCGCGCCTCTCCACGAGGCGTCACC-TGGGAGAGCGCGAAAGCGCTAGCCCGCGATA---------------------------------------------------------------------------------------------------------------------------------------------------------------------------------------------------------------------------------------------------------------------------------------------------------------------------------------------------------------------------------------------------------------------------------------------------------------------------------------------------------------------------------------------------------------------------------------------------------------------------------------------------------------------------------------------------------------------------------------------------------------------------------------------------------------------------------------------------------------------------------------------------------------------------------------------------------------------------------------------------------------------------------------------------------------------------------------------------------------------------------------------------------------------------------------------------------------------------------------------------------------------------------------------------------------------------------------------------------------------------------------------------------------------------------------------------------------------------------------------------------------------------------------------------------------------------------------------------------------------------------------------------------------------------------------------------------------------------------------------------------------------------------------------------------------------------------------------------------------------------------------------CGT-TGCGGTCGAACTCCCGTTACGAGGTGCCCGCA
>115_washed_len155-161_reads4959__seq47
GGGCTGCGCGAAGGAGCCACGCTGCGAAGCAGTGTGGCGGTTCACGTGCGTTACCGAAACGCACGAAGGTCGCGCCTCTCCACGAGGCGTCACC-TGGGAGAGCGCGAAAGCGCTAGCCCGCGATA---------------------------------------------------------------------------------------------------------------------------------------------------------------------------------------------------------------------------------------------------------------------------------------------------------------------------------------------------------------------------------------------------------------------------------------------------------------------------------------------------------------------------------------------------------------------------------------------------------------------------------------------------------------------------------------------------------------------------------------------------------------------------------------------------------------------------------------------------------------------------------------------------------------------------------------------------------------------------------------------------------------------------------------------------------------------------------------------------------------------------------------------------------------------------------------------------------------------------------------------------------------------------------------------------------------------------------------------------------------------------------------------------------------------------------------------------------------------------------------------------------------------------------------------------------------------------------------------------------------------------------------------------------------------------------------------------------------------------------------------------------------------------------------------------------------------------------------------------------------------------------------------CGT-TGCGGTCGAACTCCCGTTACGAGGTGCCCGCA
>115_washed_len155-161_reads4959__seq48
GGGCTGCGCGAAGGAGCCACGCTGCGAAGCAGTGTGGCGGTTCACGTGCGTTACCGAAACGCACGAAGGTCGCGCCTCTCCACGAGGCGTCACC-TGGGAGAGCGCGAAAGCGCTAGCCCGCGATA---------------------------------------------------------------------------------------------------------------------------------------------------------------------------------------------------------------------------------------------------------------------------------------------------------------------------------------------------------------------------------------------------------------------------------------------------------------------------------------------------------------------------------------------------------------------------------------------------------------------------------------------------------------------------------------------------------------------------------------------------------------------------------------------------------------------------------------------------------------------------------------------------------------------------------------------------------------------------------------------------------------------------------------------------------------------------------------------------------------------------------------------------------------------------------------------------------------------------------------------------------------------------------------------------------------------------------------------------------------------------------------------------------------------------------------------------------------------------------------------------------------------------------------------------------------------------------------------------------------------------------------------------------------------------------------------------------------------------------------------------------------------------------------------------------------------------------------------------------------------------------------------CGT-TGCGGTCGAACTCCCGTTACGAGGTGCCCGCA
>115_washed_len155-161_reads4959__seq49
GGGCTGCGCGAAGGAGCCACGCTGCGAAGCAGTGTGGCGGTTCACGTGCGTTACCGAAACGCACGAAGGTCGCGCCTCTCCACGAGGCGTCACC-TGGGAGAGCGCGAAAGCGCTAGCCCGCGATA---------------------------------------------------------------------------------------------------------------------------------------------------------------------------------------------------------------------------------------------------------------------------------------------------------------------------------------------------------------------------------------------------------------------------------------------------------------------------------------------------------------------------------------------------------------------------------------------------------------------------------------------------------------------------------------------------------------------------------------------------------------------------------------------------------------------------------------------------------------------------------------------------------------------------------------------------------------------------------------------------------------------------------------------------------------------------------------------------------------------------------------------------------------------------------------------------------------------------------------------------------------------------------------------------------------------------------------------------------------------------------------------------------------------------------------------------------------------------------------------------------------------------------------------------------------------------------------------------------------------------------------------------------------------------------------------------------------------------------------------------------------------------------------------------------------------------------------------------------------------------------------------CGT-TGCGGTCGAACTCCCGTTACGAGGTGCCCGCA
>115_washed_len155-161_reads4959__seq50
GGGCTGCGCGAAGGAGCCACGCTGCGAAGCAGTGTGGCGGTTCACGTGCGTTACCGAAACGCACGAAGGTCGCGCCTCTCCACGAGGCGTCACC-TGGGAGAGCGCGAAAGCGCTAGCCCGCGATA---------------------------------------------------------------------------------------------------------------------------------------------------------------------------------------------------------------------------------------------------------------------------------------------------------------------------------------------------------------------------------------------------------------------------------------------------------------------------------------------------------------------------------------------------------------------------------------------------------------------------------------------------------------------------------------------------------------------------------------------------------------------------------------------------------------------------------------------------------------------------------------------------------------------------------------------------------------------------------------------------------------------------------------------------------------------------------------------------------------------------------------------------------------------------------------------------------------------------------------------------------------------------------------------------------------------------------------------------------------------------------------------------------------------------------------------------------------------------------------------------------------------------------------------------------------------------------------------------------------------------------------------------------------------------------------------------------------------------------------------------------------------------------------------------------------------------------------------------------------------------------------------CGT-TGCGGTCGAACTCCCGTTACGAGGTGCCCGCA
>115_washed_len155-161_reads4959__seq51
GGGCTGCGCGAAGGAGCCACGCTGCGAAGCAGTGTGGCGGTTCACGTGCGTTACCGAAACGCACGAAGGTCGCGCCTCTCCACGAGGCGTCACC-TGGGAGAGCGCGAAAGCGCTAGCCCGCGATA---------------------------------------------------------------------------------------------------------------------------------------------------------------------------------------------------------------------------------------------------------------------------------------------------------------------------------------------------------------------------------------------------------------------------------------------------------------------------------------------------------------------------------------------------------------------------------------------------------------------------------------------------------------------------------------------------------------------------------------------------------------------------------------------------------------------------------------------------------------------------------------------------------------------------------------------------------------------------------------------------------------------------------------------------------------------------------------------------------------------------------------------------------------------------------------------------------------------------------------------------------------------------------------------------------------------------------------------------------------------------------------------------------------------------------------------------------------------------------------------------------------------------------------------------------------------------------------------------------------------------------------------------------------------------------------------------------------------------------------------------------------------------------------------------------------------------------------------------------------------------------------------CGT-TGCGGTCGAACTCCCGTTACGAGGTGCCCGCA
>115_washed_len155-161_reads4959__seq52
GGGCTGCGCGAAGGAGCCACGCTGCGAAGCAGTGTGGCGGTTCACGTGCGTTACCGAAACGCACGAAGGTCGCGCCTCTCCACGAGGCGTCACC-TGGGAGAGCGCGAAAGCGCTAGCCCGCGATA---------------------------------------------------------------------------------------------------------------------------------------------------------------------------------------------------------------------------------------------------------------------------------------------------------------------------------------------------------------------------------------------------------------------------------------------------------------------------------------------------------------------------------------------------------------------------------------------------------------------------------------------------------------------------------------------------------------------------------------------------------------------------------------------------------------------------------------------------------------------------------------------------------------------------------------------------------------------------------------------------------------------------------------------------------------------------------------------------------------------------------------------------------------------------------------------------------------------------------------------------------------------------------------------------------------------------------------------------------------------------------------------------------------------------------------------------------------------------------------------------------------------------------------------------------------------------------------------------------------------------------------------------------------------------------------------------------------------------------------------------------------------------------------------------------------------------------------------------------------------------------------------CGT-TGCGGTCGAACTCCCGTTACGAGGTGCCCGCA
>115_washed_len155-161_reads4959__seq53
GGGCTGCGCGAAGGAGCCACGCTGCGAAGCAGTGTGGCGGTTCACGTGCGTTACCGAAACGCACGAAGGTCGCGCCTCTCCACGAGGCGTCACC-TGGGAGAGCGCGAAAGCGCTAGCCCGCGATA---------------------------------------------------------------------------------------------------------------------------------------------------------------------------------------------------------------------------------------------------------------------------------------------------------------------------------------------------------------------------------------------------------------------------------------------------------------------------------------------------------------------------------------------------------------------------------------------------------------------------------------------------------------------------------------------------------------------------------------------------------------------------------------------------------------------------------------------------------------------------------------------------------------------------------------------------------------------------------------------------------------------------------------------------------------------------------------------------------------------------------------------------------------------------------------------------------------------------------------------------------------------------------------------------------------------------------------------------------------------------------------------------------------------------------------------------------------------------------------------------------------------------------------------------------------------------------------------------------------------------------------------------------------------------------------------------------------------------------------------------------------------------------------------------------------------------------------------------------------------------------------------CGT-TGCGGTCGAACTCCCGTTACGAGGTGCCCGCA
>115_washed_len155-161_reads4959__seq54
GGGCTGCGCGAAGGAGCCACGCTGCGAAGCAGTGTGGCGGTTCACGTGCGTTACCGAAACGCACGAAGGTCGCGCCTCTCCACGAGGCGTCACC-TGGGAGAGCGCGAAAGCGCTAGCCCGCGATA---------------------------------------------------------------------------------------------------------------------------------------------------------------------------------------------------------------------------------------------------------------------------------------------------------------------------------------------------------------------------------------------------------------------------------------------------------------------------------------------------------------------------------------------------------------------------------------------------------------------------------------------------------------------------------------------------------------------------------------------------------------------------------------------------------------------------------------------------------------------------------------------------------------------------------------------------------------------------------------------------------------------------------------------------------------------------------------------------------------------------------------------------------------------------------------------------------------------------------------------------------------------------------------------------------------------------------------------------------------------------------------------------------------------------------------------------------------------------------------------------------------------------------------------------------------------------------------------------------------------------------------------------------------------------------------------------------------------------------------------------------------------------------------------------------------------------------------------------------------------------------------------CGT-TGCGGTCGAACTCCCGTTACGAGGTGCCCGCA
>115_washed_len155-161_reads4959__seq55
GGGCTGCGCGAAGGAGCCACGCTGCGAAGCAGTGTGGCGGTTCACGTGCGTTACCGAAACGCACGAAGGTCGCGCCTCTCCACGAGGCGTCACC-TGGGAGAGCGCGAAAGCGCTAGCCCGCGATA---------------------------------------------------------------------------------------------------------------------------------------------------------------------------------------------------------------------------------------------------------------------------------------------------------------------------------------------------------------------------------------------------------------------------------------------------------------------------------------------------------------------------------------------------------------------------------------------------------------------------------------------------------------------------------------------------------------------------------------------------------------------------------------------------------------------------------------------------------------------------------------------------------------------------------------------------------------------------------------------------------------------------------------------------------------------------------------------------------------------------------------------------------------------------------------------------------------------------------------------------------------------------------------------------------------------------------------------------------------------------------------------------------------------------------------------------------------------------------------------------------------------------------------------------------------------------------------------------------------------------------------------------------------------------------------------------------------------------------------------------------------------------------------------------------------------------------------------------------------------------------------------CGT-TGCGGTCGAACTCCCGTTACGAGGTGCCCGCA
>115_washed_len155-161_reads4959__seq56
GGGCTGCGCGAAGGAGCCACGCTGCGAAGCAGTGTGGCGGTTCACGTGCGTTACCGAAACGCACGAAGGTCGCGCCTCTCCACGAGGCGTCACC-TGGGAGAGCGCGAAAGCGCTAGCCCGCGATA---------------------------------------------------------------------------------------------------------------------------------------------------------------------------------------------------------------------------------------------------------------------------------------------------------------------------------------------------------------------------------------------------------------------------------------------------------------------------------------------------------------------------------------------------------------------------------------------------------------------------------------------------------------------------------------------------------------------------------------------------------------------------------------------------------------------------------------------------------------------------------------------------------------------------------------------------------------------------------------------------------------------------------------------------------------------------------------------------------------------------------------------------------------------------------------------------------------------------------------------------------------------------------------------------------------------------------------------------------------------------------------------------------------------------------------------------------------------------------------------------------------------------------------------------------------------------------------------------------------------------------------------------------------------------------------------------------------------------------------------------------------------------------------------------------------------------------------------------------------------------------------------CGT-TGCGGTCGAACTCCCGTTACGAGGTGCCCGCA
>115_washed_len155-161_reads4959__seq57
GGGCTGCGCGAAGGAGCCACGCTGCGAAGCAGTGTGGCGGTTCACGTGCGTTACCGAAACGCACGAAGGTCGCGCCTCTCCACGAGGCGTCACC-TGGGAGAGCGCGAAAGCGCTAGCCCGCGATA---------------------------------------------------------------------------------------------------------------------------------------------------------------------------------------------------------------------------------------------------------------------------------------------------------------------------------------------------------------------------------------------------------------------------------------------------------------------------------------------------------------------------------------------------------------------------------------------------------------------------------------------------------------------------------------------------------------------------------------------------------------------------------------------------------------------------------------------------------------------------------------------------------------------------------------------------------------------------------------------------------------------------------------------------------------------------------------------------------------------------------------------------------------------------------------------------------------------------------------------------------------------------------------------------------------------------------------------------------------------------------------------------------------------------------------------------------------------------------------------------------------------------------------------------------------------------------------------------------------------------------------------------------------------------------------------------------------------------------------------------------------------------------------------------------------------------------------------------------------------------------------------CGT-TGCGGTCGAACTCCCGTTACGAGGTGCCCGCA
>115_washed_len155-161_reads4959__seq58
GGGCTGCGCGAAGGAGCCACGCTGCGAAGCAGTGTGGCGGTTCACGTGCGTTACCGAAACGCACGAAGGTCGCGCCTCTCCACGAGGCGTCACC-TGGGAGAGCGCGAAAGCGCTAGCCCGCGATA---------------------------------------------------------------------------------------------------------------------------------------------------------------------------------------------------------------------------------------------------------------------------------------------------------------------------------------------------------------------------------------------------------------------------------------------------------------------------------------------------------------------------------------------------------------------------------------------------------------------------------------------------------------------------------------------------------------------------------------------------------------------------------------------------------------------------------------------------------------------------------------------------------------------------------------------------------------------------------------------------------------------------------------------------------------------------------------------------------------------------------------------------------------------------------------------------------------------------------------------------------------------------------------------------------------------------------------------------------------------------------------------------------------------------------------------------------------------------------------------------------------------------------------------------------------------------------------------------------------------------------------------------------------------------------------------------------------------------------------------------------------------------------------------------------------------------------------------------------------------------------------------CGT-TGCGGTCGAACTCCCGTTACGAGGTGCCCGCA
>115_washed_len155-161_reads4959__seq59
GGGCTGCGCGAAGGAGCCACGCTGCGAAGCAGTGTGGCGGTTCACGTGCGTTACCGAAACGCACGAAGGTCGCGCCTCTCCACGAGGCGTCACC-TGGGAGAGCGCGAAAGCGCTAGCCCGCGATA---------------------------------------------------------------------------------------------------------------------------------------------------------------------------------------------------------------------------------------------------------------------------------------------------------------------------------------------------------------------------------------------------------------------------------------------------------------------------------------------------------------------------------------------------------------------------------------------------------------------------------------------------------------------------------------------------------------------------------------------------------------------------------------------------------------------------------------------------------------------------------------------------------------------------------------------------------------------------------------------------------------------------------------------------------------------------------------------------------------------------------------------------------------------------------------------------------------------------------------------------------------------------------------------------------------------------------------------------------------------------------------------------------------------------------------------------------------------------------------------------------------------------------------------------------------------------------------------------------------------------------------------------------------------------------------------------------------------------------------------------------------------------------------------------------------------------------------------------------------------------------------------CGT-TGCGGTCGAACTCCCGTTACGAGGTGCCCGCA
>115_washed_len155-161_reads4959__seq60
GGGCTGCGCGAAGGAGCCACGCTGCGAAGCAGTGTGGCGGTTCACGTGCGTTACCGAAACGCACGAAGGTCGCGCCTCTCCACGAGGCGTCACC-TGGGAGAGCGCGAAAGCGCTAGCCCGCGATA---------------------------------------------------------------------------------------------------------------------------------------------------------------------------------------------------------------------------------------------------------------------------------------------------------------------------------------------------------------------------------------------------------------------------------------------------------------------------------------------------------------------------------------------------------------------------------------------------------------------------------------------------------------------------------------------------------------------------------------------------------------------------------------------------------------------------------------------------------------------------------------------------------------------------------------------------------------------------------------------------------------------------------------------------------------------------------------------------------------------------------------------------------------------------------------------------------------------------------------------------------------------------------------------------------------------------------------------------------------------------------------------------------------------------------------------------------------------------------------------------------------------------------------------------------------------------------------------------------------------------------------------------------------------------------------------------------------------------------------------------------------------------------------------------------------------------------------------------------------------------------------------CGT-TGCGGTCGAACTCCCGTTACGAGGTGCCCGCA
>115_washed_len155-161_reads4959__seq61
GGGCTGCGCGAAGGAGCCACGCTGCGAAGCAGTGTGGCGGTTCACGTGCGTTACCGAAACGCACGAAGGTCGCGCCTCTCCACGAGGCGTCACC-TGGGAGAGCGCGAAAGCGCTAGCCCGCGATA---------------------------------------------------------------------------------------------------------------------------------------------------------------------------------------------------------------------------------------------------------------------------------------------------------------------------------------------------------------------------------------------------------------------------------------------------------------------------------------------------------------------------------------------------------------------------------------------------------------------------------------------------------------------------------------------------------------------------------------------------------------------------------------------------------------------------------------------------------------------------------------------------------------------------------------------------------------------------------------------------------------------------------------------------------------------------------------------------------------------------------------------------------------------------------------------------------------------------------------------------------------------------------------------------------------------------------------------------------------------------------------------------------------------------------------------------------------------------------------------------------------------------------------------------------------------------------------------------------------------------------------------------------------------------------------------------------------------------------------------------------------------------------------------------------------------------------------------------------------------------------------------CGT-TGCGGTCGAACTCCCGTTACGAGGTGCCCGCA
>115_washed_len155-161_reads4959__seq62
GGGCTGCGCGAAGGAGCCACGCTGCGAAGCAGTGTGGCGGTTCACGTGCGTTACCGAAACGCACGAAGGTCGCGCCTCTCCACGAGGCGTCACC-TGGGAGAGCGCGAAAGCGCTAGCCCGCGATA---------------------------------------------------------------------------------------------------------------------------------------------------------------------------------------------------------------------------------------------------------------------------------------------------------------------------------------------------------------------------------------------------------------------------------------------------------------------------------------------------------------------------------------------------------------------------------------------------------------------------------------------------------------------------------------------------------------------------------------------------------------------------------------------------------------------------------------------------------------------------------------------------------------------------------------------------------------------------------------------------------------------------------------------------------------------------------------------------------------------------------------------------------------------------------------------------------------------------------------------------------------------------------------------------------------------------------------------------------------------------------------------------------------------------------------------------------------------------------------------------------------------------------------------------------------------------------------------------------------------------------------------------------------------------------------------------------------------------------------------------------------------------------------------------------------------------------------------------------------------------------------------CGT-TGCGGTCGAACTCCCGTTACGAGGTGCCCGCA
>115_washed_len155-161_reads4959__seq63
GGGCTGCGCGAAGGAGCCACGCTGCGAAGCAGTGTGGCGGTTCACGTGCGTTACCGAAACGCACGAAGGTCGCGCCTCTCCACGAGGCGTCACC-TGGGAGAGCGCGAAAGCGCTAGCCCGCGATA---------------------------------------------------------------------------------------------------------------------------------------------------------------------------------------------------------------------------------------------------------------------------------------------------------------------------------------------------------------------------------------------------------------------------------------------------------------------------------------------------------------------------------------------------------------------------------------------------------------------------------------------------------------------------------------------------------------------------------------------------------------------------------------------------------------------------------------------------------------------------------------------------------------------------------------------------------------------------------------------------------------------------------------------------------------------------------------------------------------------------------------------------------------------------------------------------------------------------------------------------------------------------------------------------------------------------------------------------------------------------------------------------------------------------------------------------------------------------------------------------------------------------------------------------------------------------------------------------------------------------------------------------------------------------------------------------------------------------------------------------------------------------------------------------------------------------------------------------------------------------------------------CGT-TGCGGTCGAACTCCCGTTACGAGGTGCCCGCA
>115_washed_len155-161_reads4959__seq64
GGGCTGCGCGAAGGAGCCACGCTGCGAAGCAGTGTGGCGGTTCACGTGCGTTACCGAAACGCACGAAGGTCGCGCCTCTCCACGAGGCGTCACC-TGGGAGAGCGCGAAAGCGCTAGCCCGCGATA---------------------------------------------------------------------------------------------------------------------------------------------------------------------------------------------------------------------------------------------------------------------------------------------------------------------------------------------------------------------------------------------------------------------------------------------------------------------------------------------------------------------------------------------------------------------------------------------------------------------------------------------------------------------------------------------------------------------------------------------------------------------------------------------------------------------------------------------------------------------------------------------------------------------------------------------------------------------------------------------------------------------------------------------------------------------------------------------------------------------------------------------------------------------------------------------------------------------------------------------------------------------------------------------------------------------------------------------------------------------------------------------------------------------------------------------------------------------------------------------------------------------------------------------------------------------------------------------------------------------------------------------------------------------------------------------------------------------------------------------------------------------------------------------------------------------------------------------------------------------------------------------CGT-TGCGGTCGAACTCCCGTTACGAGGTGCCCGCA
>115_washed_len155-161_reads4959__seq65
GGGCTGCGCGAAGGAGCCACGCTGCGAAGCAGTGTGGCGGTTCACGTGCGTTACCGAAACGCACGAAGGTCGCGCCTCTCCACGAGGCGTCACC-TGGGAGAGCGCGAAAGCGCTAGCCCGCGATA---------------------------------------------------------------------------------------------------------------------------------------------------------------------------------------------------------------------------------------------------------------------------------------------------------------------------------------------------------------------------------------------------------------------------------------------------------------------------------------------------------------------------------------------------------------------------------------------------------------------------------------------------------------------------------------------------------------------------------------------------------------------------------------------------------------------------------------------------------------------------------------------------------------------------------------------------------------------------------------------------------------------------------------------------------------------------------------------------------------------------------------------------------------------------------------------------------------------------------------------------------------------------------------------------------------------------------------------------------------------------------------------------------------------------------------------------------------------------------------------------------------------------------------------------------------------------------------------------------------------------------------------------------------------------------------------------------------------------------------------------------------------------------------------------------------------------------------------------------------------------------------------CGT-TGCGGTCGAACTCCCGTTACGAGGTGCCCGCA
>115_washed_len155-161_reads4959__seq66
GGGCTGCGCGAAGGAGCCACGCTGCGAAGCAGTGTGGCGGTTCACGTGCGTTACCGAAACGCACGAAGGTCGCGCCTCTCCACGAGGCGTCACC-TGGGAGAGCGCGAAAGCGCTAGCCCGCGATA---------------------------------------------------------------------------------------------------------------------------------------------------------------------------------------------------------------------------------------------------------------------------------------------------------------------------------------------------------------------------------------------------------------------------------------------------------------------------------------------------------------------------------------------------------------------------------------------------------------------------------------------------------------------------------------------------------------------------------------------------------------------------------------------------------------------------------------------------------------------------------------------------------------------------------------------------------------------------------------------------------------------------------------------------------------------------------------------------------------------------------------------------------------------------------------------------------------------------------------------------------------------------------------------------------------------------------------------------------------------------------------------------------------------------------------------------------------------------------------------------------------------------------------------------------------------------------------------------------------------------------------------------------------------------------------------------------------------------------------------------------------------------------------------------------------------------------------------------------------------------------------------CGT-TGCGGTCGAACTCCCGTTACGAGGTGCCCGCA
>115_washed_len155-161_reads4959__seq67
GGGCTGCGCGAAGGAGCCACGCTGCGAAGCAGTGTGGCGGTTCACGTGCGTTACCGAAACGCACGAAGGTCGCGCCTCTCCACGAGGCGTCACC-TGGGAGAGCGCGAAAGCGCTAGCCCGCGATA---------------------------------------------------------------------------------------------------------------------------------------------------------------------------------------------------------------------------------------------------------------------------------------------------------------------------------------------------------------------------------------------------------------------------------------------------------------------------------------------------------------------------------------------------------------------------------------------------------------------------------------------------------------------------------------------------------------------------------------------------------------------------------------------------------------------------------------------------------------------------------------------------------------------------------------------------------------------------------------------------------------------------------------------------------------------------------------------------------------------------------------------------------------------------------------------------------------------------------------------------------------------------------------------------------------------------------------------------------------------------------------------------------------------------------------------------------------------------------------------------------------------------------------------------------------------------------------------------------------------------------------------------------------------------------------------------------------------------------------------------------------------------------------------------------------------------------------------------------------------------------------------CGT-TGCGGTCGAACTCCCGTTACGAGGTGCCCGCA
>115_washed_len155-161_reads4959__seq68
GGGCTGCGCGAAGGAGCCACGCTGCGAAGCAGTGTGGCGGTTCACGTGCGTTACCGAAACGCACGAAGGTCGCGCCTCTCCACGAGGCGTCACC-TGGGAGAGCGCGAAAGCGCTAGCCCGCGATA---------------------------------------------------------------------------------------------------------------------------------------------------------------------------------------------------------------------------------------------------------------------------------------------------------------------------------------------------------------------------------------------------------------------------------------------------------------------------------------------------------------------------------------------------------------------------------------------------------------------------------------------------------------------------------------------------------------------------------------------------------------------------------------------------------------------------------------------------------------------------------------------------------------------------------------------------------------------------------------------------------------------------------------------------------------------------------------------------------------------------------------------------------------------------------------------------------------------------------------------------------------------------------------------------------------------------------------------------------------------------------------------------------------------------------------------------------------------------------------------------------------------------------------------------------------------------------------------------------------------------------------------------------------------------------------------------------------------------------------------------------------------------------------------------------------------------------------------------------------------------------------------CGT-TGCGGTCGAACTCCCGTTACGAGGTGCCCGCA
>115_washed_len155-161_reads4959__seq69
GGGCTGCGCGAAGGAGCCACGCTGCGAAGCAGTGTGGCGGTTCACGTGCGTTACCGAAACGCACGAAGGTCGCGCCTCTCCACGAGGCGTCACC-TGGGAGAGCGCGAAAGCGCTAGCCCGCGATA---------------------------------------------------------------------------------------------------------------------------------------------------------------------------------------------------------------------------------------------------------------------------------------------------------------------------------------------------------------------------------------------------------------------------------------------------------------------------------------------------------------------------------------------------------------------------------------------------------------------------------------------------------------------------------------------------------------------------------------------------------------------------------------------------------------------------------------------------------------------------------------------------------------------------------------------------------------------------------------------------------------------------------------------------------------------------------------------------------------------------------------------------------------------------------------------------------------------------------------------------------------------------------------------------------------------------------------------------------------------------------------------------------------------------------------------------------------------------------------------------------------------------------------------------------------------------------------------------------------------------------------------------------------------------------------------------------------------------------------------------------------------------------------------------------------------------------------------------------------------------------------------CGT-TGCGGTCGAACTCCCGTTACGAGGTGCCCGCA
>115_washed_len155-161_reads4959__seq70
GGGCTGCGCGAAGGAGCCACGCTGCGAAGCAGTGTGGCGGTTCACGTGCGTTACCGAAACGCACGAAGGTCGCGCCTCTCCACGAGGCGTCACC-TGGGAGAGCGCGAAAGCGCTAGCCCGCGATA---------------------------------------------------------------------------------------------------------------------------------------------------------------------------------------------------------------------------------------------------------------------------------------------------------------------------------------------------------------------------------------------------------------------------------------------------------------------------------------------------------------------------------------------------------------------------------------------------------------------------------------------------------------------------------------------------------------------------------------------------------------------------------------------------------------------------------------------------------------------------------------------------------------------------------------------------------------------------------------------------------------------------------------------------------------------------------------------------------------------------------------------------------------------------------------------------------------------------------------------------------------------------------------------------------------------------------------------------------------------------------------------------------------------------------------------------------------------------------------------------------------------------------------------------------------------------------------------------------------------------------------------------------------------------------------------------------------------------------------------------------------------------------------------------------------------------------------------------------------------------------------------CGT-TGCGGTCGAACTCCCGTTACGAGGTGCCCGCA
>115_washed_len155-161_reads4959__seq71
GGGCTGCGCGAAGGAGCCACGCTGCGAAGCAGTGTGGCGGTTCACGTGCGTTACCGAAACGCACGAAGGTCGCGCCTCTCCACGAGGCGTCACC-TGGGAGAGCGCGAAAGCGCTAGCCCGCGATA---------------------------------------------------------------------------------------------------------------------------------------------------------------------------------------------------------------------------------------------------------------------------------------------------------------------------------------------------------------------------------------------------------------------------------------------------------------------------------------------------------------------------------------------------------------------------------------------------------------------------------------------------------------------------------------------------------------------------------------------------------------------------------------------------------------------------------------------------------------------------------------------------------------------------------------------------------------------------------------------------------------------------------------------------------------------------------------------------------------------------------------------------------------------------------------------------------------------------------------------------------------------------------------------------------------------------------------------------------------------------------------------------------------------------------------------------------------------------------------------------------------------------------------------------------------------------------------------------------------------------------------------------------------------------------------------------------------------------------------------------------------------------------------------------------------------------------------------------------------------------------------------CGT-TGCGGTCGAACTCCCGTTACGAGGTGCCCGCA
>115_washed_len155-161_reads4959__seq72
GGGCTGCGCGAAGGAGCCACGCTGCGAAGCAGTGTGGCGGTTCACGTGCGTTACCGAAACGCACGAAGGTCGCGCCTCTCCACGAGGCGTCACC-TGGGAGAGCGCGAAAGCGCTAGCCCGCGATA---------------------------------------------------------------------------------------------------------------------------------------------------------------------------------------------------------------------------------------------------------------------------------------------------------------------------------------------------------------------------------------------------------------------------------------------------------------------------------------------------------------------------------------------------------------------------------------------------------------------------------------------------------------------------------------------------------------------------------------------------------------------------------------------------------------------------------------------------------------------------------------------------------------------------------------------------------------------------------------------------------------------------------------------------------------------------------------------------------------------------------------------------------------------------------------------------------------------------------------------------------------------------------------------------------------------------------------------------------------------------------------------------------------------------------------------------------------------------------------------------------------------------------------------------------------------------------------------------------------------------------------------------------------------------------------------------------------------------------------------------------------------------------------------------------------------------------------------------------------------------------------------CGT-TGCGGTCGAACTCCCGTTACGAGGTGCCCGCA
>115_washed_len155-161_reads4959__seq73
GGGCTGCGCGAAGGAGCCACGCTGCGAAGCAGTGTGGCGGTTCACGTGCGTTACCGAAACGCACGAAGGTCGCGCCTCTCCACGAGGCGTCACC-TGGGAGAGCGCGAAAGCGCTAGCCCGCGATA---------------------------------------------------------------------------------------------------------------------------------------------------------------------------------------------------------------------------------------------------------------------------------------------------------------------------------------------------------------------------------------------------------------------------------------------------------------------------------------------------------------------------------------------------------------------------------------------------------------------------------------------------------------------------------------------------------------------------------------------------------------------------------------------------------------------------------------------------------------------------------------------------------------------------------------------------------------------------------------------------------------------------------------------------------------------------------------------------------------------------------------------------------------------------------------------------------------------------------------------------------------------------------------------------------------------------------------------------------------------------------------------------------------------------------------------------------------------------------------------------------------------------------------------------------------------------------------------------------------------------------------------------------------------------------------------------------------------------------------------------------------------------------------------------------------------------------------------------------------------------------------------CGT-TGCGGTCGAACTCCCGTTACGAGGTGCCCGCA
>115_washed_len155-161_reads4959__seq74
GGGCTGCGCGAAGGAGCCACGCTGCGAAGCAGTGTGGCGGTTCACGTGCGTTACCGAAACGCACGAAGGTCGCGCCTCTCCACGAGGCGTCACC-TGGGAGAGCGCGAAAGCGCTAGCCCGCGATA---------------------------------------------------------------------------------------------------------------------------------------------------------------------------------------------------------------------------------------------------------------------------------------------------------------------------------------------------------------------------------------------------------------------------------------------------------------------------------------------------------------------------------------------------------------------------------------------------------------------------------------------------------------------------------------------------------------------------------------------------------------------------------------------------------------------------------------------------------------------------------------------------------------------------------------------------------------------------------------------------------------------------------------------------------------------------------------------------------------------------------------------------------------------------------------------------------------------------------------------------------------------------------------------------------------------------------------------------------------------------------------------------------------------------------------------------------------------------------------------------------------------------------------------------------------------------------------------------------------------------------------------------------------------------------------------------------------------------------------------------------------------------------------------------------------------------------------------------------------------------------------------CGT-TGCGGTCGAACTCCCGTTACGAGGTGCCCGCA
>115_washed_len155-161_reads4959__seq75
GGGCTGCGCGAAGGAGCCACGCTGCGAAGCAGTGTGGCGGTTCACGTGCGTTACCGAAACGCACGAAGGTCGCGCCTCTCCACGAGGCGTCACC-TGGGAGAGCGCGAAAGCGCTAGCCCGCGATA---------------------------------------------------------------------------------------------------------------------------------------------------------------------------------------------------------------------------------------------------------------------------------------------------------------------------------------------------------------------------------------------------------------------------------------------------------------------------------------------------------------------------------------------------------------------------------------------------------------------------------------------------------------------------------------------------------------------------------------------------------------------------------------------------------------------------------------------------------------------------------------------------------------------------------------------------------------------------------------------------------------------------------------------------------------------------------------------------------------------------------------------------------------------------------------------------------------------------------------------------------------------------------------------------------------------------------------------------------------------------------------------------------------------------------------------------------------------------------------------------------------------------------------------------------------------------------------------------------------------------------------------------------------------------------------------------------------------------------------------------------------------------------------------------------------------------------------------------------------------------------------------CGT-TGCGGTCGAACTCCCGTTACGAGGTGCCCGCA
>115_washed_len155-161_reads4959__seq76
GGGCTGCGCGAAGGAGCCACGCTGCGAAGCAGTGTGGCGGTTCACGTGCGTTACCGAAACGCACGAAGGTCGCGCCTCTCCACGAGGCGTCACC-TGGGAGAGCGCGAAAGCGCTAGCCCGCGATA---------------------------------------------------------------------------------------------------------------------------------------------------------------------------------------------------------------------------------------------------------------------------------------------------------------------------------------------------------------------------------------------------------------------------------------------------------------------------------------------------------------------------------------------------------------------------------------------------------------------------------------------------------------------------------------------------------------------------------------------------------------------------------------------------------------------------------------------------------------------------------------------------------------------------------------------------------------------------------------------------------------------------------------------------------------------------------------------------------------------------------------------------------------------------------------------------------------------------------------------------------------------------------------------------------------------------------------------------------------------------------------------------------------------------------------------------------------------------------------------------------------------------------------------------------------------------------------------------------------------------------------------------------------------------------------------------------------------------------------------------------------------------------------------------------------------------------------------------------------------------------------------CGT-TGCGGTCGAACTCCCGTTACGAGGTGCCCGCA
>115_washed_len155-161_reads4959__seq77
GGGCTGCGCGAAGGAGCCACGCTGCGAAGCAGTGTGGCGGTTCACGTGCGTTACCGAAACGCACGAAGGTCGCGCCTCTCCACGAGGCGTCACC-TGGGAGAGCGCGAAAGCGCTAGCCCGCGATA---------------------------------------------------------------------------------------------------------------------------------------------------------------------------------------------------------------------------------------------------------------------------------------------------------------------------------------------------------------------------------------------------------------------------------------------------------------------------------------------------------------------------------------------------------------------------------------------------------------------------------------------------------------------------------------------------------------------------------------------------------------------------------------------------------------------------------------------------------------------------------------------------------------------------------------------------------------------------------------------------------------------------------------------------------------------------------------------------------------------------------------------------------------------------------------------------------------------------------------------------------------------------------------------------------------------------------------------------------------------------------------------------------------------------------------------------------------------------------------------------------------------------------------------------------------------------------------------------------------------------------------------------------------------------------------------------------------------------------------------------------------------------------------------------------------------------------------------------------------------------------------------CGT-TGCGGTCGAACTCCCGTTACGAGGTGCCCGCA
>115_washed_len155-161_reads4959__seq78
GGGCTGCGCGAAGGAGCCACGCTGCGAAGCAGTGTGGCGGTTCACGTGCGTTACCGAAACGCACGAAGGTCGCGCCTCTCCACGAGGCGTCACC-TGGGAGAGCGCGAAAGCGCTAGCCCGCGATA---------------------------------------------------------------------------------------------------------------------------------------------------------------------------------------------------------------------------------------------------------------------------------------------------------------------------------------------------------------------------------------------------------------------------------------------------------------------------------------------------------------------------------------------------------------------------------------------------------------------------------------------------------------------------------------------------------------------------------------------------------------------------------------------------------------------------------------------------------------------------------------------------------------------------------------------------------------------------------------------------------------------------------------------------------------------------------------------------------------------------------------------------------------------------------------------------------------------------------------------------------------------------------------------------------------------------------------------------------------------------------------------------------------------------------------------------------------------------------------------------------------------------------------------------------------------------------------------------------------------------------------------------------------------------------------------------------------------------------------------------------------------------------------------------------------------------------------------------------------------------------------------CGT-TGCGGTCGAACTCCCGTTACGAGGTGCCCGCA
>115_washed_len155-161_reads4959__seq79
GGGCTGCGCGAAGGAGCCACGCTGCGAAGCAGTGTGGCGGTTCACGTGCGTTACCGAAACGCACGAAGGTCGCGCCTCTCCACGAGGCGTCACC-TGGGAGAGCGCGAAAGCGCTAGCCCGCGATA---------------------------------------------------------------------------------------------------------------------------------------------------------------------------------------------------------------------------------------------------------------------------------------------------------------------------------------------------------------------------------------------------------------------------------------------------------------------------------------------------------------------------------------------------------------------------------------------------------------------------------------------------------------------------------------------------------------------------------------------------------------------------------------------------------------------------------------------------------------------------------------------------------------------------------------------------------------------------------------------------------------------------------------------------------------------------------------------------------------------------------------------------------------------------------------------------------------------------------------------------------------------------------------------------------------------------------------------------------------------------------------------------------------------------------------------------------------------------------------------------------------------------------------------------------------------------------------------------------------------------------------------------------------------------------------------------------------------------------------------------------------------------------------------------------------------------------------------------------------------------------------------CGT-TGCGGTCGAACTCCCGTTACGAGGTGCCCGCA
>115_washed_len155-161_reads4959__seq80
GGGCTGCGCGAAGGAGCCACGCTGCGAAGCAGTGTGGCGGTTCACGTGCGTTACCGAAACGCACGAAGGTCGCGCCTCTCCACGAGGCGTCACC-TGGGAGAGCGCGAAAGCGCTAGCCCGCGATA---------------------------------------------------------------------------------------------------------------------------------------------------------------------------------------------------------------------------------------------------------------------------------------------------------------------------------------------------------------------------------------------------------------------------------------------------------------------------------------------------------------------------------------------------------------------------------------------------------------------------------------------------------------------------------------------------------------------------------------------------------------------------------------------------------------------------------------------------------------------------------------------------------------------------------------------------------------------------------------------------------------------------------------------------------------------------------------------------------------------------------------------------------------------------------------------------------------------------------------------------------------------------------------------------------------------------------------------------------------------------------------------------------------------------------------------------------------------------------------------------------------------------------------------------------------------------------------------------------------------------------------------------------------------------------------------------------------------------------------------------------------------------------------------------------------------------------------------------------------------------------------------CGT-TGCGGTCGAACTCCCGTTACGAGGTGCCCGCA
>115_washed_len155-161_reads4959__seq81
GGGCTGCGCGAAGGAGCCACGCTGCGAAGCAGTGTGGCGGTTCACGTGCGTTACCGAAACGCACGAAGGTCGCGCCTCTCCACGAGGCGTCACC-TGGGAGAGCGCGAAAGCGCTAGCCCGCGATA---------------------------------------------------------------------------------------------------------------------------------------------------------------------------------------------------------------------------------------------------------------------------------------------------------------------------------------------------------------------------------------------------------------------------------------------------------------------------------------------------------------------------------------------------------------------------------------------------------------------------------------------------------------------------------------------------------------------------------------------------------------------------------------------------------------------------------------------------------------------------------------------------------------------------------------------------------------------------------------------------------------------------------------------------------------------------------------------------------------------------------------------------------------------------------------------------------------------------------------------------------------------------------------------------------------------------------------------------------------------------------------------------------------------------------------------------------------------------------------------------------------------------------------------------------------------------------------------------------------------------------------------------------------------------------------------------------------------------------------------------------------------------------------------------------------------------------------------------------------------------------------------CGT-TGCGGTCGAACTCCCGTTACGAGGTGCCCGCA
>115_washed_len155-161_reads4959__seq82
GGGCTGCGCGAAGGAGCCACGCTGCGAAGCAGTGTGGCGGTTCACGTGCGTTACCGAAACGCACGAAGGTCGCGCCTCTCCACGAGGCGTCACC-TGGGAGAGCGCGAAAGCGCTAGCCCGCGATA---------------------------------------------------------------------------------------------------------------------------------------------------------------------------------------------------------------------------------------------------------------------------------------------------------------------------------------------------------------------------------------------------------------------------------------------------------------------------------------------------------------------------------------------------------------------------------------------------------------------------------------------------------------------------------------------------------------------------------------------------------------------------------------------------------------------------------------------------------------------------------------------------------------------------------------------------------------------------------------------------------------------------------------------------------------------------------------------------------------------------------------------------------------------------------------------------------------------------------------------------------------------------------------------------------------------------------------------------------------------------------------------------------------------------------------------------------------------------------------------------------------------------------------------------------------------------------------------------------------------------------------------------------------------------------------------------------------------------------------------------------------------------------------------------------------------------------------------------------------------------------------------CGT-TGCGGTCGAACTCCCGTTACGAGGTGCCCGCA
>115_washed_len155-161_reads4959__seq83
GGGCTGCGCGAAGGAGCCACGCTGCGAAGCAGTGTGGCGGTTCACGTGCGTTACCGAAACGCACGAAGGTCGCGCCTCTCCACGAGGCGTCACC-TGGGAGAGCGCGAAAGCGCTAGCCCGCGATA---------------------------------------------------------------------------------------------------------------------------------------------------------------------------------------------------------------------------------------------------------------------------------------------------------------------------------------------------------------------------------------------------------------------------------------------------------------------------------------------------------------------------------------------------------------------------------------------------------------------------------------------------------------------------------------------------------------------------------------------------------------------------------------------------------------------------------------------------------------------------------------------------------------------------------------------------------------------------------------------------------------------------------------------------------------------------------------------------------------------------------------------------------------------------------------------------------------------------------------------------------------------------------------------------------------------------------------------------------------------------------------------------------------------------------------------------------------------------------------------------------------------------------------------------------------------------------------------------------------------------------------------------------------------------------------------------------------------------------------------------------------------------------------------------------------------------------------------------------------------------------------------CGT-TGCGGTCGAACTCCCGTTACGAGGTGCCCGCA
>115_washed_len155-161_reads4959__seq84
GGGCTGCGCGAAGGAGCCACGCTGCGAAGCAGTGTGGCGGTTCACGTGCGTTACCGAAACGCACGAAGGTCGCGCCTCTCCACGAGGCGTCACC-TGGGAGAGCGCGAAAGCGCTAGCCCGCGATA---------------------------------------------------------------------------------------------------------------------------------------------------------------------------------------------------------------------------------------------------------------------------------------------------------------------------------------------------------------------------------------------------------------------------------------------------------------------------------------------------------------------------------------------------------------------------------------------------------------------------------------------------------------------------------------------------------------------------------------------------------------------------------------------------------------------------------------------------------------------------------------------------------------------------------------------------------------------------------------------------------------------------------------------------------------------------------------------------------------------------------------------------------------------------------------------------------------------------------------------------------------------------------------------------------------------------------------------------------------------------------------------------------------------------------------------------------------------------------------------------------------------------------------------------------------------------------------------------------------------------------------------------------------------------------------------------------------------------------------------------------------------------------------------------------------------------------------------------------------------------------------------CGT-TGCGGTCGAACTCCCGTTACGAGGTGCCCGCA
>115_washed_len155-161_reads4959__seq85
GGGCTGCGCGAAGGAGCCACGCTGCGAAGCAGTGTGGCGGTTCACGTGCGTTACCGAAACGCACGAAGGTCGCGCCTCTCCACGAGGCGTCACC-TGGGAGAGCGCGAAAGCGCTAGCCCGCGATA---------------------------------------------------------------------------------------------------------------------------------------------------------------------------------------------------------------------------------------------------------------------------------------------------------------------------------------------------------------------------------------------------------------------------------------------------------------------------------------------------------------------------------------------------------------------------------------------------------------------------------------------------------------------------------------------------------------------------------------------------------------------------------------------------------------------------------------------------------------------------------------------------------------------------------------------------------------------------------------------------------------------------------------------------------------------------------------------------------------------------------------------------------------------------------------------------------------------------------------------------------------------------------------------------------------------------------------------------------------------------------------------------------------------------------------------------------------------------------------------------------------------------------------------------------------------------------------------------------------------------------------------------------------------------------------------------------------------------------------------------------------------------------------------------------------------------------------------------------------------------------------------CGT-TGCGGTCGAACTCCCGTTACGAGGTGCCCGCA
>115_washed_len155-161_reads4959__seq86
GGGCTGCGCGAAGGAGCCACGCTGCGAAGCAGTGTGGCGGTTCACGTGCGTTACCGAAACGCACGAAGGTCGCGCCTCTCCACGAGGCGTCACC-TGGGAGAGCGCGAAAGCGCTAGCCCGCGATA---------------------------------------------------------------------------------------------------------------------------------------------------------------------------------------------------------------------------------------------------------------------------------------------------------------------------------------------------------------------------------------------------------------------------------------------------------------------------------------------------------------------------------------------------------------------------------------------------------------------------------------------------------------------------------------------------------------------------------------------------------------------------------------------------------------------------------------------------------------------------------------------------------------------------------------------------------------------------------------------------------------------------------------------------------------------------------------------------------------------------------------------------------------------------------------------------------------------------------------------------------------------------------------------------------------------------------------------------------------------------------------------------------------------------------------------------------------------------------------------------------------------------------------------------------------------------------------------------------------------------------------------------------------------------------------------------------------------------------------------------------------------------------------------------------------------------------------------------------------------------------------------CGT-TGCGGTCGAACTCCCGTTACGAGGTGCCCGCA
>115_washed_len155-161_reads4959__seq87
GGGCTGCGCGAAGGAGCCACGCTGCGAAGCAGTGTGGCGGTTCACGTGCGTTACCGAAACGCACGAAGGTCGCGCCTCTCCACGAGGCGTCACC-TGGGAGAGCGCGAAAGCGCTAGCCCGCGATA---------------------------------------------------------------------------------------------------------------------------------------------------------------------------------------------------------------------------------------------------------------------------------------------------------------------------------------------------------------------------------------------------------------------------------------------------------------------------------------------------------------------------------------------------------------------------------------------------------------------------------------------------------------------------------------------------------------------------------------------------------------------------------------------------------------------------------------------------------------------------------------------------------------------------------------------------------------------------------------------------------------------------------------------------------------------------------------------------------------------------------------------------------------------------------------------------------------------------------------------------------------------------------------------------------------------------------------------------------------------------------------------------------------------------------------------------------------------------------------------------------------------------------------------------------------------------------------------------------------------------------------------------------------------------------------------------------------------------------------------------------------------------------------------------------------------------------------------------------------------------------------------CGT-TGCGGTCGAACTCCCGTTACGAGGTGCCCGCA
>115_washed_len155-161_reads4959__seq88
GGGCTGCGCGAAGGAGCCACGCTGCGAAGCAGTGTGGCGGTTCACGTGCGTTACCGAAACGCACGAAGGTCGCGCCTCTCCACGAGGCGTCACC-TGGGAGAGCGCGAAAGCGCTAGCCCGCGATA---------------------------------------------------------------------------------------------------------------------------------------------------------------------------------------------------------------------------------------------------------------------------------------------------------------------------------------------------------------------------------------------------------------------------------------------------------------------------------------------------------------------------------------------------------------------------------------------------------------------------------------------------------------------------------------------------------------------------------------------------------------------------------------------------------------------------------------------------------------------------------------------------------------------------------------------------------------------------------------------------------------------------------------------------------------------------------------------------------------------------------------------------------------------------------------------------------------------------------------------------------------------------------------------------------------------------------------------------------------------------------------------------------------------------------------------------------------------------------------------------------------------------------------------------------------------------------------------------------------------------------------------------------------------------------------------------------------------------------------------------------------------------------------------------------------------------------------------------------------------------------------------CGT-TGCGGTCGAACTCCCGTTACGAGGTGCCCGCA
>115_washed_len155-161_reads4959__seq89
GGGCTGCGCGAAGGAGCCACGCTGCGAAGCAGTGTGGCGGTTCACGTGCGTTACCGAAACGCACGAAGGTCGCGCCTCTCCACGAGGCGTCACC-TGGGAGAGCGCGAAAGCGCTAGCCCGCGATA---------------------------------------------------------------------------------------------------------------------------------------------------------------------------------------------------------------------------------------------------------------------------------------------------------------------------------------------------------------------------------------------------------------------------------------------------------------------------------------------------------------------------------------------------------------------------------------------------------------------------------------------------------------------------------------------------------------------------------------------------------------------------------------------------------------------------------------------------------------------------------------------------------------------------------------------------------------------------------------------------------------------------------------------------------------------------------------------------------------------------------------------------------------------------------------------------------------------------------------------------------------------------------------------------------------------------------------------------------------------------------------------------------------------------------------------------------------------------------------------------------------------------------------------------------------------------------------------------------------------------------------------------------------------------------------------------------------------------------------------------------------------------------------------------------------------------------------------------------------------------------------------CGT-TGCGGTCGAACTCCCGTTACGAGGTGCCCGCA
>115_washed_len155-161_reads4959__seq90
GGGCTGCGCGAAGGAGCCACGCTGCGAAGCAGTGTGGCGGTTCACGTGCGTTACCGAAACGCACGAAGGTCGCGCCTCTCCACGAGGCGTCACC-TGGGAGAGCGCGAAAGCGCTAGCCCGCGATA---------------------------------------------------------------------------------------------------------------------------------------------------------------------------------------------------------------------------------------------------------------------------------------------------------------------------------------------------------------------------------------------------------------------------------------------------------------------------------------------------------------------------------------------------------------------------------------------------------------------------------------------------------------------------------------------------------------------------------------------------------------------------------------------------------------------------------------------------------------------------------------------------------------------------------------------------------------------------------------------------------------------------------------------------------------------------------------------------------------------------------------------------------------------------------------------------------------------------------------------------------------------------------------------------------------------------------------------------------------------------------------------------------------------------------------------------------------------------------------------------------------------------------------------------------------------------------------------------------------------------------------------------------------------------------------------------------------------------------------------------------------------------------------------------------------------------------------------------------------------------------------------CGT-TGCGGTCGAACTCCCGTTACGAGGTGCCCGCA
>115_washed_len155-161_reads4959__seq91
GGGCTGCGCGAAGGAGCCACGCTGCGAAGCAGTGTGGCGGTTCACGTGCGTTACCGAAACGCACGAAGGTCGCGCCTCTCCACGAGGCGTCACC-TGGGAGAGCGCGAAAGCGCTAGCCCGCGATA---------------------------------------------------------------------------------------------------------------------------------------------------------------------------------------------------------------------------------------------------------------------------------------------------------------------------------------------------------------------------------------------------------------------------------------------------------------------------------------------------------------------------------------------------------------------------------------------------------------------------------------------------------------------------------------------------------------------------------------------------------------------------------------------------------------------------------------------------------------------------------------------------------------------------------------------------------------------------------------------------------------------------------------------------------------------------------------------------------------------------------------------------------------------------------------------------------------------------------------------------------------------------------------------------------------------------------------------------------------------------------------------------------------------------------------------------------------------------------------------------------------------------------------------------------------------------------------------------------------------------------------------------------------------------------------------------------------------------------------------------------------------------------------------------------------------------------------------------------------------------------------------CGT-TGCGGTCGAACTCCCGTTACGAGGTGCCCGCA
>115_washed_len155-161_reads4959__seq92
GGGCTGCGCGAAGGAGCCACGCTGCGAAGCAGTGTGGCGGTTCACGTGCGTTACCGAAACGCACGAAGGTCGCGCCTCTCCACGAGGCGTCACC-TGGGAGAGCGCGAAAGCGCTAGCCCGCGATA---------------------------------------------------------------------------------------------------------------------------------------------------------------------------------------------------------------------------------------------------------------------------------------------------------------------------------------------------------------------------------------------------------------------------------------------------------------------------------------------------------------------------------------------------------------------------------------------------------------------------------------------------------------------------------------------------------------------------------------------------------------------------------------------------------------------------------------------------------------------------------------------------------------------------------------------------------------------------------------------------------------------------------------------------------------------------------------------------------------------------------------------------------------------------------------------------------------------------------------------------------------------------------------------------------------------------------------------------------------------------------------------------------------------------------------------------------------------------------------------------------------------------------------------------------------------------------------------------------------------------------------------------------------------------------------------------------------------------------------------------------------------------------------------------------------------------------------------------------------------------------------------CGT-TGCGGTCGAACTCCCGTTACGAGGTGCCCGCA
>115_washed_len155-161_reads4959__seq93
GGGCTGCGCGAAGGAGCCACGCTGCGAAGCAGTGTGGCGGTTCACGTGCGTTACCGAAACGCACGAAGGTCGCGCCTCTCCACGAGGCGTCACC-TGGGAGAGCGCGAAAGCGCTAGCCCGCGATA---------------------------------------------------------------------------------------------------------------------------------------------------------------------------------------------------------------------------------------------------------------------------------------------------------------------------------------------------------------------------------------------------------------------------------------------------------------------------------------------------------------------------------------------------------------------------------------------------------------------------------------------------------------------------------------------------------------------------------------------------------------------------------------------------------------------------------------------------------------------------------------------------------------------------------------------------------------------------------------------------------------------------------------------------------------------------------------------------------------------------------------------------------------------------------------------------------------------------------------------------------------------------------------------------------------------------------------------------------------------------------------------------------------------------------------------------------------------------------------------------------------------------------------------------------------------------------------------------------------------------------------------------------------------------------------------------------------------------------------------------------------------------------------------------------------------------------------------------------------------------------------------CGT-TGCGGTCGAACTCCCGTTACGAGGTGCCCGCA
>115_washed_len155-161_reads4959__seq94
GGGCTGCGCGAAGGAGCCACGCTGCGAAGCAGTGTGGCGGTTCACGTGCGTTACCGAAACGCACGAAGGTCGCGCCTCTCCACGAGGCGTCACC-TGGGAGAGCGCGAAAGCGCTAGCCCGCGATA---------------------------------------------------------------------------------------------------------------------------------------------------------------------------------------------------------------------------------------------------------------------------------------------------------------------------------------------------------------------------------------------------------------------------------------------------------------------------------------------------------------------------------------------------------------------------------------------------------------------------------------------------------------------------------------------------------------------------------------------------------------------------------------------------------------------------------------------------------------------------------------------------------------------------------------------------------------------------------------------------------------------------------------------------------------------------------------------------------------------------------------------------------------------------------------------------------------------------------------------------------------------------------------------------------------------------------------------------------------------------------------------------------------------------------------------------------------------------------------------------------------------------------------------------------------------------------------------------------------------------------------------------------------------------------------------------------------------------------------------------------------------------------------------------------------------------------------------------------------------------------------------CGT-TGCGGTCGAACTCCCGTTACGAGGTGCCCGCA
>115_washed_len155-161_reads4959__seq95
GGGCTGCGCGAAGGAGCCACGCTGCGAAGCAGTGTGGCGGTTCACGTGCGTTACCGAAACGCACGAAGGTCGCGCCTCTCCACGAGGCGTCACC-TGGGAGAGCGCGAAAGCGCTAGCCCGCGATA---------------------------------------------------------------------------------------------------------------------------------------------------------------------------------------------------------------------------------------------------------------------------------------------------------------------------------------------------------------------------------------------------------------------------------------------------------------------------------------------------------------------------------------------------------------------------------------------------------------------------------------------------------------------------------------------------------------------------------------------------------------------------------------------------------------------------------------------------------------------------------------------------------------------------------------------------------------------------------------------------------------------------------------------------------------------------------------------------------------------------------------------------------------------------------------------------------------------------------------------------------------------------------------------------------------------------------------------------------------------------------------------------------------------------------------------------------------------------------------------------------------------------------------------------------------------------------------------------------------------------------------------------------------------------------------------------------------------------------------------------------------------------------------------------------------------------------------------------------------------------------------------CGT-TGCGGTCGAACTCCCGTTACGAGGTGCCCGCA
>115_washed_len155-161_reads4959__seq96
GGGCTGCGCGAAGGAGCCACGCTGCGAAGCAGTGTGGCGGTTCACGTGCGTTACCGAAACGCACGAAGGTCGCGCCTCTCCACGAGGCGTCACC-TGGGAGAGCGCGAAAGCGCTAGCCCGCGATA---------------------------------------------------------------------------------------------------------------------------------------------------------------------------------------------------------------------------------------------------------------------------------------------------------------------------------------------------------------------------------------------------------------------------------------------------------------------------------------------------------------------------------------------------------------------------------------------------------------------------------------------------------------------------------------------------------------------------------------------------------------------------------------------------------------------------------------------------------------------------------------------------------------------------------------------------------------------------------------------------------------------------------------------------------------------------------------------------------------------------------------------------------------------------------------------------------------------------------------------------------------------------------------------------------------------------------------------------------------------------------------------------------------------------------------------------------------------------------------------------------------------------------------------------------------------------------------------------------------------------------------------------------------------------------------------------------------------------------------------------------------------------------------------------------------------------------------------------------------------------------------------CGT-TGCGGTCGAACTCCCGTTACGAGGTGCCCGCA
>115_washed_len155-161_reads4959__seq97
GGGCTGCGCGAAGGAGCCACGCTGCGAAGCAGTGTGGCGGTTCACGTGCGTTACCGAAACGCACGAAGGTCGCGCCTCTCCACGAGGCGTCACC-TGGGAGAGCGCGAAAGCGCTAGCCCGCGATA---------------------------------------------------------------------------------------------------------------------------------------------------------------------------------------------------------------------------------------------------------------------------------------------------------------------------------------------------------------------------------------------------------------------------------------------------------------------------------------------------------------------------------------------------------------------------------------------------------------------------------------------------------------------------------------------------------------------------------------------------------------------------------------------------------------------------------------------------------------------------------------------------------------------------------------------------------------------------------------------------------------------------------------------------------------------------------------------------------------------------------------------------------------------------------------------------------------------------------------------------------------------------------------------------------------------------------------------------------------------------------------------------------------------------------------------------------------------------------------------------------------------------------------------------------------------------------------------------------------------------------------------------------------------------------------------------------------------------------------------------------------------------------------------------------------------------------------------------------------------------------------------CGT-TGCGGTCGAACTCCCGTTACGAGGTGCCCGCA
>115_washed_len155-161_reads4959__seq98
GGGCTGCGCGAAGGAGCCACGCTGCGAAGCAGTGTGGCGGTTCACGTGCGTTACCGAAACGCACGAAGGTCGCGCCTCTCCACGAGGCGTCACC-TGGGAGAGCGCGAAAGCGCTAGCCCGCGATA---------------------------------------------------------------------------------------------------------------------------------------------------------------------------------------------------------------------------------------------------------------------------------------------------------------------------------------------------------------------------------------------------------------------------------------------------------------------------------------------------------------------------------------------------------------------------------------------------------------------------------------------------------------------------------------------------------------------------------------------------------------------------------------------------------------------------------------------------------------------------------------------------------------------------------------------------------------------------------------------------------------------------------------------------------------------------------------------------------------------------------------------------------------------------------------------------------------------------------------------------------------------------------------------------------------------------------------------------------------------------------------------------------------------------------------------------------------------------------------------------------------------------------------------------------------------------------------------------------------------------------------------------------------------------------------------------------------------------------------------------------------------------------------------------------------------------------------------------------------------------------------------CGT-TGCGGTCGAACTCCCGTTACGAGGTGCCCGCA
>115_washed_len155-161_reads4959__seq99
GGGCTGCGCGAAGGAGCCACGCTGCGAAGCAGTGTGGCGGTTCACGTGCGTTACCGAAACGCACGAAGGTCGCGCCTCTCCACGAGGCGTCACC-TGGGAGAGCGCGAAAGCGCTAGCCCGCGATA---------------------------------------------------------------------------------------------------------------------------------------------------------------------------------------------------------------------------------------------------------------------------------------------------------------------------------------------------------------------------------------------------------------------------------------------------------------------------------------------------------------------------------------------------------------------------------------------------------------------------------------------------------------------------------------------------------------------------------------------------------------------------------------------------------------------------------------------------------------------------------------------------------------------------------------------------------------------------------------------------------------------------------------------------------------------------------------------------------------------------------------------------------------------------------------------------------------------------------------------------------------------------------------------------------------------------------------------------------------------------------------------------------------------------------------------------------------------------------------------------------------------------------------------------------------------------------------------------------------------------------------------------------------------------------------------------------------------------------------------------------------------------------------------------------------------------------------------------------------------------------------------CGT-TGCGGTCGAACTCCCGTTACGAGGTGCCCGCA
>115_washed_len155-161_reads4959__seq100
GGGCTGCGCGAAGGAGCCACGCTGCGAAGCAGTGTGGCGGTTCACGTGCGTTACCGAAACGCACGAAGGTCGCGCCTCTCCACGAGGCGTCACC-TGGGAGAGCGCGAAAGCGCTAGCCCGCGATA---------------------------------------------------------------------------------------------------------------------------------------------------------------------------------------------------------------------------------------------------------------------------------------------------------------------------------------------------------------------------------------------------------------------------------------------------------------------------------------------------------------------------------------------------------------------------------------------------------------------------------------------------------------------------------------------------------------------------------------------------------------------------------------------------------------------------------------------------------------------------------------------------------------------------------------------------------------------------------------------------------------------------------------------------------------------------------------------------------------------------------------------------------------------------------------------------------------------------------------------------------------------------------------------------------------------------------------------------------------------------------------------------------------------------------------------------------------------------------------------------------------------------------------------------------------------------------------------------------------------------------------------------------------------------------------------------------------------------------------------------------------------------------------------------------------------------------------------------------------------------------------------CGT-TGCGGTCGAACTCCCGTTACGAGGTGCCCGCA
>115_washed_len155-161_reads4959__seq101
GGGCTGCGCGAAGGAGCCACGCTGCGAAGCAGTGTGGCGGTTCACGTGCGTTACCGAAACGCACGAAGGTCGCGCCTCTCCACGAGGCGTCACC-TGGGAGAGCGCGAAAGCGCTAGCCCGCGATA---------------------------------------------------------------------------------------------------------------------------------------------------------------------------------------------------------------------------------------------------------------------------------------------------------------------------------------------------------------------------------------------------------------------------------------------------------------------------------------------------------------------------------------------------------------------------------------------------------------------------------------------------------------------------------------------------------------------------------------------------------------------------------------------------------------------------------------------------------------------------------------------------------------------------------------------------------------------------------------------------------------------------------------------------------------------------------------------------------------------------------------------------------------------------------------------------------------------------------------------------------------------------------------------------------------------------------------------------------------------------------------------------------------------------------------------------------------------------------------------------------------------------------------------------------------------------------------------------------------------------------------------------------------------------------------------------------------------------------------------------------------------------------------------------------------------------------------------------------------------------------------------CGT-TGCGGTCGAACTCCCGTTACGAGGTGCCCGCA
>115_washed_len155-161_reads4959__seq102
GGGCTGCGCGAAGGAGCCACGCTGCGAAGCAGTGTGGCGGTTCACGTGCGTTACCGAAACGCACGAAGGTCGCGCCTCTCCACGAGGCGTCACC-TGGGAGAGCGCGAAAGCGCTAGCCCGCGATA---------------------------------------------------------------------------------------------------------------------------------------------------------------------------------------------------------------------------------------------------------------------------------------------------------------------------------------------------------------------------------------------------------------------------------------------------------------------------------------------------------------------------------------------------------------------------------------------------------------------------------------------------------------------------------------------------------------------------------------------------------------------------------------------------------------------------------------------------------------------------------------------------------------------------------------------------------------------------------------------------------------------------------------------------------------------------------------------------------------------------------------------------------------------------------------------------------------------------------------------------------------------------------------------------------------------------------------------------------------------------------------------------------------------------------------------------------------------------------------------------------------------------------------------------------------------------------------------------------------------------------------------------------------------------------------------------------------------------------------------------------------------------------------------------------------------------------------------------------------------------------------------CGT-TGCGGTCGAACTCCCGTTACGAGGTGCCCGCA
>115_washed_len155-161_reads4959__seq103
GGGCTGCGCGAAGGAGCCACGCTGCGAAGCAGTGTGGCGGTTCACGTGCGTTACCGAAACGCACGAAGGTCGCGCCTCTCCACGAGGCGTCACC-TGGGAGAGCGCGAAAGCGCTAGCCCGCGATA---------------------------------------------------------------------------------------------------------------------------------------------------------------------------------------------------------------------------------------------------------------------------------------------------------------------------------------------------------------------------------------------------------------------------------------------------------------------------------------------------------------------------------------------------------------------------------------------------------------------------------------------------------------------------------------------------------------------------------------------------------------------------------------------------------------------------------------------------------------------------------------------------------------------------------------------------------------------------------------------------------------------------------------------------------------------------------------------------------------------------------------------------------------------------------------------------------------------------------------------------------------------------------------------------------------------------------------------------------------------------------------------------------------------------------------------------------------------------------------------------------------------------------------------------------------------------------------------------------------------------------------------------------------------------------------------------------------------------------------------------------------------------------------------------------------------------------------------------------------------------------------------CGT-TGCGGTCGAACTCCCGTTACGAGGTGCCCGCA
>115_washed_len155-161_reads4959__seq104
GGGCTGCGCGAAGGAGCCACGCTGCGAAGCAGTGTGGCGGTTCACGTGCGTTACCGAAACGCACGAAGGTCGCGCCTCTCCACGAGGCGTCACC-TGGGAGAGCGCGAAAGCGCTAGCCCGCGATA---------------------------------------------------------------------------------------------------------------------------------------------------------------------------------------------------------------------------------------------------------------------------------------------------------------------------------------------------------------------------------------------------------------------------------------------------------------------------------------------------------------------------------------------------------------------------------------------------------------------------------------------------------------------------------------------------------------------------------------------------------------------------------------------------------------------------------------------------------------------------------------------------------------------------------------------------------------------------------------------------------------------------------------------------------------------------------------------------------------------------------------------------------------------------------------------------------------------------------------------------------------------------------------------------------------------------------------------------------------------------------------------------------------------------------------------------------------------------------------------------------------------------------------------------------------------------------------------------------------------------------------------------------------------------------------------------------------------------------------------------------------------------------------------------------------------------------------------------------------------------------------------CGT-TGCGGTCGAACTCCCGTTACGAGGTGCCCGCA
>115_washed_len155-161_reads4959__seq105
GGGCTGCGCGAAGGAGCCACGCTGCGAAGCAGTGTGGCGGTTCACGTGCGTTACCGAAACGCACGAAGGTCGCGCCTCTCCACGAGGCGTCACC-TGGGAGAGCGCGAAAGCGCTAGCCCGCGATA---------------------------------------------------------------------------------------------------------------------------------------------------------------------------------------------------------------------------------------------------------------------------------------------------------------------------------------------------------------------------------------------------------------------------------------------------------------------------------------------------------------------------------------------------------------------------------------------------------------------------------------------------------------------------------------------------------------------------------------------------------------------------------------------------------------------------------------------------------------------------------------------------------------------------------------------------------------------------------------------------------------------------------------------------------------------------------------------------------------------------------------------------------------------------------------------------------------------------------------------------------------------------------------------------------------------------------------------------------------------------------------------------------------------------------------------------------------------------------------------------------------------------------------------------------------------------------------------------------------------------------------------------------------------------------------------------------------------------------------------------------------------------------------------------------------------------------------------------------------------------------------------CGT-TGCGGTCGAACTCCCGTTACGAGGTGCCCGCA
>115_washed_len155-161_reads4959__seq106
GGGCTGCGCGAAGGAGCCACGCTGCGAAGCAGTGTGGCGGTTCACGTGCGTTACCGAAACGCACGAAGGTCGCGCCTCTCCACGAGGCGTCACC-TGGGAGAGCGCGAAAGCGCTAGCCCGCGATA---------------------------------------------------------------------------------------------------------------------------------------------------------------------------------------------------------------------------------------------------------------------------------------------------------------------------------------------------------------------------------------------------------------------------------------------------------------------------------------------------------------------------------------------------------------------------------------------------------------------------------------------------------------------------------------------------------------------------------------------------------------------------------------------------------------------------------------------------------------------------------------------------------------------------------------------------------------------------------------------------------------------------------------------------------------------------------------------------------------------------------------------------------------------------------------------------------------------------------------------------------------------------------------------------------------------------------------------------------------------------------------------------------------------------------------------------------------------------------------------------------------------------------------------------------------------------------------------------------------------------------------------------------------------------------------------------------------------------------------------------------------------------------------------------------------------------------------------------------------------------------------------CGT-TGCGGTCGAACTCCCGTTACGAGGTGCCCGCA
>115_washed_len155-161_reads4959__seq107
GGGCTGCGCGAAGGAGCCACGCTGCGAAGCAGTGTGGCGGTTCACGTGCGTTACCGAAACGCACGAAGGTCGCGCCTCTCCACGAGGCGTCACC-TGGGAGAGCGCGAAAGCGCTAGCCCGCGATA---------------------------------------------------------------------------------------------------------------------------------------------------------------------------------------------------------------------------------------------------------------------------------------------------------------------------------------------------------------------------------------------------------------------------------------------------------------------------------------------------------------------------------------------------------------------------------------------------------------------------------------------------------------------------------------------------------------------------------------------------------------------------------------------------------------------------------------------------------------------------------------------------------------------------------------------------------------------------------------------------------------------------------------------------------------------------------------------------------------------------------------------------------------------------------------------------------------------------------------------------------------------------------------------------------------------------------------------------------------------------------------------------------------------------------------------------------------------------------------------------------------------------------------------------------------------------------------------------------------------------------------------------------------------------------------------------------------------------------------------------------------------------------------------------------------------------------------------------------------------------------------------CGT-TGCGGTCGAACTCCCGTTACGAGGTGCCCGCA
>115_washed_len155-161_reads4959__seq108
GGGCTGCGCGAAGGAGCCACGCTGCGAAGCAGTGTGGCGGTTCACGTGCGTTACCGAAACGCACGAAGGTCGCGCCTCTCCACGAGGCGTCACC-TGGGAGAGCGCGAAAGCGCTAGCCCGCGATA---------------------------------------------------------------------------------------------------------------------------------------------------------------------------------------------------------------------------------------------------------------------------------------------------------------------------------------------------------------------------------------------------------------------------------------------------------------------------------------------------------------------------------------------------------------------------------------------------------------------------------------------------------------------------------------------------------------------------------------------------------------------------------------------------------------------------------------------------------------------------------------------------------------------------------------------------------------------------------------------------------------------------------------------------------------------------------------------------------------------------------------------------------------------------------------------------------------------------------------------------------------------------------------------------------------------------------------------------------------------------------------------------------------------------------------------------------------------------------------------------------------------------------------------------------------------------------------------------------------------------------------------------------------------------------------------------------------------------------------------------------------------------------------------------------------------------------------------------------------------------------------------CGT-TGCGGTCGAACTCCCGTTACGAGGTGCCCGCA
>115_washed_len155-161_reads4959__seq109
GGGCTGCGCGAAGGAGCCACGCTGCGAAGCAGTGTGGCGGTTCACGTGCGTTACCGAAACGCACGAAGGTCGCGCCTCTCCACGAGGCGTCACC-TGGGAGAGCGCGAAAGCGCTAGCCCGCGATA---------------------------------------------------------------------------------------------------------------------------------------------------------------------------------------------------------------------------------------------------------------------------------------------------------------------------------------------------------------------------------------------------------------------------------------------------------------------------------------------------------------------------------------------------------------------------------------------------------------------------------------------------------------------------------------------------------------------------------------------------------------------------------------------------------------------------------------------------------------------------------------------------------------------------------------------------------------------------------------------------------------------------------------------------------------------------------------------------------------------------------------------------------------------------------------------------------------------------------------------------------------------------------------------------------------------------------------------------------------------------------------------------------------------------------------------------------------------------------------------------------------------------------------------------------------------------------------------------------------------------------------------------------------------------------------------------------------------------------------------------------------------------------------------------------------------------------------------------------------------------------------------CGT-TGCGGTCGAACTCCCGTTACGAGGTGCCCGCA
>115_washed_len155-161_reads4959__seq110
GGGCTGCGCGAAGGAGCCACGCTGCGAAGCAGTGTGGCGGTTCACGTGCGTTACCGAAACGCACGAAGGTCGCGCCTCTCCACGAGGCGTCACC-TGGGAGAGCGCGAAAGCGCTAGCCCGCGATA---------------------------------------------------------------------------------------------------------------------------------------------------------------------------------------------------------------------------------------------------------------------------------------------------------------------------------------------------------------------------------------------------------------------------------------------------------------------------------------------------------------------------------------------------------------------------------------------------------------------------------------------------------------------------------------------------------------------------------------------------------------------------------------------------------------------------------------------------------------------------------------------------------------------------------------------------------------------------------------------------------------------------------------------------------------------------------------------------------------------------------------------------------------------------------------------------------------------------------------------------------------------------------------------------------------------------------------------------------------------------------------------------------------------------------------------------------------------------------------------------------------------------------------------------------------------------------------------------------------------------------------------------------------------------------------------------------------------------------------------------------------------------------------------------------------------------------------------------------------------------------------------CGT-TGCGGTCGAACTCCCGTTACGAGGTGCCCGCA
>115_washed_len155-161_reads4959__seq111
GGGCTGCGCGAAGGAGCCACGCTGCGAAGCAGTGTGGCGGTTCACGTGCGTTACCGAAACGCACGAAGGTCGCGCCTCTCCACGAGGCGTCACC-TGGGAGAGCGCGAAAGCGCTAGCCCGCGATA---------------------------------------------------------------------------------------------------------------------------------------------------------------------------------------------------------------------------------------------------------------------------------------------------------------------------------------------------------------------------------------------------------------------------------------------------------------------------------------------------------------------------------------------------------------------------------------------------------------------------------------------------------------------------------------------------------------------------------------------------------------------------------------------------------------------------------------------------------------------------------------------------------------------------------------------------------------------------------------------------------------------------------------------------------------------------------------------------------------------------------------------------------------------------------------------------------------------------------------------------------------------------------------------------------------------------------------------------------------------------------------------------------------------------------------------------------------------------------------------------------------------------------------------------------------------------------------------------------------------------------------------------------------------------------------------------------------------------------------------------------------------------------------------------------------------------------------------------------------------------------------------CGT-TGCGGTCGAACTCCCGTTACGAGGTGCCCGCA
>115_washed_len155-161_reads4959__seq112
GGGCTGCGCGAAGGAGCCACGCTGCGAAGCAGTGTGGCGGTTCACGTGCGTTACCGAAACGCACGAAGGTCGCGCCTCTCCACGAGGCGTCACC-TGGGAGAGCGCGAAAGCGCTAGCCCGCGATA---------------------------------------------------------------------------------------------------------------------------------------------------------------------------------------------------------------------------------------------------------------------------------------------------------------------------------------------------------------------------------------------------------------------------------------------------------------------------------------------------------------------------------------------------------------------------------------------------------------------------------------------------------------------------------------------------------------------------------------------------------------------------------------------------------------------------------------------------------------------------------------------------------------------------------------------------------------------------------------------------------------------------------------------------------------------------------------------------------------------------------------------------------------------------------------------------------------------------------------------------------------------------------------------------------------------------------------------------------------------------------------------------------------------------------------------------------------------------------------------------------------------------------------------------------------------------------------------------------------------------------------------------------------------------------------------------------------------------------------------------------------------------------------------------------------------------------------------------------------------------------------------CGT-TGCGGTCGAACTCCCGTTACGAGGTGCCCGCA
>115_washed_len155-161_reads4959__seq113
GGGCTGCGCGAAGGAGCCACGCTGCGAAGCAGTGTGGCGGTTCACGTGCGTTACCGAAACGCACGAAGGTCGCGCCTCTCCACGAGGCGTCACC-TGGGAGAGCGCGAAAGCGCTAGCCCGCGATA---------------------------------------------------------------------------------------------------------------------------------------------------------------------------------------------------------------------------------------------------------------------------------------------------------------------------------------------------------------------------------------------------------------------------------------------------------------------------------------------------------------------------------------------------------------------------------------------------------------------------------------------------------------------------------------------------------------------------------------------------------------------------------------------------------------------------------------------------------------------------------------------------------------------------------------------------------------------------------------------------------------------------------------------------------------------------------------------------------------------------------------------------------------------------------------------------------------------------------------------------------------------------------------------------------------------------------------------------------------------------------------------------------------------------------------------------------------------------------------------------------------------------------------------------------------------------------------------------------------------------------------------------------------------------------------------------------------------------------------------------------------------------------------------------------------------------------------------------------------------------------------------CGT-TGCGGTCGAACTCCCGTTACGAGGTGCCCGCA
>115_washed_len155-161_reads4959__seq114
GGGCTGCGCGAAGGAGCCACGCTGCGAAGCAGTGTGGCGGTTCACGTGCGTTACCGAAACGCACGAAGGTCGCGCCTCTCCACGAGGCGTCACC-TGGGAGAGCGCGAAAGCGCTAGCCCGCGATA---------------------------------------------------------------------------------------------------------------------------------------------------------------------------------------------------------------------------------------------------------------------------------------------------------------------------------------------------------------------------------------------------------------------------------------------------------------------------------------------------------------------------------------------------------------------------------------------------------------------------------------------------------------------------------------------------------------------------------------------------------------------------------------------------------------------------------------------------------------------------------------------------------------------------------------------------------------------------------------------------------------------------------------------------------------------------------------------------------------------------------------------------------------------------------------------------------------------------------------------------------------------------------------------------------------------------------------------------------------------------------------------------------------------------------------------------------------------------------------------------------------------------------------------------------------------------------------------------------------------------------------------------------------------------------------------------------------------------------------------------------------------------------------------------------------------------------------------------------------------------------------------CGT-TGCGGTCGAACTCCCGTTACGAGGTGCCCGCA
>115_washed_len155-161_reads4959__seq115
GGGCTGCGCGAAGGAGCCACGCTGCGAAGCAGTGTGGCGGTTCACGTGCGTTACCGAAACGCACGAAGGTCGCGCCTCTCCACGAGGCGTCACC-TGGGAGAGCGCGAAAGCGCTAGCCCGCGATA---------------------------------------------------------------------------------------------------------------------------------------------------------------------------------------------------------------------------------------------------------------------------------------------------------------------------------------------------------------------------------------------------------------------------------------------------------------------------------------------------------------------------------------------------------------------------------------------------------------------------------------------------------------------------------------------------------------------------------------------------------------------------------------------------------------------------------------------------------------------------------------------------------------------------------------------------------------------------------------------------------------------------------------------------------------------------------------------------------------------------------------------------------------------------------------------------------------------------------------------------------------------------------------------------------------------------------------------------------------------------------------------------------------------------------------------------------------------------------------------------------------------------------------------------------------------------------------------------------------------------------------------------------------------------------------------------------------------------------------------------------------------------------------------------------------------------------------------------------------------------------------------CGT-TGCGGTCGAACTCCCGTTACGAGGTGCCCGCA
>115_washed_len155-161_reads4959__seq116
GGGCTGCGCGAAGGAGCCACGCTGCGAAGCAGTGTGGCGGTTCACGTGCGTTACCGAAACGCACGAAGGTCGCGCCTCTCCACGAGGCGTCACC-TGGGAGAGCGCGAAAGCGCTAGCCCGCGATA---------------------------------------------------------------------------------------------------------------------------------------------------------------------------------------------------------------------------------------------------------------------------------------------------------------------------------------------------------------------------------------------------------------------------------------------------------------------------------------------------------------------------------------------------------------------------------------------------------------------------------------------------------------------------------------------------------------------------------------------------------------------------------------------------------------------------------------------------------------------------------------------------------------------------------------------------------------------------------------------------------------------------------------------------------------------------------------------------------------------------------------------------------------------------------------------------------------------------------------------------------------------------------------------------------------------------------------------------------------------------------------------------------------------------------------------------------------------------------------------------------------------------------------------------------------------------------------------------------------------------------------------------------------------------------------------------------------------------------------------------------------------------------------------------------------------------------------------------------------------------------------------CGT-TGCGGTCGAACTCCCGTTACGAGGTGCCCGCA
>115_washed_len155-161_reads4959__seq117
GGGCTGCGCGAAGGAGCCACGCTGCGAAGCAGTGTGGCGGTTCACGTGCGTTACCGAAACGCACGAAGGTCGCGCCTCTCCACGAGGCGTCACC-TGGGAGAGCGCGAAAGCGCTAGCCCGCGATA---------------------------------------------------------------------------------------------------------------------------------------------------------------------------------------------------------------------------------------------------------------------------------------------------------------------------------------------------------------------------------------------------------------------------------------------------------------------------------------------------------------------------------------------------------------------------------------------------------------------------------------------------------------------------------------------------------------------------------------------------------------------------------------------------------------------------------------------------------------------------------------------------------------------------------------------------------------------------------------------------------------------------------------------------------------------------------------------------------------------------------------------------------------------------------------------------------------------------------------------------------------------------------------------------------------------------------------------------------------------------------------------------------------------------------------------------------------------------------------------------------------------------------------------------------------------------------------------------------------------------------------------------------------------------------------------------------------------------------------------------------------------------------------------------------------------------------------------------------------------------------------------CGT-TGCGGTCGAACTCCCGTTACGAGGTGCCCGCA
>115_washed_len155-161_reads4959__seq118
GGGCTGCGCGAAGGAGCCACGCTGCGAAGCAGTGTGGCGGTTCACGTGCGTTACCGAAACGCACGAAGGTCGCGCCTCTCCACGAGGCGTCACC-TGGGAGAGCGCGAAAGCGCTAGCCCGCGATA---------------------------------------------------------------------------------------------------------------------------------------------------------------------------------------------------------------------------------------------------------------------------------------------------------------------------------------------------------------------------------------------------------------------------------------------------------------------------------------------------------------------------------------------------------------------------------------------------------------------------------------------------------------------------------------------------------------------------------------------------------------------------------------------------------------------------------------------------------------------------------------------------------------------------------------------------------------------------------------------------------------------------------------------------------------------------------------------------------------------------------------------------------------------------------------------------------------------------------------------------------------------------------------------------------------------------------------------------------------------------------------------------------------------------------------------------------------------------------------------------------------------------------------------------------------------------------------------------------------------------------------------------------------------------------------------------------------------------------------------------------------------------------------------------------------------------------------------------------------------------------------------CGT-TGCGGTCGAACTCCCGTTACGAGGTGCCCGCA
>115_washed_len155-161_reads4959__seq119
GGGCTGCGCGAAGGAGCCACGCTGCGAAGCAGTGTGGCGGTTCACGTGCGTTACCGAAACGCACGAAGGTCGCGCCTCTCCACGAGGCGTCACC-TGGGAGAGCGCGAAAGCGCTAGCCCGCGATA---------------------------------------------------------------------------------------------------------------------------------------------------------------------------------------------------------------------------------------------------------------------------------------------------------------------------------------------------------------------------------------------------------------------------------------------------------------------------------------------------------------------------------------------------------------------------------------------------------------------------------------------------------------------------------------------------------------------------------------------------------------------------------------------------------------------------------------------------------------------------------------------------------------------------------------------------------------------------------------------------------------------------------------------------------------------------------------------------------------------------------------------------------------------------------------------------------------------------------------------------------------------------------------------------------------------------------------------------------------------------------------------------------------------------------------------------------------------------------------------------------------------------------------------------------------------------------------------------------------------------------------------------------------------------------------------------------------------------------------------------------------------------------------------------------------------------------------------------------------------------------------------CGT-TGCGGTCGAACTCCCGTTACGAGGTGCCCGCA
>115_washed_len155-161_reads4959__seq120
GGGCTGCGCGAAGGAGCCACGCTGCGAAGCAGTGTGGCGGTTCACGTGCGTTACCGAAACGCACGAAGGTCGCGCCTCTCCACGAGGCGTCACC-TGGGAGAGCGCGAAAGCGCTAGCCCGCGATA---------------------------------------------------------------------------------------------------------------------------------------------------------------------------------------------------------------------------------------------------------------------------------------------------------------------------------------------------------------------------------------------------------------------------------------------------------------------------------------------------------------------------------------------------------------------------------------------------------------------------------------------------------------------------------------------------------------------------------------------------------------------------------------------------------------------------------------------------------------------------------------------------------------------------------------------------------------------------------------------------------------------------------------------------------------------------------------------------------------------------------------------------------------------------------------------------------------------------------------------------------------------------------------------------------------------------------------------------------------------------------------------------------------------------------------------------------------------------------------------------------------------------------------------------------------------------------------------------------------------------------------------------------------------------------------------------------------------------------------------------------------------------------------------------------------------------------------------------------------------------------------------CGT-TGCGGTCGAACTCCCGTTACGAGGTGCCCGCA
>115_washed_len155-161_reads4959__seq121
GGGCTGCGCGAAGGAGCCACGCTGCGAAGCAGTGTGGCGGTTCACGTGCGTTACCGAAACGCACGAAGGTCGCGCCTCTCCACGAGGCGTCACC-TGGGAGAGCGCGAAAGCGCTAGCCCGCGATA---------------------------------------------------------------------------------------------------------------------------------------------------------------------------------------------------------------------------------------------------------------------------------------------------------------------------------------------------------------------------------------------------------------------------------------------------------------------------------------------------------------------------------------------------------------------------------------------------------------------------------------------------------------------------------------------------------------------------------------------------------------------------------------------------------------------------------------------------------------------------------------------------------------------------------------------------------------------------------------------------------------------------------------------------------------------------------------------------------------------------------------------------------------------------------------------------------------------------------------------------------------------------------------------------------------------------------------------------------------------------------------------------------------------------------------------------------------------------------------------------------------------------------------------------------------------------------------------------------------------------------------------------------------------------------------------------------------------------------------------------------------------------------------------------------------------------------------------------------------------------------------------CGT-TGCGGTCGAACTCCCGTTACGAGGTGCCCGCA
>115_washed_len155-161_reads4959__seq122
GGGCTGCGCGAAGGAGCCACGCTGCGAAGCAGTGTGGCGGTTCACGTGCGTTACCGAAACGCACGAAGGTCGCGCCTCTCCACGAGGCGTCACC-TGGGAGAGCGCGAAAGCGCTAGCCCGCGATA---------------------------------------------------------------------------------------------------------------------------------------------------------------------------------------------------------------------------------------------------------------------------------------------------------------------------------------------------------------------------------------------------------------------------------------------------------------------------------------------------------------------------------------------------------------------------------------------------------------------------------------------------------------------------------------------------------------------------------------------------------------------------------------------------------------------------------------------------------------------------------------------------------------------------------------------------------------------------------------------------------------------------------------------------------------------------------------------------------------------------------------------------------------------------------------------------------------------------------------------------------------------------------------------------------------------------------------------------------------------------------------------------------------------------------------------------------------------------------------------------------------------------------------------------------------------------------------------------------------------------------------------------------------------------------------------------------------------------------------------------------------------------------------------------------------------------------------------------------------------------------------------CGT-TGCGGTCGAACTCCCGTTACGAGGTGCCCGCA
>115_washed_len155-161_reads4959__seq123
GGGCTGCGCGAAGGAGCCACGCTGCGAAGCAGTGTGGCGGTTCACGTGCGTTACCGAAACGCACGAAGGTCGCGCCTCTCCACGAGGCGTCACC-TGGGAGAGCGCGAAAGCGCTAGCCCGCGATA---------------------------------------------------------------------------------------------------------------------------------------------------------------------------------------------------------------------------------------------------------------------------------------------------------------------------------------------------------------------------------------------------------------------------------------------------------------------------------------------------------------------------------------------------------------------------------------------------------------------------------------------------------------------------------------------------------------------------------------------------------------------------------------------------------------------------------------------------------------------------------------------------------------------------------------------------------------------------------------------------------------------------------------------------------------------------------------------------------------------------------------------------------------------------------------------------------------------------------------------------------------------------------------------------------------------------------------------------------------------------------------------------------------------------------------------------------------------------------------------------------------------------------------------------------------------------------------------------------------------------------------------------------------------------------------------------------------------------------------------------------------------------------------------------------------------------------------------------------------------------------------------CGT-TGCGGTCGAACTCCCGTTACGAGGTGCCCGCA
>115_washed_len155-161_reads4959__seq124
GGGCTGCGCGAAGGAGCCACGCTGCGAAGCAGTGTGGCGGTTCACGTGCGTTACCGAAACGCACGAAGGTCGCGCCTCTCCACGAGGCGTCACC-TGGGAGAGCGCGAAAGCGCTAGCCCGCGATA---------------------------------------------------------------------------------------------------------------------------------------------------------------------------------------------------------------------------------------------------------------------------------------------------------------------------------------------------------------------------------------------------------------------------------------------------------------------------------------------------------------------------------------------------------------------------------------------------------------------------------------------------------------------------------------------------------------------------------------------------------------------------------------------------------------------------------------------------------------------------------------------------------------------------------------------------------------------------------------------------------------------------------------------------------------------------------------------------------------------------------------------------------------------------------------------------------------------------------------------------------------------------------------------------------------------------------------------------------------------------------------------------------------------------------------------------------------------------------------------------------------------------------------------------------------------------------------------------------------------------------------------------------------------------------------------------------------------------------------------------------------------------------------------------------------------------------------------------------------------------------------------CGT-TGCGGTCGAACTCCCGTTACGAGGTGCCCGCA
>115_washed_len155-161_reads4959__seq125
GGGCTGCGCGAAGGAGCCACGCTGCGAAGCAGTGTGGCGGTTCACGTGCGTTACCGAAACGCACGAAGGTCGCGCCTCTCCACGAGGCGTCACC-TGGGAGAGCGCGAAAGCGCTAGCCCGCGATA---------------------------------------------------------------------------------------------------------------------------------------------------------------------------------------------------------------------------------------------------------------------------------------------------------------------------------------------------------------------------------------------------------------------------------------------------------------------------------------------------------------------------------------------------------------------------------------------------------------------------------------------------------------------------------------------------------------------------------------------------------------------------------------------------------------------------------------------------------------------------------------------------------------------------------------------------------------------------------------------------------------------------------------------------------------------------------------------------------------------------------------------------------------------------------------------------------------------------------------------------------------------------------------------------------------------------------------------------------------------------------------------------------------------------------------------------------------------------------------------------------------------------------------------------------------------------------------------------------------------------------------------------------------------------------------------------------------------------------------------------------------------------------------------------------------------------------------------------------------------------------------------CGT-TGCGGTCGAACTCCCGTTACGAGGTGCCCGCA
>115_washed_len155-161_reads4959__seq126
GGGCTGCGCGAAGGAGCCACGCTGCGAAGCAGTGTGGCGGTTCACGTGCGTTACCGAAACGCACGAAGGTCGCGCCTCTCCACGAGGCGTCACC-TGGGAGAGCGCGAAAGCGCTAGCCCGCGATA---------------------------------------------------------------------------------------------------------------------------------------------------------------------------------------------------------------------------------------------------------------------------------------------------------------------------------------------------------------------------------------------------------------------------------------------------------------------------------------------------------------------------------------------------------------------------------------------------------------------------------------------------------------------------------------------------------------------------------------------------------------------------------------------------------------------------------------------------------------------------------------------------------------------------------------------------------------------------------------------------------------------------------------------------------------------------------------------------------------------------------------------------------------------------------------------------------------------------------------------------------------------------------------------------------------------------------------------------------------------------------------------------------------------------------------------------------------------------------------------------------------------------------------------------------------------------------------------------------------------------------------------------------------------------------------------------------------------------------------------------------------------------------------------------------------------------------------------------------------------------------------------CGT-TGCGGTCGAACTCCCGTTACGAGGTGCCCGCA
>115_washed_len155-161_reads4959__seq127
GGGCTGCGCGAAGGAGCCACGCTGCGAAGCAGTGTGGCGGTTCACGTGCGTTACCGAAACGCACGAAGGTCGCGCCTCTCCACGAGGCGTCACC-TGGGAGAGCGCGAAAGCGCTAGCCCGCGATA---------------------------------------------------------------------------------------------------------------------------------------------------------------------------------------------------------------------------------------------------------------------------------------------------------------------------------------------------------------------------------------------------------------------------------------------------------------------------------------------------------------------------------------------------------------------------------------------------------------------------------------------------------------------------------------------------------------------------------------------------------------------------------------------------------------------------------------------------------------------------------------------------------------------------------------------------------------------------------------------------------------------------------------------------------------------------------------------------------------------------------------------------------------------------------------------------------------------------------------------------------------------------------------------------------------------------------------------------------------------------------------------------------------------------------------------------------------------------------------------------------------------------------------------------------------------------------------------------------------------------------------------------------------------------------------------------------------------------------------------------------------------------------------------------------------------------------------------------------------------------------------------CGT-TGCGGTCGAACTCCCGTTACGAGGTGCCCGCA
>115_washed_len155-161_reads4959__seq128
GGGCTGCGCGAAGGAGCCACGCTGCGAAGCAGTGTGGCGGTTCACGTGCGTTACCGAAACGCACGAAGGTCGCGCCTCTCCACGAGGCGTCACC-TGGGAGAGCGCGAAAGCGCTAGCCCGCGATA---------------------------------------------------------------------------------------------------------------------------------------------------------------------------------------------------------------------------------------------------------------------------------------------------------------------------------------------------------------------------------------------------------------------------------------------------------------------------------------------------------------------------------------------------------------------------------------------------------------------------------------------------------------------------------------------------------------------------------------------------------------------------------------------------------------------------------------------------------------------------------------------------------------------------------------------------------------------------------------------------------------------------------------------------------------------------------------------------------------------------------------------------------------------------------------------------------------------------------------------------------------------------------------------------------------------------------------------------------------------------------------------------------------------------------------------------------------------------------------------------------------------------------------------------------------------------------------------------------------------------------------------------------------------------------------------------------------------------------------------------------------------------------------------------------------------------------------------------------------------------------------------CGT-TGCGGTCGAACTCCCGTTACGAGGTGCCCGCA
>115_washed_len155-161_reads4959__seq129
GGGCTGCGCGAAGGAGCCACGCTGCGAAGCAGTGTGGCGGTTCACGTGCGTTACCGAAACGCACGAAGGTCGCGCCTCTCCACGAGGCGTCACC-TGGGAGAGCGCGAAAGCGCTAGCCCGCGATA---------------------------------------------------------------------------------------------------------------------------------------------------------------------------------------------------------------------------------------------------------------------------------------------------------------------------------------------------------------------------------------------------------------------------------------------------------------------------------------------------------------------------------------------------------------------------------------------------------------------------------------------------------------------------------------------------------------------------------------------------------------------------------------------------------------------------------------------------------------------------------------------------------------------------------------------------------------------------------------------------------------------------------------------------------------------------------------------------------------------------------------------------------------------------------------------------------------------------------------------------------------------------------------------------------------------------------------------------------------------------------------------------------------------------------------------------------------------------------------------------------------------------------------------------------------------------------------------------------------------------------------------------------------------------------------------------------------------------------------------------------------------------------------------------------------------------------------------------------------------------------------------CGT-TGCGGTCGAACTCCCGTTACGAGGTGCCCGCA
>115_washed_len155-161_reads4959__seq130
GGGCTGCGCGAAGGAGCCACGCTGCGAAGCAGTGTGGCGGTTCACGTGCGTTACCGAAACGCACGAAGGTCGCGCCTCTCCACGAGGCGTCACC-TGGGAGAGCGCGAAAGCGCTAGCCCGCGATA---------------------------------------------------------------------------------------------------------------------------------------------------------------------------------------------------------------------------------------------------------------------------------------------------------------------------------------------------------------------------------------------------------------------------------------------------------------------------------------------------------------------------------------------------------------------------------------------------------------------------------------------------------------------------------------------------------------------------------------------------------------------------------------------------------------------------------------------------------------------------------------------------------------------------------------------------------------------------------------------------------------------------------------------------------------------------------------------------------------------------------------------------------------------------------------------------------------------------------------------------------------------------------------------------------------------------------------------------------------------------------------------------------------------------------------------------------------------------------------------------------------------------------------------------------------------------------------------------------------------------------------------------------------------------------------------------------------------------------------------------------------------------------------------------------------------------------------------------------------------------------------------CGT-TGCGGTCGAACTCCCGTTACGAGGTGCCCGCA
>115_washed_len155-161_reads4959__seq131
GGGCTGCGCGAAGGAGCCACGCTGCGAAGCAGTGTGGCGGTTCACGTGCGTTACCGAAACGCACGAAGGTCGCGCCTCTCCACGAGGCGTCACC-TGGGAGAGCGCGAAAGCGCTAGCCCGCGATA---------------------------------------------------------------------------------------------------------------------------------------------------------------------------------------------------------------------------------------------------------------------------------------------------------------------------------------------------------------------------------------------------------------------------------------------------------------------------------------------------------------------------------------------------------------------------------------------------------------------------------------------------------------------------------------------------------------------------------------------------------------------------------------------------------------------------------------------------------------------------------------------------------------------------------------------------------------------------------------------------------------------------------------------------------------------------------------------------------------------------------------------------------------------------------------------------------------------------------------------------------------------------------------------------------------------------------------------------------------------------------------------------------------------------------------------------------------------------------------------------------------------------------------------------------------------------------------------------------------------------------------------------------------------------------------------------------------------------------------------------------------------------------------------------------------------------------------------------------------------------------------------CGT-TGCGGTCGAACTCCCGTTACGAGGTGCCCGCA
>115_washed_len155-161_reads4959__seq132
GGGCTGCGCGAAGGAGCCACGCTGCGAAGCAGTGTGGCGGTTCACGTGCGTTACCGAAACGCACGAAGGTCGCGCCTCTCCACGAGGCGTCACC-TGGGAGAGCGCGAAAGCGCTAGCCCGCGATA---------------------------------------------------------------------------------------------------------------------------------------------------------------------------------------------------------------------------------------------------------------------------------------------------------------------------------------------------------------------------------------------------------------------------------------------------------------------------------------------------------------------------------------------------------------------------------------------------------------------------------------------------------------------------------------------------------------------------------------------------------------------------------------------------------------------------------------------------------------------------------------------------------------------------------------------------------------------------------------------------------------------------------------------------------------------------------------------------------------------------------------------------------------------------------------------------------------------------------------------------------------------------------------------------------------------------------------------------------------------------------------------------------------------------------------------------------------------------------------------------------------------------------------------------------------------------------------------------------------------------------------------------------------------------------------------------------------------------------------------------------------------------------------------------------------------------------------------------------------------------------------------CGT-TGCGGTCGAACTCCCGTTACGAGGTGCCCGCA
>115_washed_len155-161_reads4959__seq133
GGGCTGCGCGAAGGAGCCACGCTGCGAAGCAGTGTGGCGGTTCACGTGCGTTACCGAAACGCACGAAGGTCGCGCCTCTCCACGAGGCGTCACC-TGGGAGAGCGCGAAAGCGCTAGCCCGCGATA---------------------------------------------------------------------------------------------------------------------------------------------------------------------------------------------------------------------------------------------------------------------------------------------------------------------------------------------------------------------------------------------------------------------------------------------------------------------------------------------------------------------------------------------------------------------------------------------------------------------------------------------------------------------------------------------------------------------------------------------------------------------------------------------------------------------------------------------------------------------------------------------------------------------------------------------------------------------------------------------------------------------------------------------------------------------------------------------------------------------------------------------------------------------------------------------------------------------------------------------------------------------------------------------------------------------------------------------------------------------------------------------------------------------------------------------------------------------------------------------------------------------------------------------------------------------------------------------------------------------------------------------------------------------------------------------------------------------------------------------------------------------------------------------------------------------------------------------------------------------------------------------CGT-TGCGGTCGAACTCCCGTTACGAGGTGCCCGCA
>115_washed_len155-161_reads4959__seq134
GGGCTGCGCGAAGGAGCCACGCTGCGAAGCAGTGTGGCGGTTCACGTGCGTTACCGAAACGCACGAAGGTCGCGCCTCTCCACGAGGCGTCACC-TGGGAGAGCGCGAAAGCGCTAGCCCGCGATA---------------------------------------------------------------------------------------------------------------------------------------------------------------------------------------------------------------------------------------------------------------------------------------------------------------------------------------------------------------------------------------------------------------------------------------------------------------------------------------------------------------------------------------------------------------------------------------------------------------------------------------------------------------------------------------------------------------------------------------------------------------------------------------------------------------------------------------------------------------------------------------------------------------------------------------------------------------------------------------------------------------------------------------------------------------------------------------------------------------------------------------------------------------------------------------------------------------------------------------------------------------------------------------------------------------------------------------------------------------------------------------------------------------------------------------------------------------------------------------------------------------------------------------------------------------------------------------------------------------------------------------------------------------------------------------------------------------------------------------------------------------------------------------------------------------------------------------------------------------------------------------------CGT-TGCGGTCGAACTCCCGTTACGAGGTGCCCGCA
>115_washed_len155-161_reads4959__seq135
GGGCTGCGCGAAGGAGCCACGCTGCGAAGCAGTGTGGCGGTTCACGTGCGTTACCGAAACGCACGAAGGTCGCGCCTCTCCACGAGGCGTCACC-TGGGAGAGCGCGAAAGCGCTAGCCCGCGATA---------------------------------------------------------------------------------------------------------------------------------------------------------------------------------------------------------------------------------------------------------------------------------------------------------------------------------------------------------------------------------------------------------------------------------------------------------------------------------------------------------------------------------------------------------------------------------------------------------------------------------------------------------------------------------------------------------------------------------------------------------------------------------------------------------------------------------------------------------------------------------------------------------------------------------------------------------------------------------------------------------------------------------------------------------------------------------------------------------------------------------------------------------------------------------------------------------------------------------------------------------------------------------------------------------------------------------------------------------------------------------------------------------------------------------------------------------------------------------------------------------------------------------------------------------------------------------------------------------------------------------------------------------------------------------------------------------------------------------------------------------------------------------------------------------------------------------------------------------------------------------------------CGT-TGCGGTCGAACTCCCGTTACGAGGTGCCCGCA
>115_washed_len155-161_reads4959__seq136
GGGCTGCGCGAAGGAGCCACGCTGCGAAGCAGTGTGGCGGTTCACGTGCGTTACCGAAACGCACGAAGGTCGCGCCTCTCCACGAGGCGTCACC-TGGGAGAGCGCGAAAGCGCTAGCCCGCGATA---------------------------------------------------------------------------------------------------------------------------------------------------------------------------------------------------------------------------------------------------------------------------------------------------------------------------------------------------------------------------------------------------------------------------------------------------------------------------------------------------------------------------------------------------------------------------------------------------------------------------------------------------------------------------------------------------------------------------------------------------------------------------------------------------------------------------------------------------------------------------------------------------------------------------------------------------------------------------------------------------------------------------------------------------------------------------------------------------------------------------------------------------------------------------------------------------------------------------------------------------------------------------------------------------------------------------------------------------------------------------------------------------------------------------------------------------------------------------------------------------------------------------------------------------------------------------------------------------------------------------------------------------------------------------------------------------------------------------------------------------------------------------------------------------------------------------------------------------------------------------------------------CGT-TGCGGTCGAACTCCCGTTACGAGGTGCCCGCA
>115_washed_len155-161_reads4959__seq137
GGGCTGCGCGAAGGAGCCACGCTGCGAAGCAGTGTGGCGGTTCACGTGCGTTACCGAAACGCACGAAGGTCGCGCCTCTCCACGAGGCGTCACC-TGGGAGAGCGCGAAAGCGCTAGCCCGCGATA---------------------------------------------------------------------------------------------------------------------------------------------------------------------------------------------------------------------------------------------------------------------------------------------------------------------------------------------------------------------------------------------------------------------------------------------------------------------------------------------------------------------------------------------------------------------------------------------------------------------------------------------------------------------------------------------------------------------------------------------------------------------------------------------------------------------------------------------------------------------------------------------------------------------------------------------------------------------------------------------------------------------------------------------------------------------------------------------------------------------------------------------------------------------------------------------------------------------------------------------------------------------------------------------------------------------------------------------------------------------------------------------------------------------------------------------------------------------------------------------------------------------------------------------------------------------------------------------------------------------------------------------------------------------------------------------------------------------------------------------------------------------------------------------------------------------------------------------------------------------------------------------CGT-TGCGGTCGAACTCCCGTTACGAGGTGCCCGCA
>115_washed_len155-161_reads4959__seq138
GGGCTGCGCGAAGGAGCCACGCTGCGAAGCAGTGTGGCGGTTCACGTGCGTTACCGAAACGCACGAAGGTCGCGCCTCTCCACGAGGCGTCACC-TGGGAGAGCGCGAAAGCGCTAGCCCGCGATA---------------------------------------------------------------------------------------------------------------------------------------------------------------------------------------------------------------------------------------------------------------------------------------------------------------------------------------------------------------------------------------------------------------------------------------------------------------------------------------------------------------------------------------------------------------------------------------------------------------------------------------------------------------------------------------------------------------------------------------------------------------------------------------------------------------------------------------------------------------------------------------------------------------------------------------------------------------------------------------------------------------------------------------------------------------------------------------------------------------------------------------------------------------------------------------------------------------------------------------------------------------------------------------------------------------------------------------------------------------------------------------------------------------------------------------------------------------------------------------------------------------------------------------------------------------------------------------------------------------------------------------------------------------------------------------------------------------------------------------------------------------------------------------------------------------------------------------------------------------------------------------------CGT-TGCGGTCGAACTCCCGTTACGAGGTGCCCGCA
>115_washed_len155-161_reads4959__seq139
GGGCTGCGCGAAGGAGCCACGCTGCGAAGCAGTGTGGCGGTTCACGTGCGTTACCGAAACGCACGAAGGTCGCGCCTCTCCACGAGGCGTCACC-TGGGAGAGCGCGAAAGCGCTAGCCCGCGATA---------------------------------------------------------------------------------------------------------------------------------------------------------------------------------------------------------------------------------------------------------------------------------------------------------------------------------------------------------------------------------------------------------------------------------------------------------------------------------------------------------------------------------------------------------------------------------------------------------------------------------------------------------------------------------------------------------------------------------------------------------------------------------------------------------------------------------------------------------------------------------------------------------------------------------------------------------------------------------------------------------------------------------------------------------------------------------------------------------------------------------------------------------------------------------------------------------------------------------------------------------------------------------------------------------------------------------------------------------------------------------------------------------------------------------------------------------------------------------------------------------------------------------------------------------------------------------------------------------------------------------------------------------------------------------------------------------------------------------------------------------------------------------------------------------------------------------------------------------------------------------------------CGT-TGCGGTCGAACTCCCGTTACGAGGTGCCCGCA
>115_washed_len155-161_reads4959__seq140
GGGCTGCGCGAAGGAGCCACGCTGCGAAGCAGTGTGGCGGTTCACGTGCGTTACCGAAACGCACGAAGGTCGCGCCTCTCCACGAGGCGTCACC-TGGGAGAGCGCGAAAGCGCTAGCCCGCGATA---------------------------------------------------------------------------------------------------------------------------------------------------------------------------------------------------------------------------------------------------------------------------------------------------------------------------------------------------------------------------------------------------------------------------------------------------------------------------------------------------------------------------------------------------------------------------------------------------------------------------------------------------------------------------------------------------------------------------------------------------------------------------------------------------------------------------------------------------------------------------------------------------------------------------------------------------------------------------------------------------------------------------------------------------------------------------------------------------------------------------------------------------------------------------------------------------------------------------------------------------------------------------------------------------------------------------------------------------------------------------------------------------------------------------------------------------------------------------------------------------------------------------------------------------------------------------------------------------------------------------------------------------------------------------------------------------------------------------------------------------------------------------------------------------------------------------------------------------------------------------------------------CGT-TGCGGTCGAACTCCCGTTACGAGGTGCCCGCA
>115_washed_len155-161_reads4959__seq141
GGGCTGCGCGAAGGAGCCACGCTGCGAAGCAGTGTGGCGGTTCACGTGCGTTACCGAAACGCACGAAGGTCGCGCCTCTCCACGAGGCGTCACC-TGGGAGAGCGCGAAAGCGCTAGCCCGCGATA---------------------------------------------------------------------------------------------------------------------------------------------------------------------------------------------------------------------------------------------------------------------------------------------------------------------------------------------------------------------------------------------------------------------------------------------------------------------------------------------------------------------------------------------------------------------------------------------------------------------------------------------------------------------------------------------------------------------------------------------------------------------------------------------------------------------------------------------------------------------------------------------------------------------------------------------------------------------------------------------------------------------------------------------------------------------------------------------------------------------------------------------------------------------------------------------------------------------------------------------------------------------------------------------------------------------------------------------------------------------------------------------------------------------------------------------------------------------------------------------------------------------------------------------------------------------------------------------------------------------------------------------------------------------------------------------------------------------------------------------------------------------------------------------------------------------------------------------------------------------------------------------CGT-TGCGGTCGAACTCCCGTTACGAGGTGCCCGCA
>115_washed_len155-161_reads4959__seq142
GGGCTGCGCGAAGGAGCCACGCTGCGAAGCAGTGTGGCGGTTCACGTGCGTTACCGAAACGCACGAAGGTCGCGCCTCTCCACGAGGCGTCACC-TGGGAGAGCGCGAAAGCGCTAGCCCGCGATA---------------------------------------------------------------------------------------------------------------------------------------------------------------------------------------------------------------------------------------------------------------------------------------------------------------------------------------------------------------------------------------------------------------------------------------------------------------------------------------------------------------------------------------------------------------------------------------------------------------------------------------------------------------------------------------------------------------------------------------------------------------------------------------------------------------------------------------------------------------------------------------------------------------------------------------------------------------------------------------------------------------------------------------------------------------------------------------------------------------------------------------------------------------------------------------------------------------------------------------------------------------------------------------------------------------------------------------------------------------------------------------------------------------------------------------------------------------------------------------------------------------------------------------------------------------------------------------------------------------------------------------------------------------------------------------------------------------------------------------------------------------------------------------------------------------------------------------------------------------------------------------------CGT-TGCGGTCGAACTCCCGTTACGAGGTGCCCGCA
>115_washed_len155-161_reads4959__seq143
GGGCTGCGCGAAGGAGCCACGCTGCGAAGCAGTGTGGCGGTTCACGTGCGTTACCGAAACGCACGAAGGTCGCGCCTCTCCACGAGGCGTCACC-TGGGAGAGCGCGAAAGCGCTAGCCCGCGATA---------------------------------------------------------------------------------------------------------------------------------------------------------------------------------------------------------------------------------------------------------------------------------------------------------------------------------------------------------------------------------------------------------------------------------------------------------------------------------------------------------------------------------------------------------------------------------------------------------------------------------------------------------------------------------------------------------------------------------------------------------------------------------------------------------------------------------------------------------------------------------------------------------------------------------------------------------------------------------------------------------------------------------------------------------------------------------------------------------------------------------------------------------------------------------------------------------------------------------------------------------------------------------------------------------------------------------------------------------------------------------------------------------------------------------------------------------------------------------------------------------------------------------------------------------------------------------------------------------------------------------------------------------------------------------------------------------------------------------------------------------------------------------------------------------------------------------------------------------------------------------------------CGT-TGCGGTCGAACTCCCGTTACGAGGTGCCCGCA
>115_washed_len155-161_reads4959__seq144
GGGCTGCGCGAAGGAGCCACGCTGCGAAGCAGTGTGGCGGTTCACGTGCGTTACCGAAACGCACGAAGGTCGCGCCTCTCCACGAGGCGTCACC-TGGGAGAGCGCGAAAGCGCTAGCCCGCGATA---------------------------------------------------------------------------------------------------------------------------------------------------------------------------------------------------------------------------------------------------------------------------------------------------------------------------------------------------------------------------------------------------------------------------------------------------------------------------------------------------------------------------------------------------------------------------------------------------------------------------------------------------------------------------------------------------------------------------------------------------------------------------------------------------------------------------------------------------------------------------------------------------------------------------------------------------------------------------------------------------------------------------------------------------------------------------------------------------------------------------------------------------------------------------------------------------------------------------------------------------------------------------------------------------------------------------------------------------------------------------------------------------------------------------------------------------------------------------------------------------------------------------------------------------------------------------------------------------------------------------------------------------------------------------------------------------------------------------------------------------------------------------------------------------------------------------------------------------------------------------------------------CGT-TGCGGTCGAACTCCCGTTACGAGGTGCCCGCA
>115_washed_len155-161_reads4959__seq145
GGGCTGCGCGAAGGAGCCACGCTGCGAAGCAGTGTGGCGGTTCACGTGCGTTACCGAAACGCACGAAGGTCGCGCCTCTCCACGAGGCGTCACC-TGGGAGAGCGCGAAAGCGCTAGCCCGCGATA---------------------------------------------------------------------------------------------------------------------------------------------------------------------------------------------------------------------------------------------------------------------------------------------------------------------------------------------------------------------------------------------------------------------------------------------------------------------------------------------------------------------------------------------------------------------------------------------------------------------------------------------------------------------------------------------------------------------------------------------------------------------------------------------------------------------------------------------------------------------------------------------------------------------------------------------------------------------------------------------------------------------------------------------------------------------------------------------------------------------------------------------------------------------------------------------------------------------------------------------------------------------------------------------------------------------------------------------------------------------------------------------------------------------------------------------------------------------------------------------------------------------------------------------------------------------------------------------------------------------------------------------------------------------------------------------------------------------------------------------------------------------------------------------------------------------------------------------------------------------------------------------CGT-TGCGGTCGAACTCCCGTTACGAGGTGCCCGCA
>115_washed_len155-161_reads4959__seq146
GGGCTGCGCGAAGGAGCCACGCTGCGAAGCAGTGTGGCGGTTCACGTGCGTTACCGAAACGCACGAAGGTCGCGCCTCTCCACGAGGCGTCACC-TGGGAGAGCGCGAAAGCGCTAGCCCGCGATA---------------------------------------------------------------------------------------------------------------------------------------------------------------------------------------------------------------------------------------------------------------------------------------------------------------------------------------------------------------------------------------------------------------------------------------------------------------------------------------------------------------------------------------------------------------------------------------------------------------------------------------------------------------------------------------------------------------------------------------------------------------------------------------------------------------------------------------------------------------------------------------------------------------------------------------------------------------------------------------------------------------------------------------------------------------------------------------------------------------------------------------------------------------------------------------------------------------------------------------------------------------------------------------------------------------------------------------------------------------------------------------------------------------------------------------------------------------------------------------------------------------------------------------------------------------------------------------------------------------------------------------------------------------------------------------------------------------------------------------------------------------------------------------------------------------------------------------------------------------------------------------------CGT-TGCGGTCGAACTCCCGTTACGAGGTGCCCGCA
>115_washed_len155-161_reads4959__seq147
GGGCTGCGCGAAGGAGCCACGCTGCGAAGCAGTGTGGCGGTTCACGTGCGTTACCGAAACGCACGAAGGTCGCGCCTCTCCACGAGGCGTCACC-TGGGAGAGCGCGAAAGCGCTAGCCCGCGATA---------------------------------------------------------------------------------------------------------------------------------------------------------------------------------------------------------------------------------------------------------------------------------------------------------------------------------------------------------------------------------------------------------------------------------------------------------------------------------------------------------------------------------------------------------------------------------------------------------------------------------------------------------------------------------------------------------------------------------------------------------------------------------------------------------------------------------------------------------------------------------------------------------------------------------------------------------------------------------------------------------------------------------------------------------------------------------------------------------------------------------------------------------------------------------------------------------------------------------------------------------------------------------------------------------------------------------------------------------------------------------------------------------------------------------------------------------------------------------------------------------------------------------------------------------------------------------------------------------------------------------------------------------------------------------------------------------------------------------------------------------------------------------------------------------------------------------------------------------------------------------------------CGT-TGCGGTCGAACTCCCGTTACGAGGTGCCCGCA
>115_washed_len155-161_reads4959__seq148
GGGCTGCGCGAAGGAGCCACGCTGCGAAGCAGTGTGGCGGTTCACGTGCGTTACCGAAACGCACGAAGGTCGCGCCTCTCCACGAGGCGTCACC-TGGGAGAGCGCGAAAGCGCTAGCCCGCGATA---------------------------------------------------------------------------------------------------------------------------------------------------------------------------------------------------------------------------------------------------------------------------------------------------------------------------------------------------------------------------------------------------------------------------------------------------------------------------------------------------------------------------------------------------------------------------------------------------------------------------------------------------------------------------------------------------------------------------------------------------------------------------------------------------------------------------------------------------------------------------------------------------------------------------------------------------------------------------------------------------------------------------------------------------------------------------------------------------------------------------------------------------------------------------------------------------------------------------------------------------------------------------------------------------------------------------------------------------------------------------------------------------------------------------------------------------------------------------------------------------------------------------------------------------------------------------------------------------------------------------------------------------------------------------------------------------------------------------------------------------------------------------------------------------------------------------------------------------------------------------------------------CGT-TGCGGTCGAACTCCCGTTACGAGGTGCCCGCA
>115_washed_len155-161_reads4959__seq149
GGGCTGCGCGAAGGAGCCACGCTGCGAAGCAGTGTGGCGGTTCACGTGCGTTACCGAAACGCACGAAGGTCGCGCCTCTCCACGAGGCGTCACC-TGGGAGAGCGCGAAAGCGCTAGCCCGCGATA---------------------------------------------------------------------------------------------------------------------------------------------------------------------------------------------------------------------------------------------------------------------------------------------------------------------------------------------------------------------------------------------------------------------------------------------------------------------------------------------------------------------------------------------------------------------------------------------------------------------------------------------------------------------------------------------------------------------------------------------------------------------------------------------------------------------------------------------------------------------------------------------------------------------------------------------------------------------------------------------------------------------------------------------------------------------------------------------------------------------------------------------------------------------------------------------------------------------------------------------------------------------------------------------------------------------------------------------------------------------------------------------------------------------------------------------------------------------------------------------------------------------------------------------------------------------------------------------------------------------------------------------------------------------------------------------------------------------------------------------------------------------------------------------------------------------------------------------------------------------------------------------CGT-TGCGGTCGAACTCCCGTTACGAGGTGCCCGCA
>115_washed_len155-161_reads4959__seq150
GGGCTGCGCGAAGGAGCCACGCTGCGAAGCAGTGTGGCGGTTCACGTGCGTTACCGAAACGCACGAAGGTCGCGCCTCTCCACGAGGCGTCACC-TGGGAGAGCGCGAAAGCGCTAGCCCGCGATA---------------------------------------------------------------------------------------------------------------------------------------------------------------------------------------------------------------------------------------------------------------------------------------------------------------------------------------------------------------------------------------------------------------------------------------------------------------------------------------------------------------------------------------------------------------------------------------------------------------------------------------------------------------------------------------------------------------------------------------------------------------------------------------------------------------------------------------------------------------------------------------------------------------------------------------------------------------------------------------------------------------------------------------------------------------------------------------------------------------------------------------------------------------------------------------------------------------------------------------------------------------------------------------------------------------------------------------------------------------------------------------------------------------------------------------------------------------------------------------------------------------------------------------------------------------------------------------------------------------------------------------------------------------------------------------------------------------------------------------------------------------------------------------------------------------------------------------------------------------------------------------------CGT-TGCGGTCGAACTCCCGTTACGAGGTGCCCGCA
>115_washed_len155-161_reads4959__seq151
GGGCTGCGCGAAGGAGCCACGCTGCGAAGCAGTGTGGCGGTTCACGTGCGTTACCGAAACGCACGAAGGTCGCGCCTCTCCACGAGGCGTCACC-TGGGAGAGCGCGAAAGCGCTAGCCCGCGATA---------------------------------------------------------------------------------------------------------------------------------------------------------------------------------------------------------------------------------------------------------------------------------------------------------------------------------------------------------------------------------------------------------------------------------------------------------------------------------------------------------------------------------------------------------------------------------------------------------------------------------------------------------------------------------------------------------------------------------------------------------------------------------------------------------------------------------------------------------------------------------------------------------------------------------------------------------------------------------------------------------------------------------------------------------------------------------------------------------------------------------------------------------------------------------------------------------------------------------------------------------------------------------------------------------------------------------------------------------------------------------------------------------------------------------------------------------------------------------------------------------------------------------------------------------------------------------------------------------------------------------------------------------------------------------------------------------------------------------------------------------------------------------------------------------------------------------------------------------------------------------------------CGT-TGCGGTCGAACTCCCGTTACGAGGTGCCCGCA
>115_washed_len155-161_reads4959__seq152
GGGCTGCGCGAAGGAGCCACGCTGCGAAGCAGTGTGGCGGTTCACGTGCGTTACCGAAACGCACGAAGGTCGCGCCTCTCCACGAGGCGTCACC-TGGGAGAGCGCGAAAGCGCTAGCCCGCGATA---------------------------------------------------------------------------------------------------------------------------------------------------------------------------------------------------------------------------------------------------------------------------------------------------------------------------------------------------------------------------------------------------------------------------------------------------------------------------------------------------------------------------------------------------------------------------------------------------------------------------------------------------------------------------------------------------------------------------------------------------------------------------------------------------------------------------------------------------------------------------------------------------------------------------------------------------------------------------------------------------------------------------------------------------------------------------------------------------------------------------------------------------------------------------------------------------------------------------------------------------------------------------------------------------------------------------------------------------------------------------------------------------------------------------------------------------------------------------------------------------------------------------------------------------------------------------------------------------------------------------------------------------------------------------------------------------------------------------------------------------------------------------------------------------------------------------------------------------------------------------------------------CGT-TGCGGTCGAACTCCCGTTACGAGGTGCCCGCA
>115_washed_len155-161_reads4959__seq153
GGGCTGCGCGAAGGAGCCACGCTGCGAAGCAGTGTGGCGGTTCACGTGCGTTACCGAAACGCACGAAGGTCGCGCCTCTCCACGAGGCGTCACC-TGGGAGAGCGCGAAAGCGCTAGCCCGCGATA---------------------------------------------------------------------------------------------------------------------------------------------------------------------------------------------------------------------------------------------------------------------------------------------------------------------------------------------------------------------------------------------------------------------------------------------------------------------------------------------------------------------------------------------------------------------------------------------------------------------------------------------------------------------------------------------------------------------------------------------------------------------------------------------------------------------------------------------------------------------------------------------------------------------------------------------------------------------------------------------------------------------------------------------------------------------------------------------------------------------------------------------------------------------------------------------------------------------------------------------------------------------------------------------------------------------------------------------------------------------------------------------------------------------------------------------------------------------------------------------------------------------------------------------------------------------------------------------------------------------------------------------------------------------------------------------------------------------------------------------------------------------------------------------------------------------------------------------------------------------------------------------CGT-TGCGGTCGAACTCCCGTTACGAGGTGCCCGCA
>115_washed_len155-161_reads4959__seq154
GGGCTGCGCGAAGGAGCCACGCTGCGAAGCAGTGTGGCGGTTCACGTGCGTTACCGAAACGCACGAAGGTCGCGCCTCTCCACGAGGCGTCACC-TGGGAGAGCGCGAAAGCGCTAGCCCGCGATA---------------------------------------------------------------------------------------------------------------------------------------------------------------------------------------------------------------------------------------------------------------------------------------------------------------------------------------------------------------------------------------------------------------------------------------------------------------------------------------------------------------------------------------------------------------------------------------------------------------------------------------------------------------------------------------------------------------------------------------------------------------------------------------------------------------------------------------------------------------------------------------------------------------------------------------------------------------------------------------------------------------------------------------------------------------------------------------------------------------------------------------------------------------------------------------------------------------------------------------------------------------------------------------------------------------------------------------------------------------------------------------------------------------------------------------------------------------------------------------------------------------------------------------------------------------------------------------------------------------------------------------------------------------------------------------------------------------------------------------------------------------------------------------------------------------------------------------------------------------------------------------------CGT-TGCGGTCGAACTCCCGTTACGAGGTGCCCGCA
>115_washed_len155-161_reads4959__seq155
GGGCTGCGCGAAGGAGCCACGCTGCGAAGCAGTGTGGCGGTTCACGTGCGTTACCGAAACGCACGAAGGTCGCGCCTCTCCACGAGGCGTCACC-TGGGAGAGCGCGAAAGCGCTAGCCCGCGATA---------------------------------------------------------------------------------------------------------------------------------------------------------------------------------------------------------------------------------------------------------------------------------------------------------------------------------------------------------------------------------------------------------------------------------------------------------------------------------------------------------------------------------------------------------------------------------------------------------------------------------------------------------------------------------------------------------------------------------------------------------------------------------------------------------------------------------------------------------------------------------------------------------------------------------------------------------------------------------------------------------------------------------------------------------------------------------------------------------------------------------------------------------------------------------------------------------------------------------------------------------------------------------------------------------------------------------------------------------------------------------------------------------------------------------------------------------------------------------------------------------------------------------------------------------------------------------------------------------------------------------------------------------------------------------------------------------------------------------------------------------------------------------------------------------------------------------------------------------------------------------------------CGT-TGCGGTCGAACTCCCGTTACGAGGTGCCCGCA
>115_washed_len155-161_reads4959__seq156
GGGCTGCGCGAAGGAGCCACGCTGCGAAGCAGTGTGGCGGTTCACGTGCGTTACCGAAACGCACGAAGGTCGCGCCTCTCCACGAGGCGTCACC-TGGGAGAGCGCGAAAGCGCTAGCCCGCGATA---------------------------------------------------------------------------------------------------------------------------------------------------------------------------------------------------------------------------------------------------------------------------------------------------------------------------------------------------------------------------------------------------------------------------------------------------------------------------------------------------------------------------------------------------------------------------------------------------------------------------------------------------------------------------------------------------------------------------------------------------------------------------------------------------------------------------------------------------------------------------------------------------------------------------------------------------------------------------------------------------------------------------------------------------------------------------------------------------------------------------------------------------------------------------------------------------------------------------------------------------------------------------------------------------------------------------------------------------------------------------------------------------------------------------------------------------------------------------------------------------------------------------------------------------------------------------------------------------------------------------------------------------------------------------------------------------------------------------------------------------------------------------------------------------------------------------------------------------------------------------------------------CGT-TGCGGTCGAACTCCCGTTACGAGGTGCCCGCA
>115_washed_len155-161_reads4959__seq157
GGGCTGCGCGAAGGAGCCACGCTGCGAAGCAGTGTGGCGGTTCACGTGCGTTACCGAAACGCACGAAGGTCGCGCCTCTCCACGAGGCGTCACC-TGGGAGAGCGCGAAAGCGCTAGCCCGCGATA---------------------------------------------------------------------------------------------------------------------------------------------------------------------------------------------------------------------------------------------------------------------------------------------------------------------------------------------------------------------------------------------------------------------------------------------------------------------------------------------------------------------------------------------------------------------------------------------------------------------------------------------------------------------------------------------------------------------------------------------------------------------------------------------------------------------------------------------------------------------------------------------------------------------------------------------------------------------------------------------------------------------------------------------------------------------------------------------------------------------------------------------------------------------------------------------------------------------------------------------------------------------------------------------------------------------------------------------------------------------------------------------------------------------------------------------------------------------------------------------------------------------------------------------------------------------------------------------------------------------------------------------------------------------------------------------------------------------------------------------------------------------------------------------------------------------------------------------------------------------------------------------CGT-TGCGGTCGAACTCCCGTTACGAGGTGCCCGCA
>115_washed_len155-161_reads4959__seq158
GGGCTGCGCGAAGGAGCCACGCTGCGAAGCAGTGTGGCGGTTCACGTGCGTTACCGAAACGCACGAAGGTCGCGCCTCTCCACGAGGCGTCACC-TGGGAGAGCGCGAAAGCGCTAGCCCGCGATA---------------------------------------------------------------------------------------------------------------------------------------------------------------------------------------------------------------------------------------------------------------------------------------------------------------------------------------------------------------------------------------------------------------------------------------------------------------------------------------------------------------------------------------------------------------------------------------------------------------------------------------------------------------------------------------------------------------------------------------------------------------------------------------------------------------------------------------------------------------------------------------------------------------------------------------------------------------------------------------------------------------------------------------------------------------------------------------------------------------------------------------------------------------------------------------------------------------------------------------------------------------------------------------------------------------------------------------------------------------------------------------------------------------------------------------------------------------------------------------------------------------------------------------------------------------------------------------------------------------------------------------------------------------------------------------------------------------------------------------------------------------------------------------------------------------------------------------------------------------------------------------------CGT-TGCGGTCGAACTCCCGTTACGAGGTGCCCGCA
>115_washed_len155-161_reads4959__seq159
GGGCTGCGCGAAGGAGCCACGCTGCGAAGCAGTGTGGCGGTTCACGTGCGTTACCGAAACGCACGAAGGTCGCGCCTCTCCACGAGGCGTCACC-TGGGAGAGCGCGAAAGCGCTAGCCCGCGATA---------------------------------------------------------------------------------------------------------------------------------------------------------------------------------------------------------------------------------------------------------------------------------------------------------------------------------------------------------------------------------------------------------------------------------------------------------------------------------------------------------------------------------------------------------------------------------------------------------------------------------------------------------------------------------------------------------------------------------------------------------------------------------------------------------------------------------------------------------------------------------------------------------------------------------------------------------------------------------------------------------------------------------------------------------------------------------------------------------------------------------------------------------------------------------------------------------------------------------------------------------------------------------------------------------------------------------------------------------------------------------------------------------------------------------------------------------------------------------------------------------------------------------------------------------------------------------------------------------------------------------------------------------------------------------------------------------------------------------------------------------------------------------------------------------------------------------------------------------------------------------------------CGT-TGCGGTCGAACTCCCGTTACGAGGTGCCCGCA
>115_washed_len155-161_reads4959__seq160
GGGCTGCGCGAAGGAGCCACGCTGCGAAGCAGTGTGGCGGTTCACGTGCGTTACCGAAACGCACGAAGGTCGCGCCTCTCCACGAGGCGTCACC-TGGGAGAGCGCGAAAGCGCTAGCCCGCGATA---------------------------------------------------------------------------------------------------------------------------------------------------------------------------------------------------------------------------------------------------------------------------------------------------------------------------------------------------------------------------------------------------------------------------------------------------------------------------------------------------------------------------------------------------------------------------------------------------------------------------------------------------------------------------------------------------------------------------------------------------------------------------------------------------------------------------------------------------------------------------------------------------------------------------------------------------------------------------------------------------------------------------------------------------------------------------------------------------------------------------------------------------------------------------------------------------------------------------------------------------------------------------------------------------------------------------------------------------------------------------------------------------------------------------------------------------------------------------------------------------------------------------------------------------------------------------------------------------------------------------------------------------------------------------------------------------------------------------------------------------------------------------------------------------------------------------------------------------------------------------------------------CGT-TGCGGTCGAACTCCCGTTACGAGGTGCCCGCA
>115_washed_len155-161_reads4959__seq161
GGGCTGCGCGAAGGAGCCACGCTGCGAAGCAGTGTGGCGGTTCACGTGCGTTACCGAAACGCACGAAGGTCGCGCCTCTCCACGAGGCGTCACC-TGGGAGAGCGCGAAAGCGCTAGCCCGCGATA---------------------------------------------------------------------------------------------------------------------------------------------------------------------------------------------------------------------------------------------------------------------------------------------------------------------------------------------------------------------------------------------------------------------------------------------------------------------------------------------------------------------------------------------------------------------------------------------------------------------------------------------------------------------------------------------------------------------------------------------------------------------------------------------------------------------------------------------------------------------------------------------------------------------------------------------------------------------------------------------------------------------------------------------------------------------------------------------------------------------------------------------------------------------------------------------------------------------------------------------------------------------------------------------------------------------------------------------------------------------------------------------------------------------------------------------------------------------------------------------------------------------------------------------------------------------------------------------------------------------------------------------------------------------------------------------------------------------------------------------------------------------------------------------------------------------------------------------------------------------------------------------CGT-TGCGGTCGAACTCCCGTTACGAGGTGCCCGCA
>115_washed_len155-161_reads4959__seq162
GGGCTGCGCGAAGGAGCCACGCTGCGAAGCAGTGTGGCGGTTCACGTGCGTTACCGAAACGCACGAAGGTCGCGCCTCTCCACGAGGCGTCACC-TGGGAGAGCGCGAAAGCGCTAGCCCGCGATA---------------------------------------------------------------------------------------------------------------------------------------------------------------------------------------------------------------------------------------------------------------------------------------------------------------------------------------------------------------------------------------------------------------------------------------------------------------------------------------------------------------------------------------------------------------------------------------------------------------------------------------------------------------------------------------------------------------------------------------------------------------------------------------------------------------------------------------------------------------------------------------------------------------------------------------------------------------------------------------------------------------------------------------------------------------------------------------------------------------------------------------------------------------------------------------------------------------------------------------------------------------------------------------------------------------------------------------------------------------------------------------------------------------------------------------------------------------------------------------------------------------------------------------------------------------------------------------------------------------------------------------------------------------------------------------------------------------------------------------------------------------------------------------------------------------------------------------------------------------------------------------------CGT-TGCGGTCGAACTCCCGTTACGAGGTGCCCGCA
>115_washed_len155-161_reads4959__seq163
GGGCTGCGCGAAGGAGCCACGCTGCGAAGCAGTGTGGCGGTTCACGTGCGTTACCGAAACGCACGAAGGTCGCGCCTCTCCACGAGGCGTCACC-TGGGAGAGCGCGAAAGCGCTAGCCCGCGATA---------------------------------------------------------------------------------------------------------------------------------------------------------------------------------------------------------------------------------------------------------------------------------------------------------------------------------------------------------------------------------------------------------------------------------------------------------------------------------------------------------------------------------------------------------------------------------------------------------------------------------------------------------------------------------------------------------------------------------------------------------------------------------------------------------------------------------------------------------------------------------------------------------------------------------------------------------------------------------------------------------------------------------------------------------------------------------------------------------------------------------------------------------------------------------------------------------------------------------------------------------------------------------------------------------------------------------------------------------------------------------------------------------------------------------------------------------------------------------------------------------------------------------------------------------------------------------------------------------------------------------------------------------------------------------------------------------------------------------------------------------------------------------------------------------------------------------------------------------------------------------------------CGT-TGCGGTCGAACTCCCGTTACGAGGTGCCCGCA
>115_washed_len155-161_reads4959__seq164
GGGCTGCGCGAAGGAGCCACGCTGCGAAGCAGTGTGGCGGTTCACGTGCGTTACCGAAACGCACGAAGGTCGCGCCTCTCCACGAGGCGTCACC-TGGGAGAGCGCGAAAGCGCTAGCCCGCGATA---------------------------------------------------------------------------------------------------------------------------------------------------------------------------------------------------------------------------------------------------------------------------------------------------------------------------------------------------------------------------------------------------------------------------------------------------------------------------------------------------------------------------------------------------------------------------------------------------------------------------------------------------------------------------------------------------------------------------------------------------------------------------------------------------------------------------------------------------------------------------------------------------------------------------------------------------------------------------------------------------------------------------------------------------------------------------------------------------------------------------------------------------------------------------------------------------------------------------------------------------------------------------------------------------------------------------------------------------------------------------------------------------------------------------------------------------------------------------------------------------------------------------------------------------------------------------------------------------------------------------------------------------------------------------------------------------------------------------------------------------------------------------------------------------------------------------------------------------------------------------------------------CGT-TGCGGTCGAACTCCCGTTACGAGGTGCCCGCA
>115_washed_len155-161_reads4959__seq165
GGGCTGCGCGAAGGAGCCACGCTGCGAAGCAGTGTGGCGGTTCACGTGCGTTACCGAAACGCACGAAGGTCGCGCCTCTCCACGAGGCGTCACC-TGGGAGAGCGCGAAAGCGCTAGCCCGCGATA---------------------------------------------------------------------------------------------------------------------------------------------------------------------------------------------------------------------------------------------------------------------------------------------------------------------------------------------------------------------------------------------------------------------------------------------------------------------------------------------------------------------------------------------------------------------------------------------------------------------------------------------------------------------------------------------------------------------------------------------------------------------------------------------------------------------------------------------------------------------------------------------------------------------------------------------------------------------------------------------------------------------------------------------------------------------------------------------------------------------------------------------------------------------------------------------------------------------------------------------------------------------------------------------------------------------------------------------------------------------------------------------------------------------------------------------------------------------------------------------------------------------------------------------------------------------------------------------------------------------------------------------------------------------------------------------------------------------------------------------------------------------------------------------------------------------------------------------------------------------------------------------CGT-TGCGGTCGAACTCCCGTTACGAGGTGCCCGCA
>115_washed_len155-161_reads4959__seq166
GGGCTGCGCGAAGGAGCCACGCTGCGAAGCAGTGTGGCGGTTCACGTGCGTTACCGAAACGCACGAAGGTCGCGCCTCTCCACGAGGCGTCACC-TGGGAGAGCGCGAAAGCGCTAGCCCGCGATA---------------------------------------------------------------------------------------------------------------------------------------------------------------------------------------------------------------------------------------------------------------------------------------------------------------------------------------------------------------------------------------------------------------------------------------------------------------------------------------------------------------------------------------------------------------------------------------------------------------------------------------------------------------------------------------------------------------------------------------------------------------------------------------------------------------------------------------------------------------------------------------------------------------------------------------------------------------------------------------------------------------------------------------------------------------------------------------------------------------------------------------------------------------------------------------------------------------------------------------------------------------------------------------------------------------------------------------------------------------------------------------------------------------------------------------------------------------------------------------------------------------------------------------------------------------------------------------------------------------------------------------------------------------------------------------------------------------------------------------------------------------------------------------------------------------------------------------------------------------------------------------------CGT-TGCGGTCGAACTCCCGTTACGAGGTGCCCGCA
>115_washed_len155-161_reads4959__seq167
GGGCTGCGCGAAGGAGCCACGCTGCGAAGCAGTGTGGCGGTTCACGTGCGTTACCGAAACGCACGAAGGTCGCGCCTCTCCACGAGGCGTCACC-TGGGAGAGCGCGAAAGCGCTAGCCCGCGATA---------------------------------------------------------------------------------------------------------------------------------------------------------------------------------------------------------------------------------------------------------------------------------------------------------------------------------------------------------------------------------------------------------------------------------------------------------------------------------------------------------------------------------------------------------------------------------------------------------------------------------------------------------------------------------------------------------------------------------------------------------------------------------------------------------------------------------------------------------------------------------------------------------------------------------------------------------------------------------------------------------------------------------------------------------------------------------------------------------------------------------------------------------------------------------------------------------------------------------------------------------------------------------------------------------------------------------------------------------------------------------------------------------------------------------------------------------------------------------------------------------------------------------------------------------------------------------------------------------------------------------------------------------------------------------------------------------------------------------------------------------------------------------------------------------------------------------------------------------------------------------------------CGT-TGCGGTCGAACTCCCGTTACGAGGTGCCCGCA
>115_washed_len155-161_reads4959__seq168
GGGCTGCGCGAAGGAGCCACGCTGCGAAGCAGTGTGGCGGTTCACGTGCGTTACCGAAACGCACGAAGGTCGCGCCTCTCCACGAGGCGTCACC-TGGGAGAGCGCGAAAGCGCTAGCCCGCGATA---------------------------------------------------------------------------------------------------------------------------------------------------------------------------------------------------------------------------------------------------------------------------------------------------------------------------------------------------------------------------------------------------------------------------------------------------------------------------------------------------------------------------------------------------------------------------------------------------------------------------------------------------------------------------------------------------------------------------------------------------------------------------------------------------------------------------------------------------------------------------------------------------------------------------------------------------------------------------------------------------------------------------------------------------------------------------------------------------------------------------------------------------------------------------------------------------------------------------------------------------------------------------------------------------------------------------------------------------------------------------------------------------------------------------------------------------------------------------------------------------------------------------------------------------------------------------------------------------------------------------------------------------------------------------------------------------------------------------------------------------------------------------------------------------------------------------------------------------------------------------------------------CGT-TGCGGTCGAACTCCCGTTACGAGGTGCCCGCA
>115_washed_len155-161_reads4959__seq169
GGGCTGCGCGAAGGAGCCACGCTGCGAAGCAGTGTGGCGGTTCACGTGCGTTACCGAAACGCACGAAGGTCGCGCCTCTCCACGAGGCGTCACC-TGGGAGAGCGCGAAAGCGCTAGCCCGCGATA---------------------------------------------------------------------------------------------------------------------------------------------------------------------------------------------------------------------------------------------------------------------------------------------------------------------------------------------------------------------------------------------------------------------------------------------------------------------------------------------------------------------------------------------------------------------------------------------------------------------------------------------------------------------------------------------------------------------------------------------------------------------------------------------------------------------------------------------------------------------------------------------------------------------------------------------------------------------------------------------------------------------------------------------------------------------------------------------------------------------------------------------------------------------------------------------------------------------------------------------------------------------------------------------------------------------------------------------------------------------------------------------------------------------------------------------------------------------------------------------------------------------------------------------------------------------------------------------------------------------------------------------------------------------------------------------------------------------------------------------------------------------------------------------------------------------------------------------------------------------------------------------CGT-TGCGGTCGAACTCCCGTTACGAGGTGCCCGCA
>115_washed_len155-161_reads4959__seq170
GGGCTGCGCGAAGGAGCCACGCTGCGAAGCAGTGTGGCGGTTCACGTGCGTTACCGAAACGCACGAAGGTCGCGCCTCTCCACGAGGCGTCACC-TGGGAGAGCGCGAAAGCGCTAGCCCGCGATA---------------------------------------------------------------------------------------------------------------------------------------------------------------------------------------------------------------------------------------------------------------------------------------------------------------------------------------------------------------------------------------------------------------------------------------------------------------------------------------------------------------------------------------------------------------------------------------------------------------------------------------------------------------------------------------------------------------------------------------------------------------------------------------------------------------------------------------------------------------------------------------------------------------------------------------------------------------------------------------------------------------------------------------------------------------------------------------------------------------------------------------------------------------------------------------------------------------------------------------------------------------------------------------------------------------------------------------------------------------------------------------------------------------------------------------------------------------------------------------------------------------------------------------------------------------------------------------------------------------------------------------------------------------------------------------------------------------------------------------------------------------------------------------------------------------------------------------------------------------------------------------------CGT-TGCGGTCGAACTCCCGTTACGAGGTGCCCGCA
>115_washed_len155-161_reads4959__seq171
GGGCTGCGCGAAGGAGCCACGCTGCGAAGCAGTGTGGCGGTTCACGTGCGTTACCGAAACGCACGAAGGTCGCGCCTCTCCACGAGGCGTCACC-TGGGAGAGCGCGAAAGCGCTAGCCCGCGATA---------------------------------------------------------------------------------------------------------------------------------------------------------------------------------------------------------------------------------------------------------------------------------------------------------------------------------------------------------------------------------------------------------------------------------------------------------------------------------------------------------------------------------------------------------------------------------------------------------------------------------------------------------------------------------------------------------------------------------------------------------------------------------------------------------------------------------------------------------------------------------------------------------------------------------------------------------------------------------------------------------------------------------------------------------------------------------------------------------------------------------------------------------------------------------------------------------------------------------------------------------------------------------------------------------------------------------------------------------------------------------------------------------------------------------------------------------------------------------------------------------------------------------------------------------------------------------------------------------------------------------------------------------------------------------------------------------------------------------------------------------------------------------------------------------------------------------------------------------------------------------------------CGT-TGCGGTCGAACTCCCGTTACGAGGTGCCCGCA
>115_washed_len155-161_reads4959__seq172
GGGCTGCGCGAAGGAGCCACGCTGCGAAGCAGTGTGGCGGTTCACGTGCGTTACCGAAACGCACGAAGGTCGCGCCTCTCCACGAGGCGTCACC-TGGGAGAGCGCGAAAGCGCTAGCCCGCGATA---------------------------------------------------------------------------------------------------------------------------------------------------------------------------------------------------------------------------------------------------------------------------------------------------------------------------------------------------------------------------------------------------------------------------------------------------------------------------------------------------------------------------------------------------------------------------------------------------------------------------------------------------------------------------------------------------------------------------------------------------------------------------------------------------------------------------------------------------------------------------------------------------------------------------------------------------------------------------------------------------------------------------------------------------------------------------------------------------------------------------------------------------------------------------------------------------------------------------------------------------------------------------------------------------------------------------------------------------------------------------------------------------------------------------------------------------------------------------------------------------------------------------------------------------------------------------------------------------------------------------------------------------------------------------------------------------------------------------------------------------------------------------------------------------------------------------------------------------------------------------------------------CGT-TGCGGTCGAACTCCCGTTACGAGGTGCCCGCA
>115_washed_len155-161_reads4959__seq173
GGGCTGCGCGAAGGAGCCACGCTGCGAAGCAGTGTGGCGGTTCACGTGCGTTACCGAAACGCACGAAGGTCGCGCCTCTCCACGAGGCGTCACC-TGGGAGAGCGCGAAAGCGCTAGCCCGCGATA---------------------------------------------------------------------------------------------------------------------------------------------------------------------------------------------------------------------------------------------------------------------------------------------------------------------------------------------------------------------------------------------------------------------------------------------------------------------------------------------------------------------------------------------------------------------------------------------------------------------------------------------------------------------------------------------------------------------------------------------------------------------------------------------------------------------------------------------------------------------------------------------------------------------------------------------------------------------------------------------------------------------------------------------------------------------------------------------------------------------------------------------------------------------------------------------------------------------------------------------------------------------------------------------------------------------------------------------------------------------------------------------------------------------------------------------------------------------------------------------------------------------------------------------------------------------------------------------------------------------------------------------------------------------------------------------------------------------------------------------------------------------------------------------------------------------------------------------------------------------------------------------CGT-TGCGGTCGAACTCCCGTTACGAGGTGCCCGCA
>115_washed_len155-161_reads4959__seq174
GGGCTGCGCGAAGGAGCCACGCTGCGAAGCAGTGTGGCGGTTCACGTGCGTTACCGAAACGCACGAAGGTCGCGCCTCTCCACGAGGCGTCACC-TGGGAGAGCGCGAAAGCGCTAGCCCGCGATA---------------------------------------------------------------------------------------------------------------------------------------------------------------------------------------------------------------------------------------------------------------------------------------------------------------------------------------------------------------------------------------------------------------------------------------------------------------------------------------------------------------------------------------------------------------------------------------------------------------------------------------------------------------------------------------------------------------------------------------------------------------------------------------------------------------------------------------------------------------------------------------------------------------------------------------------------------------------------------------------------------------------------------------------------------------------------------------------------------------------------------------------------------------------------------------------------------------------------------------------------------------------------------------------------------------------------------------------------------------------------------------------------------------------------------------------------------------------------------------------------------------------------------------------------------------------------------------------------------------------------------------------------------------------------------------------------------------------------------------------------------------------------------------------------------------------------------------------------------------------------------------------CGT-TGCGGTCGAACTCCCGTTACGAGGTGCCCGCA
>115_washed_len155-161_reads4959__seq175
GGGCTGCGCGAAGGAGCCACGCTGCGAAGCAGTGTGGCGGTTCACGTGCGTTACCGAAACGCACGAAGGTCGCGCCTCTCCACGAGGCGTCACC-TGGGAGAGCGCGAAAGCGCTAGCCCGCGATA---------------------------------------------------------------------------------------------------------------------------------------------------------------------------------------------------------------------------------------------------------------------------------------------------------------------------------------------------------------------------------------------------------------------------------------------------------------------------------------------------------------------------------------------------------------------------------------------------------------------------------------------------------------------------------------------------------------------------------------------------------------------------------------------------------------------------------------------------------------------------------------------------------------------------------------------------------------------------------------------------------------------------------------------------------------------------------------------------------------------------------------------------------------------------------------------------------------------------------------------------------------------------------------------------------------------------------------------------------------------------------------------------------------------------------------------------------------------------------------------------------------------------------------------------------------------------------------------------------------------------------------------------------------------------------------------------------------------------------------------------------------------------------------------------------------------------------------------------------------------------------------------CGT-TGCGGTCGAACTCCCGTTACGAGGTGCCCGCA
>115_washed_len155-161_reads4959__seq176
GGGCTGCGCGAAGGAGCCACGCTGCGAAGCAGTGTGGCGGTTCACGTGCGTTACCGAAACGCACGAAGGTCGCGCCTCTCCACGAGGCGTCACC-TGGGAGAGCGCGAAAGCGCTAGCCCGCGATA---------------------------------------------------------------------------------------------------------------------------------------------------------------------------------------------------------------------------------------------------------------------------------------------------------------------------------------------------------------------------------------------------------------------------------------------------------------------------------------------------------------------------------------------------------------------------------------------------------------------------------------------------------------------------------------------------------------------------------------------------------------------------------------------------------------------------------------------------------------------------------------------------------------------------------------------------------------------------------------------------------------------------------------------------------------------------------------------------------------------------------------------------------------------------------------------------------------------------------------------------------------------------------------------------------------------------------------------------------------------------------------------------------------------------------------------------------------------------------------------------------------------------------------------------------------------------------------------------------------------------------------------------------------------------------------------------------------------------------------------------------------------------------------------------------------------------------------------------------------------------------------------CGT-TGCGGTCGAACTCCCGTTACGAGGTGCCCGCA
>115_washed_len155-161_reads4959__seq177
GGGCTGCGCGAAGGAGCCACGCTGCGAAGCAGTGTGGCGGTTCACGTGCGTTACCGAAACGCACGAAGGTCGCGCCTCTCCACGAGGCGTCACC-TGGGAGAGCGCGAAAGCGCTAGCCCGCGATA---------------------------------------------------------------------------------------------------------------------------------------------------------------------------------------------------------------------------------------------------------------------------------------------------------------------------------------------------------------------------------------------------------------------------------------------------------------------------------------------------------------------------------------------------------------------------------------------------------------------------------------------------------------------------------------------------------------------------------------------------------------------------------------------------------------------------------------------------------------------------------------------------------------------------------------------------------------------------------------------------------------------------------------------------------------------------------------------------------------------------------------------------------------------------------------------------------------------------------------------------------------------------------------------------------------------------------------------------------------------------------------------------------------------------------------------------------------------------------------------------------------------------------------------------------------------------------------------------------------------------------------------------------------------------------------------------------------------------------------------------------------------------------------------------------------------------------------------------------------------------------------------CGT-TGCGGTCGAACTCCCGTTACGAGGTGCCCGCA
>115_washed_len155-161_reads4959__seq178
GGGCTGCGCGAAGGAGCCACGCTGCGAAGCAGTGTGGCGGTTCACGTGCGTTACCGAAACGCACGAAGGTCGCGCCTCTCCACGAGGCGTCACC-TGGGAGAGCGCGAAAGCGCTAGCCCGCGATA---------------------------------------------------------------------------------------------------------------------------------------------------------------------------------------------------------------------------------------------------------------------------------------------------------------------------------------------------------------------------------------------------------------------------------------------------------------------------------------------------------------------------------------------------------------------------------------------------------------------------------------------------------------------------------------------------------------------------------------------------------------------------------------------------------------------------------------------------------------------------------------------------------------------------------------------------------------------------------------------------------------------------------------------------------------------------------------------------------------------------------------------------------------------------------------------------------------------------------------------------------------------------------------------------------------------------------------------------------------------------------------------------------------------------------------------------------------------------------------------------------------------------------------------------------------------------------------------------------------------------------------------------------------------------------------------------------------------------------------------------------------------------------------------------------------------------------------------------------------------------------------------CGT-TGCGGTCGAACTCCCGTTACGAGGTGCCCGCA
>115_washed_len155-161_reads4959__seq179
GGGCTGCGCGAAGGAGCCACGCTGCGAAGCAGTGTGGCGGTTCACGTGCGTTACCGAAACGCACGAAGGTCGCGCCTCTCCACGAGGCGTCACC-TGGGAGAGCGCGAAAGCGCTAGCCCGCGATA---------------------------------------------------------------------------------------------------------------------------------------------------------------------------------------------------------------------------------------------------------------------------------------------------------------------------------------------------------------------------------------------------------------------------------------------------------------------------------------------------------------------------------------------------------------------------------------------------------------------------------------------------------------------------------------------------------------------------------------------------------------------------------------------------------------------------------------------------------------------------------------------------------------------------------------------------------------------------------------------------------------------------------------------------------------------------------------------------------------------------------------------------------------------------------------------------------------------------------------------------------------------------------------------------------------------------------------------------------------------------------------------------------------------------------------------------------------------------------------------------------------------------------------------------------------------------------------------------------------------------------------------------------------------------------------------------------------------------------------------------------------------------------------------------------------------------------------------------------------------------------------------CGT-TGCGGTCGAACTCCCGTTACGAGGTGCCCGCA
>115_washed_len155-161_reads4959__seq180
GGGCTGCGCGAAGGAGCCACGCTGCGAAGCAGTGTGGCGGTTCACGTGCGTTACCGAAACGCACGAAGGTCGCGCCTCTCCACGAGGCGTCACC-TGGGAGAGCGCGAAAGCGCTAGCCCGCGATA---------------------------------------------------------------------------------------------------------------------------------------------------------------------------------------------------------------------------------------------------------------------------------------------------------------------------------------------------------------------------------------------------------------------------------------------------------------------------------------------------------------------------------------------------------------------------------------------------------------------------------------------------------------------------------------------------------------------------------------------------------------------------------------------------------------------------------------------------------------------------------------------------------------------------------------------------------------------------------------------------------------------------------------------------------------------------------------------------------------------------------------------------------------------------------------------------------------------------------------------------------------------------------------------------------------------------------------------------------------------------------------------------------------------------------------------------------------------------------------------------------------------------------------------------------------------------------------------------------------------------------------------------------------------------------------------------------------------------------------------------------------------------------------------------------------------------------------------------------------------------------------------CGT-TGCGGTCGAACTCCCGTTACGAGGTGCCCGCA
>115_washed_len155-161_reads4959__seq181
GGGCTGCGCGAAGGAGCCACGCTGCGAAGCAGTGTGGCGGTTCACGTGCGTTACCGAAACGCACGAAGGTCGCGCCTCTCCACGAGGCGTCACC-TGGGAGAGCGCGAAAGCGCTAGCCCGCGATA---------------------------------------------------------------------------------------------------------------------------------------------------------------------------------------------------------------------------------------------------------------------------------------------------------------------------------------------------------------------------------------------------------------------------------------------------------------------------------------------------------------------------------------------------------------------------------------------------------------------------------------------------------------------------------------------------------------------------------------------------------------------------------------------------------------------------------------------------------------------------------------------------------------------------------------------------------------------------------------------------------------------------------------------------------------------------------------------------------------------------------------------------------------------------------------------------------------------------------------------------------------------------------------------------------------------------------------------------------------------------------------------------------------------------------------------------------------------------------------------------------------------------------------------------------------------------------------------------------------------------------------------------------------------------------------------------------------------------------------------------------------------------------------------------------------------------------------------------------------------------------------------CGT-TGCGGTCGAACTCCCGTTACGAGGTGCCCGCA
>115_washed_len155-161_reads4959__seq182
GGGCTGCGCGAAGGAGCCACGCTGCGAAGCAGTGTGGCGGTTCACGTGCGTTACCGAAACGCACGAAGGTCGCGCCTCTCCACGAGGCGTCACC-TGGGAGAGCGCGAAAGCGCTAGCCCGCGATA---------------------------------------------------------------------------------------------------------------------------------------------------------------------------------------------------------------------------------------------------------------------------------------------------------------------------------------------------------------------------------------------------------------------------------------------------------------------------------------------------------------------------------------------------------------------------------------------------------------------------------------------------------------------------------------------------------------------------------------------------------------------------------------------------------------------------------------------------------------------------------------------------------------------------------------------------------------------------------------------------------------------------------------------------------------------------------------------------------------------------------------------------------------------------------------------------------------------------------------------------------------------------------------------------------------------------------------------------------------------------------------------------------------------------------------------------------------------------------------------------------------------------------------------------------------------------------------------------------------------------------------------------------------------------------------------------------------------------------------------------------------------------------------------------------------------------------------------------------------------------------------------CGT-TGCGGTCGAACTCCCGTTACGAGGTGCCCGCA
>115_washed_len155-161_reads4959__seq183
GGGCTGCGCGAAGGAGCCACGCTGCGAAGCAGTGTGGCGGTTCACGTGCGTTACCGAAACGCACGAAGGTCGCGCCTCTCCACGAGGCGTCACC-TGGGAGAGCGCGAAAGCGCTAGCCCGCGATA---------------------------------------------------------------------------------------------------------------------------------------------------------------------------------------------------------------------------------------------------------------------------------------------------------------------------------------------------------------------------------------------------------------------------------------------------------------------------------------------------------------------------------------------------------------------------------------------------------------------------------------------------------------------------------------------------------------------------------------------------------------------------------------------------------------------------------------------------------------------------------------------------------------------------------------------------------------------------------------------------------------------------------------------------------------------------------------------------------------------------------------------------------------------------------------------------------------------------------------------------------------------------------------------------------------------------------------------------------------------------------------------------------------------------------------------------------------------------------------------------------------------------------------------------------------------------------------------------------------------------------------------------------------------------------------------------------------------------------------------------------------------------------------------------------------------------------------------------------------------------------------------CGT-TGCGGTCGAACTCCCGTTACGAGGTGCCCGCA
>115_washed_len155-161_reads4959__seq184
GGGCTGCGCGAAGGAGCCACGCTGCGAAGCAGTGTGGCGGTTCACGTGCGTTACCGAAACGCACGAAGGTCGCGCCTCTCCACGAGGCGTCACC-TGGGAGAGCGCGAAAGCGCTAGCCCGCGATA---------------------------------------------------------------------------------------------------------------------------------------------------------------------------------------------------------------------------------------------------------------------------------------------------------------------------------------------------------------------------------------------------------------------------------------------------------------------------------------------------------------------------------------------------------------------------------------------------------------------------------------------------------------------------------------------------------------------------------------------------------------------------------------------------------------------------------------------------------------------------------------------------------------------------------------------------------------------------------------------------------------------------------------------------------------------------------------------------------------------------------------------------------------------------------------------------------------------------------------------------------------------------------------------------------------------------------------------------------------------------------------------------------------------------------------------------------------------------------------------------------------------------------------------------------------------------------------------------------------------------------------------------------------------------------------------------------------------------------------------------------------------------------------------------------------------------------------------------------------------------------------------CGT-TGCGGTCGAACTCCCGTTACGAGGTGCCCGCA
>115_washed_len155-161_reads4959__seq185
GGGCTGCGCGAAGGAGCCACGCTGCGAAGCAGTGTGGCGGTTCACGTGCGTTACCGAAACGCACGAAGGTCGCGCCTCTCCACGAGGCGTCACC-TGGGAGAGCGCGAAAGCGCTAGCCCGCGATA---------------------------------------------------------------------------------------------------------------------------------------------------------------------------------------------------------------------------------------------------------------------------------------------------------------------------------------------------------------------------------------------------------------------------------------------------------------------------------------------------------------------------------------------------------------------------------------------------------------------------------------------------------------------------------------------------------------------------------------------------------------------------------------------------------------------------------------------------------------------------------------------------------------------------------------------------------------------------------------------------------------------------------------------------------------------------------------------------------------------------------------------------------------------------------------------------------------------------------------------------------------------------------------------------------------------------------------------------------------------------------------------------------------------------------------------------------------------------------------------------------------------------------------------------------------------------------------------------------------------------------------------------------------------------------------------------------------------------------------------------------------------------------------------------------------------------------------------------------------------------------------------CGT-TGCGGTCGAACTCCCGTTACGAGGTGCCCGCA
>115_washed_len155-161_reads4959__seq186
GGGCTGCGCGAAGGAGCCACGCTGCGAAGCAGTGTGGCGGTTCACGTGCGTTACCGAAACGCACGAAGGTCGCGCCTCTCCACGAGGCGTCACC-TGGGAGAGCGCGAAAGCGCTAGCCCGCGATA---------------------------------------------------------------------------------------------------------------------------------------------------------------------------------------------------------------------------------------------------------------------------------------------------------------------------------------------------------------------------------------------------------------------------------------------------------------------------------------------------------------------------------------------------------------------------------------------------------------------------------------------------------------------------------------------------------------------------------------------------------------------------------------------------------------------------------------------------------------------------------------------------------------------------------------------------------------------------------------------------------------------------------------------------------------------------------------------------------------------------------------------------------------------------------------------------------------------------------------------------------------------------------------------------------------------------------------------------------------------------------------------------------------------------------------------------------------------------------------------------------------------------------------------------------------------------------------------------------------------------------------------------------------------------------------------------------------------------------------------------------------------------------------------------------------------------------------------------------------------------------------------CGT-TGCGGTCGAACTCCCGTTACGAGGTGCCCGCA
>115_washed_len155-161_reads4959__seq187
GGGCTGCGCGAAGGAGCCACGCTGCGAAGCAGTGTGGCGGTTCACGTGCGTTACCGAAACGCACGAAGGTCGCGCCTCTCCACGAGGCGTCACC-TGGGAGAGCGCGAAAGCGCTAGCCCGCGATA---------------------------------------------------------------------------------------------------------------------------------------------------------------------------------------------------------------------------------------------------------------------------------------------------------------------------------------------------------------------------------------------------------------------------------------------------------------------------------------------------------------------------------------------------------------------------------------------------------------------------------------------------------------------------------------------------------------------------------------------------------------------------------------------------------------------------------------------------------------------------------------------------------------------------------------------------------------------------------------------------------------------------------------------------------------------------------------------------------------------------------------------------------------------------------------------------------------------------------------------------------------------------------------------------------------------------------------------------------------------------------------------------------------------------------------------------------------------------------------------------------------------------------------------------------------------------------------------------------------------------------------------------------------------------------------------------------------------------------------------------------------------------------------------------------------------------------------------------------------------------------------------CGT-TGCGGTCGAACTCCCGTTACGAGGTGCCCGCA
>115_washed_len155-161_reads4959__seq188
GGGCTGCGCGAAGGAGCCACGCTGCGAAGCAGTGTGGCGGTTCACGTGCGTTACCGAAACGCACGAAGGTCGCGCCTCTCCACGAGGCGTCACC-TGGGAGAGCGCGAAAGCGCTAGCCCGCGATA---------------------------------------------------------------------------------------------------------------------------------------------------------------------------------------------------------------------------------------------------------------------------------------------------------------------------------------------------------------------------------------------------------------------------------------------------------------------------------------------------------------------------------------------------------------------------------------------------------------------------------------------------------------------------------------------------------------------------------------------------------------------------------------------------------------------------------------------------------------------------------------------------------------------------------------------------------------------------------------------------------------------------------------------------------------------------------------------------------------------------------------------------------------------------------------------------------------------------------------------------------------------------------------------------------------------------------------------------------------------------------------------------------------------------------------------------------------------------------------------------------------------------------------------------------------------------------------------------------------------------------------------------------------------------------------------------------------------------------------------------------------------------------------------------------------------------------------------------------------------------------------------CGT-TGCGGTCGAACTCCCGTTACGAGGTGCCCGCA
>115_washed_len155-161_reads4959__seq189
GGGCTGCGCGAAGGAGCCACGCTGCGAAGCAGTGTGGCGGTTCACGTGCGTTACCGAAACGCACGAAGGTCGCGCCTCTCCACGAGGCGTCACC-TGGGAGAGCGCGAAAGCGCTAGCCCGCGATA---------------------------------------------------------------------------------------------------------------------------------------------------------------------------------------------------------------------------------------------------------------------------------------------------------------------------------------------------------------------------------------------------------------------------------------------------------------------------------------------------------------------------------------------------------------------------------------------------------------------------------------------------------------------------------------------------------------------------------------------------------------------------------------------------------------------------------------------------------------------------------------------------------------------------------------------------------------------------------------------------------------------------------------------------------------------------------------------------------------------------------------------------------------------------------------------------------------------------------------------------------------------------------------------------------------------------------------------------------------------------------------------------------------------------------------------------------------------------------------------------------------------------------------------------------------------------------------------------------------------------------------------------------------------------------------------------------------------------------------------------------------------------------------------------------------------------------------------------------------------------------------------CGT-TGCGGTCGAACTCCCGTTACGAGGTGCCCGCA
>115_washed_len155-161_reads4959__seq190
GGGCTGCGCGAAGGAGCCACGCTGCGAAGCAGTGTGGCGGTTCACGTGCGTTACCGAAACGCACGAAGGTCGCGCCTCTCCACGAGGCGTCACC-TGGGAGAGCGCGAAAGCGCTAGCCCGCGATA---------------------------------------------------------------------------------------------------------------------------------------------------------------------------------------------------------------------------------------------------------------------------------------------------------------------------------------------------------------------------------------------------------------------------------------------------------------------------------------------------------------------------------------------------------------------------------------------------------------------------------------------------------------------------------------------------------------------------------------------------------------------------------------------------------------------------------------------------------------------------------------------------------------------------------------------------------------------------------------------------------------------------------------------------------------------------------------------------------------------------------------------------------------------------------------------------------------------------------------------------------------------------------------------------------------------------------------------------------------------------------------------------------------------------------------------------------------------------------------------------------------------------------------------------------------------------------------------------------------------------------------------------------------------------------------------------------------------------------------------------------------------------------------------------------------------------------------------------------------------------------------------CGT-TGCGGTCGAACTCCCGTTACGAGGTGCCCGCA
>115_washed_len155-161_reads4959__seq191
GGGCTGCGCGAAGGAGCCACGCTGCGAAGCAGTGTGGCGGTTCACGTGCGTTACCGAAACGCACGAAGGTCGCGCCTCTCCACGAGGCGTCACC-TGGGAGAGCGCGAAAGCGCTAGCCCGCGATA---------------------------------------------------------------------------------------------------------------------------------------------------------------------------------------------------------------------------------------------------------------------------------------------------------------------------------------------------------------------------------------------------------------------------------------------------------------------------------------------------------------------------------------------------------------------------------------------------------------------------------------------------------------------------------------------------------------------------------------------------------------------------------------------------------------------------------------------------------------------------------------------------------------------------------------------------------------------------------------------------------------------------------------------------------------------------------------------------------------------------------------------------------------------------------------------------------------------------------------------------------------------------------------------------------------------------------------------------------------------------------------------------------------------------------------------------------------------------------------------------------------------------------------------------------------------------------------------------------------------------------------------------------------------------------------------------------------------------------------------------------------------------------------------------------------------------------------------------------------------------------------------CGT-TGCGGTCGAACTCCCGTTACGAGGTGCCCGCA
>115_washed_len155-161_reads4959__seq192
GGGCTGCGCGAAGGAGCCACGCTGCGAAGCAGTGTGGCGGTTCACGTGCGTTACCGAAACGCACGAAGGTCGCGCCTCTCCACGAGGCGTCACC-TGGGAGAGCGCGAAAGCGCTAGCCCGCGATA---------------------------------------------------------------------------------------------------------------------------------------------------------------------------------------------------------------------------------------------------------------------------------------------------------------------------------------------------------------------------------------------------------------------------------------------------------------------------------------------------------------------------------------------------------------------------------------------------------------------------------------------------------------------------------------------------------------------------------------------------------------------------------------------------------------------------------------------------------------------------------------------------------------------------------------------------------------------------------------------------------------------------------------------------------------------------------------------------------------------------------------------------------------------------------------------------------------------------------------------------------------------------------------------------------------------------------------------------------------------------------------------------------------------------------------------------------------------------------------------------------------------------------------------------------------------------------------------------------------------------------------------------------------------------------------------------------------------------------------------------------------------------------------------------------------------------------------------------------------------------------------------CGT-TGCGGTCGAACTCCCGTTACGAGGTGCCCGCA
>115_washed_len155-161_reads4959__seq193
GGGCTGCGCGAAGGAGCCACGCTGCGAAGCAGTGTGGCGGTTCACGTGCGTTACCGAAACGCACGAAGGTCGCGCCTCTCCACGAGGCGTCACC-TGGGAGAGCGCGAAAGCGCTAGCCCGCGATA---------------------------------------------------------------------------------------------------------------------------------------------------------------------------------------------------------------------------------------------------------------------------------------------------------------------------------------------------------------------------------------------------------------------------------------------------------------------------------------------------------------------------------------------------------------------------------------------------------------------------------------------------------------------------------------------------------------------------------------------------------------------------------------------------------------------------------------------------------------------------------------------------------------------------------------------------------------------------------------------------------------------------------------------------------------------------------------------------------------------------------------------------------------------------------------------------------------------------------------------------------------------------------------------------------------------------------------------------------------------------------------------------------------------------------------------------------------------------------------------------------------------------------------------------------------------------------------------------------------------------------------------------------------------------------------------------------------------------------------------------------------------------------------------------------------------------------------------------------------------------------------------CGT-TGCGGTCGAACTCCCGTTACGAGGTGCCCGCA
>115_washed_len155-161_reads4959__seq194
GGGCTGCGCGAAGGAGCCACGCTGCGAAGCAGTGTGGCGGTTCACGTGCGTTACCGAAACGCACGAAGGTCGCGCCTCTCCACGAGGCGTCACC-TGGGAGAGCGCGAAAGCGCTAGCCCGCGATA---------------------------------------------------------------------------------------------------------------------------------------------------------------------------------------------------------------------------------------------------------------------------------------------------------------------------------------------------------------------------------------------------------------------------------------------------------------------------------------------------------------------------------------------------------------------------------------------------------------------------------------------------------------------------------------------------------------------------------------------------------------------------------------------------------------------------------------------------------------------------------------------------------------------------------------------------------------------------------------------------------------------------------------------------------------------------------------------------------------------------------------------------------------------------------------------------------------------------------------------------------------------------------------------------------------------------------------------------------------------------------------------------------------------------------------------------------------------------------------------------------------------------------------------------------------------------------------------------------------------------------------------------------------------------------------------------------------------------------------------------------------------------------------------------------------------------------------------------------------------------------------------CGT-TGCGGTCGAACTCCCGTTACGAGGTGCCCGCA
>115_washed_len155-161_reads4959__seq195
GGGCTGCGCGAAGGAGCCACGCTGCGAAGCAGTGTGGCGGTTCACGTGCGTTACCGAAACGCACGAAGGTCGCGCCTCTCCACGAGGCGTCACC-TGGGAGAGCGCGAAAGCGCTAGCCCGCGATA---------------------------------------------------------------------------------------------------------------------------------------------------------------------------------------------------------------------------------------------------------------------------------------------------------------------------------------------------------------------------------------------------------------------------------------------------------------------------------------------------------------------------------------------------------------------------------------------------------------------------------------------------------------------------------------------------------------------------------------------------------------------------------------------------------------------------------------------------------------------------------------------------------------------------------------------------------------------------------------------------------------------------------------------------------------------------------------------------------------------------------------------------------------------------------------------------------------------------------------------------------------------------------------------------------------------------------------------------------------------------------------------------------------------------------------------------------------------------------------------------------------------------------------------------------------------------------------------------------------------------------------------------------------------------------------------------------------------------------------------------------------------------------------------------------------------------------------------------------------------------------------------CGT-TGCGGTCGAACTCCCGTTACGAGGTGCCCGCA
>115_washed_len155-161_reads4959__seq196
GGGCTGCGCGAAGGAGCCACGCTGCGAAGCAGTGTGGCGGTTCACGTGCGTTACCGAAACGCACGAAGGTCGCGCCTCTCCACGAGGCGTCACC-TGGGAGAGCGCGAAAGCGCTAGCCCGCGATA---------------------------------------------------------------------------------------------------------------------------------------------------------------------------------------------------------------------------------------------------------------------------------------------------------------------------------------------------------------------------------------------------------------------------------------------------------------------------------------------------------------------------------------------------------------------------------------------------------------------------------------------------------------------------------------------------------------------------------------------------------------------------------------------------------------------------------------------------------------------------------------------------------------------------------------------------------------------------------------------------------------------------------------------------------------------------------------------------------------------------------------------------------------------------------------------------------------------------------------------------------------------------------------------------------------------------------------------------------------------------------------------------------------------------------------------------------------------------------------------------------------------------------------------------------------------------------------------------------------------------------------------------------------------------------------------------------------------------------------------------------------------------------------------------------------------------------------------------------------------------------------------CGT-TGCGGTCGAACTCCCGTTACGAGGTGCCCGCA
>115_washed_len155-161_reads4959__seq197
[truncated: 9,624,683 more chars]
